# Supplementary material for: MYTHOS: A Python Interface for Surface Crystal Structure Prediction of Organic Semiconductors
Source: J Chem Inf Model. 2025 Jul 9;65(14):7619–31. doi: 10.1021/acs.jcim.5c00669 (PMC12308790; doi:10.1021/acs.jcim.5c00669)
Supplement: Supplementary file 2 [file ci5c00669_si_002.zip]

Archive with 64 entries (58 files):
- supporting_material/
- supporting_material/tpc_prm/
- supporting_material/tpc_prm/DCV2.prm
- supporting_material/tpc_prm/PFP.tpc
- supporting_material/tpc_prm/DCV3.prm
- supporting_material/tpc_prm/DCV2_block.prm
- supporting_material/tpc_prm/a6T.tpc
- supporting_material/tpc_prm/DCV3_block.prm
- supporting_material/tpc_prm/DCV2.tpc
- supporting_material/tpc_prm/PEN.tpc
- supporting_material/tpc_prm/a6T.prm
- supporting_material/tpc_prm/DCV1.prm
- supporting_material/tpc_prm/DREIDING/
- supporting_material/tpc_prm/DREIDING/DCV2.prm
- supporting_material/tpc_prm/DREIDING/DCV2_block.prm
- supporting_material/tpc_prm/DREIDING/DCV2.tpc
- supporting_material/tpc_prm/DCV1_block.prm
- supporting_material/tpc_prm/PEN.prm
- supporting_material/tpc_prm/DCV3.tpc
- supporting_material/tpc_prm/PFP.prm
- supporting_material/tpc_prm/DCV1.tpc
- supporting_material/cif/
- supporting_material/cif/exp/
- supporting_material/cif/exp/a6T_HT.cif
- supporting_material/cif/exp/PFP.cif
- supporting_material/cif/exp/DCV2.cif
- supporting_material/cif/exp/DCV1.cif
- supporting_material/cif/exp/a6T_LT.cif
- supporting_material/cif/exp/PEN_LT.cif
- supporting_material/cif/exp/DCV3.cif
- supporting_material/cif/exp/PEN_HT.cif
- supporting_material/cif/scsp/
- supporting_material/cif/scsp/DCV3_bulkA2.cif
- supporting_material/cif/scsp/DCV3_bulkB1.cif
- supporting_material/cif/scsp/a6T_bulkA1.cif
- supporting_material/cif/scsp/DCV2_bulkC.cif
- supporting_material/cif/scsp/DCV2_surfA.cif
- supporting_material/cif/scsp/DCV3_surfB2.cif
- supporting_material/cif/scsp/DCV2_surfB.cif
- supporting_material/cif/scsp/DCV2_surfC.cif
- supporting_material/cif/scsp/DCV3_bulkA1.cif
- supporting_material/cif/scsp/DCV1_bulkB1.cif
- supporting_material/cif/scsp/DCV3_surfA1.cif
- supporting_material/cif/scsp/a6T_surfA1.cif
- supporting_material/cif/scsp/a6T_bulkA2.cif
- supporting_material/cif/scsp/DCV2_bulkA.cif
- supporting_material/cif/scsp/DCV3_surfA2.cif
- supporting_material/cif/scsp/DCV1_bulkA2.cif
- supporting_material/cif/scsp/DCV1_surfA1.cif
- supporting_material/cif/scsp/DCV1_bulkB2.cif
- supporting_material/cif/scsp/DCV1_surfB2.cif
- supporting_material/cif/scsp/DCV3_bulkB2.cif
- supporting_material/cif/scsp/PFP_bulk.cif
- supporting_material/cif/scsp/PEN_bulk.cif
- supporting_material/cif/scsp/DCV1_bulkA1.cif
- supporting_material/cif/scsp/DCV3_surfB1.cif
- supporting_material/cif/scsp/a6T_surfB.cif
- supporting_material/cif/scsp/PFP_surf.cif
- supporting_material/cif/scsp/DCV1_surfB1.cif
- supporting_material/cif/scsp/DCV2_bulkB.cif
- supporting_material/cif/scsp/a6T_bulkB.cif
- supporting_material/cif/scsp/a6T_surfA2.cif
- supporting_material/cif/scsp/PEN_surf.cif
- supporting_material/cif/scsp/DCV1_surfA2.cif
