# Supplementary material for: MYTHOS: A Python Interface for Surface Crystal Structure Prediction of Organic Semiconductors
Source: J Chem Inf Model. 2025 Jul 9;65(14):7619–31. doi: 10.1021/acs.jcim.5c00669 (PMC12308790; doi:10.1021/acs.jcim.5c00669)
Supplement: Supplementary file 2 [file ci5c00669_si_002.zip › supporting_material/tpc_prm/DCV2.prm]

BONDS
P   P    418.3 1.0000
CG  CG   418.3 1.0000

C1    C2    478.4    1.3800
C1    S1    256.6    1.8300
C1    C5    478.4    1.3800
C2    C3    478.4    1.3870
C2    H1    344.3    1.0870
C3    C4    478.4    1.3800
C3    N1    470.3    1.3500
C4    S1    256.6    1.8300
C4   C11    478.4    1.3800
C5    C6    478.4    1.3870
C5    O1    372.4    1.3730
C6    C7    478.4    1.3870
C6    H2    344.3    1.0870
C7    C8    478.4    1.3870
C7    H3    344.3    1.0870
C8    C9    478.4    1.3870
C8    O1    372.4    1.3730
C9   C10    478.4    1.3870
C9    H8    344.3    1.0870
C10  C24    404.1    1.4400
C10  C25    404.1    1.4400
C11  C12    478.4    1.3870
C11   H9    344.3    1.0870
C12  C16    478.4    1.3870
C12   N1    470.3    1.3500
C13  C14    303.1    1.5350
C13  C15    303.1    1.5350
C13   H4    337.3    1.0920
C13   N1    334.7    1.4560
C14  H10    337.3    1.0920
C14  H11    337.3    1.0920
C14  H12    337.3    1.0920
C15  H13    337.3    1.0920
C15  H14    337.3    1.0920
C15  H15    337.3    1.0920
C16  C17    478.4    1.3870
C16   O2    372.4    1.3730
C17  C18    478.4    1.3870
C17   H5    344.3    1.0870
C18  C19    478.4    1.3870
C18   H6    344.3    1.0870
C19  C20    478.4    1.3870
C19   O2    372.4    1.3730
C20  C21    478.4    1.3870
C20   H7    344.3    1.0870
C21  C22    404.1    1.4400
C21  C23    404.1    1.4400
C22   N2   1014.5    1.1380
C23   N3   1014.5    1.1380
C24   N4   1014.5    1.1380
C25   N5   1014.5    1.1380


ANGLES
P   P   P   67.880 90.000
CG  CG  CG  67.880 110.700

C1    C5   O1    69.790     119.200
C1    C5   C6    63.000     120.000
C1    C5   C6    63.000     120.000
C1    S1   C4    63.300      92.000
C1    C2   H1    35.000     123.000
C1    C2   C3    63.000     120.000
C1    C2   C3    63.000     120.000
C2    C3   N1    70.210     118.340
C2    C3   N1    70.210     118.340
C2    C3   C4    63.000     120.000
C2    C3   C4    63.000     120.000
C2    C1   C5    63.000     120.000
C2    C1   S1    62.000     111.000
C3    N1  C13    63.150     124.360
C3    N1  C12    66.980     120.090
C3    C4  C11    63.000     120.000
C3    C4   S1    62.000     111.000
C3    C2   H1    35.000     123.000
C4   C11   H9    35.000     123.000
C4   C11  C12    63.000     120.000
C4   C11  C12    63.000     120.000
C4    C3   N1    70.210     118.340
S1    C4  C11    62.000     111.000
S1    C1   C5    62.000     111.000
C5    O1   C8    63.310     119.950
C5    C6   H2    35.000     123.000
C5    C6   C7    67.180     119.970
C6    C7   H3    35.000     123.000
C6    C7   C8    67.180     119.970
C6    C5   O1    69.790     119.200
C6    C5   O1    69.790     119.200
C7    C8   O1    69.790     119.200
C7    C8   O1    69.790     119.200
C7    C8   C9    67.180     119.970
C7    C6   H2    35.000     123.000
C8    C9   H8    35.000     123.000
C8    C9  C10    67.180     119.970
C8    C7   H3    35.000     123.000
C9   C10  C25    65.860     120.000
C9   C10  C24    65.860     120.000
C9    C8   O1    69.790     119.200
C9    C8   O1    69.790     119.200
C10  C25   N5    63.140     180.000
C10  C24   N4    63.140     180.000
C10   C9   H8    35.000     123.000
C11  C12   N1    70.210     118.340
C11  C12   N1    70.210     118.340
C11  C12  C16    67.180     119.970
C12   N1  C13    63.150     124.360
C12  C16   O2    69.790     119.200
C12  C16   O2    69.790     119.200
C12  C16  C17    67.180     119.970
C12  C11   H9    35.000     123.000
C13  C15  H15    46.370     110.050
C13  C15  H14    46.370     110.050
C13  C15  H13    46.370     110.050
C13  C14  H12    46.370     110.050
C13  C14  H11    46.370     110.050
C13  C14  H10    46.370     110.050
C14  C13   N1    65.730     112.810
C14  C13   H4    46.370     110.050
C14  C13  C15    63.210     110.630
C15  C13   N1    65.730     112.810
C15  C13   H4    46.370     110.050
H4   C13   N1    49.900     109.500
C16   O2  C19    63.310     119.950
C16  C17   H5    35.000     123.000
C16  C17  C18    67.180     119.970
C16  C12   N1    70.210     118.340
C16  C12   N1    70.210     118.340
C17  C18   H6    35.000     123.000
C17  C18  C19    67.180     119.970
C17  C16   O2    69.790     119.200
C17  C16   O2    69.790     119.200
C18  C19   O2    69.790     119.200
C18  C19   O2    69.790     119.200
C18  C19  C20    67.180     119.970
C18  C17   H5    35.000     123.000
C19  C20   H7    35.000     123.000
C19  C20  C21    67.180     119.970
C19  C18   H6    35.000     123.000
C20  C21  C23    65.860     120.000
C20  C21  C22    65.860     120.000
C20  C19   O2    69.790     119.200
C20  C19   O2    69.790     119.200
C21  C23   N3    63.140     180.000
C21  C22   N2    63.140     180.000
C21  C20   H7    35.000     123.000
C22  C21  C23    64.700     120.000
C24  C10  C25    64.700     120.000
H10  C14  H12    39.430     108.350
H10  C14  H11    39.430     108.350
H11  C14  H12    39.430     108.350
H13  C15  H15    39.430     108.350
H13  C15  H14    39.430     108.350
H14  C15  H15    39.430     108.350


DIHEDRALS
X    P    P    X        4.000  2   180.
X    CG   CG   X        4.000  2   180.

X     C5   C6    X    3.6250  2 180.0
X     C5   O1    X    0.9000  2 180.0
X     S1   C4    X    1.2000  2 180.0
X     C2   C3    X    3.6250  2 180.0
X     C3   C4    X    3.6250  2 180.0
X     C3   N1    X    0.3000  2 180.0
X     C1   S1    X    1.2000  2 180.0
X     C1   C5    X    3.6250  2 180.0
X     N1  C12    X    0.3000  2 180.0
X     N1  C13    X    0.0000  2 0.0  
X     C4  C11    X    3.6250  2 180.0
X     C2   C1    X    3.6250  2 180.0
X    C11  C12    X    3.6250  2 180.0
X     S1   C1    X    1.2000  2 180.0
X     C3   C2    X    3.6250  2 180.0
X     C4   C3    X    3.6250  2 180.0
X     C1   C2    X    3.6250  2 180.0
X     O1   C8    X    0.9000  2 180.0
X     C6   C7    X    3.6250  2 180.0
X     C7   C8    X    3.6250  2 180.0
X     C8   C9    X    3.6250  2 180.0
X     C6   C5    X    3.6250  2 180.0
X     C9  C10    X    3.6250  2 180.0
C9   C10  C24   N4    0.0000  2 0.0  
C9   C10  C25   N5    0.0000  2 0.0  
X     C9   C8    X    3.6250  2 180.0
X    C12  C16    X    3.6250  2 180.0
X    C12   N1    X    0.3000  2 180.0
X    C16  C17    X    3.6250  2 180.0
X    C16   O2    X    0.9000  2 180.0
C14  C13  C15  H13    0.1600  3 0.0  
C14  C13  C15  H14    0.1600  3 0.0  
C14  C13  C15  H15    0.1600  3 0.0  
C15  C13  C14  H10    0.1600  3 0.0  
C15  C13  C14  H11    0.1600  3 0.0  
C15  C13  C14  H12    0.1600  3 0.0  
H4   C13  C14  H10    0.1500  3 0.0  
H4   C13  C14  H11    0.1500  3 0.0  
H4   C13  C14  H12    0.1500  3 0.0  
H4   C13  C15  H13    0.1500  3 0.0  
H4   C13  C15  H14    0.1500  3 0.0  
H4   C13  C15  H15    0.1500  3 0.0  
X     O2  C19    X    0.9000  2 180.0
X    C17  C18    X    3.6250  2 180.0
X    C12  C11    X    3.6250  2 180.0
X    C18  C19    X    3.6250  2 180.0
X    C16  C12    X    3.6250  2 180.0
X    C19  C20    X    3.6250  2 180.0
X    C17  C16    X    3.6250  2 180.0
X    C20  C21    X    3.6250  2 180.0
C20  C21  C22   N2    0.0000  2 0.0  
C20  C21  C23   N3    0.0000  2 0.0  
X    C20  C19    X    3.6250  2 180.0
X    C13  C14    X    0.1556  3 0.0  
X    C13  C15    X    0.1556  3 0.0  
C22  C21  C23   N3    0.0000  2 0.0  
N2   C22  C21  C23    0.0000  2 0.0  
C24  C10  C25   N5    0.0000  2 0.0  
N4   C24  C10  C25    0.0000  2 0.0  


IMPROPERS
C1    C3   H1   C2  13.333 0.0 
C1    C6   O1   C5  13.333 0.0 
C2    S1   C5   C1  13.333 0.0 
C2    C4   N1   C3  13.333 0.0 
C3    S1  C11   C4  13.333 0.0 
C3   C12  C13   N1  13.333 0.0 
C4   C12   H9  C11  13.333 0.0 
C5    C7   H2   C6  13.333 0.0 
C6    C8   H3   C7  13.333 0.0 
C7    C9   O1   C8  13.333 0.0 
C8   C10   H8   C9  13.333 0.0 
C9   C24  C25  C10  13.333 0.0 
C11  C16   N1  C12  13.333 0.0 
C12  C17   O2  C16  13.333 0.0 
C16  C18   H5  C17  13.333 0.0 
C17  C19   H6  C18  13.333 0.0 
C18  C20   O2  C19  13.333 0.0 
C19  C21   H7  C20  13.333 0.0 
C20  C22  C23  C21  13.333 0.0 

NONBONDED
P  0.  -.0150  1.908   0. -0.0075   1.908
CG 0.  -.0860  1.908   0. -0.0430   1.908

C1  0.0 -0.08600 1.90800 0.0 -0.04300 1.90800
C2  0.0 -0.08600 1.90800 0.0 -0.04300 1.90800
C3  0.0 -0.08600 1.90800 0.0 -0.04300 1.90800
C4  0.0 -0.08600 1.90800 0.0 -0.04300 1.90800
S1  0.0 -0.25000 2.00000 0.0 -0.12500 2.00000
H1  0.0 -0.01500 1.45900 0.0 -0.00750 1.45900
C5  0.0 -0.08600 1.90800 0.0 -0.04300 1.90800
C6  0.0 -0.08600 1.90800 0.0 -0.04300 1.90800
C7  0.0 -0.08600 1.90800 0.0 -0.04300 1.90800
H2  0.0 -0.01500 1.45900 0.0 -0.00750 1.45900
C8  0.0 -0.08600 1.90800 0.0 -0.04300 1.90800
H3  0.0 -0.01500 1.45900 0.0 -0.00750 1.45900
C9  0.0 -0.08600 1.90800 0.0 -0.04300 1.90800
C10 0.0 -0.08600 1.90800 0.0 -0.04300 1.90800
C11 0.0 -0.08600 1.90800 0.0 -0.04300 1.90800
C12 0.0 -0.08600 1.90800 0.0 -0.04300 1.90800
C13 0.0 -0.10940 1.90800 0.0 -0.05470 1.90800
C14 0.0 -0.10940 1.90800 0.0 -0.05470 1.90800
C15 0.0 -0.10940 1.90800 0.0 -0.05470 1.90800
H4  0.0 -0.01570 1.48700 0.0 -0.00785 1.48700
C16 0.0 -0.08600 1.90800 0.0 -0.04300 1.90800
C17 0.0 -0.08600 1.90800 0.0 -0.04300 1.90800
C18 0.0 -0.08600 1.90800 0.0 -0.04300 1.90800
H5  0.0 -0.01500 1.45900 0.0 -0.00750 1.45900
C19 0.0 -0.08600 1.90800 0.0 -0.04300 1.90800
H6  0.0 -0.01500 1.45900 0.0 -0.00750 1.45900
C20 0.0 -0.08600 1.90800 0.0 -0.04300 1.90800
C21 0.0 -0.08600 1.90800 0.0 -0.04300 1.90800
N1  0.0 -0.17000 1.82400 0.0 -0.08500 1.82400
H7  0.0 -0.01500 1.45900 0.0 -0.00750 1.45900
H8  0.0 -0.01500 1.45900 0.0 -0.00750 1.45900
H9  0.0 -0.01500 1.45900 0.0 -0.00750 1.45900
C22 0.0 -0.21000 1.90800 0.0 -0.10500 1.90800
N2  0.0 -0.17000 1.82400 0.0 -0.08500 1.82400
C23 0.0 -0.21000 1.90800 0.0 -0.10500 1.90800
N3  0.0 -0.17000 1.82400 0.0 -0.08500 1.82400
C24 0.0 -0.21000 1.90800 0.0 -0.10500 1.90800
N4  0.0 -0.17000 1.82400 0.0 -0.08500 1.82400
C25 0.0 -0.21000 1.90800 0.0 -0.10500 1.90800
N5  0.0 -0.17000 1.82400 0.0 -0.08500 1.82400
O1  0.0 -0.17000 1.68370 0.0 -0.08500 1.68370
O2  0.0 -0.17000 1.68370 0.0 -0.08500 1.68370
H10 0.0 -0.01570 1.48700 0.0 -0.00785 1.48700
H11 0.0 -0.01570 1.48700 0.0 -0.00785 1.48700
H12 0.0 -0.01570 1.48700 0.0 -0.00785 1.48700
H13 0.0 -0.01570 1.48700 0.0 -0.00785 1.48700
H14 0.0 -0.01570 1.48700 0.0 -0.00785 1.48700
H15 0.0 -0.01570 1.48700 0.0 -0.00785 1.48700

END
