# Supplementary material for: MYTHOS: A Python Interface for Surface Crystal Structure Prediction of Organic Semiconductors
Source: J Chem Inf Model. 2025 Jul 9;65(14):7619–31. doi: 10.1021/acs.jcim.5c00669 (PMC12308790; doi:10.1021/acs.jcim.5c00669)
Supplement: Supplementary file 2 [file ci5c00669_si_002.zip › supporting_material/tpc_prm/DCV3.prm]

BONDS
P   P    418.3 1.0000
CG  CG   418.3 1.4290

S1    C1    256.6    1.8300
S1    C8    256.6    1.8300
C1    C2    478.4    1.4300
C1    C6    478.4    1.3800
C2    S2    256.6    1.8300
C2    C5    478.4    1.3800
S2    C3    256.6    1.8300
C3    C4    478.4    1.3800
C3    C9    478.4    1.4300
C4    H1    344.3    1.0870
C4    C5    478.4    1.3870
C5    N1    470.3    1.3500
N1    C6    470.3    1.3500
N1   C17    334.7    1.4560
C6    C7    478.4    1.3870
C7    H2    344.3    1.0870
C7    C8    478.4    1.3800
C8   C20    478.4    1.4300
C9    S3    256.6    1.8300
C9   C12    478.4    1.3800
S3   C10    256.6    1.8300
C10  C11    478.4    1.3800
C10  C13    478.4    1.3800
C11   H3    344.3    1.0870
C11  C12    478.4    1.3870
C12   H4    344.3    1.0870
C13   H5    344.3    1.0870
C13  C14    478.4    1.3870
C14  C15    404.1    1.4400
C14  C16    404.1    1.4400
C15   N2   1014.5    1.1380
C16   N3   1014.5    1.1380
C17   H6    337.3    1.0920
C17   H7    337.3    1.0920
C17  C18    303.1    1.5350
C18   H8    337.3    1.0920
C18   H9    337.3    1.0920
C18  C19    303.1    1.5350
C19  H10    337.3    1.0920
C19  H11    337.3    1.0920
C19  H12    337.3    1.0920
C20   S4    256.6    1.8300
C20  C23    478.4    1.3800
S4   C21    256.6    1.8300
C21  C22    478.4    1.3800
C21  C24    478.4    1.3800
C22  H13    344.3    1.0870
C22  C23    478.4    1.3870
C23  H14    344.3    1.0870
C24  H15    344.3    1.0870
C24  C25    478.4    1.3870
C25  C26    404.1    1.4400
C25  C27    404.1    1.4400
C26   N4   1014.5    1.1380
C27   N5   1014.5    1.1380


ANGLES
P   P   P   67.880 90.000
CG  CG  CG  67.880 110.700

S1    C8  C20    62.000     120.000
S1    C8   C7    62.000     111.000
S1    C1   C6    62.000     111.000
S1    C1   C2    62.000     120.000
C1    C6   C7    63.000     120.000
C1    C6   C7    63.000     120.000
C1    C6   N1    70.210     118.340
C1    C2   C5    63.000     120.000
C1    C2   S2    62.000     120.000
C1    S1   C8    63.300      92.000
C2    C5   N1    70.210     118.340
C2    C5   C4    63.000     120.000
C2    C5   C4    63.000     120.000
C2    S2   C3    63.300      92.000
C2    C1   C6    63.000     120.000
S2    C3   C9    62.000     120.000
S2    C3   C4    62.000     111.000
S2    C2   C5    62.000     111.000
C3    C9  C12    63.000     120.000
C3    C9   S3    62.000     120.000
C3    C4   C5    63.000     120.000
C3    C4   C5    63.000     120.000
C3    C4   H1    35.000     123.000
C4    C5   N1    70.210     118.340
C4    C5   N1    70.210     118.340
C4    C3   C9    63.000     120.000
H1    C4   C5    35.000     123.000
C5    N1  C17    63.150     124.360
C5    N1   C6    66.980     120.090
N1   C17  C18    65.730     112.810
N1   C17   H7    49.900     109.500
N1   C17   H6    49.900     109.500
N1    C6   C7    70.210     118.340
N1    C6   C7    70.210     118.340
C6    C7   C8    63.000     120.000
C6    C7   C8    63.000     120.000
C6    C7   H2    35.000     123.000
C6    N1  C17    63.150     124.360
C7    C8  C20    63.000     120.000
H2    C7   C8    35.000     123.000
C8   C20  C23    63.000     120.000
C8   C20   S4    62.000     120.000
C9   C12   H4    35.000     123.000
C9   C12  C11    63.000     120.000
C9   C12  C11    63.000     120.000
C9    S3  C10    63.300      92.000
S3   C10  C13    62.000     111.000
S3   C10  C11    62.000     111.000
S3    C9  C12    62.000     111.000
C10  C13  C14    63.000     120.000
C10  C13  C14    63.000     120.000
C10  C13   H5    35.000     123.000
C10  C11  C12    63.000     120.000
C10  C11  C12    63.000     120.000
C10  C11   H3    35.000     123.000
C11  C12   H4    35.000     123.000
C11  C10  C13    63.000     120.000
H3   C11  C12    35.000     123.000
C13  C14  C16    65.860     120.000
C13  C14  C15    65.860     120.000
H5   C13  C14    35.000     123.000
C14  C16   N3    63.140     180.000
C14  C15   N2    63.140     180.000
C15  C14  C16    64.700     120.000
C17  C18  C19    63.210     110.630
C17  C18   H9    46.370     110.050
C17  C18   H8    46.370     110.050
H6   C17  C18    46.370     110.050
H6   C17   H7    39.430     108.350
H7   C17  C18    46.370     110.050
C18  C19  H12    46.370     110.050
C18  C19  H11    46.370     110.050
C18  C19  H10    46.370     110.050
H8   C18  C19    46.370     110.050
H8   C18   H9    39.430     108.350
H9   C18  C19    46.370     110.050
H10  C19  H12    39.430     108.350
H10  C19  H11    39.430     108.350
H11  C19  H12    39.430     108.350
C20  C23  H14    35.000     123.000
C20  C23  C22    63.000     120.000
C20  C23  C22    63.000     120.000
C20   S4  C21    63.300      92.000
S4   C21  C24    62.000     111.000
S4   C21  C22    62.000     111.000
S4   C20  C23    62.000     111.000
C21  C24  C25    63.000     120.000
C21  C24  C25    63.000     120.000
C21  C24  H15    35.000     123.000
C21  C22  C23    63.000     120.000
C21  C22  C23    63.000     120.000
C21  C22  H13    35.000     123.000
C22  C23  H14    35.000     123.000
C22  C21  C24    63.000     120.000
H13  C22  C23    35.000     123.000
C24  C25  C27    65.860     120.000
C24  C25  C26    65.860     120.000
H15  C24  C25    35.000     123.000
C25  C27   N5    63.140     180.000
C25  C26   N4    63.140     180.000
C26  C25  C27    64.700     120.000


DIHEDRALS
X    P    P    X        4.000  2   180.
X    CG   CG   X        4.000  2   180.

X     C8   C7    X    3.6250  2 180.0
S1    C8  C20   S4    0.4653  1 0.0  
S1    C8  C20   S4    2.3332  2 180.0
S1    C8  C20   S4    0.1313  3 0.0  
S1    C8  C20   S4    0.3869  4 0.0  
S1    C8  C20   S4    0.0006  5 180.0
S1    C8  C20   S4    0.0480  6 180.0
S1    C8  C20  C23    0.0000  2 180.0
S1    C1   C2   S2    0.4653  1 0.0  
S1    C1   C2   S2    2.3332  2 180.0
S1    C1   C2   S2    0.1313  3 0.0  
S1    C1   C2   S2    0.3869  4 0.0  
S1    C1   C2   S2    0.0006  5 180.0
S1    C1   C2   S2    0.0480  6 180.0
S1    C1   C2   C5    0.0000  2 180.0
X     C1   C6    X    3.6250  2 180.0
X     C6   N1    X    0.3000  2 180.0
X     C6   C7    X    3.6250  2 180.0
X     C2   S2    X    1.2000  2 180.0
X     C2   C5    X    3.6250  2 180.0
X     S1   C8    X    1.2000  2 180.0
X     C5   C4    X    3.6250  2 180.0
X     C5   N1    X    0.3000  2 180.0
X     S2   C3    X    1.2000  2 180.0
X     C1   S1    X    1.2000  2 180.0
X     C3   C4    X    3.6250  2 180.0
S2    C3   C9   S3    0.4653  1 0.0  
S2    C3   C9   S3    2.3332  2 180.0
S2    C3   C9   S3    0.1313  3 0.0  
S2    C3   C9   S3    0.3869  4 0.0  
S2    C3   C9   S3    0.0006  5 180.0
S2    C3   C9   S3    0.0480  6 180.0
S2    C3   C9  C12    0.0000  2 180.0
S2    C2   C1   C6    0.0000  2 180.0
X     C9   S3    X    1.2000  2 180.0
X     C9  C12    X    3.6250  2 180.0
X     C4   C5    X    3.6250  2 180.0
X     S2   C2    X    1.2000  2 180.0
C4    C3   C9   S3    0.0000  2 180.0
C4    C3   C9  C12    0.0000  2 180.0
X     C4   C3    X    3.6250  2 180.0
X     N1   C6    X    0.3000  2 180.0
X     N1  C17    X    0.0000  2 0.0  
C5    C2   C1   C6    0.0000  2 180.0
X    C17  C18    X    0.1556  3 0.0  
X     C7   C8    X    3.6250  2 180.0
C7    C8  C20   S4    0.0000  2 180.0
C7    C8  C20  C23    0.0000  2 180.0
X    C20   S4    X    1.2000  2 180.0
X    C20  C23    X    3.6250  2 180.0
X    C12  C11    X    3.6250  2 180.0
X     S3  C10    X    1.2000  2 180.0
X    C10  C11    X    3.6250  2 180.0
X    C10  C13    X    3.6250  2 180.0
X    C13  C14    X    3.6250  2 180.0
X    C11  C12    X    3.6250  2 180.0
X     S3   C9    X    1.2000  2 180.0
X    C11  C10    X    3.6250  2 180.0
C13  C14  C15   N2    0.0000  2 0.0  
C13  C14  C16   N3    0.0000  2 0.0  
C15  C14  C16   N3    0.0000  2 0.0  
N2   C15  C14  C16    0.0000  2 0.0  
C17  C18  C19  H10    0.1600  3 0.0  
C17  C18  C19  H11    0.1600  3 0.0  
C17  C18  C19  H12    0.1600  3 0.0  
H6   C17  C18   H8    0.1500  3 0.0  
H6   C17  C18   H9    0.1500  3 0.0  
H6   C17  C18  C19    0.1600  3 0.0  
H7   C17  C18   H8    0.1500  3 0.0  
H7   C17  C18   H9    0.1500  3 0.0  
H7   C17  C18  C19    0.1600  3 0.0  
H8   C18  C19  H10    0.1500  3 0.0  
H8   C18  C19  H11    0.1500  3 0.0  
H8   C18  C19  H12    0.1500  3 0.0  
H9   C18  C19  H10    0.1500  3 0.0  
H9   C18  C19  H11    0.1500  3 0.0  
H9   C18  C19  H12    0.1500  3 0.0  
X    C23  C22    X    3.6250  2 180.0
X     S4  C21    X    1.2000  2 180.0
X    C21  C22    X    3.6250  2 180.0
X    C21  C24    X    3.6250  2 180.0
X    C24  C25    X    3.6250  2 180.0
X    C22  C23    X    3.6250  2 180.0
X     S4  C20    X    1.2000  2 180.0
X    C22  C21    X    3.6250  2 180.0
C24  C25  C26   N4    0.0000  2 0.0  
C24  C25  C27   N5    0.0000  2 0.0  
C26  C25  C27   N5    0.0000  2 0.0  
N4   C26  C25  C27    0.0000  2 0.0  


IMPROPERS
S1    C2   C6   C1  13.333 0.0 
S1    C7  C20   C8  13.333 0.0 
C1    S2   C5   C2  13.333 0.0 
C1    N1   C7   C6  13.333 0.0 
C2    C4   N1   C5  13.333 0.0 
S2    C4   C9   C3  13.333 0.0 
C3    H1   C5   C4  13.333 0.0 
C3    S3  C12   C9  13.333 0.0 
C5    C6  C17   N1  13.333 0.0 
C6    H2   C8   C7  13.333 0.0 
C8    S4  C23  C20  13.333 0.0 
C9   C11   H4  C12  13.333 0.0 
S3   C11  C13  C10  13.333 0.0 
C10   H3  C12  C11  13.333 0.0 
C10   H5  C14  C13  13.333 0.0 
C13  C15  C16  C14  13.333 0.0 
C20  C22  H14  C23  13.333 0.0 
S4   C22  C24  C21  13.333 0.0 
C21  H13  C23  C22  13.333 0.0 
C21  H15  C25  C24  13.333 0.0 
C24  C26  C27  C25  13.333 0.0 

NONBONDED
P  0.  -.0150  1.908   0. -0.0075   1.908
CG 0.  -.0860  1.908   0. -0.0430   1.908

S1  0.0 -0.25000 2.00000 0.0 -0.12500 2.00000
C1  0.0 -0.08600 1.90800 0.0 -0.04300 1.90800
C2  0.0 -0.08600 1.90800 0.0 -0.04300 1.90800
S2  0.0 -0.25000 2.00000 0.0 -0.12500 2.00000
C3  0.0 -0.08600 1.90800 0.0 -0.04300 1.90800
C4  0.0 -0.08600 1.90800 0.0 -0.04300 1.90800
H1  0.0 -0.01500 1.45900 0.0 -0.00750 1.45900
C5  0.0 -0.08600 1.90800 0.0 -0.04300 1.90800
N1  0.0 -0.17000 1.82400 0.0 -0.08500 1.82400
C6  0.0 -0.08600 1.90800 0.0 -0.04300 1.90800
C7  0.0 -0.08600 1.90800 0.0 -0.04300 1.90800
H2  0.0 -0.01500 1.45900 0.0 -0.00750 1.45900
C8  0.0 -0.08600 1.90800 0.0 -0.04300 1.90800
C9  0.0 -0.08600 1.90800 0.0 -0.04300 1.90800
S3  0.0 -0.25000 2.00000 0.0 -0.12500 2.00000
C10 0.0 -0.08600 1.90800 0.0 -0.04300 1.90800
C11 0.0 -0.08600 1.90800 0.0 -0.04300 1.90800
H3  0.0 -0.01500 1.45900 0.0 -0.00750 1.45900
C12 0.0 -0.08600 1.90800 0.0 -0.04300 1.90800
H4  0.0 -0.01500 1.45900 0.0 -0.00750 1.45900
C13 0.0 -0.08600 1.90800 0.0 -0.04300 1.90800
H5  0.0 -0.01500 1.45900 0.0 -0.00750 1.45900
C14 0.0 -0.08600 1.90800 0.0 -0.04300 1.90800
C15 0.0 -0.21000 1.90800 0.0 -0.10500 1.90800
N2  0.0 -0.17000 1.82400 0.0 -0.08500 1.82400
C16 0.0 -0.21000 1.90800 0.0 -0.10500 1.90800
N3  0.0 -0.17000 1.82400 0.0 -0.08500 1.82400
C17 0.0 -0.10940 1.90800 0.0 -0.05470 1.90800
H6  0.0 -0.01570 1.48700 0.0 -0.00785 1.48700
H7  0.0 -0.01570 1.48700 0.0 -0.00785 1.48700
C18 0.0 -0.10940 1.90800 0.0 -0.05470 1.90800
H8  0.0 -0.01570 1.48700 0.0 -0.00785 1.48700
H9  0.0 -0.01570 1.48700 0.0 -0.00785 1.48700
C19 0.0 -0.10940 1.90800 0.0 -0.05470 1.90800
H10 0.0 -0.01570 1.48700 0.0 -0.00785 1.48700
H11 0.0 -0.01570 1.48700 0.0 -0.00785 1.48700
H12 0.0 -0.01570 1.48700 0.0 -0.00785 1.48700
C20 0.0 -0.08600 1.90800 0.0 -0.04300 1.90800
S4  0.0 -0.25000 2.00000 0.0 -0.12500 2.00000
C21 0.0 -0.08600 1.90800 0.0 -0.04300 1.90800
C22 0.0 -0.08600 1.90800 0.0 -0.04300 1.90800
H13 0.0 -0.01500 1.45900 0.0 -0.00750 1.45900
C23 0.0 -0.08600 1.90800 0.0 -0.04300 1.90800
H14 0.0 -0.01500 1.45900 0.0 -0.00750 1.45900
C24 0.0 -0.08600 1.90800 0.0 -0.04300 1.90800
H15 0.0 -0.01500 1.45900 0.0 -0.00750 1.45900
C25 0.0 -0.08600 1.90800 0.0 -0.04300 1.90800
C26 0.0 -0.21000 1.90800 0.0 -0.10500 1.90800
N4  0.0 -0.17000 1.82400 0.0 -0.08500 1.82400
C27 0.0 -0.21000 1.90800 0.0 -0.10500 1.90800
N5  0.0 -0.17000 1.82400 0.0 -0.08500 1.82400

END
