# Supplementary material for: MYTHOS: A Python Interface for Surface Crystal Structure Prediction of Organic Semiconductors
Source: J Chem Inf Model. 2025 Jul 9;65(14):7619–31. doi: 10.1021/acs.jcim.5c00669 (PMC12308790; doi:10.1021/acs.jcim.5c00669)
Supplement: Supplementary file 2 [file ci5c00669_si_002.zip › supporting_material/tpc_prm/DCV2.tpc]

* Charmm tpg file from MYTHOS

AUTOgenerate ANGLES DIHEDRAL

MASS 8 CG 12.0107 CG
MASS 9 P  12.0107 P

MASS 1  C1   12.0107 1
MASS 1  C2   12.0107 1
MASS 1  C3   12.0107 1
MASS 1  C4   12.0107 1
MASS 1  S1   32.0655 1
MASS 1  H1    1.0078 1
MASS 1  C5   12.0107 1
MASS 1  C6   12.0107 1
MASS 1  C7   12.0107 1
MASS 1  H2    1.0078 1
MASS 1  C8   12.0107 1
MASS 1  H3    1.0078 1
MASS 1  C9   12.0107 1
MASS 1  C10  12.0107 1
MASS 1  C11  12.0107 1
MASS 1  C12  12.0107 1
MASS 1  C13  12.0107 1
MASS 1  C14  12.0107 1
MASS 1  C15  12.0107 1
MASS 1  H4    1.0078 1
MASS 1  C16  12.0107 1
MASS 1  C17  12.0107 1
MASS 1  C18  12.0107 1
MASS 1  H5    1.0078 1
MASS 1  C19  12.0107 1
MASS 1  H6    1.0078 1
MASS 1  C20  12.0107 1
MASS 1  C21  12.0107 1
MASS 1  N1   14.0067 1
MASS 1  H7    1.0078 1
MASS 1  H8    1.0078 1
MASS 1  H9    1.0078 1
MASS 1  C22  12.0107 1
MASS 1  N2   14.0067 1
MASS 1  C23  12.0107 1
MASS 1  N3   14.0067 1
MASS 1  C24  12.0107 1
MASS 1  N4   14.0067 1
MASS 1  C25  12.0107 1
MASS 1  N5   14.0067 1
MASS 1  O1   15.9994 1
MASS 1  O2   15.9994 1
MASS 1  H10   1.0078 1
MASS 1  H11   1.0078 1
MASS 1  H12   1.0078 1
MASS 1  H13   1.0078 1
MASS 1  H14   1.0078 1
MASS 1  H15   1.0078 1

RESIDUE GR1  0.0

 group
  atom   C1   CG  0.0000
  atom   C2   CG  0.0000
  atom   C3   CG  0.0000
  atom   C4   CG  0.0000
  atom   C5   CG  0.0000
  atom   C6   CG  0.0000
  atom   C7   CG  0.0000
  atom   C8   CG  0.0000
  atom   C9   CG  0.0000
  atom   C10  CG  0.0000
 group
  atom   C11  CG  0.0000
  atom   C12  CG  0.0000
  atom   C13  CG  0.0000
  atom   C14  CG  0.0000
  atom   C15  CG  0.0000
  atom   C16  CG  0.0000
  atom   C17  CG  0.0000
  atom   C18  CG  0.0000
  atom   C19  CG  0.0000
  atom   C20  CG  0.0000
 group
  atom   C21  CG  0.0000
  atom   C22  CG  0.0000
  atom   C23  CG  0.0000
  atom   C24  CG  0.0000
  atom   C25  CG  0.0000
  atom   C26  CG  0.0000
  atom   C27  CG  0.0000
  atom   C28  CG  0.0000
  atom   C29  CG  0.0000
  atom   C30  CG  0.0000
 group
  atom   C31  CG  0.0000
  atom   C32  CG  0.0000
  atom   C33  CG  0.0000
  atom   C34  CG  0.0000
  atom   C35  CG  0.0000
  atom   C36  CG  0.0000
  atom   C37  CG  0.0000
  atom   C38  CG  0.0000
  atom   C39  CG  0.0000
  atom   C40  CG  0.0000
 group
  atom   C41  CG  0.0000
  atom   C42  CG  0.0000
  atom   C43  CG  0.0000
  atom   C44  CG  0.0000
  atom   C45  CG  0.0000
  atom   C46  CG  0.0000
  atom   C47  CG  0.0000
  atom   C48  CG  0.0000
  atom   C49  CG  0.0000
  atom   C50  CG  0.0000
 group
  atom   C51  CG  0.0000
  atom   C52  CG  0.0000
  atom   C53  CG  0.0000
  atom   C54  CG  0.0000
  atom   C55  CG  0.0000
  atom   C56  CG  0.0000
  atom   C57  CG  0.0000
  atom   C58  CG  0.0000
  atom   C59  CG  0.0000
  atom   C60  CG  0.0000
 group
  atom   C61  CG  0.0000
  atom   C62  CG  0.0000
  atom   C63  CG  0.0000
  atom   C64  CG  0.0000
  atom   C65  CG  0.0000
  atom   C66  CG  0.0000
  atom   C67  CG  0.0000
  atom   C68  CG  0.0000
  atom   C69  CG  0.0000
  atom   C70  CG  0.0000
 group
  atom   C71  CG  0.0000
  atom   C72  CG  0.0000
  atom   C73  CG  0.0000
  atom   C74  CG  0.0000
  atom   C75  CG  0.0000
  atom   C76  CG  0.0000
  atom   C77  CG  0.0000
  atom   C78  CG  0.0000
  atom   C79  CG  0.0000
  atom   C80  CG  0.0000
 group
  atom   C81  CG  0.0000
  atom   C82  CG  0.0000
  atom   C83  CG  0.0000
  atom   C84  CG  0.0000
  atom   C85  CG  0.0000
  atom   C86  CG  0.0000
  atom   C87  CG  0.0000
  atom   C88  CG  0.0000
  atom   C89  CG  0.0000
  atom   C90  CG  0.0000
 group
  atom   C91  CG  0.0000
  atom   C92  CG  0.0000
  atom   C93  CG  0.0000
  atom   C94  CG  0.0000
  atom   C95  CG  0.0000
  atom   C96  CG  0.0000
  atom   C97  CG  0.0000
  atom   C98  CG  0.0000
  atom   C99  CG  0.0000
  atom   C100 CG  0.0000
 group
  atom   C101 CG  0.0000
  atom   C102 CG  0.0000
  atom   C103 CG  0.0000
  atom   C104 CG  0.0000
  atom   C105 CG  0.0000
  atom   C106 CG  0.0000
  atom   C107 CG  0.0000
  atom   C108 CG  0.0000
  atom   C109 CG  0.0000
  atom   C110 CG  0.0000
 group
  atom   C111 CG  0.0000
  atom   C112 CG  0.0000
  atom   C113 CG  0.0000
  atom   C114 CG  0.0000
  atom   C115 CG  0.0000
  atom   C116 CG  0.0000
  atom   C117 CG  0.0000
  atom   C118 CG  0.0000
  atom   C119 CG  0.0000
  atom   C120 CG  0.0000
 group
  atom   C121 CG  0.0000
  atom   C122 CG  0.0000
  atom   C123 CG  0.0000
  atom   C124 CG  0.0000
  atom   C125 CG  0.0000
  atom   C126 CG  0.0000
  atom   C127 CG  0.0000
  atom   C128 CG  0.0000
  atom   C129 CG  0.0000
  atom   C130 CG  0.0000
 group
  atom   C131 CG  0.0000
  atom   C132 CG  0.0000
  atom   C133 CG  0.0000
  atom   C134 CG  0.0000
  atom   C135 CG  0.0000
  atom   C136 CG  0.0000
  atom   C137 CG  0.0000
  atom   C138 CG  0.0000
  atom   C139 CG  0.0000
  atom   C140 CG  0.0000
 group
  atom   C141 CG  0.0000
  atom   C142 CG  0.0000
  atom   C143 CG  0.0000
  atom   C144 CG  0.0000
  atom   C145 CG  0.0000
  atom   C146 CG  0.0000
  atom   C147 CG  0.0000
  atom   C148 CG  0.0000
  atom   C149 CG  0.0000
  atom   C150 CG  0.0000
 group
  atom   C151 CG  0.0000
  atom   C152 CG  0.0000
  atom   C153 CG  0.0000
  atom   C154 CG  0.0000
  atom   C155 CG  0.0000
  atom   C156 CG  0.0000
  atom   C157 CG  0.0000
  atom   C158 CG  0.0000
  atom   C159 CG  0.0000
  atom   C160 CG  0.0000
 group
  atom   C161 CG  0.0000
  atom   C162 CG  0.0000
  atom   C163 CG  0.0000
  atom   C164 CG  0.0000
  atom   C165 CG  0.0000
  atom   C166 CG  0.0000
  atom   C167 CG  0.0000
  atom   C168 CG  0.0000
  atom   C169 CG  0.0000
  atom   C170 CG  0.0000
 group
  atom   C171 CG  0.0000
  atom   C172 CG  0.0000
  atom   C173 CG  0.0000
  atom   C174 CG  0.0000
  atom   C175 CG  0.0000
  atom   C176 CG  0.0000
  atom   C177 CG  0.0000
  atom   C178 CG  0.0000
  atom   C179 CG  0.0000
  atom   C180 CG  0.0000
 group
  atom   C181 CG  0.0000
  atom   C182 CG  0.0000
  atom   C183 CG  0.0000
  atom   C184 CG  0.0000
  atom   C185 CG  0.0000
  atom   C186 CG  0.0000
  atom   C187 CG  0.0000
  atom   C188 CG  0.0000
  atom   C189 CG  0.0000
  atom   C190 CG  0.0000
 group
  atom   C191 CG  0.0000
  atom   C192 CG  0.0000
  atom   C193 CG  0.0000
  atom   C194 CG  0.0000
  atom   C195 CG  0.0000
  atom   C196 CG  0.0000
  atom   C197 CG  0.0000
  atom   C198 CG  0.0000
  atom   C199 CG  0.0000
  atom   C200 CG  0.0000
 group
  atom   C201 CG  0.0000
  atom   C202 CG  0.0000
  atom   C203 CG  0.0000
  atom   C204 CG  0.0000
  atom   C205 CG  0.0000
  atom   C206 CG  0.0000
  atom   C207 CG  0.0000
  atom   C208 CG  0.0000
  atom   C209 CG  0.0000
  atom   C210 CG  0.0000
 group
  atom   C211 CG  0.0000
  atom   C212 CG  0.0000
  atom   C213 CG  0.0000
  atom   C214 CG  0.0000
  atom   C215 CG  0.0000
  atom   C216 CG  0.0000
  atom   C217 CG  0.0000
  atom   C218 CG  0.0000
  atom   C219 CG  0.0000
  atom   C220 CG  0.0000
 group
  atom   C221 CG  0.0000
  atom   C222 CG  0.0000
  atom   C223 CG  0.0000
  atom   C224 CG  0.0000
  atom   C225 CG  0.0000
  atom   C226 CG  0.0000
  atom   C227 CG  0.0000
  atom   C228 CG  0.0000
  atom   C229 CG  0.0000
  atom   C230 CG  0.0000
 group
  atom   C231 CG  0.0000
  atom   C232 CG  0.0000
  atom   C233 CG  0.0000
  atom   C234 CG  0.0000
  atom   C235 CG  0.0000
  atom   C236 CG  0.0000
  atom   C237 CG  0.0000
  atom   C238 CG  0.0000
  atom   C239 CG  0.0000
  atom   C240 CG  0.0000
 group
  atom   C241 CG  0.0000
  atom   C242 CG  0.0000
  atom   C243 CG  0.0000
  atom   C244 CG  0.0000
  atom   C245 CG  0.0000
  atom   C246 CG  0.0000
  atom   C247 CG  0.0000
  atom   C248 CG  0.0000
  atom   C249 CG  0.0000
  atom   C250 CG  0.0000
 group
  atom   C251 CG  0.0000
  atom   C252 CG  0.0000
  atom   C253 CG  0.0000
  atom   C254 CG  0.0000
  atom   C255 CG  0.0000
  atom   C256 CG  0.0000
  atom   C257 CG  0.0000
  atom   C258 CG  0.0000
  atom   C259 CG  0.0000
  atom   C260 CG  0.0000
 group
  atom   C261 CG  0.0000
  atom   C262 CG  0.0000
  atom   C263 CG  0.0000
  atom   C264 CG  0.0000
  atom   C265 CG  0.0000
  atom   C266 CG  0.0000
  atom   C267 CG  0.0000
  atom   C268 CG  0.0000
  atom   C269 CG  0.0000
  atom   C270 CG  0.0000
 group
  atom   C271 CG  0.0000
  atom   C272 CG  0.0000
  atom   C273 CG  0.0000
  atom   C274 CG  0.0000
  atom   C275 CG  0.0000
  atom   C276 CG  0.0000
  atom   C277 CG  0.0000
  atom   C278 CG  0.0000
  atom   C279 CG  0.0000
  atom   C280 CG  0.0000
 group
  atom   C281 CG  0.0000
  atom   C282 CG  0.0000
  atom   C283 CG  0.0000
  atom   C284 CG  0.0000
  atom   C285 CG  0.0000
  atom   C286 CG  0.0000
  atom   C287 CG  0.0000
  atom   C288 CG  0.0000
  atom   C289 CG  0.0000
  atom   C290 CG  0.0000
 group
  atom   C291 CG  0.0000
  atom   C292 CG  0.0000
  atom   C293 CG  0.0000
  atom   C294 CG  0.0000
  atom   C295 CG  0.0000
  atom   C296 CG  0.0000
  atom   C297 CG  0.0000
  atom   C298 CG  0.0000
  atom   C299 CG  0.0000
  atom   C300 CG  0.0000
 group
  atom   C301 CG  0.0000
  atom   C302 CG  0.0000
  atom   C303 CG  0.0000
  atom   C304 CG  0.0000
  atom   C305 CG  0.0000
  atom   C306 CG  0.0000
  atom   C307 CG  0.0000
  atom   C308 CG  0.0000
  atom   C309 CG  0.0000
  atom   C310 CG  0.0000
 group
  atom   C311 CG  0.0000
  atom   C312 CG  0.0000
  atom   C313 CG  0.0000
  atom   C314 CG  0.0000
  atom   C315 CG  0.0000
  atom   C316 CG  0.0000
  atom   C317 CG  0.0000
  atom   C318 CG  0.0000
  atom   C319 CG  0.0000
  atom   C320 CG  0.0000
 group
  atom   C321 CG  0.0000
  atom   C322 CG  0.0000
  atom   C323 CG  0.0000
  atom   C324 CG  0.0000
  atom   C325 CG  0.0000
  atom   C326 CG  0.0000
  atom   C327 CG  0.0000
  atom   C328 CG  0.0000
  atom   C329 CG  0.0000
  atom   C330 CG  0.0000
 group
  atom   C331 CG  0.0000
  atom   C332 CG  0.0000
  atom   C333 CG  0.0000
  atom   C334 CG  0.0000
  atom   C335 CG  0.0000
  atom   C336 CG  0.0000
  atom   C337 CG  0.0000
  atom   C338 CG  0.0000
  atom   C339 CG  0.0000
  atom   C340 CG  0.0000
 group
  atom   C341 CG  0.0000
  atom   C342 CG  0.0000
  atom   C343 CG  0.0000
  atom   C344 CG  0.0000
  atom   C345 CG  0.0000
  atom   C346 CG  0.0000
  atom   C347 CG  0.0000
  atom   C348 CG  0.0000
  atom   C349 CG  0.0000
  atom   C350 CG  0.0000
 group
  atom   C351 CG  0.0000
  atom   C352 CG  0.0000
  atom   C353 CG  0.0000
  atom   C354 CG  0.0000
  atom   C355 CG  0.0000
  atom   C356 CG  0.0000
  atom   C357 CG  0.0000
  atom   C358 CG  0.0000
  atom   C359 CG  0.0000
  atom   C360 CG  0.0000
 group
  atom   C361 CG  0.0000
  atom   C362 CG  0.0000
  atom   C363 CG  0.0000
  atom   C364 CG  0.0000
  atom   C365 CG  0.0000
  atom   C366 CG  0.0000
  atom   C367 CG  0.0000
  atom   C368 CG  0.0000
  atom   C369 CG  0.0000
  atom   C370 CG  0.0000
 group
  atom   C371 CG  0.0000
  atom   C372 CG  0.0000
  atom   C373 CG  0.0000
  atom   C374 CG  0.0000
  atom   C375 CG  0.0000
  atom   C376 CG  0.0000
  atom   C377 CG  0.0000
  atom   C378 CG  0.0000
  atom   C379 CG  0.0000
  atom   C380 CG  0.0000
 group
  atom   C381 CG  0.0000
  atom   C382 CG  0.0000
  atom   C383 CG  0.0000
  atom   C384 CG  0.0000
  atom   C385 CG  0.0000
  atom   C386 CG  0.0000
  atom   C387 CG  0.0000
  atom   C388 CG  0.0000
  atom   C389 CG  0.0000
  atom   C390 CG  0.0000
 group
  atom   C391 CG  0.0000
  atom   C392 CG  0.0000
  atom   C393 CG  0.0000
  atom   C394 CG  0.0000
  atom   C395 CG  0.0000
  atom   C396 CG  0.0000
  atom   C397 CG  0.0000
  atom   C398 CG  0.0000
  atom   C399 CG  0.0000
  atom   C400 CG  0.0000
 group
  atom   C401 CG  0.0000
  atom   C402 CG  0.0000
  atom   C403 CG  0.0000
  atom   C404 CG  0.0000
  atom   C405 CG  0.0000
  atom   C406 CG  0.0000
  atom   C407 CG  0.0000
  atom   C408 CG  0.0000
  atom   C409 CG  0.0000
  atom   C410 CG  0.0000
 group
  atom   C411 CG  0.0000
  atom   C412 CG  0.0000
  atom   C413 CG  0.0000
  atom   C414 CG  0.0000
  atom   C415 CG  0.0000
  atom   C416 CG  0.0000
  atom   C417 CG  0.0000
  atom   C418 CG  0.0000
  atom   C419 CG  0.0000
  atom   C420 CG  0.0000
 group
  atom   C421 CG  0.0000
  atom   C422 CG  0.0000
  atom   C423 CG  0.0000
  atom   C424 CG  0.0000
  atom   C425 CG  0.0000
  atom   C426 CG  0.0000
  atom   C427 CG  0.0000
  atom   C428 CG  0.0000
  atom   C429 CG  0.0000
  atom   C430 CG  0.0000
 group
  atom   C431 CG  0.0000
  atom   C432 CG  0.0000
  atom   C433 CG  0.0000
  atom   C434 CG  0.0000
  atom   C435 CG  0.0000
  atom   C436 CG  0.0000
  atom   C437 CG  0.0000
  atom   C438 CG  0.0000
  atom   C439 CG  0.0000
  atom   C440 CG  0.0000
 group
  atom   C441 CG  0.0000
  atom   C442 CG  0.0000
  atom   C443 CG  0.0000
  atom   C444 CG  0.0000
  atom   C445 CG  0.0000
  atom   C446 CG  0.0000
  atom   C447 CG  0.0000
  atom   C448 CG  0.0000
  atom   C449 CG  0.0000
  atom   C450 CG  0.0000
 group
  atom   C451 CG  0.0000
  atom   C452 CG  0.0000
  atom   C453 CG  0.0000
  atom   C454 CG  0.0000
  atom   C455 CG  0.0000
  atom   C456 CG  0.0000
  atom   C457 CG  0.0000
  atom   C458 CG  0.0000
  atom   C459 CG  0.0000
  atom   C460 CG  0.0000
 group
  atom   C461 CG  0.0000
  atom   C462 CG  0.0000
  atom   C463 CG  0.0000
  atom   C464 CG  0.0000
  atom   C465 CG  0.0000
  atom   C466 CG  0.0000
  atom   C467 CG  0.0000
  atom   C468 CG  0.0000
  atom   C469 CG  0.0000
  atom   C470 CG  0.0000
 group
  atom   C471 CG  0.0000
  atom   C472 CG  0.0000
  atom   C473 CG  0.0000
  atom   C474 CG  0.0000
  atom   C475 CG  0.0000
  atom   C476 CG  0.0000
  atom   C477 CG  0.0000
  atom   C478 CG  0.0000
  atom   C479 CG  0.0000
  atom   C480 CG  0.0000
 group
  atom   C481 CG  0.0000
  atom   C482 CG  0.0000
  atom   C483 CG  0.0000
  atom   C484 CG  0.0000
  atom   C485 CG  0.0000
  atom   C486 CG  0.0000
  atom   C487 CG  0.0000
  atom   C488 CG  0.0000
  atom   C489 CG  0.0000
  atom   C490 CG  0.0000
 group
  atom   C491 CG  0.0000
  atom   C492 CG  0.0000
  atom   C493 CG  0.0000
  atom   C494 CG  0.0000
  atom   C495 CG  0.0000
  atom   C496 CG  0.0000
  atom   C497 CG  0.0000
  atom   C498 CG  0.0000
  atom   C499 CG  0.0000
  atom   C500 CG  0.0000
 group
  atom   C501 CG  0.0000
  atom   C502 CG  0.0000
  atom   C503 CG  0.0000
  atom   C504 CG  0.0000
  atom   C505 CG  0.0000
  atom   C506 CG  0.0000
  atom   C507 CG  0.0000
  atom   C508 CG  0.0000
  atom   C509 CG  0.0000
  atom   C510 CG  0.0000
 group
  atom   C511 CG  0.0000
  atom   C512 CG  0.0000
  atom   C513 CG  0.0000
  atom   C514 CG  0.0000
  atom   C515 CG  0.0000
  atom   C516 CG  0.0000
  atom   C517 CG  0.0000
  atom   C518 CG  0.0000
  atom   C519 CG  0.0000
  atom   C520 CG  0.0000
 group
  atom   C521 CG  0.0000
  atom   C522 CG  0.0000
  atom   C523 CG  0.0000
  atom   C524 CG  0.0000
  atom   C525 CG  0.0000
  atom   C526 CG  0.0000
  atom   C527 CG  0.0000
  atom   C528 CG  0.0000
  atom   C529 CG  0.0000
  atom   C530 CG  0.0000
 group
  atom   C531 CG  0.0000
  atom   C532 CG  0.0000
  atom   C533 CG  0.0000
  atom   C534 CG  0.0000
  atom   C535 CG  0.0000
  atom   C536 CG  0.0000
  atom   C537 CG  0.0000
  atom   C538 CG  0.0000
  atom   C539 CG  0.0000
  atom   C540 CG  0.0000
 group
  atom   C541 CG  0.0000
  atom   C542 CG  0.0000
  atom   C543 CG  0.0000
  atom   C544 CG  0.0000
  atom   C545 CG  0.0000
  atom   C546 CG  0.0000
  atom   C547 CG  0.0000
  atom   C548 CG  0.0000
  atom   C549 CG  0.0000
  atom   C550 CG  0.0000
 group
  atom   C551 CG  0.0000
  atom   C552 CG  0.0000
  atom   C553 CG  0.0000
  atom   C554 CG  0.0000
  atom   C555 CG  0.0000
  atom   C556 CG  0.0000
  atom   C557 CG  0.0000
  atom   C558 CG  0.0000
  atom   C559 CG  0.0000
  atom   C560 CG  0.0000
 group
  atom   C561 CG  0.0000
  atom   C562 CG  0.0000
  atom   C563 CG  0.0000
  atom   C564 CG  0.0000
  atom   C565 CG  0.0000
  atom   C566 CG  0.0000
  atom   C567 CG  0.0000
  atom   C568 CG  0.0000
  atom   C569 CG  0.0000
  atom   C570 CG  0.0000
 group
  atom   C571 CG  0.0000
  atom   C572 CG  0.0000
  atom   C573 CG  0.0000
  atom   C574 CG  0.0000
  atom   C575 CG  0.0000
  atom   C576 CG  0.0000
  atom   C577 CG  0.0000
  atom   C578 CG  0.0000
  atom   C579 CG  0.0000
  atom   C580 CG  0.0000
 group
  atom   C581 CG  0.0000
  atom   C582 CG  0.0000
  atom   C583 CG  0.0000
  atom   C584 CG  0.0000
  atom   C585 CG  0.0000
  atom   C586 CG  0.0000
  atom   C587 CG  0.0000
  atom   C588 CG  0.0000
  atom   C589 CG  0.0000
  atom   C590 CG  0.0000
 group
  atom   C591 CG  0.0000
  atom   C592 CG  0.0000
  atom   C593 CG  0.0000
  atom   C594 CG  0.0000
  atom   C595 CG  0.0000
  atom   C596 CG  0.0000
  atom   C597 CG  0.0000
  atom   C598 CG  0.0000
  atom   C599 CG  0.0000
  atom   C600 CG  0.0000
 group
  atom   C601 CG  0.0000
  atom   C602 CG  0.0000
  atom   C603 CG  0.0000
  atom   C604 CG  0.0000
  atom   C605 CG  0.0000
  atom   C606 CG  0.0000
  atom   C607 CG  0.0000
  atom   C608 CG  0.0000
  atom   C609 CG  0.0000
  atom   C610 CG  0.0000
 group
  atom   C611 CG  0.0000
  atom   C612 CG  0.0000
  atom   C613 CG  0.0000
  atom   C614 CG  0.0000
  atom   C615 CG  0.0000
  atom   C616 CG  0.0000
  atom   C617 CG  0.0000
  atom   C618 CG  0.0000
  atom   C619 CG  0.0000
  atom   C620 CG  0.0000
 group
  atom   C621 CG  0.0000
  atom   C622 CG  0.0000
  atom   C623 CG  0.0000
  atom   C624 CG  0.0000
  atom   C625 CG  0.0000
  atom   C626 CG  0.0000
  atom   C627 CG  0.0000
  atom   C628 CG  0.0000
  atom   C629 CG  0.0000
  atom   C630 CG  0.0000
 group
  atom   C631 CG  0.0000
  atom   C632 CG  0.0000
  atom   C633 CG  0.0000
  atom   C634 CG  0.0000
  atom   C635 CG  0.0000
  atom   C636 CG  0.0000
  atom   C637 CG  0.0000
  atom   C638 CG  0.0000
  atom   C639 CG  0.0000
  atom   C640 CG  0.0000
 group
  atom   C641 CG  0.0000
  atom   C642 CG  0.0000
  atom   C643 CG  0.0000
  atom   C644 CG  0.0000
  atom   C645 CG  0.0000
  atom   C646 CG  0.0000
  atom   C647 CG  0.0000
  atom   C648 CG  0.0000
  atom   C649 CG  0.0000
  atom   C650 CG  0.0000
 group
  atom   C651 CG  0.0000
  atom   C652 CG  0.0000
  atom   C653 CG  0.0000
  atom   C654 CG  0.0000
  atom   C655 CG  0.0000
  atom   C656 CG  0.0000
  atom   C657 CG  0.0000
  atom   C658 CG  0.0000
  atom   C659 CG  0.0000
  atom   C660 CG  0.0000
 group
  atom   C661 CG  0.0000
  atom   C662 CG  0.0000
  atom   C663 CG  0.0000
  atom   C664 CG  0.0000
  atom   C665 CG  0.0000
  atom   C666 CG  0.0000
  atom   C667 CG  0.0000
  atom   C668 CG  0.0000
  atom   C669 CG  0.0000
  atom   C670 CG  0.0000
 group
  atom   C671 CG  0.0000
  atom   C672 CG  0.0000
  atom   C673 CG  0.0000
  atom   C674 CG  0.0000
  atom   C675 CG  0.0000
  atom   C676 CG  0.0000
  atom   C677 CG  0.0000
  atom   C678 CG  0.0000
  atom   C679 CG  0.0000
  atom   C680 CG  0.0000
 group
  atom   C681 CG  0.0000
  atom   C682 CG  0.0000
  atom   C683 CG  0.0000
  atom   C684 CG  0.0000
  atom   C685 CG  0.0000
  atom   C686 CG  0.0000
  atom   C687 CG  0.0000
  atom   C688 CG  0.0000
  atom   C689 CG  0.0000
  atom   C690 CG  0.0000
 group
  atom   C691 CG  0.0000
  atom   C692 CG  0.0000
  atom   C693 CG  0.0000
  atom   C694 CG  0.0000
  atom   C695 CG  0.0000
  atom   C696 CG  0.0000
  atom   C697 CG  0.0000
  atom   C698 CG  0.0000
  atom   C699 CG  0.0000
  atom   C700 CG  0.0000
 group
  atom   C701 CG  0.0000
  atom   C702 CG  0.0000
  atom   C703 CG  0.0000
  atom   C704 CG  0.0000
  atom   C705 CG  0.0000
  atom   C706 CG  0.0000
  atom   C707 CG  0.0000
  atom   C708 CG  0.0000
  atom   C709 CG  0.0000
  atom   C710 CG  0.0000
 group
  atom   C711 CG  0.0000
  atom   C712 CG  0.0000
  atom   C713 CG  0.0000
  atom   C714 CG  0.0000
  atom   C715 CG  0.0000
  atom   C716 CG  0.0000
  atom   C717 CG  0.0000
  atom   C718 CG  0.0000
  atom   C719 CG  0.0000
  atom   C720 CG  0.0000
 group
  atom   C721 CG  0.0000
  atom   C722 CG  0.0000
  atom   C723 CG  0.0000
  atom   C724 CG  0.0000
  atom   C725 CG  0.0000
  atom   C726 CG  0.0000
  atom   C727 CG  0.0000
  atom   C728 CG  0.0000
  atom   C729 CG  0.0000
  atom   C730 CG  0.0000
 group
  atom   C731 CG  0.0000
  atom   C732 CG  0.0000
  atom   C733 CG  0.0000
  atom   C734 CG  0.0000
  atom   C735 CG  0.0000
  atom   C736 CG  0.0000
  atom   C737 CG  0.0000
  atom   C738 CG  0.0000
  atom   C739 CG  0.0000
  atom   C740 CG  0.0000
 group
  atom   C741 CG  0.0000
  atom   C742 CG  0.0000
  atom   C743 CG  0.0000
  atom   C744 CG  0.0000
  atom   C745 CG  0.0000
  atom   C746 CG  0.0000
  atom   C747 CG  0.0000
  atom   C748 CG  0.0000
  atom   C749 CG  0.0000
  atom   C750 CG  0.0000
 group
  atom   C751 CG  0.0000
  atom   C752 CG  0.0000
  atom   C753 CG  0.0000
  atom   C754 CG  0.0000
  atom   C755 CG  0.0000
  atom   C756 CG  0.0000
  atom   C757 CG  0.0000
  atom   C758 CG  0.0000
  atom   C759 CG  0.0000
  atom   C760 CG  0.0000
 group
  atom   C761 CG  0.0000
  atom   C762 CG  0.0000
  atom   C763 CG  0.0000
  atom   C764 CG  0.0000
  atom   C765 CG  0.0000
  atom   C766 CG  0.0000
  atom   C767 CG  0.0000
  atom   C768 CG  0.0000
  atom   C769 CG  0.0000
  atom   C770 CG  0.0000
 group
  atom   C771 CG  0.0000
  atom   C772 CG  0.0000
  atom   C773 CG  0.0000
  atom   C774 CG  0.0000
  atom   C775 CG  0.0000
  atom   C776 CG  0.0000
  atom   C777 CG  0.0000
  atom   C778 CG  0.0000
  atom   C779 CG  0.0000
  atom   C780 CG  0.0000
 group
  atom   C781 CG  0.0000
  atom   C782 CG  0.0000
  atom   C783 CG  0.0000
  atom   C784 CG  0.0000
  atom   C785 CG  0.0000
  atom   C786 CG  0.0000
  atom   C787 CG  0.0000
  atom   C788 CG  0.0000
  atom   C789 CG  0.0000
  atom   C790 CG  0.0000
 group
  atom   C791 CG  0.0000
  atom   C792 CG  0.0000
  atom   C793 CG  0.0000
  atom   C794 CG  0.0000
  atom   C795 CG  0.0000
  atom   C796 CG  0.0000
  atom   C797 CG  0.0000
  atom   C798 CG  0.0000
  atom   C799 CG  0.0000
  atom   C800 CG  0.0000
 group
  atom   C801 CG  0.0000
  atom   C802 CG  0.0000
  atom   C803 CG  0.0000
  atom   C804 CG  0.0000
  atom   C805 CG  0.0000
  atom   C806 CG  0.0000
  atom   C807 CG  0.0000
  atom   C808 CG  0.0000
  atom   C809 CG  0.0000
  atom   C810 CG  0.0000
 group
  atom   C811 CG  0.0000
  atom   C812 CG  0.0000
  atom   C813 CG  0.0000
  atom   C814 CG  0.0000
  atom   C815 CG  0.0000
  atom   C816 CG  0.0000
  atom   C817 CG  0.0000
  atom   C818 CG  0.0000
  atom   C819 CG  0.0000
  atom   C820 CG  0.0000
 group
  atom   C821 CG  0.0000
  atom   C822 CG  0.0000
  atom   C823 CG  0.0000
  atom   C824 CG  0.0000
  atom   C825 CG  0.0000
  atom   C826 CG  0.0000
  atom   C827 CG  0.0000
  atom   C828 CG  0.0000
  atom   C829 CG  0.0000
  atom   C830 CG  0.0000
 group
  atom   C831 CG  0.0000
  atom   C832 CG  0.0000
  atom   C833 CG  0.0000
  atom   C834 CG  0.0000
  atom   C835 CG  0.0000
  atom   C836 CG  0.0000
  atom   C837 CG  0.0000
  atom   C838 CG  0.0000
  atom   C839 CG  0.0000
  atom   C840 CG  0.0000
 group
  atom   C841 CG  0.0000
  atom   C842 CG  0.0000
  atom   C843 CG  0.0000
  atom   C844 CG  0.0000
  atom   C845 CG  0.0000
  atom   C846 CG  0.0000
  atom   C847 CG  0.0000
  atom   C848 CG  0.0000
  atom   C849 CG  0.0000
  atom   C850 CG  0.0000
 group
  atom   C851 CG  0.0000
  atom   C852 CG  0.0000
  atom   C853 CG  0.0000
  atom   C854 CG  0.0000
  atom   C855 CG  0.0000
  atom   C856 CG  0.0000
  atom   C857 CG  0.0000
  atom   C858 CG  0.0000
  atom   C859 CG  0.0000
  atom   C860 CG  0.0000
 group
  atom   C861 CG  0.0000
  atom   C862 CG  0.0000
  atom   C863 CG  0.0000
  atom   C864 CG  0.0000
  atom   C865 CG  0.0000
  atom   C866 CG  0.0000
  atom   C867 CG  0.0000
  atom   C868 CG  0.0000
  atom   C869 CG  0.0000
  atom   C870 CG  0.0000
 group
  atom   C871 CG  0.0000
  atom   C872 CG  0.0000
  atom   C873 CG  0.0000
  atom   C874 CG  0.0000
  atom   C875 CG  0.0000
  atom   C876 CG  0.0000
  atom   C877 CG  0.0000
  atom   C878 CG  0.0000
  atom   C879 CG  0.0000
  atom   C880 CG  0.0000
 group
  atom   C881 CG  0.0000
  atom   C882 CG  0.0000
  atom   C883 CG  0.0000
  atom   C884 CG  0.0000
  atom   C885 CG  0.0000
  atom   C886 CG  0.0000
  atom   C887 CG  0.0000
  atom   C888 CG  0.0000
  atom   C889 CG  0.0000
  atom   C890 CG  0.0000
 group
  atom   C891 CG  0.0000
  atom   C892 CG  0.0000
  atom   C893 CG  0.0000
  atom   C894 CG  0.0000
  atom   C895 CG  0.0000
  atom   C896 CG  0.0000
  atom   C897 CG  0.0000
  atom   C898 CG  0.0000
  atom   C899 CG  0.0000
  atom   C900 CG  0.0000
 group
  atom   C901 CG  0.0000
  atom   C902 CG  0.0000
  atom   C903 CG  0.0000
  atom   C904 CG  0.0000
  atom   C905 CG  0.0000
  atom   C906 CG  0.0000
  atom   C907 CG  0.0000
  atom   C908 CG  0.0000
  atom   C909 CG  0.0000
  atom   C910 CG  0.0000
 group
  atom   C911 CG  0.0000
  atom   C912 CG  0.0000
  atom   C913 CG  0.0000
  atom   C914 CG  0.0000
  atom   C915 CG  0.0000
  atom   C916 CG  0.0000
  atom   C917 CG  0.0000
  atom   C918 CG  0.0000
  atom   C919 CG  0.0000
  atom   C920 CG  0.0000
 group
  atom   C921 CG  0.0000
  atom   C922 CG  0.0000
  atom   C923 CG  0.0000
  atom   C924 CG  0.0000
  atom   C925 CG  0.0000
  atom   C926 CG  0.0000
  atom   C927 CG  0.0000
  atom   C928 CG  0.0000
  atom   C929 CG  0.0000
  atom   C930 CG  0.0000
 group
  atom   C931 CG  0.0000
  atom   C932 CG  0.0000
  atom   C933 CG  0.0000
  atom   C934 CG  0.0000
  atom   C935 CG  0.0000
  atom   C936 CG  0.0000
  atom   C937 CG  0.0000
  atom   C938 CG  0.0000
  atom   C939 CG  0.0000
  atom   C940 CG  0.0000
 group
  atom   C941 CG  0.0000
  atom   C942 CG  0.0000
  atom   C943 CG  0.0000
  atom   C944 CG  0.0000
  atom   C945 CG  0.0000
  atom   C946 CG  0.0000
  atom   C947 CG  0.0000
  atom   C948 CG  0.0000
  atom   C949 CG  0.0000
  atom   C950 CG  0.0000
 group
  atom   C951 CG  0.0000
  atom   C952 CG  0.0000
  atom   C953 CG  0.0000
  atom   C954 CG  0.0000
  atom   C955 CG  0.0000
  atom   C956 CG  0.0000
  atom   C957 CG  0.0000
  atom   C958 CG  0.0000
  atom   C959 CG  0.0000
  atom   C960 CG  0.0000
 group
  atom   C961 CG  0.0000
  atom   C962 CG  0.0000
  atom   C963 CG  0.0000
  atom   C964 CG  0.0000
  atom   C965 CG  0.0000
  atom   C966 CG  0.0000
  atom   C967 CG  0.0000
  atom   C968 CG  0.0000
  atom   C969 CG  0.0000
  atom   C970 CG  0.0000
 group
  atom   C971 CG  0.0000
  atom   C972 CG  0.0000
  atom   C973 CG  0.0000
  atom   C974 CG  0.0000
  atom   C975 CG  0.0000
  atom   C976 CG  0.0000
  atom   C977 CG  0.0000
  atom   C978 CG  0.0000
  atom   C979 CG  0.0000
  atom   C980 CG  0.0000
 group
  atom   C981 CG  0.0000
  atom   C982 CG  0.0000
  atom   C983 CG  0.0000
  atom   C984 CG  0.0000
  atom   C985 CG  0.0000
  atom   C986 CG  0.0000
  atom   C987 CG  0.0000
  atom   C988 CG  0.0000
  atom   C989 CG  0.0000
  atom   C990 CG  0.0000
 group
  atom   C991 CG  0.0000
  atom   C992 CG  0.0000
  atom   C993 CG  0.0000
  atom   C994 CG  0.0000
  atom   C995 CG  0.0000
  atom   C996 CG  0.0000
  atom   C997 CG  0.0000
  atom   C998 CG  0.0000
  atom   C999 CG  0.0000
  atom   C0AA CG  0.0000
 group
  atom   C0AB CG  0.0000
  atom   C0AC CG  0.0000
  atom   C0AD CG  0.0000
  atom   C0AE CG  0.0000
  atom   C0AF CG  0.0000
  atom   C0AG CG  0.0000
  atom   C0AH CG  0.0000
  atom   C0AI CG  0.0000
  atom   C0AJ CG  0.0000
  atom   C0AK CG  0.0000
 group
  atom   C0AL CG  0.0000
  atom   C0AM CG  0.0000
  atom   C0AN CG  0.0000
  atom   C0AO CG  0.0000
  atom   C0AP CG  0.0000
  atom   C0AQ CG  0.0000
  atom   C0AR CG  0.0000
  atom   C0AS CG  0.0000
  atom   C0AT CG  0.0000
  atom   C0AU CG  0.0000
 group
  atom   C0AV CG  0.0000
  atom   C0AW CG  0.0000
  atom   C0AX CG  0.0000
  atom   C0AY CG  0.0000
  atom   C0AZ CG  0.0000
  atom   C0BA CG  0.0000
  atom   C0BB CG  0.0000
  atom   C0BC CG  0.0000
  atom   C0BD CG  0.0000
  atom   C0BE CG  0.0000
 group
  atom   C0BF CG  0.0000
  atom   C0BG CG  0.0000
  atom   C0BH CG  0.0000
  atom   C0BI CG  0.0000
  atom   C0BJ CG  0.0000
  atom   C0BK CG  0.0000
  atom   C0BL CG  0.0000
  atom   C0BM CG  0.0000
  atom   C0BN CG  0.0000
  atom   C0BO CG  0.0000
 group
  atom   C0BP CG  0.0000
  atom   C0BQ CG  0.0000
  atom   C0BR CG  0.0000
  atom   C0BS CG  0.0000
  atom   C0BT CG  0.0000
  atom   C0BU CG  0.0000
  atom   C0BV CG  0.0000
  atom   C0BW CG  0.0000
  atom   C0BX CG  0.0000
  atom   C0BY CG  0.0000
 group
  atom   C0BZ CG  0.0000
  atom   C0CA CG  0.0000
  atom   C0CB CG  0.0000
  atom   C0CC CG  0.0000
  atom   C0CD CG  0.0000
  atom   C0CE CG  0.0000
  atom   C0CF CG  0.0000
  atom   C0CG CG  0.0000
  atom   C0CH CG  0.0000
  atom   C0CI CG  0.0000
 group
  atom   C0CJ CG  0.0000
  atom   C0CK CG  0.0000
  atom   C0CL CG  0.0000
  atom   C0CM CG  0.0000
  atom   C0CN CG  0.0000
  atom   C0CO CG  0.0000
  atom   C0CP CG  0.0000
  atom   C0CQ CG  0.0000
  atom   C0CR CG  0.0000
  atom   C0CS CG  0.0000
 group
  atom   C0CT CG  0.0000
  atom   C0CU CG  0.0000
  atom   C0CV CG  0.0000
  atom   C0CW CG  0.0000
  atom   C0CX CG  0.0000
  atom   C0CY CG  0.0000
  atom   C0CZ CG  0.0000
  atom   C0DA CG  0.0000
  atom   C0DB CG  0.0000
  atom   C0DC CG  0.0000
 group
  atom   C0DD CG  0.0000
  atom   C0DE CG  0.0000
  atom   C0DF CG  0.0000
  atom   C0DG CG  0.0000
  atom   C0DH CG  0.0000
  atom   C0DI CG  0.0000
  atom   C0DJ CG  0.0000
  atom   C0DK CG  0.0000
  atom   C0DL CG  0.0000
  atom   C0DM CG  0.0000
 group
  atom   C0DN CG  0.0000
  atom   C0DO CG  0.0000
  atom   C0DP CG  0.0000
  atom   C0DQ CG  0.0000
  atom   C0DR CG  0.0000
  atom   C0DS CG  0.0000
  atom   C0DT CG  0.0000
  atom   C0DU CG  0.0000
  atom   C0DV CG  0.0000
  atom   C0DW CG  0.0000
 group
  atom   C0DX CG  0.0000
  atom   C0DY CG  0.0000
  atom   C0DZ CG  0.0000
  atom   C0EA CG  0.0000
  atom   C0EB CG  0.0000
  atom   C0EC CG  0.0000
  atom   C0ED CG  0.0000
  atom   C0EE CG  0.0000
  atom   C0EF CG  0.0000
  atom   C0EG CG  0.0000
 group
  atom   C0EH CG  0.0000
  atom   C0EI CG  0.0000
  atom   C0EJ CG  0.0000
  atom   C0EK CG  0.0000
  atom   C0EL CG  0.0000
  atom   C0EM CG  0.0000
  atom   C0EN CG  0.0000
  atom   C0EO CG  0.0000
  atom   C0EP CG  0.0000
  atom   C0EQ CG  0.0000
 group
  atom   C0ER CG  0.0000
  atom   C0ES CG  0.0000
  atom   C0ET CG  0.0000
  atom   C0EU CG  0.0000
  atom   C0EV CG  0.0000
  atom   C0EW CG  0.0000
  atom   C0EX CG  0.0000
  atom   C0EY CG  0.0000
  atom   C0EZ CG  0.0000
  atom   C0FA CG  0.0000
 group
  atom   C0FB CG  0.0000
  atom   C0FC CG  0.0000
  atom   C0FD CG  0.0000
  atom   C0FE CG  0.0000
  atom   C0FF CG  0.0000
  atom   C0FG CG  0.0000
  atom   C0FH CG  0.0000
  atom   C0FI CG  0.0000
  atom   C0FJ CG  0.0000
  atom   C0FK CG  0.0000
 group
  atom   C0FL CG  0.0000
  atom   C0FM CG  0.0000
  atom   C0FN CG  0.0000
  atom   C0FO CG  0.0000
  atom   C0FP CG  0.0000
  atom   C0FQ CG  0.0000
  atom   C0FR CG  0.0000
  atom   C0FS CG  0.0000
  atom   C0FT CG  0.0000
  atom   C0FU CG  0.0000
 group
  atom   C0FV CG  0.0000
  atom   C0FW CG  0.0000
  atom   C0FX CG  0.0000
  atom   C0FY CG  0.0000
  atom   C0FZ CG  0.0000
  atom   C0GA CG  0.0000
  atom   C0GB CG  0.0000
  atom   C0GC CG  0.0000
  atom   C0GD CG  0.0000
  atom   C0GE CG  0.0000
 group
  atom   C0GF CG  0.0000
  atom   C0GG CG  0.0000
  atom   C0GH CG  0.0000
  atom   C0GI CG  0.0000
  atom   C0GJ CG  0.0000
  atom   C0GK CG  0.0000
  atom   C0GL CG  0.0000
  atom   C0GM CG  0.0000
  atom   C0GN CG  0.0000
  atom   C0GO CG  0.0000
 group
  atom   C0GP CG  0.0000
  atom   C0GQ CG  0.0000
  atom   C0GR CG  0.0000
  atom   C0GS CG  0.0000
  atom   C0GT CG  0.0000
  atom   C0GU CG  0.0000
  atom   C0GV CG  0.0000
  atom   C0GW CG  0.0000
  atom   C0GX CG  0.0000
  atom   C0GY CG  0.0000
 group
  atom   C0GZ CG  0.0000
  atom   C0HA CG  0.0000
  atom   C0HB CG  0.0000
  atom   C0HC CG  0.0000
  atom   C0HD CG  0.0000
  atom   C0HE CG  0.0000
  atom   C0HF CG  0.0000
  atom   C0HG CG  0.0000
  atom   C0HH CG  0.0000
  atom   C0HI CG  0.0000
 group
  atom   C0HJ CG  0.0000
  atom   C0HK CG  0.0000
  atom   C0HL CG  0.0000
  atom   C0HM CG  0.0000
  atom   C0HN CG  0.0000
  atom   C0HO CG  0.0000
  atom   C0HP CG  0.0000
  atom   C0HQ CG  0.0000
  atom   C0HR CG  0.0000
  atom   C0HS CG  0.0000
 group
  atom   C0HT CG  0.0000
  atom   C0HU CG  0.0000
  atom   C0HV CG  0.0000
  atom   C0HW CG  0.0000
  atom   C0HX CG  0.0000
  atom   C0HY CG  0.0000
  atom   C0HZ CG  0.0000
  atom   C0IA CG  0.0000
  atom   C0IB CG  0.0000
  atom   C0IC CG  0.0000
 group
  atom   C0ID CG  0.0000
  atom   C0IE CG  0.0000
  atom   C0IF CG  0.0000
  atom   C0IG CG  0.0000
  atom   C0IH CG  0.0000
  atom   C0II CG  0.0000
  atom   C0IJ CG  0.0000
  atom   C0IK CG  0.0000
  atom   C0IL CG  0.0000
  atom   C0IM CG  0.0000
 group
  atom   C0IN CG  0.0000
  atom   C0IO CG  0.0000
  atom   C0IP CG  0.0000
  atom   C0IQ CG  0.0000
  atom   C0IR CG  0.0000
  atom   C0IS CG  0.0000
  atom   C0IT CG  0.0000
  atom   C0IU CG  0.0000
  atom   C0IV CG  0.0000
  atom   C0IW CG  0.0000
 group
  atom   C0IX CG  0.0000
  atom   C0IY CG  0.0000
  atom   C0IZ CG  0.0000
  atom   C0JA CG  0.0000
  atom   C0JB CG  0.0000
  atom   C0JC CG  0.0000
  atom   C0JD CG  0.0000
  atom   C0JE CG  0.0000
  atom   C0JF CG  0.0000
  atom   C0JG CG  0.0000
 group
  atom   C0JH CG  0.0000
  atom   C0JI CG  0.0000
  atom   C0JJ CG  0.0000
  atom   C0JK CG  0.0000
  atom   C0JL CG  0.0000
  atom   C0JM CG  0.0000
  atom   C0JN CG  0.0000
  atom   C0JO CG  0.0000
  atom   C0JP CG  0.0000
  atom   C0JQ CG  0.0000
 group
  atom   C0JR CG  0.0000
  atom   C0JS CG  0.0000
  atom   C0JT CG  0.0000
  atom   C0JU CG  0.0000
  atom   C0JV CG  0.0000
  atom   C0JW CG  0.0000
  atom   C0JX CG  0.0000
  atom   C0JY CG  0.0000
  atom   C0JZ CG  0.0000
  atom   C0KA CG  0.0000
 group
  atom   C0KB CG  0.0000
  atom   C0KC CG  0.0000
  atom   C0KD CG  0.0000
  atom   C0KE CG  0.0000
  atom   C0KF CG  0.0000
  atom   C0KG CG  0.0000
  atom   C0KH CG  0.0000
  atom   C0KI CG  0.0000
  atom   C0KJ CG  0.0000
  atom   C0KK CG  0.0000
 group
  atom   C0KL CG  0.0000
  atom   C0KM CG  0.0000
  atom   C0KN CG  0.0000
  atom   C0KO CG  0.0000
  atom   C0KP CG  0.0000
  atom   C0KQ CG  0.0000
  atom   C0KR CG  0.0000
  atom   C0KS CG  0.0000
  atom   C0KT CG  0.0000
  atom   C0KU CG  0.0000
 group
  atom   C0KV CG  0.0000
  atom   C0KW CG  0.0000
  atom   C0KX CG  0.0000
  atom   C0KY CG  0.0000
  atom   C0KZ CG  0.0000
  atom   C0LA CG  0.0000
  atom   C0LB CG  0.0000
  atom   C0LC CG  0.0000
  atom   C0LD CG  0.0000
  atom   C0LE CG  0.0000
 group
  atom   C0LF CG  0.0000
  atom   C0LG CG  0.0000
  atom   C0LH CG  0.0000
  atom   C0LI CG  0.0000
  atom   C0LJ CG  0.0000
  atom   C0LK CG  0.0000
  atom   C0LL CG  0.0000
  atom   C0LM CG  0.0000
  atom   C0LN CG  0.0000
  atom   C0LO CG  0.0000
 group
  atom   C0LP CG  0.0000
  atom   C0LQ CG  0.0000
  atom   C0LR CG  0.0000
  atom   C0LS CG  0.0000
  atom   C0LT CG  0.0000
  atom   C0LU CG  0.0000
  atom   C0LV CG  0.0000
  atom   C0LW CG  0.0000
  atom   C0LX CG  0.0000
  atom   C0LY CG  0.0000
 group
  atom   C0LZ CG  0.0000
  atom   C0MA CG  0.0000
  atom   C0MB CG  0.0000
  atom   C0MC CG  0.0000
  atom   C0MD CG  0.0000
  atom   C0ME CG  0.0000
  atom   C0MF CG  0.0000
  atom   C0MG CG  0.0000
  atom   C0MH CG  0.0000
  atom   C0MI CG  0.0000
 group
  atom   C0MJ CG  0.0000
  atom   C0MK CG  0.0000
  atom   C0ML CG  0.0000
  atom   C0MM CG  0.0000
  atom   C0MN CG  0.0000
  atom   C0MO CG  0.0000
  atom   C0MP CG  0.0000
  atom   C0MQ CG  0.0000
  atom   C0MR CG  0.0000
  atom   C0MS CG  0.0000
 group
  atom   C0MT CG  0.0000
  atom   C0MU CG  0.0000
  atom   C0MV CG  0.0000
  atom   C0MW CG  0.0000
  atom   C0MX CG  0.0000
  atom   C0MY CG  0.0000
  atom   C0MZ CG  0.0000
  atom   C0NA CG  0.0000
  atom   C0NB CG  0.0000
  atom   C0NC CG  0.0000
 group
  atom   C0ND CG  0.0000
  atom   C0NE CG  0.0000
  atom   C0NF CG  0.0000
  atom   C0NG CG  0.0000
  atom   C0NH CG  0.0000
  atom   C0NI CG  0.0000
  atom   C0NJ CG  0.0000
  atom   C0NK CG  0.0000
  atom   C0NL CG  0.0000
  atom   C0NM CG  0.0000
 group
  atom   C0NN CG  0.0000
  atom   C0NO CG  0.0000
  atom   C0NP CG  0.0000
  atom   C0NQ CG  0.0000
  atom   C0NR CG  0.0000
  atom   C0NS CG  0.0000
  atom   C0NT CG  0.0000
  atom   C0NU CG  0.0000
  atom   C0NV CG  0.0000
  atom   C0NW CG  0.0000
 group
  atom   C0NX CG  0.0000
  atom   C0NY CG  0.0000
  atom   C0NZ CG  0.0000
  atom   C0OA CG  0.0000
  atom   C0OB CG  0.0000
  atom   C0OC CG  0.0000
  atom   C0OD CG  0.0000
  atom   C0OE CG  0.0000
  atom   C0OF CG  0.0000
  atom   C0OG CG  0.0000
 group
  atom   C0OH CG  0.0000
  atom   C0OI CG  0.0000
  atom   C0OJ CG  0.0000
  atom   C0OK CG  0.0000
  atom   C0OL CG  0.0000
  atom   C0OM CG  0.0000
  atom   C0ON CG  0.0000
  atom   C0OO CG  0.0000
  atom   C0OP CG  0.0000
  atom   C0OQ CG  0.0000
 group
  atom   C0OR CG  0.0000
  atom   C0OS CG  0.0000
  atom   C0OT CG  0.0000
  atom   C0OU CG  0.0000
  atom   C0OV CG  0.0000
  atom   C0OW CG  0.0000
  atom   C0OX CG  0.0000
  atom   C0OY CG  0.0000
  atom   C0OZ CG  0.0000
  atom   C0PA CG  0.0000
 group
  atom   C0PB CG  0.0000
  atom   C0PC CG  0.0000
  atom   C0PD CG  0.0000
  atom   C0PE CG  0.0000
  atom   C0PF CG  0.0000
  atom   C0PG CG  0.0000
  atom   C0PH CG  0.0000
  atom   C0PI CG  0.0000
  atom   C0PJ CG  0.0000
  atom   C0PK CG  0.0000
 group
  atom   C0PL CG  0.0000
  atom   C0PM CG  0.0000
  atom   C0PN CG  0.0000
  atom   C0PO CG  0.0000
  atom   C0PP CG  0.0000
  atom   C0PQ CG  0.0000
  atom   C0PR CG  0.0000
  atom   C0PS CG  0.0000
  atom   C0PT CG  0.0000
  atom   C0PU CG  0.0000
 group
  atom   C0PV CG  0.0000
  atom   C0PW CG  0.0000
  atom   C0PX CG  0.0000
  atom   C0PY CG  0.0000
  atom   C0PZ CG  0.0000
  atom   C0QA CG  0.0000
  atom   C0QB CG  0.0000
  atom   C0QC CG  0.0000
  atom   C0QD CG  0.0000
  atom   C0QE CG  0.0000
 group
  atom   C0QF CG  0.0000
  atom   C0QG CG  0.0000
  atom   C0QH CG  0.0000
  atom   C0QI CG  0.0000
  atom   C0QJ CG  0.0000
  atom   C0QK CG  0.0000
  atom   C0QL CG  0.0000
  atom   C0QM CG  0.0000
  atom   C0QN CG  0.0000
  atom   C0QO CG  0.0000
 group
  atom   C0QP CG  0.0000
  atom   C0QQ CG  0.0000
  atom   C0QR CG  0.0000
  atom   C0QS CG  0.0000
  atom   C0QT CG  0.0000
  atom   C0QU CG  0.0000
  atom   C0QV CG  0.0000
  atom   C0QW CG  0.0000
  atom   C0QX CG  0.0000
  atom   C0QY CG  0.0000
 group
  atom   C0QZ CG  0.0000
  atom   C0RA CG  0.0000
  atom   C0RB CG  0.0000
  atom   C0RC CG  0.0000
  atom   C0RD CG  0.0000
  atom   C0RE CG  0.0000
  atom   C0RF CG  0.0000
  atom   C0RG CG  0.0000
  atom   C0RH CG  0.0000
  atom   C0RI CG  0.0000
 group
  atom   C0RJ CG  0.0000
  atom   C0RK CG  0.0000
  atom   C0RL CG  0.0000
  atom   C0RM CG  0.0000
  atom   C0RN CG  0.0000
  atom   C0RO CG  0.0000
  atom   C0RP CG  0.0000
  atom   C0RQ CG  0.0000
  atom   C0RR CG  0.0000
  atom   C0RS CG  0.0000
 group
  atom   C0RT CG  0.0000
  atom   C0RU CG  0.0000
  atom   C0RV CG  0.0000
  atom   C0RW CG  0.0000
  atom   C0RX CG  0.0000
  atom   C0RY CG  0.0000
  atom   C0RZ CG  0.0000
  atom   C0SA CG  0.0000
  atom   C0SB CG  0.0000
  atom   C0SC CG  0.0000
 group
  atom   C0SD CG  0.0000
  atom   C0SE CG  0.0000
  atom   C0SF CG  0.0000
  atom   C0SG CG  0.0000
  atom   C0SH CG  0.0000
  atom   C0SI CG  0.0000
  atom   C0SJ CG  0.0000
  atom   C0SK CG  0.0000
  atom   C0SL CG  0.0000
  atom   C0SM CG  0.0000
 group
  atom   C0SN CG  0.0000
  atom   C0SO CG  0.0000
  atom   C0SP CG  0.0000
  atom   C0SQ CG  0.0000
  atom   C0SR CG  0.0000
  atom   C0SS CG  0.0000
  atom   C0ST CG  0.0000
  atom   C0SU CG  0.0000
  atom   C0SV CG  0.0000
  atom   C0SW CG  0.0000
 group
  atom   C0SX CG  0.0000
  atom   C0SY CG  0.0000
  atom   C0SZ CG  0.0000
  atom   C0TA CG  0.0000
  atom   C0TB CG  0.0000
  atom   C0TC CG  0.0000
  atom   C0TD CG  0.0000
  atom   C0TE CG  0.0000
  atom   C0TF CG  0.0000
  atom   C0TG CG  0.0000
 group
  atom   C0TH CG  0.0000
  atom   C0TI CG  0.0000
  atom   C0TJ CG  0.0000
  atom   C0TK CG  0.0000
  atom   C0TL CG  0.0000
  atom   C0TM CG  0.0000
  atom   C0TN CG  0.0000
  atom   C0TO CG  0.0000
  atom   C0TP CG  0.0000
  atom   C0TQ CG  0.0000
 group
  atom   C0TR CG  0.0000
  atom   C0TS CG  0.0000
  atom   C0TT CG  0.0000
  atom   C0TU CG  0.0000
  atom   C0TV CG  0.0000
  atom   C0TW CG  0.0000
  atom   C0TX CG  0.0000
  atom   C0TY CG  0.0000
  atom   C0TZ CG  0.0000
  atom   C0UA CG  0.0000
 group
  atom   C0UB CG  0.0000
  atom   C0UC CG  0.0000
  atom   C0UD CG  0.0000
  atom   C0UE CG  0.0000
  atom   C0UF CG  0.0000
  atom   C0UG CG  0.0000
  atom   C0UH CG  0.0000
  atom   C0UI CG  0.0000
  atom   C0UJ CG  0.0000
  atom   C0UK CG  0.0000
 group
  atom   C0UL CG  0.0000
  atom   C0UM CG  0.0000
  atom   C0UN CG  0.0000
  atom   C0UO CG  0.0000
  atom   C0UP CG  0.0000
  atom   C0UQ CG  0.0000
  atom   C0UR CG  0.0000
  atom   C0US CG  0.0000
  atom   C0UT CG  0.0000
  atom   C0UU CG  0.0000
 group
  atom   C0UV CG  0.0000
  atom   C0UW CG  0.0000
  atom   C0UX CG  0.0000
  atom   C0UY CG  0.0000
  atom   C0UZ CG  0.0000
  atom   C0VA CG  0.0000
  atom   C0VB CG  0.0000
  atom   C0VC CG  0.0000
  atom   C0VD CG  0.0000
  atom   C0VE CG  0.0000
 group
  atom   C0VF CG  0.0000
  atom   C0VG CG  0.0000
  atom   C0VH CG  0.0000
  atom   C0VI CG  0.0000
  atom   C0VJ CG  0.0000
  atom   C0VK CG  0.0000
  atom   C0VL CG  0.0000
  atom   C0VM CG  0.0000
  atom   C0VN CG  0.0000
  atom   C0VO CG  0.0000
 group
  atom   C0VP CG  0.0000
  atom   C0VQ CG  0.0000
  atom   C0VR CG  0.0000
  atom   C0VS CG  0.0000
  atom   C0VT CG  0.0000
  atom   C0VU CG  0.0000
  atom   C0VV CG  0.0000
  atom   C0VW CG  0.0000
  atom   C0VX CG  0.0000
  atom   C0VY CG  0.0000
 group
  atom   C0VZ CG  0.0000
  atom   C0WA CG  0.0000
  atom   C0WB CG  0.0000
  atom   C0WC CG  0.0000
  atom   C0WD CG  0.0000
  atom   C0WE CG  0.0000
  atom   C0WF CG  0.0000
  atom   C0WG CG  0.0000
  atom   C0WH CG  0.0000
  atom   C0WI CG  0.0000
 group
  atom   C0WJ CG  0.0000
  atom   C0WK CG  0.0000
  atom   C0WL CG  0.0000
  atom   C0WM CG  0.0000
  atom   C0WN CG  0.0000
  atom   C0WO CG  0.0000
  atom   C0WP CG  0.0000
  atom   C0WQ CG  0.0000
  atom   C0WR CG  0.0000
  atom   C0WS CG  0.0000
 group
  atom   C0WT CG  0.0000
  atom   C0WU CG  0.0000
  atom   C0WV CG  0.0000
  atom   C0WW CG  0.0000
  atom   C0WX CG  0.0000
  atom   C0WY CG  0.0000
  atom   C0WZ CG  0.0000
  atom   C0XA CG  0.0000
  atom   C0XB CG  0.0000
  atom   C0XC CG  0.0000
 group
  atom   C0XD CG  0.0000
  atom   C0XE CG  0.0000
  atom   C0XF CG  0.0000
  atom   C0XG CG  0.0000
  atom   C0XH CG  0.0000
  atom   C0XI CG  0.0000
  atom   C0XJ CG  0.0000
  atom   C0XK CG  0.0000
  atom   C0XL CG  0.0000
  atom   C0XM CG  0.0000
 group
  atom   C0XN CG  0.0000
  atom   C0XO CG  0.0000
  atom   C0XP CG  0.0000
  atom   C0XQ CG  0.0000
  atom   C0XR CG  0.0000
  atom   C0XS CG  0.0000
  atom   C0XT CG  0.0000
  atom   C0XU CG  0.0000
  atom   C0XV CG  0.0000
  atom   C0XW CG  0.0000
 group
  atom   C0XX CG  0.0000
  atom   C0XY CG  0.0000
  atom   C0XZ CG  0.0000
  atom   C0YA CG  0.0000
  atom   C0YB CG  0.0000
  atom   C0YC CG  0.0000
  atom   C0YD CG  0.0000
  atom   C0YE CG  0.0000
  atom   C0YF CG  0.0000
  atom   C0YG CG  0.0000
 group
  atom   C0YH CG  0.0000
  atom   C0YI CG  0.0000
  atom   C0YJ CG  0.0000
  atom   C0YK CG  0.0000
  atom   C0YL CG  0.0000
  atom   C0YM CG  0.0000
  atom   C0YN CG  0.0000
  atom   C0YO CG  0.0000
  atom   C0YP CG  0.0000
  atom   C0YQ CG  0.0000
 group
  atom   C0YR CG  0.0000
  atom   C0YS CG  0.0000
  atom   C0YT CG  0.0000
  atom   C0YU CG  0.0000
  atom   C0YV CG  0.0000
  atom   C0YW CG  0.0000
  atom   C0YX CG  0.0000
  atom   C0YY CG  0.0000
  atom   C0YZ CG  0.0000
  atom   C0ZA CG  0.0000
 group
  atom   C0ZB CG  0.0000
  atom   C0ZC CG  0.0000
  atom   C0ZD CG  0.0000
  atom   C0ZE CG  0.0000
  atom   C0ZF CG  0.0000
  atom   C0ZG CG  0.0000
  atom   C0ZH CG  0.0000
  atom   C0ZI CG  0.0000
  atom   C0ZJ CG  0.0000
  atom   C0ZK CG  0.0000
 group
  atom   C0ZL CG  0.0000
  atom   C0ZM CG  0.0000
  atom   C0ZN CG  0.0000
  atom   C0ZO CG  0.0000
  atom   C0ZP CG  0.0000
  atom   C0ZQ CG  0.0000
  atom   C0ZR CG  0.0000
  atom   C0ZS CG  0.0000
  atom   C0ZT CG  0.0000
  atom   C0ZU CG  0.0000
 group
  atom   C0ZV CG  0.0000
  atom   C0ZW CG  0.0000
  atom   C0ZX CG  0.0000
  atom   C0ZY CG  0.0000
  atom   C0ZZ CG  0.0000
  atom   C1AA CG  0.0000
  atom   C1AB CG  0.0000
  atom   C1AC CG  0.0000
  atom   C1AD CG  0.0000
  atom   C1AE CG  0.0000
 group
  atom   C1AF CG  0.0000
  atom   C1AG CG  0.0000
  atom   C1AH CG  0.0000
  atom   C1AI CG  0.0000
  atom   C1AJ CG  0.0000
  atom   C1AK CG  0.0000
  atom   C1AL CG  0.0000
  atom   C1AM CG  0.0000
  atom   C1AN CG  0.0000
  atom   C1AO CG  0.0000
 group
  atom   C1AP CG  0.0000
  atom   C1AQ CG  0.0000
  atom   C1AR CG  0.0000
  atom   C1AS CG  0.0000
  atom   C1AT CG  0.0000
  atom   C1AU CG  0.0000
  atom   C1AV CG  0.0000
  atom   C1AW CG  0.0000
  atom   C1AX CG  0.0000
  atom   C1AY CG  0.0000
 group
  atom   C1AZ CG  0.0000
  atom   C1BA CG  0.0000
  atom   C1BB CG  0.0000
  atom   C1BC CG  0.0000
  atom   C1BD CG  0.0000
  atom   C1BE CG  0.0000
  atom   C1BF CG  0.0000
  atom   C1BG CG  0.0000
  atom   C1BH CG  0.0000
  atom   C1BI CG  0.0000
 group
  atom   C1BJ CG  0.0000
  atom   C1BK CG  0.0000
  atom   C1BL CG  0.0000
  atom   C1BM CG  0.0000
  atom   C1BN CG  0.0000
  atom   C1BO CG  0.0000
  atom   C1BP CG  0.0000
  atom   C1BQ CG  0.0000
  atom   C1BR CG  0.0000
  atom   C1BS CG  0.0000
 group
  atom   C1BT CG  0.0000
  atom   C1BU CG  0.0000
  atom   C1BV CG  0.0000
  atom   C1BW CG  0.0000
  atom   C1BX CG  0.0000
  atom   C1BY CG  0.0000
  atom   C1BZ CG  0.0000
  atom   C1CA CG  0.0000
  atom   C1CB CG  0.0000
  atom   C1CC CG  0.0000
 group
  atom   C1CD CG  0.0000
  atom   C1CE CG  0.0000
  atom   C1CF CG  0.0000
  atom   C1CG CG  0.0000
  atom   C1CH CG  0.0000
  atom   C1CI CG  0.0000
  atom   C1CJ CG  0.0000
  atom   C1CK CG  0.0000
  atom   C1CL CG  0.0000
  atom   C1CM CG  0.0000
 group
  atom   C1CN CG  0.0000
  atom   C1CO CG  0.0000
  atom   C1CP CG  0.0000
  atom   C1CQ CG  0.0000
  atom   C1CR CG  0.0000
  atom   C1CS CG  0.0000
  atom   C1CT CG  0.0000
  atom   C1CU CG  0.0000
  atom   C1CV CG  0.0000
  atom   C1CW CG  0.0000
 group
  atom   C1CX CG  0.0000
  atom   C1CY CG  0.0000
  atom   C1CZ CG  0.0000
  atom   C1DA CG  0.0000
  atom   C1DB CG  0.0000
  atom   C1DC CG  0.0000
  atom   C1DD CG  0.0000
  atom   C1DE CG  0.0000
  atom   C1DF CG  0.0000
  atom   C1DG CG  0.0000
 group
  atom   C1DH CG  0.0000
  atom   C1DI CG  0.0000
  atom   C1DJ CG  0.0000
  atom   C1DK CG  0.0000
  atom   C1DL CG  0.0000
  atom   C1DM CG  0.0000
  atom   C1DN CG  0.0000
  atom   C1DO CG  0.0000
  atom   C1DP CG  0.0000
  atom   C1DQ CG  0.0000
 group
  atom   C1DR CG  0.0000
  atom   C1DS CG  0.0000
  atom   C1DT CG  0.0000
  atom   C1DU CG  0.0000
  atom   C1DV CG  0.0000
  atom   C1DW CG  0.0000
  atom   C1DX CG  0.0000
  atom   C1DY CG  0.0000
  atom   C1DZ CG  0.0000
  atom   C1EA CG  0.0000
 group
  atom   C1EB CG  0.0000
  atom   C1EC CG  0.0000
  atom   C1ED CG  0.0000
  atom   C1EE CG  0.0000
  atom   C1EF CG  0.0000
  atom   C1EG CG  0.0000
  atom   C1EH CG  0.0000
  atom   C1EI CG  0.0000
  atom   C1EJ CG  0.0000
  atom   C1EK CG  0.0000
 group
  atom   C1EL CG  0.0000
  atom   C1EM CG  0.0000
  atom   C1EN CG  0.0000
  atom   C1EO CG  0.0000
  atom   C1EP CG  0.0000
  atom   C1EQ CG  0.0000
  atom   C1ER CG  0.0000
  atom   C1ES CG  0.0000
  atom   C1ET CG  0.0000
  atom   C1EU CG  0.0000
 group
  atom   C1EV CG  0.0000
  atom   C1EW CG  0.0000
  atom   C1EX CG  0.0000
  atom   C1EY CG  0.0000
  atom   C1EZ CG  0.0000
  atom   C1FA CG  0.0000
  atom   C1FB CG  0.0000
  atom   C1FC CG  0.0000
  atom   C1FD CG  0.0000
  atom   C1FE CG  0.0000
 group
  atom   C1FF CG  0.0000
  atom   C1FG CG  0.0000
  atom   C1FH CG  0.0000
  atom   C1FI CG  0.0000
  atom   C1FJ CG  0.0000
  atom   C1FK CG  0.0000
  atom   C1FL CG  0.0000
  atom   C1FM CG  0.0000
  atom   C1FN CG  0.0000
  atom   C1FO CG  0.0000
 group
  atom   C1FP CG  0.0000
  atom   C1FQ CG  0.0000
  atom   C1FR CG  0.0000
  atom   C1FS CG  0.0000
  atom   C1FT CG  0.0000
  atom   C1FU CG  0.0000
  atom   C1FV CG  0.0000
  atom   C1FW CG  0.0000
  atom   C1FX CG  0.0000
  atom   C1FY CG  0.0000
 group
  atom   C1FZ CG  0.0000
  atom   C1GA CG  0.0000
  atom   C1GB CG  0.0000
  atom   C1GC CG  0.0000
  atom   C1GD CG  0.0000
  atom   C1GE CG  0.0000
  atom   C1GF CG  0.0000
  atom   C1GG CG  0.0000
  atom   C1GH CG  0.0000
  atom   C1GI CG  0.0000
 group
  atom   C1GJ CG  0.0000
  atom   C1GK CG  0.0000
  atom   C1GL CG  0.0000
  atom   C1GM CG  0.0000
  atom   C1GN CG  0.0000
  atom   C1GO CG  0.0000
  atom   C1GP CG  0.0000
  atom   C1GQ CG  0.0000
  atom   C1GR CG  0.0000
  atom   C1GS CG  0.0000
 group
  atom   C1GT CG  0.0000
  atom   C1GU CG  0.0000
  atom   C1GV CG  0.0000
  atom   C1GW CG  0.0000
  atom   C1GX CG  0.0000
  atom   C1GY CG  0.0000
  atom   C1GZ CG  0.0000
  atom   C1HA CG  0.0000
  atom   C1HB CG  0.0000
  atom   C1HC CG  0.0000
 group
  atom   C1HD CG  0.0000
  atom   C1HE CG  0.0000
  atom   C1HF CG  0.0000
  atom   C1HG CG  0.0000
  atom   C1HH CG  0.0000
  atom   C1HI CG  0.0000
  atom   C1HJ CG  0.0000
  atom   C1HK CG  0.0000
  atom   C1HL CG  0.0000
  atom   C1HM CG  0.0000
 group
  atom   C1HN CG  0.0000
  atom   C1HO CG  0.0000
  atom   C1HP CG  0.0000
  atom   C1HQ CG  0.0000
  atom   C1HR CG  0.0000
  atom   C1HS CG  0.0000
  atom   C1HT CG  0.0000
  atom   C1HU CG  0.0000
  atom   C1HV CG  0.0000
  atom   C1HW CG  0.0000
 group
  atom   C1HX CG  0.0000
  atom   C1HY CG  0.0000
  atom   C1HZ CG  0.0000
  atom   C1IA CG  0.0000
  atom   C1IB CG  0.0000
  atom   C1IC CG  0.0000
  atom   C1ID CG  0.0000
  atom   C1IE CG  0.0000
  atom   C1IF CG  0.0000
  atom   C1IG CG  0.0000
 group
  atom   C1IH CG  0.0000
  atom   C1II CG  0.0000
  atom   C1IJ CG  0.0000
  atom   C1IK CG  0.0000
  atom   C1IL CG  0.0000
  atom   C1IM CG  0.0000
  atom   C1IN CG  0.0000
  atom   C1IO CG  0.0000
  atom   C1IP CG  0.0000
  atom   C1IQ CG  0.0000
 group
  atom   C1IR CG  0.0000
  atom   C1IS CG  0.0000
  atom   C1IT CG  0.0000
  atom   C1IU CG  0.0000
  atom   C1IV CG  0.0000
  atom   C1IW CG  0.0000
  atom   C1IX CG  0.0000
  atom   C1IY CG  0.0000
  atom   C1IZ CG  0.0000
  atom   C1JA CG  0.0000
 group
  atom   C1JB CG  0.0000
  atom   C1JC CG  0.0000
  atom   C1JD CG  0.0000
  atom   C1JE CG  0.0000
  atom   C1JF CG  0.0000
  atom   C1JG CG  0.0000
  atom   C1JH CG  0.0000
  atom   C1JI CG  0.0000
  atom   C1JJ CG  0.0000
  atom   C1JK CG  0.0000
 group
  atom   C1JL CG  0.0000
  atom   C1JM CG  0.0000
  atom   C1JN CG  0.0000
  atom   C1JO CG  0.0000
  atom   C1JP CG  0.0000
  atom   C1JQ CG  0.0000
  atom   C1JR CG  0.0000
  atom   C1JS CG  0.0000
  atom   C1JT CG  0.0000
  atom   C1JU CG  0.0000
 group
  atom   C1JV CG  0.0000
  atom   C1JW CG  0.0000
  atom   C1JX CG  0.0000
  atom   C1JY CG  0.0000
  atom   C1JZ CG  0.0000
  atom   C1KA CG  0.0000
  atom   C1KB CG  0.0000
  atom   C1KC CG  0.0000
  atom   C1KD CG  0.0000
  atom   C1KE CG  0.0000
 group
  atom   C1KF CG  0.0000
  atom   C1KG CG  0.0000
  atom   C1KH CG  0.0000
  atom   C1KI CG  0.0000
  atom   C1KJ CG  0.0000
  atom   C1KK CG  0.0000
  atom   C1KL CG  0.0000
  atom   C1KM CG  0.0000
  atom   C1KN CG  0.0000
  atom   C1KO CG  0.0000
 group
  atom   C1KP CG  0.0000
  atom   C1KQ CG  0.0000
  atom   C1KR CG  0.0000
  atom   C1KS CG  0.0000
  atom   C1KT CG  0.0000
  atom   C1KU CG  0.0000
  atom   C1KV CG  0.0000
  atom   C1KW CG  0.0000
  atom   C1KX CG  0.0000
  atom   C1KY CG  0.0000
 group
  atom   C1KZ CG  0.0000
  atom   C1LA CG  0.0000
  atom   C1LB CG  0.0000
  atom   C1LC CG  0.0000
  atom   C1LD CG  0.0000
  atom   C1LE CG  0.0000
  atom   C1LF CG  0.0000
  atom   C1LG CG  0.0000
  atom   C1LH CG  0.0000
  atom   C1LI CG  0.0000
 group
  atom   C1LJ CG  0.0000
  atom   C1LK CG  0.0000
  atom   C1LL CG  0.0000
  atom   C1LM CG  0.0000
  atom   C1LN CG  0.0000
  atom   C1LO CG  0.0000
  atom   C1LP CG  0.0000
  atom   C1LQ CG  0.0000
  atom   C1LR CG  0.0000
  atom   C1LS CG  0.0000
 group
  atom   C1LT CG  0.0000
  atom   C1LU CG  0.0000
  atom   C1LV CG  0.0000
  atom   C1LW CG  0.0000
  atom   C1LX CG  0.0000
  atom   C1LY CG  0.0000
  atom   C1LZ CG  0.0000
  atom   C1MA CG  0.0000
  atom   C1MB CG  0.0000
  atom   C1MC CG  0.0000
 group
  atom   C1MD CG  0.0000
  atom   C1ME CG  0.0000
  atom   C1MF CG  0.0000
  atom   C1MG CG  0.0000
  atom   C1MH CG  0.0000
  atom   C1MI CG  0.0000
  atom   C1MJ CG  0.0000
  atom   C1MK CG  0.0000
  atom   C1ML CG  0.0000
  atom   C1MM CG  0.0000
 group
  atom   C1MN CG  0.0000
  atom   C1MO CG  0.0000
  atom   C1MP CG  0.0000
  atom   C1MQ CG  0.0000
  atom   C1MR CG  0.0000
  atom   C1MS CG  0.0000
  atom   C1MT CG  0.0000
  atom   C1MU CG  0.0000
  atom   C1MV CG  0.0000
  atom   C1MW CG  0.0000
 group
  atom   C1MX CG  0.0000
  atom   C1MY CG  0.0000
  atom   C1MZ CG  0.0000
  atom   C1NA CG  0.0000
  atom   C1NB CG  0.0000
  atom   C1NC CG  0.0000
  atom   C1ND CG  0.0000
  atom   C1NE CG  0.0000
  atom   C1NF CG  0.0000
  atom   C1NG CG  0.0000
 group
  atom   C1NH CG  0.0000
  atom   C1NI CG  0.0000
  atom   C1NJ CG  0.0000
  atom   C1NK CG  0.0000
  atom   C1NL CG  0.0000
  atom   C1NM CG  0.0000
  atom   C1NN CG  0.0000
  atom   C1NO CG  0.0000
  atom   C1NP CG  0.0000
  atom   C1NQ CG  0.0000
 group
  atom   C1NR CG  0.0000
  atom   C1NS CG  0.0000
  atom   C1NT CG  0.0000
  atom   C1NU CG  0.0000
  atom   C1NV CG  0.0000
  atom   C1NW CG  0.0000
  atom   C1NX CG  0.0000
  atom   C1NY CG  0.0000
  atom   C1NZ CG  0.0000
  atom   C1OA CG  0.0000
 group
  atom   C1OB CG  0.0000
  atom   C1OC CG  0.0000
  atom   C1OD CG  0.0000
  atom   C1OE CG  0.0000
  atom   C1OF CG  0.0000
  atom   C1OG CG  0.0000
  atom   C1OH CG  0.0000
  atom   C1OI CG  0.0000
  atom   C1OJ CG  0.0000
  atom   C1OK CG  0.0000
 group
  atom   C1OL CG  0.0000
  atom   C1OM CG  0.0000
  atom   C1ON CG  0.0000
  atom   C1OO CG  0.0000
  atom   C1OP CG  0.0000
  atom   C1OQ CG  0.0000
  atom   C1OR CG  0.0000
  atom   C1OS CG  0.0000
  atom   C1OT CG  0.0000
  atom   C1OU CG  0.0000
 group
  atom   C1OV CG  0.0000
  atom   C1OW CG  0.0000
  atom   C1OX CG  0.0000
  atom   C1OY CG  0.0000
  atom   C1OZ CG  0.0000
  atom   C1PA CG  0.0000
  atom   C1PB CG  0.0000
  atom   C1PC CG  0.0000
  atom   C1PD CG  0.0000
  atom   C1PE CG  0.0000
 group
  atom   C1PF CG  0.0000
  atom   C1PG CG  0.0000
  atom   C1PH CG  0.0000
  atom   C1PI CG  0.0000
  atom   C1PJ CG  0.0000
  atom   C1PK CG  0.0000
  atom   C1PL CG  0.0000
  atom   C1PM CG  0.0000
  atom   C1PN CG  0.0000
  atom   C1PO CG  0.0000
 group
  atom   C1PP CG  0.0000
  atom   C1PQ CG  0.0000
  atom   C1PR CG  0.0000
  atom   C1PS CG  0.0000
  atom   C1PT CG  0.0000
  atom   C1PU CG  0.0000
  atom   C1PV CG  0.0000
  atom   C1PW CG  0.0000
  atom   C1PX CG  0.0000
  atom   C1PY CG  0.0000
 group
  atom   C1PZ CG  0.0000
  atom   C1QA CG  0.0000
  atom   C1QB CG  0.0000
  atom   C1QC CG  0.0000
  atom   C1QD CG  0.0000
  atom   C1QE CG  0.0000
  atom   C1QF CG  0.0000
  atom   C1QG CG  0.0000
  atom   C1QH CG  0.0000
  atom   C1QI CG  0.0000
 group
  atom   C1QJ CG  0.0000
  atom   C1QK CG  0.0000
  atom   C1QL CG  0.0000
  atom   C1QM CG  0.0000
  atom   C1QN CG  0.0000
  atom   C1QO CG  0.0000
  atom   C1QP CG  0.0000
  atom   C1QQ CG  0.0000
  atom   C1QR CG  0.0000
  atom   C1QS CG  0.0000
 group
  atom   C1QT CG  0.0000
  atom   C1QU CG  0.0000
  atom   C1QV CG  0.0000
  atom   C1QW CG  0.0000
  atom   C1QX CG  0.0000
  atom   C1QY CG  0.0000
  atom   C1QZ CG  0.0000
  atom   C1RA CG  0.0000
  atom   C1RB CG  0.0000
  atom   C1RC CG  0.0000
 group
  atom   C1RD CG  0.0000
  atom   C1RE CG  0.0000
  atom   C1RF CG  0.0000
  atom   C1RG CG  0.0000
  atom   C1RH CG  0.0000
  atom   C1RI CG  0.0000
  atom   C1RJ CG  0.0000
  atom   C1RK CG  0.0000
  atom   C1RL CG  0.0000
  atom   C1RM CG  0.0000
 group
  atom   C1RN CG  0.0000
  atom   C1RO CG  0.0000
  atom   C1RP CG  0.0000
  atom   C1RQ CG  0.0000
  atom   C1RR CG  0.0000
  atom   C1RS CG  0.0000
  atom   C1RT CG  0.0000
  atom   C1RU CG  0.0000
  atom   C1RV CG  0.0000
  atom   C1RW CG  0.0000
 group
  atom   C1RX CG  0.0000
  atom   C1RY CG  0.0000
  atom   C1RZ CG  0.0000
  atom   C1SA CG  0.0000
  atom   C1SB CG  0.0000
  atom   C1SC CG  0.0000
  atom   C1SD CG  0.0000
  atom   C1SE CG  0.0000
  atom   C1SF CG  0.0000
  atom   C1SG CG  0.0000
 group
  atom   C1SH CG  0.0000
  atom   C1SI CG  0.0000
  atom   C1SJ CG  0.0000
  atom   C1SK CG  0.0000
  atom   C1SL CG  0.0000
  atom   C1SM CG  0.0000
  atom   C1SN CG  0.0000
  atom   C1SO CG  0.0000
  atom   C1SP CG  0.0000
  atom   C1SQ CG  0.0000
 group
  atom   C1SR CG  0.0000
  atom   C1SS CG  0.0000
  atom   C1ST CG  0.0000
  atom   C1SU CG  0.0000
  atom   C1SV CG  0.0000
  atom   C1SW CG  0.0000
  atom   C1SX CG  0.0000
  atom   C1SY CG  0.0000
  atom   C1SZ CG  0.0000
  atom   C1TA CG  0.0000
 group
  atom   C1TB CG  0.0000
  atom   C1TC CG  0.0000
  atom   C1TD CG  0.0000
  atom   C1TE CG  0.0000
  atom   C1TF CG  0.0000
  atom   C1TG CG  0.0000
  atom   C1TH CG  0.0000
  atom   C1TI CG  0.0000
  atom   C1TJ CG  0.0000
  atom   C1TK CG  0.0000
 group
  atom   C1TL CG  0.0000
  atom   C1TM CG  0.0000
  atom   C1TN CG  0.0000
  atom   C1TO CG  0.0000
  atom   C1TP CG  0.0000
  atom   C1TQ CG  0.0000
  atom   C1TR CG  0.0000
  atom   C1TS CG  0.0000
  atom   C1TT CG  0.0000
  atom   C1TU CG  0.0000
 group
  atom   C1TV CG  0.0000
  atom   C1TW CG  0.0000
  atom   C1TX CG  0.0000
  atom   C1TY CG  0.0000
  atom   C1TZ CG  0.0000
  atom   C1UA CG  0.0000
  atom   C1UB CG  0.0000
  atom   C1UC CG  0.0000
  atom   C1UD CG  0.0000
  atom   C1UE CG  0.0000
 group
  atom   C1UF CG  0.0000
  atom   C1UG CG  0.0000
  atom   C1UH CG  0.0000
  atom   C1UI CG  0.0000
  atom   C1UJ CG  0.0000
  atom   C1UK CG  0.0000
  atom   C1UL CG  0.0000
  atom   C1UM CG  0.0000
  atom   C1UN CG  0.0000
  atom   C1UO CG  0.0000
 group
  atom   C1UP CG  0.0000
  atom   C1UQ CG  0.0000
  atom   C1UR CG  0.0000
  atom   C1US CG  0.0000
  atom   C1UT CG  0.0000
  atom   C1UU CG  0.0000
  atom   C1UV CG  0.0000
  atom   C1UW CG  0.0000
  atom   C1UX CG  0.0000
  atom   C1UY CG  0.0000
 group
  atom   C1UZ CG  0.0000
  atom   C1VA CG  0.0000
  atom   C1VB CG  0.0000
  atom   C1VC CG  0.0000
  atom   C1VD CG  0.0000
  atom   C1VE CG  0.0000
  atom   C1VF CG  0.0000
  atom   C1VG CG  0.0000
  atom   C1VH CG  0.0000
  atom   C1VI CG  0.0000
 group
  atom   C1VJ CG  0.0000
  atom   C1VK CG  0.0000
  atom   C1VL CG  0.0000
  atom   C1VM CG  0.0000
  atom   C1VN CG  0.0000
  atom   C1VO CG  0.0000
  atom   C1VP CG  0.0000
  atom   C1VQ CG  0.0000
  atom   C1VR CG  0.0000
  atom   C1VS CG  0.0000
 group
  atom   C1VT CG  0.0000
  atom   C1VU CG  0.0000
  atom   C1VV CG  0.0000
  atom   C1VW CG  0.0000
  atom   C1VX CG  0.0000
  atom   C1VY CG  0.0000
  atom   C1VZ CG  0.0000
  atom   C1WA CG  0.0000
  atom   C1WB CG  0.0000
  atom   C1WC CG  0.0000
 group
  atom   C1WD CG  0.0000
  atom   C1WE CG  0.0000
  atom   C1WF CG  0.0000
  atom   C1WG CG  0.0000
  atom   C1WH CG  0.0000
  atom   C1WI CG  0.0000
  atom   C1WJ CG  0.0000
  atom   C1WK CG  0.0000
  atom   C1WL CG  0.0000
  atom   C1WM CG  0.0000
 group
  atom   C1WN CG  0.0000
  atom   C1WO CG  0.0000
  atom   C1WP CG  0.0000
  atom   C1WQ CG  0.0000
  atom   C1WR CG  0.0000
  atom   C1WS CG  0.0000
  atom   C1WT CG  0.0000
  atom   C1WU CG  0.0000
  atom   C1WV CG  0.0000
  atom   C1WW CG  0.0000
 group
  atom   C1WX CG  0.0000
  atom   C1WY CG  0.0000
  atom   C1WZ CG  0.0000
  atom   C1XA CG  0.0000
  atom   C1XB CG  0.0000
  atom   C1XC CG  0.0000
  atom   C1XD CG  0.0000
  atom   C1XE CG  0.0000
  atom   C1XF CG  0.0000
  atom   C1XG CG  0.0000
 group
  atom   C1XH CG  0.0000
  atom   C1XI CG  0.0000
  atom   C1XJ CG  0.0000
  atom   C1XK CG  0.0000
  atom   C1XL CG  0.0000
  atom   C1XM CG  0.0000
  atom   C1XN CG  0.0000
  atom   C1XO CG  0.0000
  atom   C1XP CG  0.0000
  atom   C1XQ CG  0.0000
 group
  atom   C1XR CG  0.0000
  atom   C1XS CG  0.0000
  atom   C1XT CG  0.0000
  atom   C1XU CG  0.0000
  atom   C1XV CG  0.0000
  atom   C1XW CG  0.0000
  atom   C1XX CG  0.0000
  atom   C1XY CG  0.0000
  atom   C1XZ CG  0.0000
  atom   C1YA CG  0.0000
 group
  atom   C1YB CG  0.0000
  atom   C1YC CG  0.0000
  atom   C1YD CG  0.0000
  atom   C1YE CG  0.0000
  atom   C1YF CG  0.0000
  atom   C1YG CG  0.0000
  atom   C1YH CG  0.0000
  atom   C1YI CG  0.0000
  atom   C1YJ CG  0.0000
  atom   C1YK CG  0.0000
 group
  atom   C1YL CG  0.0000
  atom   C1YM CG  0.0000
  atom   C1YN CG  0.0000
  atom   C1YO CG  0.0000
  atom   C1YP CG  0.0000
  atom   C1YQ CG  0.0000
  atom   C1YR CG  0.0000
  atom   C1YS CG  0.0000
  atom   C1YT CG  0.0000
  atom   C1YU CG  0.0000
 group
  atom   C1YV CG  0.0000
  atom   C1YW CG  0.0000
  atom   C1YX CG  0.0000
  atom   C1YY CG  0.0000
  atom   C1YZ CG  0.0000
  atom   C1ZA CG  0.0000
  atom   C1ZB CG  0.0000
  atom   C1ZC CG  0.0000
  atom   C1ZD CG  0.0000
  atom   C1ZE CG  0.0000
 group
  atom   C1ZF CG  0.0000
  atom   C1ZG CG  0.0000
  atom   C1ZH CG  0.0000
  atom   C1ZI CG  0.0000
  atom   C1ZJ CG  0.0000
  atom   C1ZK CG  0.0000
  atom   C1ZL CG  0.0000
  atom   C1ZM CG  0.0000
  atom   C1ZN CG  0.0000
  atom   C1ZO CG  0.0000
 group
  atom   C1ZP CG  0.0000
  atom   C1ZQ CG  0.0000
  atom   C1ZR CG  0.0000
  atom   C1ZS CG  0.0000
  atom   C1ZT CG  0.0000
  atom   C1ZU CG  0.0000
  atom   C1ZV CG  0.0000
  atom   C1ZW CG  0.0000
  atom   C1ZX CG  0.0000
  atom   C1ZY CG  0.0000
 group
  atom   C1ZZ CG  0.0000
  atom   C2AA CG  0.0000
  atom   C2AB CG  0.0000
  atom   C2AC CG  0.0000
  atom   C2AD CG  0.0000
  atom   C2AE CG  0.0000
  atom   C2AF CG  0.0000
  atom   C2AG CG  0.0000
  atom   C2AH CG  0.0000
  atom   C2AI CG  0.0000
 group
  atom   C2AJ CG  0.0000
  atom   C2AK CG  0.0000
  atom   C2AL CG  0.0000
  atom   C2AM CG  0.0000
  atom   C2AN CG  0.0000
  atom   C2AO CG  0.0000
  atom   C2AP CG  0.0000
  atom   C2AQ CG  0.0000
  atom   C2AR CG  0.0000
  atom   C2AS CG  0.0000
 group
  atom   C2AT CG  0.0000
  atom   C2AU CG  0.0000
  atom   C2AV CG  0.0000
  atom   C2AW CG  0.0000
  atom   C2AX CG  0.0000
  atom   C2AY CG  0.0000
  atom   C2AZ CG  0.0000
  atom   C2BA CG  0.0000
  atom   C2BB CG  0.0000
  atom   C2BC CG  0.0000
 group
  atom   C2BD CG  0.0000
  atom   C2BE CG  0.0000
  atom   C2BF CG  0.0000
  atom   C2BG CG  0.0000
  atom   C2BH CG  0.0000
  atom   C2BI CG  0.0000
  atom   C2BJ CG  0.0000
  atom   C2BK CG  0.0000
  atom   C2BL CG  0.0000
  atom   C2BM CG  0.0000
 group
  atom   C2BN CG  0.0000
  atom   C2BO CG  0.0000
  atom   C2BP CG  0.0000
  atom   C2BQ CG  0.0000
  atom   C2BR CG  0.0000
  atom   C2BS CG  0.0000
  atom   C2BT CG  0.0000
  atom   C2BU CG  0.0000
  atom   C2BV CG  0.0000
  atom   C2BW CG  0.0000
 group
  atom   C2BX CG  0.0000
  atom   C2BY CG  0.0000
  atom   C2BZ CG  0.0000
  atom   C2CA CG  0.0000
  atom   C2CB CG  0.0000
  atom   C2CC CG  0.0000
  atom   C2CD CG  0.0000
  atom   C2CE CG  0.0000
  atom   C2CF CG  0.0000
  atom   C2CG CG  0.0000
 group
  atom   C2CH CG  0.0000
  atom   C2CI CG  0.0000
  atom   C2CJ CG  0.0000
  atom   C2CK CG  0.0000
  atom   C2CL CG  0.0000
  atom   C2CM CG  0.0000
  atom   C2CN CG  0.0000
  atom   C2CO CG  0.0000
  atom   C2CP CG  0.0000
  atom   C2CQ CG  0.0000
 group
  atom   C2CR CG  0.0000
  atom   C2CS CG  0.0000
  atom   C2CT CG  0.0000
  atom   C2CU CG  0.0000
  atom   C2CV CG  0.0000
  atom   C2CW CG  0.0000
  atom   C2CX CG  0.0000
  atom   C2CY CG  0.0000
  atom   C2CZ CG  0.0000
  atom   C2DA CG  0.0000
 group
  atom   C2DB CG  0.0000
  atom   C2DC CG  0.0000
  atom   C2DD CG  0.0000
  atom   C2DE CG  0.0000
  atom   C2DF CG  0.0000
  atom   C2DG CG  0.0000
  atom   C2DH CG  0.0000
  atom   C2DI CG  0.0000
  atom   C2DJ CG  0.0000
  atom   C2DK CG  0.0000
 group
  atom   C2DL CG  0.0000
  atom   C2DM CG  0.0000
  atom   C2DN CG  0.0000
  atom   C2DO CG  0.0000
  atom   C2DP CG  0.0000
  atom   C2DQ CG  0.0000
  atom   C2DR CG  0.0000
  atom   C2DS CG  0.0000
  atom   C2DT CG  0.0000
  atom   C2DU CG  0.0000
 group
  atom   C2DV CG  0.0000
  atom   C2DW CG  0.0000
  atom   C2DX CG  0.0000
  atom   C2DY CG  0.0000
  atom   C2DZ CG  0.0000
  atom   C2EA CG  0.0000
  atom   C2EB CG  0.0000
  atom   C2EC CG  0.0000
  atom   C2ED CG  0.0000
  atom   C2EE CG  0.0000
 group
  atom   C2EF CG  0.0000
  atom   C2EG CG  0.0000
  atom   C2EH CG  0.0000
  atom   C2EI CG  0.0000
  atom   C2EJ CG  0.0000
  atom   C2EK CG  0.0000
  atom   C2EL CG  0.0000
  atom   C2EM CG  0.0000
  atom   C2EN CG  0.0000
  atom   C2EO CG  0.0000
 group
  atom   C2EP CG  0.0000
  atom   C2EQ CG  0.0000
  atom   C2ER CG  0.0000
  atom   C2ES CG  0.0000
  atom   C2ET CG  0.0000
  atom   C2EU CG  0.0000
  atom   C2EV CG  0.0000
  atom   C2EW CG  0.0000
  atom   C2EX CG  0.0000
  atom   C2EY CG  0.0000
 group
  atom   C2EZ CG  0.0000
  atom   C2FA CG  0.0000
  atom   C2FB CG  0.0000
  atom   C2FC CG  0.0000
  atom   C2FD CG  0.0000
  atom   C2FE CG  0.0000
  atom   C2FF CG  0.0000
  atom   C2FG CG  0.0000
  atom   C2FH CG  0.0000
  atom   C2FI CG  0.0000
 group
  atom   C2FJ CG  0.0000
  atom   C2FK CG  0.0000
  atom   C2FL CG  0.0000
  atom   C2FM CG  0.0000
  atom   C2FN CG  0.0000
  atom   C2FO CG  0.0000
  atom   C2FP CG  0.0000
  atom   C2FQ CG  0.0000
  atom   C2FR CG  0.0000
  atom   C2FS CG  0.0000
 group
  atom   C2FT CG  0.0000
  atom   C2FU CG  0.0000
  atom   C2FV CG  0.0000
  atom   C2FW CG  0.0000
  atom   C2FX CG  0.0000
  atom   C2FY CG  0.0000
  atom   C2FZ CG  0.0000
  atom   C2GA CG  0.0000
  atom   C2GB CG  0.0000
  atom   C2GC CG  0.0000
 group
  atom   C2GD CG  0.0000
  atom   C2GE CG  0.0000
  atom   C2GF CG  0.0000
  atom   C2GG CG  0.0000
  atom   C2GH CG  0.0000
  atom   C2GI CG  0.0000
  atom   C2GJ CG  0.0000
  atom   C2GK CG  0.0000
  atom   C2GL CG  0.0000
  atom   C2GM CG  0.0000
 group
  atom   C2GN CG  0.0000
  atom   C2GO CG  0.0000
  atom   C2GP CG  0.0000
  atom   C2GQ CG  0.0000
  atom   C2GR CG  0.0000
  atom   C2GS CG  0.0000
  atom   C2GT CG  0.0000
  atom   C2GU CG  0.0000
  atom   C2GV CG  0.0000
  atom   C2GW CG  0.0000
 group
  atom   C2GX CG  0.0000
  atom   C2GY CG  0.0000
  atom   C2GZ CG  0.0000
  atom   C2HA CG  0.0000
  atom   C2HB CG  0.0000
  atom   C2HC CG  0.0000
  atom   C2HD CG  0.0000
  atom   C2HE CG  0.0000
  atom   C2HF CG  0.0000
  atom   C2HG CG  0.0000
 group
  atom   C2HH CG  0.0000
  atom   C2HI CG  0.0000
  atom   C2HJ CG  0.0000
  atom   C2HK CG  0.0000
  atom   C2HL CG  0.0000
  atom   C2HM CG  0.0000
  atom   C2HN CG  0.0000
  atom   C2HO CG  0.0000
  atom   C2HP CG  0.0000
  atom   C2HQ CG  0.0000
 group
  atom   C2HR CG  0.0000
  atom   C2HS CG  0.0000
  atom   C2HT CG  0.0000
  atom   C2HU CG  0.0000
  atom   C2HV CG  0.0000
  atom   C2HW CG  0.0000
  atom   C2HX CG  0.0000
  atom   C2HY CG  0.0000
  atom   C2HZ CG  0.0000
  atom   C2IA CG  0.0000
 group
  atom   C2IB CG  0.0000
  atom   C2IC CG  0.0000
  atom   C2ID CG  0.0000
  atom   C2IE CG  0.0000
  atom   C2IF CG  0.0000
  atom   C2IG CG  0.0000
  atom   C2IH CG  0.0000
  atom   C2II CG  0.0000
  atom   C2IJ CG  0.0000
  atom   C2IK CG  0.0000
 group
  atom   C2IL CG  0.0000
  atom   C2IM CG  0.0000
  atom   C2IN CG  0.0000
  atom   C2IO CG  0.0000
  atom   C2IP CG  0.0000
  atom   C2IQ CG  0.0000
  atom   C2IR CG  0.0000
  atom   C2IS CG  0.0000
  atom   C2IT CG  0.0000
  atom   C2IU CG  0.0000
 group
  atom   C2IV CG  0.0000
  atom   C2IW CG  0.0000
  atom   C2IX CG  0.0000
  atom   C2IY CG  0.0000
  atom   C2IZ CG  0.0000
  atom   C2JA CG  0.0000
  atom   C2JB CG  0.0000
  atom   C2JC CG  0.0000
  atom   C2JD CG  0.0000
  atom   C2JE CG  0.0000
 group
  atom   C2JF CG  0.0000
  atom   C2JG CG  0.0000
  atom   C2JH CG  0.0000
  atom   C2JI CG  0.0000
  atom   C2JJ CG  0.0000
  atom   C2JK CG  0.0000
  atom   C2JL CG  0.0000
  atom   C2JM CG  0.0000
  atom   C2JN CG  0.0000
  atom   C2JO CG  0.0000
 group
  atom   C2JP CG  0.0000
  atom   C2JQ CG  0.0000
  atom   C2JR CG  0.0000
  atom   C2JS CG  0.0000
  atom   C2JT CG  0.0000
  atom   C2JU CG  0.0000
  atom   C2JV CG  0.0000
  atom   C2JW CG  0.0000
  atom   C2JX CG  0.0000
  atom   C2JY CG  0.0000
 group
  atom   C2JZ CG  0.0000
  atom   C2KA CG  0.0000
  atom   C2KB CG  0.0000
  atom   C2KC CG  0.0000
  atom   C2KD CG  0.0000
  atom   C2KE CG  0.0000
  atom   C2KF CG  0.0000
  atom   C2KG CG  0.0000
  atom   C2KH CG  0.0000
  atom   C2KI CG  0.0000
 group
  atom   C2KJ CG  0.0000
  atom   C2KK CG  0.0000
  atom   C2KL CG  0.0000
  atom   C2KM CG  0.0000
  atom   C2KN CG  0.0000
  atom   C2KO CG  0.0000
  atom   C2KP CG  0.0000
  atom   C2KQ CG  0.0000
  atom   C2KR CG  0.0000
  atom   C2KS CG  0.0000
 group
  atom   C2KT CG  0.0000
  atom   C2KU CG  0.0000
  atom   C2KV CG  0.0000
  atom   C2KW CG  0.0000
  atom   C2KX CG  0.0000
  atom   C2KY CG  0.0000
  atom   C2KZ CG  0.0000
  atom   C2LA CG  0.0000
  atom   C2LB CG  0.0000
  atom   C2LC CG  0.0000
 group
  atom   C2LD CG  0.0000
  atom   C2LE CG  0.0000
  atom   C2LF CG  0.0000
  atom   C2LG CG  0.0000
  atom   C2LH CG  0.0000
  atom   C2LI CG  0.0000
  atom   C2LJ CG  0.0000
  atom   C2LK CG  0.0000
  atom   C2LL CG  0.0000
  atom   C2LM CG  0.0000
 group
  atom   C2LN CG  0.0000
  atom   C2LO CG  0.0000
  atom   C2LP CG  0.0000
  atom   C2LQ CG  0.0000
  atom   C2LR CG  0.0000
  atom   C2LS CG  0.0000
  atom   C2LT CG  0.0000
  atom   C2LU CG  0.0000
  atom   C2LV CG  0.0000
  atom   C2LW CG  0.0000
 group
  atom   C2LX CG  0.0000
  atom   C2LY CG  0.0000
  atom   C2LZ CG  0.0000
  atom   C2MA CG  0.0000
  atom   C2MB CG  0.0000
  atom   C2MC CG  0.0000
  atom   C2MD CG  0.0000
  atom   C2ME CG  0.0000
  atom   C2MF CG  0.0000
  atom   C2MG CG  0.0000
 group
  atom   C2MH CG  0.0000
  atom   C2MI CG  0.0000
  atom   C2MJ CG  0.0000
  atom   C2MK CG  0.0000
  atom   C2ML CG  0.0000
  atom   C2MM CG  0.0000
  atom   C2MN CG  0.0000
  atom   C2MO CG  0.0000
  atom   C2MP CG  0.0000
  atom   C2MQ CG  0.0000
 group
  atom   C2MR CG  0.0000
  atom   C2MS CG  0.0000
  atom   C2MT CG  0.0000
  atom   C2MU CG  0.0000
  atom   C2MV CG  0.0000
  atom   C2MW CG  0.0000
  atom   C2MX CG  0.0000
  atom   C2MY CG  0.0000
  atom   C2MZ CG  0.0000
  atom   C2NA CG  0.0000
 group
  atom   C2NB CG  0.0000
  atom   C2NC CG  0.0000
  atom   C2ND CG  0.0000
  atom   C2NE CG  0.0000
  atom   C2NF CG  0.0000
  atom   C2NG CG  0.0000
  atom   C2NH CG  0.0000
  atom   C2NI CG  0.0000
  atom   C2NJ CG  0.0000
  atom   C2NK CG  0.0000
 group
  atom   C2NL CG  0.0000
  atom   C2NM CG  0.0000
  atom   C2NN CG  0.0000
  atom   C2NO CG  0.0000
  atom   C2NP CG  0.0000
  atom   C2NQ CG  0.0000
  atom   C2NR CG  0.0000
  atom   C2NS CG  0.0000
  atom   C2NT CG  0.0000
  atom   C2NU CG  0.0000
 group
  atom   C2NV CG  0.0000
  atom   C2NW CG  0.0000
  atom   C2NX CG  0.0000
  atom   C2NY CG  0.0000
  atom   C2NZ CG  0.0000
  atom   C2OA CG  0.0000
  atom   C2OB CG  0.0000
  atom   C2OC CG  0.0000
  atom   C2OD CG  0.0000
  atom   C2OE CG  0.0000
 group
  atom   C2OF CG  0.0000
  atom   C2OG CG  0.0000
  atom   C2OH CG  0.0000
  atom   C2OI CG  0.0000
  atom   C2OJ CG  0.0000
  atom   C2OK CG  0.0000
  atom   C2OL CG  0.0000
  atom   C2OM CG  0.0000
  atom   C2ON CG  0.0000
  atom   C2OO CG  0.0000
 group
  atom   C2OP CG  0.0000
  atom   C2OQ CG  0.0000
  atom   C2OR CG  0.0000
  atom   C2OS CG  0.0000
  atom   C2OT CG  0.0000
  atom   C2OU CG  0.0000
  atom   C2OV CG  0.0000
  atom   C2OW CG  0.0000
  atom   C2OX CG  0.0000
  atom   C2OY CG  0.0000
 group
  atom   C2OZ CG  0.0000
  atom   C2PA CG  0.0000
  atom   C2PB CG  0.0000
  atom   C2PC CG  0.0000
  atom   C2PD CG  0.0000
  atom   C2PE CG  0.0000
  atom   C2PF CG  0.0000
  atom   C2PG CG  0.0000
  atom   C2PH CG  0.0000
  atom   C2PI CG  0.0000
 group
  atom   C2PJ CG  0.0000
  atom   C2PK CG  0.0000
  atom   C2PL CG  0.0000
  atom   C2PM CG  0.0000
  atom   C2PN CG  0.0000
  atom   C2PO CG  0.0000
  atom   C2PP CG  0.0000
  atom   C2PQ CG  0.0000
  atom   C2PR CG  0.0000
  atom   C2PS CG  0.0000
 group
  atom   C2PT CG  0.0000
  atom   C2PU CG  0.0000
  atom   C2PV CG  0.0000
  atom   C2PW CG  0.0000
  atom   C2PX CG  0.0000
  atom   C2PY CG  0.0000
  atom   C2PZ CG  0.0000
  atom   C2QA CG  0.0000
  atom   C2QB CG  0.0000
  atom   C2QC CG  0.0000
 group
  atom   C2QD CG  0.0000
  atom   C2QE CG  0.0000
  atom   C2QF CG  0.0000
  atom   C2QG CG  0.0000
  atom   C2QH CG  0.0000
  atom   C2QI CG  0.0000
  atom   C2QJ CG  0.0000
  atom   C2QK CG  0.0000
  atom   C2QL CG  0.0000
  atom   C2QM CG  0.0000
 group
  atom   C2QN CG  0.0000
  atom   C2QO CG  0.0000
  atom   C2QP CG  0.0000
  atom   C2QQ CG  0.0000
  atom   C2QR CG  0.0000
  atom   C2QS CG  0.0000
  atom   C2QT CG  0.0000
  atom   C2QU CG  0.0000
  atom   C2QV CG  0.0000
  atom   C2QW CG  0.0000
 group
  atom   C2QX CG  0.0000
  atom   C2QY CG  0.0000
  atom   C2QZ CG  0.0000
  atom   C2RA CG  0.0000
  atom   C2RB CG  0.0000
  atom   C2RC CG  0.0000
  atom   C2RD CG  0.0000
  atom   C2RE CG  0.0000
  atom   C2RF CG  0.0000
  atom   C2RG CG  0.0000
 group
  atom   C2RH CG  0.0000
  atom   C2RI CG  0.0000
  atom   C2RJ CG  0.0000
  atom   C2RK CG  0.0000
  atom   C2RL CG  0.0000
  atom   C2RM CG  0.0000
  atom   C2RN CG  0.0000
  atom   C2RO CG  0.0000
  atom   C2RP CG  0.0000
  atom   C2RQ CG  0.0000
 group
  atom   C2RR CG  0.0000
  atom   C2RS CG  0.0000
  atom   C2RT CG  0.0000
  atom   C2RU CG  0.0000
  atom   C2RV CG  0.0000
  atom   C2RW CG  0.0000
  atom   C2RX CG  0.0000
  atom   C2RY CG  0.0000
  atom   C2RZ CG  0.0000
  atom   C2SA CG  0.0000
 group
  atom   C2SB CG  0.0000
  atom   C2SC CG  0.0000
  atom   C2SD CG  0.0000
  atom   C2SE CG  0.0000
  atom   C2SF CG  0.0000
  atom   C2SG CG  0.0000
  atom   C2SH CG  0.0000
  atom   C2SI CG  0.0000
  atom   C2SJ CG  0.0000
  atom   C2SK CG  0.0000
 group
  atom   C2SL CG  0.0000
  atom   C2SM CG  0.0000
  atom   C2SN CG  0.0000
  atom   C2SO CG  0.0000
  atom   C2SP CG  0.0000
  atom   C2SQ CG  0.0000
  atom   C2SR CG  0.0000
  atom   C2SS CG  0.0000
  atom   C2ST CG  0.0000
  atom   C2SU CG  0.0000
 group
  atom   C2SV CG  0.0000
  atom   C2SW CG  0.0000
  atom   C2SX CG  0.0000
  atom   C2SY CG  0.0000
  atom   C2SZ CG  0.0000
  atom   C2TA CG  0.0000
  atom   C2TB CG  0.0000
  atom   C2TC CG  0.0000
  atom   C2TD CG  0.0000
  atom   C2TE CG  0.0000
 group
  atom   C2TF CG  0.0000
  atom   C2TG CG  0.0000
  atom   C2TH CG  0.0000
  atom   C2TI CG  0.0000
  atom   C2TJ CG  0.0000
  atom   C2TK CG  0.0000
  atom   C2TL CG  0.0000
  atom   C2TM CG  0.0000
  atom   C2TN CG  0.0000
  atom   C2TO CG  0.0000
 group
  atom   C2TP CG  0.0000
  atom   C2TQ CG  0.0000
  atom   C2TR CG  0.0000
  atom   C2TS CG  0.0000
  atom   C2TT CG  0.0000
  atom   C2TU CG  0.0000
  atom   C2TV CG  0.0000
  atom   C2TW CG  0.0000
  atom   C2TX CG  0.0000
  atom   C2TY CG  0.0000
 group
  atom   C2TZ CG  0.0000
  atom   C2UA CG  0.0000
  atom   C2UB CG  0.0000
  atom   C2UC CG  0.0000
  atom   C2UD CG  0.0000
  atom   C2UE CG  0.0000
  atom   C2UF CG  0.0000
  atom   C2UG CG  0.0000
  atom   C2UH CG  0.0000
  atom   C2UI CG  0.0000
 group
  atom   C2UJ CG  0.0000
  atom   C2UK CG  0.0000
  atom   C2UL CG  0.0000
  atom   C2UM CG  0.0000
  atom   C2UN CG  0.0000
  atom   C2UO CG  0.0000
  atom   C2UP CG  0.0000
  atom   C2UQ CG  0.0000
  atom   C2UR CG  0.0000
  atom   C2US CG  0.0000
 group
  atom   C2UT CG  0.0000
  atom   C2UU CG  0.0000
  atom   C2UV CG  0.0000
  atom   C2UW CG  0.0000
  atom   C2UX CG  0.0000
  atom   C2UY CG  0.0000
  atom   C2UZ CG  0.0000
  atom   C2VA CG  0.0000
  atom   C2VB CG  0.0000
  atom   C2VC CG  0.0000
 group
  atom   C2VD CG  0.0000
  atom   C2VE CG  0.0000
  atom   C2VF CG  0.0000
  atom   C2VG CG  0.0000
  atom   C2VH CG  0.0000
  atom   C2VI CG  0.0000
  atom   C2VJ CG  0.0000
  atom   C2VK CG  0.0000
  atom   C2VL CG  0.0000
  atom   C2VM CG  0.0000
 group
  atom   C2VN CG  0.0000
  atom   C2VO CG  0.0000
  atom   C2VP CG  0.0000
  atom   C2VQ CG  0.0000
  atom   C2VR CG  0.0000
  atom   C2VS CG  0.0000
  atom   C2VT CG  0.0000
  atom   C2VU CG  0.0000
  atom   C2VV CG  0.0000
  atom   C2VW CG  0.0000
 group
  atom   C2VX CG  0.0000
  atom   C2VY CG  0.0000
  atom   C2VZ CG  0.0000
  atom   C2WA CG  0.0000
  atom   C2WB CG  0.0000
  atom   C2WC CG  0.0000
  atom   C2WD CG  0.0000
  atom   C2WE CG  0.0000
  atom   C2WF CG  0.0000
  atom   C2WG CG  0.0000
 group
  atom   C2WH CG  0.0000
  atom   C2WI CG  0.0000
  atom   C2WJ CG  0.0000
  atom   C2WK CG  0.0000
  atom   C2WL CG  0.0000
  atom   C2WM CG  0.0000
  atom   C2WN CG  0.0000
  atom   C2WO CG  0.0000
  atom   C2WP CG  0.0000
  atom   C2WQ CG  0.0000
 group
  atom   C2WR CG  0.0000
  atom   C2WS CG  0.0000
  atom   C2WT CG  0.0000
  atom   C2WU CG  0.0000
  atom   C2WV CG  0.0000
  atom   C2WW CG  0.0000
  atom   C2WX CG  0.0000
  atom   C2WY CG  0.0000
  atom   C2WZ CG  0.0000
  atom   C2XA CG  0.0000
 group
  atom   C2XB CG  0.0000
  atom   C2XC CG  0.0000
  atom   C2XD CG  0.0000
  atom   C2XE CG  0.0000
  atom   C2XF CG  0.0000
  atom   C2XG CG  0.0000
  atom   C2XH CG  0.0000
  atom   C2XI CG  0.0000
  atom   C2XJ CG  0.0000
  atom   C2XK CG  0.0000
 group
  atom   C2XL CG  0.0000
  atom   C2XM CG  0.0000
  atom   C2XN CG  0.0000
  atom   C2XO CG  0.0000
  atom   C2XP CG  0.0000
  atom   C2XQ CG  0.0000
  atom   C2XR CG  0.0000
  atom   C2XS CG  0.0000
  atom   C2XT CG  0.0000
  atom   C2XU CG  0.0000
 group
  atom   C2XV CG  0.0000
  atom   C2XW CG  0.0000
  atom   C2XX CG  0.0000
  atom   C2XY CG  0.0000
  atom   C2XZ CG  0.0000
  atom   C2YA CG  0.0000
  atom   C2YB CG  0.0000
  atom   C2YC CG  0.0000
  atom   C2YD CG  0.0000
  atom   C2YE CG  0.0000
 group
  atom   C2YF CG  0.0000
  atom   C2YG CG  0.0000
  atom   C2YH CG  0.0000
  atom   C2YI CG  0.0000
  atom   C2YJ CG  0.0000
  atom   C2YK CG  0.0000
  atom   C2YL CG  0.0000
  atom   C2YM CG  0.0000
  atom   C2YN CG  0.0000
  atom   C2YO CG  0.0000
 group
  atom   C2YP CG  0.0000
  atom   C2YQ CG  0.0000
  atom   C2YR CG  0.0000
  atom   C2YS CG  0.0000
  atom   C2YT CG  0.0000
  atom   C2YU CG  0.0000
  atom   C2YV CG  0.0000
  atom   C2YW CG  0.0000
  atom   C2YX CG  0.0000
  atom   C2YY CG  0.0000
 group
  atom   C2YZ CG  0.0000
  atom   C2ZA CG  0.0000
  atom   C2ZB CG  0.0000
  atom   C2ZC CG  0.0000
  atom   C2ZD CG  0.0000
  atom   C2ZE CG  0.0000
  atom   C2ZF CG  0.0000
  atom   C2ZG CG  0.0000
  atom   C2ZH CG  0.0000
  atom   C2ZI CG  0.0000
 group
  atom   C2ZJ CG  0.0000
  atom   C2ZK CG  0.0000
  atom   C2ZL CG  0.0000
  atom   C2ZM CG  0.0000
  atom   C2ZN CG  0.0000
  atom   C2ZO CG  0.0000
  atom   C2ZP CG  0.0000
  atom   C2ZQ CG  0.0000
  atom   C2ZR CG  0.0000
  atom   C2ZS CG  0.0000
 group
  atom   C2ZT CG  0.0000
  atom   C2ZU CG  0.0000
  atom   C2ZV CG  0.0000
  atom   C2ZW CG  0.0000
  atom   C2ZX CG  0.0000
  atom   C2ZY CG  0.0000
  atom   C2ZZ CG  0.0000
  atom   C3AA CG  0.0000
  atom   C3AB CG  0.0000
  atom   C3AC CG  0.0000
 group
  atom   C3AD CG  0.0000
  atom   C3AE CG  0.0000
  atom   C3AF CG  0.0000
  atom   C3AG CG  0.0000
  atom   C3AH CG  0.0000
  atom   C3AI CG  0.0000
  atom   C3AJ CG  0.0000
  atom   C3AK CG  0.0000
  atom   C3AL CG  0.0000
  atom   C3AM CG  0.0000
 group
  atom   C3AN CG  0.0000
  atom   C3AO CG  0.0000
  atom   C3AP CG  0.0000
  atom   C3AQ CG  0.0000
  atom   C3AR CG  0.0000
  atom   C3AS CG  0.0000
  atom   C3AT CG  0.0000
  atom   C3AU CG  0.0000
  atom   C3AV CG  0.0000
  atom   C3AW CG  0.0000
 group
  atom   C3AX CG  0.0000
  atom   C3AY CG  0.0000
  atom   C3AZ CG  0.0000
  atom   C3BA CG  0.0000
  atom   C3BB CG  0.0000
  atom   C3BC CG  0.0000
  atom   C3BD CG  0.0000
  atom   C3BE CG  0.0000
  atom   C3BF CG  0.0000
  atom   C3BG CG  0.0000
 group
  atom   C3BH CG  0.0000
  atom   C3BI CG  0.0000
  atom   C3BJ CG  0.0000
  atom   C3BK CG  0.0000
  atom   C3BL CG  0.0000
  atom   C3BM CG  0.0000
  atom   C3BN CG  0.0000
  atom   C3BO CG  0.0000
  atom   C3BP CG  0.0000
  atom   C3BQ CG  0.0000
 group
  atom   C3BR CG  0.0000
  atom   C3BS CG  0.0000
  atom   C3BT CG  0.0000
  atom   C3BU CG  0.0000
  atom   C3BV CG  0.0000
  atom   C3BW CG  0.0000
  atom   C3BX CG  0.0000
  atom   C3BY CG  0.0000
  atom   C3BZ CG  0.0000
  atom   C3CA CG  0.0000
 group
  atom   C3CB CG  0.0000
  atom   C3CC CG  0.0000
  atom   C3CD CG  0.0000
  atom   C3CE CG  0.0000
  atom   C3CF CG  0.0000
  atom   C3CG CG  0.0000
  atom   C3CH CG  0.0000
  atom   C3CI CG  0.0000
  atom   C3CJ CG  0.0000
  atom   C3CK CG  0.0000
 group
  atom   C3CL CG  0.0000
  atom   C3CM CG  0.0000
  atom   C3CN CG  0.0000
  atom   C3CO CG  0.0000
  atom   C3CP CG  0.0000
  atom   C3CQ CG  0.0000
  atom   C3CR CG  0.0000
  atom   C3CS CG  0.0000
  atom   C3CT CG  0.0000
  atom   C3CU CG  0.0000
 group
  atom   C3CV CG  0.0000
  atom   C3CW CG  0.0000
  atom   C3CX CG  0.0000
  atom   C3CY CG  0.0000
  atom   C3CZ CG  0.0000
  atom   C3DA CG  0.0000
  atom   C3DB CG  0.0000
  atom   C3DC CG  0.0000
  atom   C3DD CG  0.0000
  atom   C3DE CG  0.0000
 group
  atom   C3DF CG  0.0000
  atom   C3DG CG  0.0000
  atom   C3DH CG  0.0000
  atom   C3DI CG  0.0000
  atom   C3DJ CG  0.0000
  atom   C3DK CG  0.0000
  atom   C3DL CG  0.0000
  atom   C3DM CG  0.0000
  atom   C3DN CG  0.0000
  atom   C3DO CG  0.0000
 group
  atom   C3DP CG  0.0000
  atom   C3DQ CG  0.0000
  atom   C3DR CG  0.0000
  atom   C3DS CG  0.0000
  atom   C3DT CG  0.0000
  atom   C3DU CG  0.0000
  atom   C3DV CG  0.0000
  atom   C3DW CG  0.0000
  atom   C3DX CG  0.0000
  atom   C3DY CG  0.0000
 group
  atom   C3DZ CG  0.0000
  atom   C3EA CG  0.0000
  atom   C3EB CG  0.0000
  atom   C3EC CG  0.0000
  atom   C3ED CG  0.0000
  atom   C3EE CG  0.0000
  atom   C3EF CG  0.0000
  atom   C3EG CG  0.0000
  atom   C3EH CG  0.0000
  atom   C3EI CG  0.0000
 group
  atom   C3EJ CG  0.0000
  atom   C3EK CG  0.0000
  atom   C3EL CG  0.0000
  atom   C3EM CG  0.0000
  atom   C3EN CG  0.0000
  atom   C3EO CG  0.0000
  atom   C3EP CG  0.0000
  atom   C3EQ CG  0.0000
  atom   C3ER CG  0.0000
  atom   C3ES CG  0.0000
 group
  atom   C3ET CG  0.0000
  atom   C3EU CG  0.0000
  atom   C3EV CG  0.0000
  atom   C3EW CG  0.0000
  atom   C3EX CG  0.0000
  atom   C3EY CG  0.0000
  atom   C3EZ CG  0.0000
  atom   C3FA CG  0.0000
  atom   C3FB CG  0.0000
  atom   C3FC CG  0.0000
 group
  atom   C3FD CG  0.0000
  atom   C3FE CG  0.0000
  atom   C3FF CG  0.0000
  atom   C3FG CG  0.0000
  atom   C3FH CG  0.0000
  atom   C3FI CG  0.0000
  atom   C3FJ CG  0.0000
  atom   C3FK CG  0.0000
  atom   C3FL CG  0.0000
  atom   C3FM CG  0.0000
 group
  atom   C3FN CG  0.0000
  atom   C3FO CG  0.0000
  atom   C3FP CG  0.0000
  atom   C3FQ CG  0.0000
  atom   C3FR CG  0.0000
  atom   C3FS CG  0.0000
  atom   C3FT CG  0.0000
  atom   C3FU CG  0.0000
  atom   C3FV CG  0.0000
  atom   C3FW CG  0.0000
 group
  atom   C3FX CG  0.0000
  atom   C3FY CG  0.0000
  atom   C3FZ CG  0.0000
  atom   C3GA CG  0.0000
  atom   C3GB CG  0.0000
  atom   C3GC CG  0.0000
  atom   C3GD CG  0.0000
  atom   C3GE CG  0.0000
  atom   C3GF CG  0.0000
  atom   C3GG CG  0.0000
 group
  atom   C3GH CG  0.0000
  atom   C3GI CG  0.0000
  atom   C3GJ CG  0.0000
  atom   C3GK CG  0.0000
  atom   C3GL CG  0.0000
  atom   C3GM CG  0.0000
  atom   C3GN CG  0.0000
  atom   C3GO CG  0.0000
  atom   C3GP CG  0.0000
  atom   C3GQ CG  0.0000
 group
  atom   C3GR CG  0.0000
  atom   C3GS CG  0.0000
  atom   C3GT CG  0.0000
  atom   C3GU CG  0.0000
  atom   C3GV CG  0.0000
  atom   C3GW CG  0.0000
  atom   C3GX CG  0.0000
  atom   C3GY CG  0.0000
  atom   C3GZ CG  0.0000
  atom   C3HA CG  0.0000
 group
  atom   C3HB CG  0.0000
  atom   C3HC CG  0.0000
  atom   C3HD CG  0.0000
  atom   C3HE CG  0.0000
  atom   C3HF CG  0.0000
  atom   C3HG CG  0.0000
  atom   C3HH CG  0.0000
  atom   C3HI CG  0.0000
  atom   C3HJ CG  0.0000
  atom   C3HK CG  0.0000
 group
  atom   C3HL CG  0.0000
  atom   C3HM CG  0.0000
  atom   C3HN CG  0.0000
  atom   C3HO CG  0.0000
  atom   C3HP CG  0.0000
  atom   C3HQ CG  0.0000
  atom   C3HR CG  0.0000
  atom   C3HS CG  0.0000
  atom   C3HT CG  0.0000
  atom   C3HU CG  0.0000
 group
  atom   C3HV CG  0.0000
  atom   C3HW CG  0.0000
  atom   C3HX CG  0.0000
  atom   C3HY CG  0.0000
  atom   C3HZ CG  0.0000
  atom   C3IA CG  0.0000
  atom   C3IB CG  0.0000
  atom   C3IC CG  0.0000
  atom   C3ID CG  0.0000
  atom   C3IE CG  0.0000
 group
  atom   C3IF CG  0.0000
  atom   C3IG CG  0.0000
  atom   C3IH CG  0.0000
  atom   C3II CG  0.0000
  atom   C3IJ CG  0.0000
  atom   C3IK CG  0.0000
  atom   C3IL CG  0.0000
  atom   C3IM CG  0.0000
  atom   C3IN CG  0.0000
  atom   C3IO CG  0.0000
 group
  atom   C3IP CG  0.0000
  atom   C3IQ CG  0.0000
  atom   C3IR CG  0.0000
  atom   C3IS CG  0.0000
  atom   C3IT CG  0.0000
  atom   C3IU CG  0.0000
  atom   C3IV CG  0.0000
  atom   C3IW CG  0.0000
  atom   C3IX CG  0.0000
  atom   C3IY CG  0.0000
 group
  atom   C3IZ CG  0.0000
  atom   C3JA CG  0.0000
  atom   C3JB CG  0.0000
  atom   C3JC CG  0.0000
  atom   C3JD CG  0.0000
  atom   C3JE CG  0.0000
  atom   C3JF CG  0.0000
  atom   C3JG CG  0.0000
  atom   C3JH CG  0.0000
  atom   C3JI CG  0.0000
 group
  atom   C3JJ CG  0.0000
  atom   C3JK CG  0.0000
  atom   C3JL CG  0.0000
  atom   C3JM CG  0.0000
  atom   C3JN CG  0.0000
  atom   C3JO CG  0.0000
  atom   C3JP CG  0.0000
  atom   C3JQ CG  0.0000
  atom   C3JR CG  0.0000
  atom   C3JS CG  0.0000
 group
  atom   C3JT CG  0.0000
  atom   C3JU CG  0.0000
  atom   C3JV CG  0.0000
  atom   C3JW CG  0.0000
  atom   C3JX CG  0.0000
  atom   C3JY CG  0.0000
  atom   C3JZ CG  0.0000
  atom   C3KA CG  0.0000
  atom   C3KB CG  0.0000
  atom   C3KC CG  0.0000
 group
  atom   C3KD CG  0.0000
  atom   C3KE CG  0.0000
  atom   C3KF CG  0.0000
  atom   C3KG CG  0.0000
  atom   C3KH CG  0.0000
  atom   C3KI CG  0.0000
  atom   C3KJ CG  0.0000
  atom   C3KK CG  0.0000
  atom   C3KL CG  0.0000
  atom   C3KM CG  0.0000
 group
  atom   C3KN CG  0.0000
  atom   C3KO CG  0.0000
  atom   C3KP CG  0.0000
  atom   C3KQ CG  0.0000
  atom   C3KR CG  0.0000
  atom   C3KS CG  0.0000
  atom   C3KT CG  0.0000
  atom   C3KU CG  0.0000
  atom   C3KV CG  0.0000
  atom   C3KW CG  0.0000
 group
  atom   C3KX CG  0.0000
  atom   C3KY CG  0.0000
  atom   C3KZ CG  0.0000
  atom   C3LA CG  0.0000
  atom   C3LB CG  0.0000
  atom   C3LC CG  0.0000
  atom   C3LD CG  0.0000
  atom   C3LE CG  0.0000
  atom   C3LF CG  0.0000
  atom   C3LG CG  0.0000
 group
  atom   C3LH CG  0.0000
  atom   C3LI CG  0.0000
  atom   C3LJ CG  0.0000
  atom   C3LK CG  0.0000
  atom   C3LL CG  0.0000
  atom   C3LM CG  0.0000
  atom   C3LN CG  0.0000
  atom   C3LO CG  0.0000
  atom   C3LP CG  0.0000
  atom   C3LQ CG  0.0000
 group
  atom   C3LR CG  0.0000
  atom   C3LS CG  0.0000
  atom   C3LT CG  0.0000
  atom   C3LU CG  0.0000
  atom   C3LV CG  0.0000
  atom   C3LW CG  0.0000
  atom   C3LX CG  0.0000
  atom   C3LY CG  0.0000
  atom   C3LZ CG  0.0000
  atom   C3MA CG  0.0000
 group
  atom   C3MB CG  0.0000
  atom   C3MC CG  0.0000
  atom   C3MD CG  0.0000
  atom   C3ME CG  0.0000
  atom   C3MF CG  0.0000
  atom   C3MG CG  0.0000
  atom   C3MH CG  0.0000
  atom   C3MI CG  0.0000
  atom   C3MJ CG  0.0000
  atom   C3MK CG  0.0000
 group
  atom   C3ML CG  0.0000
  atom   C3MM CG  0.0000
  atom   C3MN CG  0.0000
  atom   C3MO CG  0.0000
  atom   C3MP CG  0.0000
  atom   C3MQ CG  0.0000
  atom   C3MR CG  0.0000
  atom   C3MS CG  0.0000
  atom   C3MT CG  0.0000
  atom   C3MU CG  0.0000
 group
  atom   C3MV CG  0.0000
  atom   C3MW CG  0.0000
  atom   C3MX CG  0.0000
  atom   C3MY CG  0.0000
  atom   C3MZ CG  0.0000
  atom   C3NA CG  0.0000
  atom   C3NB CG  0.0000
  atom   C3NC CG  0.0000
  atom   C3ND CG  0.0000
  atom   C3NE CG  0.0000
 group
  atom   C3NF CG  0.0000
  atom   C3NG CG  0.0000
  atom   C3NH CG  0.0000
  atom   C3NI CG  0.0000
  atom   C3NJ CG  0.0000
  atom   C3NK CG  0.0000
  atom   C3NL CG  0.0000
  atom   C3NM CG  0.0000
  atom   C3NN CG  0.0000
  atom   C3NO CG  0.0000
 group
  atom   C3NP CG  0.0000
  atom   C3NQ CG  0.0000
  atom   C3NR CG  0.0000
  atom   C3NS CG  0.0000
  atom   C3NT CG  0.0000
  atom   C3NU CG  0.0000
  atom   C3NV CG  0.0000
  atom   C3NW CG  0.0000
  atom   C3NX CG  0.0000
  atom   C3NY CG  0.0000
 group
  atom   C3NZ CG  0.0000
  atom   C3OA CG  0.0000
  atom   C3OB CG  0.0000
  atom   C3OC CG  0.0000
  atom   C3OD CG  0.0000
  atom   C3OE CG  0.0000
  atom   C3OF CG  0.0000
  atom   C3OG CG  0.0000
  atom   C3OH CG  0.0000
  atom   C3OI CG  0.0000
 group
  atom   C3OJ CG  0.0000
  atom   C3OK CG  0.0000
  atom   C3OL CG  0.0000
  atom   C3OM CG  0.0000
  atom   C3ON CG  0.0000
  atom   C3OO CG  0.0000
  atom   C3OP CG  0.0000
  atom   C3OQ CG  0.0000
  atom   C3OR CG  0.0000
  atom   C3OS CG  0.0000
 group
  atom   C3OT CG  0.0000
  atom   C3OU CG  0.0000
  atom   C3OV CG  0.0000
  atom   C3OW CG  0.0000
  atom   C3OX CG  0.0000
  atom   C3OY CG  0.0000
  atom   C3OZ CG  0.0000
  atom   C3PA CG  0.0000
  atom   C3PB CG  0.0000
  atom   C3PC CG  0.0000
 group
  atom   C3PD CG  0.0000
  atom   C3PE CG  0.0000
  atom   C3PF CG  0.0000
  atom   C3PG CG  0.0000
  atom   C3PH CG  0.0000
  atom   C3PI CG  0.0000
  atom   C3PJ CG  0.0000
  atom   C3PK CG  0.0000
  atom   C3PL CG  0.0000
  atom   C3PM CG  0.0000
 group
  atom   C3PN CG  0.0000
  atom   C3PO CG  0.0000
  atom   C3PP CG  0.0000
  atom   C3PQ CG  0.0000
  atom   C3PR CG  0.0000
  atom   C3PS CG  0.0000
  atom   C3PT CG  0.0000
  atom   C3PU CG  0.0000
  atom   C3PV CG  0.0000
  atom   C3PW CG  0.0000
 group
  atom   C3PX CG  0.0000
  atom   C3PY CG  0.0000
  atom   C3PZ CG  0.0000
  atom   C3QA CG  0.0000
  atom   C3QB CG  0.0000
  atom   C3QC CG  0.0000
  atom   C3QD CG  0.0000
  atom   C3QE CG  0.0000
  atom   C3QF CG  0.0000
  atom   C3QG CG  0.0000
 group
  atom   C3QH CG  0.0000
  atom   C3QI CG  0.0000
  atom   C3QJ CG  0.0000
  atom   C3QK CG  0.0000
  atom   C3QL CG  0.0000
  atom   C3QM CG  0.0000
  atom   C3QN CG  0.0000
  atom   C3QO CG  0.0000
  atom   C3QP CG  0.0000
  atom   C3QQ CG  0.0000
 group
  atom   C3QR CG  0.0000
  atom   C3QS CG  0.0000
  atom   C3QT CG  0.0000
  atom   C3QU CG  0.0000
  atom   C3QV CG  0.0000
  atom   C3QW CG  0.0000
  atom   C3QX CG  0.0000
  atom   C3QY CG  0.0000
  atom   C3QZ CG  0.0000
  atom   C3RA CG  0.0000
 group
  atom   C3RB CG  0.0000
  atom   C3RC CG  0.0000
  atom   C3RD CG  0.0000
  atom   C3RE CG  0.0000
  atom   C3RF CG  0.0000
  atom   C3RG CG  0.0000
  atom   C3RH CG  0.0000
  atom   C3RI CG  0.0000
  atom   C3RJ CG  0.0000
  atom   C3RK CG  0.0000
 group
  atom   C3RL CG  0.0000
  atom   C3RM CG  0.0000
  atom   C3RN CG  0.0000
  atom   C3RO CG  0.0000
  atom   C3RP CG  0.0000
  atom   C3RQ CG  0.0000
  atom   C3RR CG  0.0000
  atom   C3RS CG  0.0000
  atom   C3RT CG  0.0000
  atom   C3RU CG  0.0000
 group
  atom   C3RV CG  0.0000
  atom   C3RW CG  0.0000
  atom   C3RX CG  0.0000
  atom   C3RY CG  0.0000
  atom   C3RZ CG  0.0000
  atom   C3SA CG  0.0000
  atom   C3SB CG  0.0000
  atom   C3SC CG  0.0000
  atom   C3SD CG  0.0000
  atom   C3SE CG  0.0000
 group
  atom   C3SF CG  0.0000
  atom   C3SG CG  0.0000
  atom   C3SH CG  0.0000
  atom   C3SI CG  0.0000
  atom   C3SJ CG  0.0000
  atom   C3SK CG  0.0000
  atom   C3SL CG  0.0000
  atom   C3SM CG  0.0000
  atom   C3SN CG  0.0000
  atom   C3SO CG  0.0000
 group
  atom   C3SP CG  0.0000
  atom   C3SQ CG  0.0000
  atom   C3SR CG  0.0000
  atom   C3SS CG  0.0000
  atom   C3ST CG  0.0000
  atom   C3SU CG  0.0000
  atom   C3SV CG  0.0000
  atom   C3SW CG  0.0000
  atom   C3SX CG  0.0000
  atom   C3SY CG  0.0000
 group
  atom   C3SZ CG  0.0000
  atom   C3TA CG  0.0000
  atom   C3TB CG  0.0000
  atom   C3TC CG  0.0000
  atom   C3TD CG  0.0000
  atom   C3TE CG  0.0000
  atom   C3TF CG  0.0000
  atom   C3TG CG  0.0000
  atom   C3TH CG  0.0000
  atom   C3TI CG  0.0000
 group
  atom   C3TJ CG  0.0000
  atom   C3TK CG  0.0000
  atom   C3TL CG  0.0000
  atom   C3TM CG  0.0000
  atom   C3TN CG  0.0000
  atom   C3TO CG  0.0000
  atom   C3TP CG  0.0000
  atom   C3TQ CG  0.0000
  atom   C3TR CG  0.0000
  atom   C3TS CG  0.0000
 group
  atom   C3TT CG  0.0000
  atom   C3TU CG  0.0000
  atom   C3TV CG  0.0000
  atom   C3TW CG  0.0000
  atom   C3TX CG  0.0000
  atom   C3TY CG  0.0000
  atom   C3TZ CG  0.0000
  atom   C3UA CG  0.0000
  atom   C3UB CG  0.0000
  atom   C3UC CG  0.0000
 group
  atom   C3UD CG  0.0000
  atom   C3UE CG  0.0000
  atom   C3UF CG  0.0000
  atom   C3UG CG  0.0000
  atom   C3UH CG  0.0000
  atom   C3UI CG  0.0000
  atom   C3UJ CG  0.0000
  atom   C3UK CG  0.0000
  atom   C3UL CG  0.0000
  atom   C3UM CG  0.0000
 group
  atom   C3UN CG  0.0000
  atom   C3UO CG  0.0000
  atom   C3UP CG  0.0000
  atom   C3UQ CG  0.0000
  atom   C3UR CG  0.0000
  atom   C3US CG  0.0000
  atom   C3UT CG  0.0000
  atom   C3UU CG  0.0000
  atom   C3UV CG  0.0000
  atom   C3UW CG  0.0000
 group
  atom   C3UX CG  0.0000
  atom   C3UY CG  0.0000
  atom   C3UZ CG  0.0000
  atom   C3VA CG  0.0000
  atom   C3VB CG  0.0000
  atom   C3VC CG  0.0000
  atom   C3VD CG  0.0000
  atom   C3VE CG  0.0000
  atom   C3VF CG  0.0000
  atom   C3VG CG  0.0000
 group
  atom   C3VH CG  0.0000
  atom   C3VI CG  0.0000
  atom   C3VJ CG  0.0000
  atom   C3VK CG  0.0000
  atom   C3VL CG  0.0000
  atom   C3VM CG  0.0000
  atom   C3VN CG  0.0000
  atom   C3VO CG  0.0000
  atom   C3VP CG  0.0000
  atom   C3VQ CG  0.0000
 group
  atom   C3VR CG  0.0000
  atom   C3VS CG  0.0000
  atom   C3VT CG  0.0000
  atom   C3VU CG  0.0000
  atom   C3VV CG  0.0000
  atom   C3VW CG  0.0000
  atom   C3VX CG  0.0000
  atom   C3VY CG  0.0000
  atom   C3VZ CG  0.0000
  atom   C3WA CG  0.0000

 bond     C1   C2  
 bond     C1   C4  
 bond     C1   C3SI
 bond     C2   C3  
 bond     C2   C3SH
 bond     C3   C100
 bond     C3   C102
 bond     C4   C7  
 bond     C4   C101
 bond     C5   C6  
 bond     C5   C8  
 bond     C5   C3SM
 bond     C6   C7  
 bond     C6   C3SL
 bond     C7   C106
 bond     C8   C11 
 bond     C8   C105
 bond     C9   C10 
 bond     C9   C12 
 bond     C9   C3SQ
 bond     C10  C11 
 bond     C10  C3SP
 bond     C11  C110
 bond     C12  C15 
 bond     C12  C109
 bond     C13  C14 
 bond     C13  C16 
 bond     C13  C3SU
 bond     C14  C15 
 bond     C14  C3ST
 bond     C15  C114
 bond     C16  C19 
 bond     C16  C113
 bond     C17  C18 
 bond     C17  C20 
 bond     C17  C3SY
 bond     C18  C19 
 bond     C18  C3SX
 bond     C19  C118
 bond     C20  C23 
 bond     C20  C117
 bond     C21  C22 
 bond     C21  C24 
 bond     C21  C3TC
 bond     C22  C23 
 bond     C22  C3TB
 bond     C23  C122
 bond     C24  C27 
 bond     C24  C121
 bond     C25  C26 
 bond     C25  C28 
 bond     C25  C3TG
 bond     C26  C27 
 bond     C26  C3TF
 bond     C27  C126
 bond     C28  C31 
 bond     C28  C125
 bond     C29  C30 
 bond     C29  C32 
 bond     C29  C3TK
 bond     C30  C31 
 bond     C30  C3TJ
 bond     C31  C130
 bond     C32  C35 
 bond     C32  C129
 bond     C33  C34 
 bond     C33  C36 
 bond     C33  C3TO
 bond     C34  C35 
 bond     C34  C3TN
 bond     C35  C134
 bond     C36  C39 
 bond     C36  C133
 bond     C37  C38 
 bond     C37  C40 
 bond     C37  C3TS
 bond     C38  C39 
 bond     C38  C3TR
 bond     C39  C138
 bond     C40  C43 
 bond     C40  C137
 bond     C41  C42 
 bond     C41  C44 
 bond     C41  C3TW
 bond     C42  C43 
 bond     C42  C3TV
 bond     C43  C142
 bond     C44  C47 
 bond     C44  C141
 bond     C45  C46 
 bond     C45  C48 
 bond     C45  C3UA
 bond     C46  C47 
 bond     C46  C3TZ
 bond     C47  C146
 bond     C48  C51 
 bond     C48  C145
 bond     C49  C50 
 bond     C49  C52 
 bond     C49  C3UE
 bond     C50  C51 
 bond     C50  C3UD
 bond     C51  C150
 bond     C52  C55 
 bond     C52  C149
 bond     C53  C54 
 bond     C53  C56 
 bond     C53  C3UI
 bond     C54  C55 
 bond     C54  C3UH
 bond     C55  C154
 bond     C56  C59 
 bond     C56  C153
 bond     C57  C58 
 bond     C57  C60 
 bond     C57  C3UM
 bond     C58  C59 
 bond     C58  C3UL
 bond     C59  C158
 bond     C60  C63 
 bond     C60  C157
 bond     C61  C62 
 bond     C61  C64 
 bond     C61  C3UQ
 bond     C62  C63 
 bond     C62  C3UP
 bond     C63  C162
 bond     C64  C67 
 bond     C64  C161
 bond     C65  C66 
 bond     C65  C68 
 bond     C65  C3UU
 bond     C66  C67 
 bond     C66  C3UT
 bond     C67  C166
 bond     C68  C71 
 bond     C68  C165
 bond     C69  C70 
 bond     C69  C72 
 bond     C69  C3UY
 bond     C70  C71 
 bond     C70  C3UX
 bond     C71  C170
 bond     C72  C75 
 bond     C72  C169
 bond     C73  C74 
 bond     C73  C76 
 bond     C73  C3VC
 bond     C74  C75 
 bond     C74  C3VB
 bond     C75  C174
 bond     C76  C79 
 bond     C76  C173
 bond     C77  C78 
 bond     C77  C80 
 bond     C77  C3VG
 bond     C78  C79 
 bond     C78  C3VF
 bond     C79  C178
 bond     C80  C83 
 bond     C80  C177
 bond     C81  C82 
 bond     C81  C84 
 bond     C81  C3VK
 bond     C82  C83 
 bond     C82  C3VJ
 bond     C83  C182
 bond     C84  C87 
 bond     C84  C181
 bond     C85  C86 
 bond     C85  C88 
 bond     C85  C3VO
 bond     C86  C87 
 bond     C86  C3VN
 bond     C87  C186
 bond     C88  C91 
 bond     C88  C185
 bond     C89  C90 
 bond     C89  C92 
 bond     C89  C3VS
 bond     C90  C91 
 bond     C90  C3VR
 bond     C91  C190
 bond     C92  C95 
 bond     C92  C189
 bond     C93  C94 
 bond     C93  C96 
 bond     C93  C3VW
 bond     C94  C95 
 bond     C94  C3VV
 bond     C95  C194
 bond     C96  C99 
 bond     C96  C193
 bond     C97  C98 
 bond     C97  C100
 bond     C97  C3WA
 bond     C98  C99 
 bond     C98  C3VZ
 bond     C99  C198
 bond     C100 C197
 bond     C101 C102
 bond     C101 C104
 bond     C102 C103
 bond     C103 C200
 bond     C103 C202
 bond     C104 C107
 bond     C104 C201
 bond     C105 C106
 bond     C105 C108
 bond     C106 C107
 bond     C107 C206
 bond     C108 C111
 bond     C108 C205
 bond     C109 C110
 bond     C109 C112
 bond     C110 C111
 bond     C111 C210
 bond     C112 C115
 bond     C112 C209
 bond     C113 C114
 bond     C113 C116
 bond     C114 C115
 bond     C115 C214
 bond     C116 C119
 bond     C116 C213
 bond     C117 C118
 bond     C117 C120
 bond     C118 C119
 bond     C119 C218
 bond     C120 C123
 bond     C120 C217
 bond     C121 C122
 bond     C121 C124
 bond     C122 C123
 bond     C123 C222
 bond     C124 C127
 bond     C124 C221
 bond     C125 C126
 bond     C125 C128
 bond     C126 C127
 bond     C127 C226
 bond     C128 C131
 bond     C128 C225
 bond     C129 C130
 bond     C129 C132
 bond     C130 C131
 bond     C131 C230
 bond     C132 C135
 bond     C132 C229
 bond     C133 C134
 bond     C133 C136
 bond     C134 C135
 bond     C135 C234
 bond     C136 C139
 bond     C136 C233
 bond     C137 C138
 bond     C137 C140
 bond     C138 C139
 bond     C139 C238
 bond     C140 C143
 bond     C140 C237
 bond     C141 C142
 bond     C141 C144
 bond     C142 C143
 bond     C143 C242
 bond     C144 C147
 bond     C144 C241
 bond     C145 C146
 bond     C145 C148
 bond     C146 C147
 bond     C147 C246
 bond     C148 C151
 bond     C148 C245
 bond     C149 C150
 bond     C149 C152
 bond     C150 C151
 bond     C151 C250
 bond     C152 C155
 bond     C152 C249
 bond     C153 C154
 bond     C153 C156
 bond     C154 C155
 bond     C155 C254
 bond     C156 C159
 bond     C156 C253
 bond     C157 C158
 bond     C157 C160
 bond     C158 C159
 bond     C159 C258
 bond     C160 C163
 bond     C160 C257
 bond     C161 C162
 bond     C161 C164
 bond     C162 C163
 bond     C163 C262
 bond     C164 C167
 bond     C164 C261
 bond     C165 C166
 bond     C165 C168
 bond     C166 C167
 bond     C167 C266
 bond     C168 C171
 bond     C168 C265
 bond     C169 C170
 bond     C169 C172
 bond     C170 C171
 bond     C171 C270
 bond     C172 C175
 bond     C172 C269
 bond     C173 C174
 bond     C173 C176
 bond     C174 C175
 bond     C175 C274
 bond     C176 C179
 bond     C176 C273
 bond     C177 C178
 bond     C177 C180
 bond     C178 C179
 bond     C179 C278
 bond     C180 C183
 bond     C180 C277
 bond     C181 C182
 bond     C181 C184
 bond     C182 C183
 bond     C183 C282
 bond     C184 C187
 bond     C184 C281
 bond     C185 C186
 bond     C185 C188
 bond     C186 C187
 bond     C187 C286
 bond     C188 C191
 bond     C188 C285
 bond     C189 C190
 bond     C189 C192
 bond     C190 C191
 bond     C191 C290
 bond     C192 C195
 bond     C192 C289
 bond     C193 C194
 bond     C193 C196
 bond     C194 C195
 bond     C195 C294
 bond     C196 C199
 bond     C196 C293
 bond     C197 C198
 bond     C197 C200
 bond     C198 C199
 bond     C199 C298
 bond     C200 C297
 bond     C201 C202
 bond     C201 C204
 bond     C202 C203
 bond     C203 C300
 bond     C203 C302
 bond     C204 C207
 bond     C204 C301
 bond     C205 C206
 bond     C205 C208
 bond     C206 C207
 bond     C207 C306
 bond     C208 C211
 bond     C208 C305
 bond     C209 C210
 bond     C209 C212
 bond     C210 C211
 bond     C211 C310
 bond     C212 C215
 bond     C212 C309
 bond     C213 C214
 bond     C213 C216
 bond     C214 C215
 bond     C215 C314
 bond     C216 C219
 bond     C216 C313
 bond     C217 C218
 bond     C217 C220
 bond     C218 C219
 bond     C219 C318
 bond     C220 C223
 bond     C220 C317
 bond     C221 C222
 bond     C221 C224
 bond     C222 C223
 bond     C223 C322
 bond     C224 C227
 bond     C224 C321
 bond     C225 C226
 bond     C225 C228
 bond     C226 C227
 bond     C227 C326
 bond     C228 C231
 bond     C228 C325
 bond     C229 C230
 bond     C229 C232
 bond     C230 C231
 bond     C231 C330
 bond     C232 C235
 bond     C232 C329
 bond     C233 C234
 bond     C233 C236
 bond     C234 C235
 bond     C235 C334
 bond     C236 C239
 bond     C236 C333
 bond     C237 C238
 bond     C237 C240
 bond     C238 C239
 bond     C239 C338
 bond     C240 C243
 bond     C240 C337
 bond     C241 C242
 bond     C241 C244
 bond     C242 C243
 bond     C243 C342
 bond     C244 C247
 bond     C244 C341
 bond     C245 C246
 bond     C245 C248
 bond     C246 C247
 bond     C247 C346
 bond     C248 C251
 bond     C248 C345
 bond     C249 C250
 bond     C249 C252
 bond     C250 C251
 bond     C251 C350
 bond     C252 C255
 bond     C252 C349
 bond     C253 C254
 bond     C253 C256
 bond     C254 C255
 bond     C255 C354
 bond     C256 C259
 bond     C256 C353
 bond     C257 C258
 bond     C257 C260
 bond     C258 C259
 bond     C259 C358
 bond     C260 C263
 bond     C260 C357
 bond     C261 C262
 bond     C261 C264
 bond     C262 C263
 bond     C263 C362
 bond     C264 C267
 bond     C264 C361
 bond     C265 C266
 bond     C265 C268
 bond     C266 C267
 bond     C267 C366
 bond     C268 C271
 bond     C268 C365
 bond     C269 C270
 bond     C269 C272
 bond     C270 C271
 bond     C271 C370
 bond     C272 C275
 bond     C272 C369
 bond     C273 C274
 bond     C273 C276
 bond     C274 C275
 bond     C275 C374
 bond     C276 C279
 bond     C276 C373
 bond     C277 C278
 bond     C277 C280
 bond     C278 C279
 bond     C279 C378
 bond     C280 C283
 bond     C280 C377
 bond     C281 C282
 bond     C281 C284
 bond     C282 C283
 bond     C283 C382
 bond     C284 C287
 bond     C284 C381
 bond     C285 C286
 bond     C285 C288
 bond     C286 C287
 bond     C287 C386
 bond     C288 C291
 bond     C288 C385
 bond     C289 C290
 bond     C289 C292
 bond     C290 C291
 bond     C291 C390
 bond     C292 C295
 bond     C292 C389
 bond     C293 C294
 bond     C293 C296
 bond     C294 C295
 bond     C295 C394
 bond     C296 C299
 bond     C296 C393
 bond     C297 C298
 bond     C297 C300
 bond     C298 C299
 bond     C299 C398
 bond     C300 C397
 bond     C301 C302
 bond     C301 C304
 bond     C302 C303
 bond     C303 C400
 bond     C303 C402
 bond     C304 C307
 bond     C304 C401
 bond     C305 C306
 bond     C305 C308
 bond     C306 C307
 bond     C307 C406
 bond     C308 C311
 bond     C308 C405
 bond     C309 C310
 bond     C309 C312
 bond     C310 C311
 bond     C311 C410
 bond     C312 C315
 bond     C312 C409
 bond     C313 C314
 bond     C313 C316
 bond     C314 C315
 bond     C315 C414
 bond     C316 C319
 bond     C316 C413
 bond     C317 C318
 bond     C317 C320
 bond     C318 C319
 bond     C319 C418
 bond     C320 C323
 bond     C320 C417
 bond     C321 C322
 bond     C321 C324
 bond     C322 C323
 bond     C323 C422
 bond     C324 C327
 bond     C324 C421
 bond     C325 C326
 bond     C325 C328
 bond     C326 C327
 bond     C327 C426
 bond     C328 C331
 bond     C328 C425
 bond     C329 C330
 bond     C329 C332
 bond     C330 C331
 bond     C331 C430
 bond     C332 C335
 bond     C332 C429
 bond     C333 C334
 bond     C333 C336
 bond     C334 C335
 bond     C335 C434
 bond     C336 C339
 bond     C336 C433
 bond     C337 C338
 bond     C337 C340
 bond     C338 C339
 bond     C339 C438
 bond     C340 C343
 bond     C340 C437
 bond     C341 C342
 bond     C341 C344
 bond     C342 C343
 bond     C343 C442
 bond     C344 C347
 bond     C344 C441
 bond     C345 C346
 bond     C345 C348
 bond     C346 C347
 bond     C347 C446
 bond     C348 C351
 bond     C348 C445
 bond     C349 C350
 bond     C349 C352
 bond     C350 C351
 bond     C351 C450
 bond     C352 C355
 bond     C352 C449
 bond     C353 C354
 bond     C353 C356
 bond     C354 C355
 bond     C355 C454
 bond     C356 C359
 bond     C356 C453
 bond     C357 C358
 bond     C357 C360
 bond     C358 C359
 bond     C359 C458
 bond     C360 C363
 bond     C360 C457
 bond     C361 C362
 bond     C361 C364
 bond     C362 C363
 bond     C363 C462
 bond     C364 C367
 bond     C364 C461
 bond     C365 C366
 bond     C365 C368
 bond     C366 C367
 bond     C367 C466
 bond     C368 C371
 bond     C368 C465
 bond     C369 C370
 bond     C369 C372
 bond     C370 C371
 bond     C371 C470
 bond     C372 C375
 bond     C372 C469
 bond     C373 C374
 bond     C373 C376
 bond     C374 C375
 bond     C375 C474
 bond     C376 C379
 bond     C376 C473
 bond     C377 C378
 bond     C377 C380
 bond     C378 C379
 bond     C379 C478
 bond     C380 C383
 bond     C380 C477
 bond     C381 C382
 bond     C381 C384
 bond     C382 C383
 bond     C383 C482
 bond     C384 C387
 bond     C384 C481
 bond     C385 C386
 bond     C385 C388
 bond     C386 C387
 bond     C387 C486
 bond     C388 C391
 bond     C388 C485
 bond     C389 C390
 bond     C389 C392
 bond     C390 C391
 bond     C391 C490
 bond     C392 C395
 bond     C392 C489
 bond     C393 C394
 bond     C393 C396
 bond     C394 C395
 bond     C395 C494
 bond     C396 C399
 bond     C396 C493
 bond     C397 C398
 bond     C397 C400
 bond     C398 C399
 bond     C399 C498
 bond     C400 C497
 bond     C401 C402
 bond     C401 C404
 bond     C402 C403
 bond     C403 C500
 bond     C403 C502
 bond     C404 C407
 bond     C404 C501
 bond     C405 C406
 bond     C405 C408
 bond     C406 C407
 bond     C407 C506
 bond     C408 C411
 bond     C408 C505
 bond     C409 C410
 bond     C409 C412
 bond     C410 C411
 bond     C411 C510
 bond     C412 C415
 bond     C412 C509
 bond     C413 C414
 bond     C413 C416
 bond     C414 C415
 bond     C415 C514
 bond     C416 C419
 bond     C416 C513
 bond     C417 C418
 bond     C417 C420
 bond     C418 C419
 bond     C419 C518
 bond     C420 C423
 bond     C420 C517
 bond     C421 C422
 bond     C421 C424
 bond     C422 C423
 bond     C423 C522
 bond     C424 C427
 bond     C424 C521
 bond     C425 C426
 bond     C425 C428
 bond     C426 C427
 bond     C427 C526
 bond     C428 C431
 bond     C428 C525
 bond     C429 C430
 bond     C429 C432
 bond     C430 C431
 bond     C431 C530
 bond     C432 C435
 bond     C432 C529
 bond     C433 C434
 bond     C433 C436
 bond     C434 C435
 bond     C435 C534
 bond     C436 C439
 bond     C436 C533
 bond     C437 C438
 bond     C437 C440
 bond     C438 C439
 bond     C439 C538
 bond     C440 C443
 bond     C440 C537
 bond     C441 C442
 bond     C441 C444
 bond     C442 C443
 bond     C443 C542
 bond     C444 C447
 bond     C444 C541
 bond     C445 C446
 bond     C445 C448
 bond     C446 C447
 bond     C447 C546
 bond     C448 C451
 bond     C448 C545
 bond     C449 C450
 bond     C449 C452
 bond     C450 C451
 bond     C451 C550
 bond     C452 C455
 bond     C452 C549
 bond     C453 C454
 bond     C453 C456
 bond     C454 C455
 bond     C455 C554
 bond     C456 C459
 bond     C456 C553
 bond     C457 C458
 bond     C457 C460
 bond     C458 C459
 bond     C459 C558
 bond     C460 C463
 bond     C460 C557
 bond     C461 C462
 bond     C461 C464
 bond     C462 C463
 bond     C463 C562
 bond     C464 C467
 bond     C464 C561
 bond     C465 C466
 bond     C465 C468
 bond     C466 C467
 bond     C467 C566
 bond     C468 C471
 bond     C468 C565
 bond     C469 C470
 bond     C469 C472
 bond     C470 C471
 bond     C471 C570
 bond     C472 C475
 bond     C472 C569
 bond     C473 C474
 bond     C473 C476
 bond     C474 C475
 bond     C475 C574
 bond     C476 C479
 bond     C476 C573
 bond     C477 C478
 bond     C477 C480
 bond     C478 C479
 bond     C479 C578
 bond     C480 C483
 bond     C480 C577
 bond     C481 C482
 bond     C481 C484
 bond     C482 C483
 bond     C483 C582
 bond     C484 C487
 bond     C484 C581
 bond     C485 C486
 bond     C485 C488
 bond     C486 C487
 bond     C487 C586
 bond     C488 C491
 bond     C488 C585
 bond     C489 C490
 bond     C489 C492
 bond     C490 C491
 bond     C491 C590
 bond     C492 C495
 bond     C492 C589
 bond     C493 C494
 bond     C493 C496
 bond     C494 C495
 bond     C495 C594
 bond     C496 C499
 bond     C496 C593
 bond     C497 C498
 bond     C497 C500
 bond     C498 C499
 bond     C499 C598
 bond     C500 C597
 bond     C501 C502
 bond     C501 C504
 bond     C502 C503
 bond     C503 C600
 bond     C503 C602
 bond     C504 C507
 bond     C504 C601
 bond     C505 C506
 bond     C505 C508
 bond     C506 C507
 bond     C507 C606
 bond     C508 C511
 bond     C508 C605
 bond     C509 C510
 bond     C509 C512
 bond     C510 C511
 bond     C511 C610
 bond     C512 C515
 bond     C512 C609
 bond     C513 C514
 bond     C513 C516
 bond     C514 C515
 bond     C515 C614
 bond     C516 C519
 bond     C516 C613
 bond     C517 C518
 bond     C517 C520
 bond     C518 C519
 bond     C519 C618
 bond     C520 C523
 bond     C520 C617
 bond     C521 C522
 bond     C521 C524
 bond     C522 C523
 bond     C523 C622
 bond     C524 C527
 bond     C524 C621
 bond     C525 C526
 bond     C525 C528
 bond     C526 C527
 bond     C527 C626
 bond     C528 C531
 bond     C528 C625
 bond     C529 C530
 bond     C529 C532
 bond     C530 C531
 bond     C531 C630
 bond     C532 C535
 bond     C532 C629
 bond     C533 C534
 bond     C533 C536
 bond     C534 C535
 bond     C535 C634
 bond     C536 C539
 bond     C536 C633
 bond     C537 C538
 bond     C537 C540
 bond     C538 C539
 bond     C539 C638
 bond     C540 C543
 bond     C540 C637
 bond     C541 C542
 bond     C541 C544
 bond     C542 C543
 bond     C543 C642
 bond     C544 C547
 bond     C544 C641
 bond     C545 C546
 bond     C545 C548
 bond     C546 C547
 bond     C547 C646
 bond     C548 C551
 bond     C548 C645
 bond     C549 C550
 bond     C549 C552
 bond     C550 C551
 bond     C551 C650
 bond     C552 C555
 bond     C552 C649
 bond     C553 C554
 bond     C553 C556
 bond     C554 C555
 bond     C555 C654
 bond     C556 C559
 bond     C556 C653
 bond     C557 C558
 bond     C557 C560
 bond     C558 C559
 bond     C559 C658
 bond     C560 C563
 bond     C560 C657
 bond     C561 C562
 bond     C561 C564
 bond     C562 C563
 bond     C563 C662
 bond     C564 C567
 bond     C564 C661
 bond     C565 C566
 bond     C565 C568
 bond     C566 C567
 bond     C567 C666
 bond     C568 C571
 bond     C568 C665
 bond     C569 C570
 bond     C569 C572
 bond     C570 C571
 bond     C571 C670
 bond     C572 C575
 bond     C572 C669
 bond     C573 C574
 bond     C573 C576
 bond     C574 C575
 bond     C575 C674
 bond     C576 C579
 bond     C576 C673
 bond     C577 C578
 bond     C577 C580
 bond     C578 C579
 bond     C579 C678
 bond     C580 C583
 bond     C580 C677
 bond     C581 C582
 bond     C581 C584
 bond     C582 C583
 bond     C583 C682
 bond     C584 C587
 bond     C584 C681
 bond     C585 C586
 bond     C585 C588
 bond     C586 C587
 bond     C587 C686
 bond     C588 C591
 bond     C588 C685
 bond     C589 C590
 bond     C589 C592
 bond     C590 C591
 bond     C591 C690
 bond     C592 C595
 bond     C592 C689
 bond     C593 C594
 bond     C593 C596
 bond     C594 C595
 bond     C595 C694
 bond     C596 C599
 bond     C596 C693
 bond     C597 C598
 bond     C597 C600
 bond     C598 C599
 bond     C599 C698
 bond     C600 C697
 bond     C601 C602
 bond     C601 C604
 bond     C602 C603
 bond     C603 C700
 bond     C603 C702
 bond     C604 C607
 bond     C604 C701
 bond     C605 C606
 bond     C605 C608
 bond     C606 C607
 bond     C607 C706
 bond     C608 C611
 bond     C608 C705
 bond     C609 C610
 bond     C609 C612
 bond     C610 C611
 bond     C611 C710
 bond     C612 C615
 bond     C612 C709
 bond     C613 C614
 bond     C613 C616
 bond     C614 C615
 bond     C615 C714
 bond     C616 C619
 bond     C616 C713
 bond     C617 C618
 bond     C617 C620
 bond     C618 C619
 bond     C619 C718
 bond     C620 C623
 bond     C620 C717
 bond     C621 C622
 bond     C621 C624
 bond     C622 C623
 bond     C623 C722
 bond     C624 C627
 bond     C624 C721
 bond     C625 C626
 bond     C625 C628
 bond     C626 C627
 bond     C627 C726
 bond     C628 C631
 bond     C628 C725
 bond     C629 C630
 bond     C629 C632
 bond     C630 C631
 bond     C631 C730
 bond     C632 C635
 bond     C632 C729
 bond     C633 C634
 bond     C633 C636
 bond     C634 C635
 bond     C635 C734
 bond     C636 C639
 bond     C636 C733
 bond     C637 C638
 bond     C637 C640
 bond     C638 C639
 bond     C639 C738
 bond     C640 C643
 bond     C640 C737
 bond     C641 C642
 bond     C641 C644
 bond     C642 C643
 bond     C643 C742
 bond     C644 C647
 bond     C644 C741
 bond     C645 C646
 bond     C645 C648
 bond     C646 C647
 bond     C647 C746
 bond     C648 C651
 bond     C648 C745
 bond     C649 C650
 bond     C649 C652
 bond     C650 C651
 bond     C651 C750
 bond     C652 C655
 bond     C652 C749
 bond     C653 C654
 bond     C653 C656
 bond     C654 C655
 bond     C655 C754
 bond     C656 C659
 bond     C656 C753
 bond     C657 C658
 bond     C657 C660
 bond     C658 C659
 bond     C659 C758
 bond     C660 C663
 bond     C660 C757
 bond     C661 C662
 bond     C661 C664
 bond     C662 C663
 bond     C663 C762
 bond     C664 C667
 bond     C664 C761
 bond     C665 C666
 bond     C665 C668
 bond     C666 C667
 bond     C667 C766
 bond     C668 C671
 bond     C668 C765
 bond     C669 C670
 bond     C669 C672
 bond     C670 C671
 bond     C671 C770
 bond     C672 C675
 bond     C672 C769
 bond     C673 C674
 bond     C673 C676
 bond     C674 C675
 bond     C675 C774
 bond     C676 C679
 bond     C676 C773
 bond     C677 C678
 bond     C677 C680
 bond     C678 C679
 bond     C679 C778
 bond     C680 C683
 bond     C680 C777
 bond     C681 C682
 bond     C681 C684
 bond     C682 C683
 bond     C683 C782
 bond     C684 C687
 bond     C684 C781
 bond     C685 C686
 bond     C685 C688
 bond     C686 C687
 bond     C687 C786
 bond     C688 C691
 bond     C688 C785
 bond     C689 C690
 bond     C689 C692
 bond     C690 C691
 bond     C691 C790
 bond     C692 C695
 bond     C692 C789
 bond     C693 C694
 bond     C693 C696
 bond     C694 C695
 bond     C695 C794
 bond     C696 C699
 bond     C696 C793
 bond     C697 C698
 bond     C697 C700
 bond     C698 C699
 bond     C699 C798
 bond     C700 C797
 bond     C701 C702
 bond     C701 C704
 bond     C702 C703
 bond     C703 C800
 bond     C703 C802
 bond     C704 C707
 bond     C704 C801
 bond     C705 C706
 bond     C705 C708
 bond     C706 C707
 bond     C707 C806
 bond     C708 C711
 bond     C708 C805
 bond     C709 C710
 bond     C709 C712
 bond     C710 C711
 bond     C711 C810
 bond     C712 C715
 bond     C712 C809
 bond     C713 C714
 bond     C713 C716
 bond     C714 C715
 bond     C715 C814
 bond     C716 C719
 bond     C716 C813
 bond     C717 C718
 bond     C717 C720
 bond     C718 C719
 bond     C719 C818
 bond     C720 C723
 bond     C720 C817
 bond     C721 C722
 bond     C721 C724
 bond     C722 C723
 bond     C723 C822
 bond     C724 C727
 bond     C724 C821
 bond     C725 C726
 bond     C725 C728
 bond     C726 C727
 bond     C727 C826
 bond     C728 C731
 bond     C728 C825
 bond     C729 C730
 bond     C729 C732
 bond     C730 C731
 bond     C731 C830
 bond     C732 C735
 bond     C732 C829
 bond     C733 C734
 bond     C733 C736
 bond     C734 C735
 bond     C735 C834
 bond     C736 C739
 bond     C736 C833
 bond     C737 C738
 bond     C737 C740
 bond     C738 C739
 bond     C739 C838
 bond     C740 C743
 bond     C740 C837
 bond     C741 C742
 bond     C741 C744
 bond     C742 C743
 bond     C743 C842
 bond     C744 C747
 bond     C744 C841
 bond     C745 C746
 bond     C745 C748
 bond     C746 C747
 bond     C747 C846
 bond     C748 C751
 bond     C748 C845
 bond     C749 C750
 bond     C749 C752
 bond     C750 C751
 bond     C751 C850
 bond     C752 C755
 bond     C752 C849
 bond     C753 C754
 bond     C753 C756
 bond     C754 C755
 bond     C755 C854
 bond     C756 C759
 bond     C756 C853
 bond     C757 C758
 bond     C757 C760
 bond     C758 C759
 bond     C759 C858
 bond     C760 C763
 bond     C760 C857
 bond     C761 C762
 bond     C761 C764
 bond     C762 C763
 bond     C763 C862
 bond     C764 C767
 bond     C764 C861
 bond     C765 C766
 bond     C765 C768
 bond     C766 C767
 bond     C767 C866
 bond     C768 C771
 bond     C768 C865
 bond     C769 C770
 bond     C769 C772
 bond     C770 C771
 bond     C771 C870
 bond     C772 C775
 bond     C772 C869
 bond     C773 C774
 bond     C773 C776
 bond     C774 C775
 bond     C775 C874
 bond     C776 C779
 bond     C776 C873
 bond     C777 C778
 bond     C777 C780
 bond     C778 C779
 bond     C779 C878
 bond     C780 C783
 bond     C780 C877
 bond     C781 C782
 bond     C781 C784
 bond     C782 C783
 bond     C783 C882
 bond     C784 C787
 bond     C784 C881
 bond     C785 C786
 bond     C785 C788
 bond     C786 C787
 bond     C787 C886
 bond     C788 C791
 bond     C788 C885
 bond     C789 C790
 bond     C789 C792
 bond     C790 C791
 bond     C791 C890
 bond     C792 C795
 bond     C792 C889
 bond     C793 C794
 bond     C793 C796
 bond     C794 C795
 bond     C795 C894
 bond     C796 C799
 bond     C796 C893
 bond     C797 C798
 bond     C797 C800
 bond     C798 C799
 bond     C799 C898
 bond     C800 C897
 bond     C801 C802
 bond     C801 C804
 bond     C802 C803
 bond     C803 C900
 bond     C803 C902
 bond     C804 C807
 bond     C804 C901
 bond     C805 C806
 bond     C805 C808
 bond     C806 C807
 bond     C807 C906
 bond     C808 C811
 bond     C808 C905
 bond     C809 C810
 bond     C809 C812
 bond     C810 C811
 bond     C811 C910
 bond     C812 C815
 bond     C812 C909
 bond     C813 C814
 bond     C813 C816
 bond     C814 C815
 bond     C815 C914
 bond     C816 C819
 bond     C816 C913
 bond     C817 C818
 bond     C817 C820
 bond     C818 C819
 bond     C819 C918
 bond     C820 C823
 bond     C820 C917
 bond     C821 C822
 bond     C821 C824
 bond     C822 C823
 bond     C823 C922
 bond     C824 C827
 bond     C824 C921
 bond     C825 C826
 bond     C825 C828
 bond     C826 C827
 bond     C827 C926
 bond     C828 C831
 bond     C828 C925
 bond     C829 C830
 bond     C829 C832
 bond     C830 C831
 bond     C831 C930
 bond     C832 C835
 bond     C832 C929
 bond     C833 C834
 bond     C833 C836
 bond     C834 C835
 bond     C835 C934
 bond     C836 C839
 bond     C836 C933
 bond     C837 C838
 bond     C837 C840
 bond     C838 C839
 bond     C839 C938
 bond     C840 C843
 bond     C840 C937
 bond     C841 C842
 bond     C841 C844
 bond     C842 C843
 bond     C843 C942
 bond     C844 C847
 bond     C844 C941
 bond     C845 C846
 bond     C845 C848
 bond     C846 C847
 bond     C847 C946
 bond     C848 C851
 bond     C848 C945
 bond     C849 C850
 bond     C849 C852
 bond     C850 C851
 bond     C851 C950
 bond     C852 C855
 bond     C852 C949
 bond     C853 C854
 bond     C853 C856
 bond     C854 C855
 bond     C855 C954
 bond     C856 C859
 bond     C856 C953
 bond     C857 C858
 bond     C857 C860
 bond     C858 C859
 bond     C859 C958
 bond     C860 C863
 bond     C860 C957
 bond     C861 C862
 bond     C861 C864
 bond     C862 C863
 bond     C863 C962
 bond     C864 C867
 bond     C864 C961
 bond     C865 C866
 bond     C865 C868
 bond     C866 C867
 bond     C867 C966
 bond     C868 C871
 bond     C868 C965
 bond     C869 C870
 bond     C869 C872
 bond     C870 C871
 bond     C871 C970
 bond     C872 C875
 bond     C872 C969
 bond     C873 C874
 bond     C873 C876
 bond     C874 C875
 bond     C875 C974
 bond     C876 C879
 bond     C876 C973
 bond     C877 C878
 bond     C877 C880
 bond     C878 C879
 bond     C879 C978
 bond     C880 C883
 bond     C880 C977
 bond     C881 C882
 bond     C881 C884
 bond     C882 C883
 bond     C883 C982
 bond     C884 C887
 bond     C884 C981
 bond     C885 C886
 bond     C885 C888
 bond     C886 C887
 bond     C887 C986
 bond     C888 C891
 bond     C888 C985
 bond     C889 C890
 bond     C889 C892
 bond     C890 C891
 bond     C891 C990
 bond     C892 C895
 bond     C892 C989
 bond     C893 C894
 bond     C893 C896
 bond     C894 C895
 bond     C895 C994
 bond     C896 C899
 bond     C896 C993
 bond     C897 C898
 bond     C897 C900
 bond     C898 C899
 bond     C899 C998
 bond     C900 C997
 bond     C901 C902
 bond     C901 C904
 bond     C902 C903
 bond     C903 C0AA
 bond     C903 C0AC
 bond     C904 C907
 bond     C904 C0AB
 bond     C905 C906
 bond     C905 C908
 bond     C906 C907
 bond     C907 C0AG
 bond     C908 C911
 bond     C908 C0AF
 bond     C909 C910
 bond     C909 C912
 bond     C910 C911
 bond     C911 C0AK
 bond     C912 C915
 bond     C912 C0AJ
 bond     C913 C914
 bond     C913 C916
 bond     C914 C915
 bond     C915 C0AO
 bond     C916 C919
 bond     C916 C0AN
 bond     C917 C918
 bond     C917 C920
 bond     C918 C919
 bond     C919 C0AS
 bond     C920 C923
 bond     C920 C0AR
 bond     C921 C922
 bond     C921 C924
 bond     C922 C923
 bond     C923 C0AW
 bond     C924 C927
 bond     C924 C0AV
 bond     C925 C926
 bond     C925 C928
 bond     C926 C927
 bond     C927 C0BA
 bond     C928 C931
 bond     C928 C0AZ
 bond     C929 C930
 bond     C929 C932
 bond     C930 C931
 bond     C931 C0BE
 bond     C932 C935
 bond     C932 C0BD
 bond     C933 C934
 bond     C933 C936
 bond     C934 C935
 bond     C935 C0BI
 bond     C936 C939
 bond     C936 C0BH
 bond     C937 C938
 bond     C937 C940
 bond     C938 C939
 bond     C939 C0BM
 bond     C940 C943
 bond     C940 C0BL
 bond     C941 C942
 bond     C941 C944
 bond     C942 C943
 bond     C943 C0BQ
 bond     C944 C947
 bond     C944 C0BP
 bond     C945 C946
 bond     C945 C948
 bond     C946 C947
 bond     C947 C0BU
 bond     C948 C951
 bond     C948 C0BT
 bond     C949 C950
 bond     C949 C952
 bond     C950 C951
 bond     C951 C0BY
 bond     C952 C955
 bond     C952 C0BX
 bond     C953 C954
 bond     C953 C956
 bond     C954 C955
 bond     C955 C0CC
 bond     C956 C959
 bond     C956 C0CB
 bond     C957 C958
 bond     C957 C960
 bond     C958 C959
 bond     C959 C0CG
 bond     C960 C963
 bond     C960 C0CF
 bond     C961 C962
 bond     C961 C964
 bond     C962 C963
 bond     C963 C0CK
 bond     C964 C967
 bond     C964 C0CJ
 bond     C965 C966
 bond     C965 C968
 bond     C966 C967
 bond     C967 C0CO
 bond     C968 C971
 bond     C968 C0CN
 bond     C969 C970
 bond     C969 C972
 bond     C970 C971
 bond     C971 C0CS
 bond     C972 C975
 bond     C972 C0CR
 bond     C973 C974
 bond     C973 C976
 bond     C974 C975
 bond     C975 C0CW
 bond     C976 C979
 bond     C976 C0CV
 bond     C977 C978
 bond     C977 C980
 bond     C978 C979
 bond     C979 C0DA
 bond     C980 C983
 bond     C980 C0CZ
 bond     C981 C982
 bond     C981 C984
 bond     C982 C983
 bond     C983 C0DE
 bond     C984 C987
 bond     C984 C0DD
 bond     C985 C986
 bond     C985 C988
 bond     C986 C987
 bond     C987 C0DI
 bond     C988 C991
 bond     C988 C0DH
 bond     C989 C990
 bond     C989 C992
 bond     C990 C991
 bond     C991 C0DM
 bond     C992 C995
 bond     C992 C0DL
 bond     C993 C994
 bond     C993 C996
 bond     C994 C995
 bond     C995 C0DQ
 bond     C996 C999
 bond     C996 C0DP
 bond     C997 C998
 bond     C997 C0AA
 bond     C998 C999
 bond     C999 C0DU
 bond     C0AA C0DT
 bond     C0AB C0AC
 bond     C0AB C0AE
 bond     C0AC C0AD
 bond     C0AD C0DW
 bond     C0AD C0DY
 bond     C0AE C0AH
 bond     C0AE C0DX
 bond     C0AF C0AG
 bond     C0AF C0AI
 bond     C0AG C0AH
 bond     C0AH C0EC
 bond     C0AI C0AL
 bond     C0AI C0EB
 bond     C0AJ C0AK
 bond     C0AJ C0AM
 bond     C0AK C0AL
 bond     C0AL C0EG
 bond     C0AM C0AP
 bond     C0AM C0EF
 bond     C0AN C0AO
 bond     C0AN C0AQ
 bond     C0AO C0AP
 bond     C0AP C0EK
 bond     C0AQ C0AT
 bond     C0AQ C0EJ
 bond     C0AR C0AS
 bond     C0AR C0AU
 bond     C0AS C0AT
 bond     C0AT C0EO
 bond     C0AU C0AX
 bond     C0AU C0EN
 bond     C0AV C0AW
 bond     C0AV C0AY
 bond     C0AW C0AX
 bond     C0AX C0ES
 bond     C0AY C0BB
 bond     C0AY C0ER
 bond     C0AZ C0BA
 bond     C0AZ C0BC
 bond     C0BA C0BB
 bond     C0BB C0EW
 bond     C0BC C0BF
 bond     C0BC C0EV
 bond     C0BD C0BE
 bond     C0BD C0BG
 bond     C0BE C0BF
 bond     C0BF C0FA
 bond     C0BG C0BJ
 bond     C0BG C0EZ
 bond     C0BH C0BI
 bond     C0BH C0BK
 bond     C0BI C0BJ
 bond     C0BJ C0FE
 bond     C0BK C0BN
 bond     C0BK C0FD
 bond     C0BL C0BM
 bond     C0BL C0BO
 bond     C0BM C0BN
 bond     C0BN C0FI
 bond     C0BO C0BR
 bond     C0BO C0FH
 bond     C0BP C0BQ
 bond     C0BP C0BS
 bond     C0BQ C0BR
 bond     C0BR C0FM
 bond     C0BS C0BV
 bond     C0BS C0FL
 bond     C0BT C0BU
 bond     C0BT C0BW
 bond     C0BU C0BV
 bond     C0BV C0FQ
 bond     C0BW C0BZ
 bond     C0BW C0FP
 bond     C0BX C0BY
 bond     C0BX C0CA
 bond     C0BY C0BZ
 bond     C0BZ C0FU
 bond     C0CA C0CD
 bond     C0CA C0FT
 bond     C0CB C0CC
 bond     C0CB C0CE
 bond     C0CC C0CD
 bond     C0CD C0FY
 bond     C0CE C0CH
 bond     C0CE C0FX
 bond     C0CF C0CG
 bond     C0CF C0CI
 bond     C0CG C0CH
 bond     C0CH C0GC
 bond     C0CI C0CL
 bond     C0CI C0GB
 bond     C0CJ C0CK
 bond     C0CJ C0CM
 bond     C0CK C0CL
 bond     C0CL C0GG
 bond     C0CM C0CP
 bond     C0CM C0GF
 bond     C0CN C0CO
 bond     C0CN C0CQ
 bond     C0CO C0CP
 bond     C0CP C0GK
 bond     C0CQ C0CT
 bond     C0CQ C0GJ
 bond     C0CR C0CS
 bond     C0CR C0CU
 bond     C0CS C0CT
 bond     C0CT C0GO
 bond     C0CU C0CX
 bond     C0CU C0GN
 bond     C0CV C0CW
 bond     C0CV C0CY
 bond     C0CW C0CX
 bond     C0CX C0GS
 bond     C0CY C0DB
 bond     C0CY C0GR
 bond     C0CZ C0DA
 bond     C0CZ C0DC
 bond     C0DA C0DB
 bond     C0DB C0GW
 bond     C0DC C0DF
 bond     C0DC C0GV
 bond     C0DD C0DE
 bond     C0DD C0DG
 bond     C0DE C0DF
 bond     C0DF C0HA
 bond     C0DG C0DJ
 bond     C0DG C0GZ
 bond     C0DH C0DI
 bond     C0DH C0DK
 bond     C0DI C0DJ
 bond     C0DJ C0HE
 bond     C0DK C0DN
 bond     C0DK C0HD
 bond     C0DL C0DM
 bond     C0DL C0DO
 bond     C0DM C0DN
 bond     C0DN C0HI
 bond     C0DO C0DR
 bond     C0DO C0HH
 bond     C0DP C0DQ
 bond     C0DP C0DS
 bond     C0DQ C0DR
 bond     C0DR C0HM
 bond     C0DS C0DV
 bond     C0DS C0HL
 bond     C0DT C0DU
 bond     C0DT C0DW
 bond     C0DU C0DV
 bond     C0DV C0HQ
 bond     C0DW C0HP
 bond     C0DX C0DY
 bond     C0DX C0EA
 bond     C0DY C0DZ
 bond     C0DZ C0HS
 bond     C0DZ C0HU
 bond     C0EA C0ED
 bond     C0EA C0HT
 bond     C0EB C0EC
 bond     C0EB C0EE
 bond     C0EC C0ED
 bond     C0ED C0HY
 bond     C0EE C0EH
 bond     C0EE C0HX
 bond     C0EF C0EG
 bond     C0EF C0EI
 bond     C0EG C0EH
 bond     C0EH C0IC
 bond     C0EI C0EL
 bond     C0EI C0IB
 bond     C0EJ C0EK
 bond     C0EJ C0EM
 bond     C0EK C0EL
 bond     C0EL C0IG
 bond     C0EM C0EP
 bond     C0EM C0IF
 bond     C0EN C0EO
 bond     C0EN C0EQ
 bond     C0EO C0EP
 bond     C0EP C0IK
 bond     C0EQ C0ET
 bond     C0EQ C0IJ
 bond     C0ER C0ES
 bond     C0ER C0EU
 bond     C0ES C0ET
 bond     C0ET C0IO
 bond     C0EU C0EX
 bond     C0EU C0IN
 bond     C0EV C0EW
 bond     C0EV C0EY
 bond     C0EW C0EX
 bond     C0EX C0IS
 bond     C0EY C0FB
 bond     C0EY C0IR
 bond     C0EZ C0FA
 bond     C0EZ C0FC
 bond     C0FA C0FB
 bond     C0FB C0IW
 bond     C0FC C0FF
 bond     C0FC C0IV
 bond     C0FD C0FE
 bond     C0FD C0FG
 bond     C0FE C0FF
 bond     C0FF C0JA
 bond     C0FG C0FJ
 bond     C0FG C0IZ
 bond     C0FH C0FI
 bond     C0FH C0FK
 bond     C0FI C0FJ
 bond     C0FJ C0JE
 bond     C0FK C0FN
 bond     C0FK C0JD
 bond     C0FL C0FM
 bond     C0FL C0FO
 bond     C0FM C0FN
 bond     C0FN C0JI
 bond     C0FO C0FR
 bond     C0FO C0JH
 bond     C0FP C0FQ
 bond     C0FP C0FS
 bond     C0FQ C0FR
 bond     C0FR C0JM
 bond     C0FS C0FV
 bond     C0FS C0JL
 bond     C0FT C0FU
 bond     C0FT C0FW
 bond     C0FU C0FV
 bond     C0FV C0JQ
 bond     C0FW C0FZ
 bond     C0FW C0JP
 bond     C0FX C0FY
 bond     C0FX C0GA
 bond     C0FY C0FZ
 bond     C0FZ C0JU
 bond     C0GA C0GD
 bond     C0GA C0JT
 bond     C0GB C0GC
 bond     C0GB C0GE
 bond     C0GC C0GD
 bond     C0GD C0JY
 bond     C0GE C0GH
 bond     C0GE C0JX
 bond     C0GF C0GG
 bond     C0GF C0GI
 bond     C0GG C0GH
 bond     C0GH C0KC
 bond     C0GI C0GL
 bond     C0GI C0KB
 bond     C0GJ C0GK
 bond     C0GJ C0GM
 bond     C0GK C0GL
 bond     C0GL C0KG
 bond     C0GM C0GP
 bond     C0GM C0KF
 bond     C0GN C0GO
 bond     C0GN C0GQ
 bond     C0GO C0GP
 bond     C0GP C0KK
 bond     C0GQ C0GT
 bond     C0GQ C0KJ
 bond     C0GR C0GS
 bond     C0GR C0GU
 bond     C0GS C0GT
 bond     C0GT C0KO
 bond     C0GU C0GX
 bond     C0GU C0KN
 bond     C0GV C0GW
 bond     C0GV C0GY
 bond     C0GW C0GX
 bond     C0GX C0KS
 bond     C0GY C0HB
 bond     C0GY C0KR
 bond     C0GZ C0HA
 bond     C0GZ C0HC
 bond     C0HA C0HB
 bond     C0HB C0KW
 bond     C0HC C0HF
 bond     C0HC C0KV
 bond     C0HD C0HE
 bond     C0HD C0HG
 bond     C0HE C0HF
 bond     C0HF C0LA
 bond     C0HG C0HJ
 bond     C0HG C0KZ
 bond     C0HH C0HI
 bond     C0HH C0HK
 bond     C0HI C0HJ
 bond     C0HJ C0LE
 bond     C0HK C0HN
 bond     C0HK C0LD
 bond     C0HL C0HM
 bond     C0HL C0HO
 bond     C0HM C0HN
 bond     C0HN C0LI
 bond     C0HO C0HR
 bond     C0HO C0LH
 bond     C0HP C0HQ
 bond     C0HP C0HS
 bond     C0HQ C0HR
 bond     C0HR C0LM
 bond     C0HS C0LL
 bond     C0HT C0HU
 bond     C0HT C0HW
 bond     C0HU C0HV
 bond     C0HV C0LO
 bond     C0HV C0LQ
 bond     C0HW C0HZ
 bond     C0HW C0LP
 bond     C0HX C0HY
 bond     C0HX C0IA
 bond     C0HY C0HZ
 bond     C0HZ C0LU
 bond     C0IA C0ID
 bond     C0IA C0LT
 bond     C0IB C0IC
 bond     C0IB C0IE
 bond     C0IC C0ID
 bond     C0ID C0LY
 bond     C0IE C0IH
 bond     C0IE C0LX
 bond     C0IF C0IG
 bond     C0IF C0II
 bond     C0IG C0IH
 bond     C0IH C0MC
 bond     C0II C0IL
 bond     C0II C0MB
 bond     C0IJ C0IK
 bond     C0IJ C0IM
 bond     C0IK C0IL
 bond     C0IL C0MG
 bond     C0IM C0IP
 bond     C0IM C0MF
 bond     C0IN C0IO
 bond     C0IN C0IQ
 bond     C0IO C0IP
 bond     C0IP C0MK
 bond     C0IQ C0IT
 bond     C0IQ C0MJ
 bond     C0IR C0IS
 bond     C0IR C0IU
 bond     C0IS C0IT
 bond     C0IT C0MO
 bond     C0IU C0IX
 bond     C0IU C0MN
 bond     C0IV C0IW
 bond     C0IV C0IY
 bond     C0IW C0IX
 bond     C0IX C0MS
 bond     C0IY C0JB
 bond     C0IY C0MR
 bond     C0IZ C0JA
 bond     C0IZ C0JC
 bond     C0JA C0JB
 bond     C0JB C0MW
 bond     C0JC C0JF
 bond     C0JC C0MV
 bond     C0JD C0JE
 bond     C0JD C0JG
 bond     C0JE C0JF
 bond     C0JF C0NA
 bond     C0JG C0JJ
 bond     C0JG C0MZ
 bond     C0JH C0JI
 bond     C0JH C0JK
 bond     C0JI C0JJ
 bond     C0JJ C0NE
 bond     C0JK C0JN
 bond     C0JK C0ND
 bond     C0JL C0JM
 bond     C0JL C0JO
 bond     C0JM C0JN
 bond     C0JN C0NI
 bond     C0JO C0JR
 bond     C0JO C0NH
 bond     C0JP C0JQ
 bond     C0JP C0JS
 bond     C0JQ C0JR
 bond     C0JR C0NM
 bond     C0JS C0JV
 bond     C0JS C0NL
 bond     C0JT C0JU
 bond     C0JT C0JW
 bond     C0JU C0JV
 bond     C0JV C0NQ
 bond     C0JW C0JZ
 bond     C0JW C0NP
 bond     C0JX C0JY
 bond     C0JX C0KA
 bond     C0JY C0JZ
 bond     C0JZ C0NU
 bond     C0KA C0KD
 bond     C0KA C0NT
 bond     C0KB C0KC
 bond     C0KB C0KE
 bond     C0KC C0KD
 bond     C0KD C0NY
 bond     C0KE C0KH
 bond     C0KE C0NX
 bond     C0KF C0KG
 bond     C0KF C0KI
 bond     C0KG C0KH
 bond     C0KH C0OC
 bond     C0KI C0KL
 bond     C0KI C0OB
 bond     C0KJ C0KK
 bond     C0KJ C0KM
 bond     C0KK C0KL
 bond     C0KL C0OG
 bond     C0KM C0KP
 bond     C0KM C0OF
 bond     C0KN C0KO
 bond     C0KN C0KQ
 bond     C0KO C0KP
 bond     C0KP C0OK
 bond     C0KQ C0KT
 bond     C0KQ C0OJ
 bond     C0KR C0KS
 bond     C0KR C0KU
 bond     C0KS C0KT
 bond     C0KT C0OO
 bond     C0KU C0KX
 bond     C0KU C0ON
 bond     C0KV C0KW
 bond     C0KV C0KY
 bond     C0KW C0KX
 bond     C0KX C0OS
 bond     C0KY C0LB
 bond     C0KY C0OR
 bond     C0KZ C0LA
 bond     C0KZ C0LC
 bond     C0LA C0LB
 bond     C0LB C0OW
 bond     C0LC C0LF
 bond     C0LC C0OV
 bond     C0LD C0LE
 bond     C0LD C0LG
 bond     C0LE C0LF
 bond     C0LF C0PA
 bond     C0LG C0LJ
 bond     C0LG C0OZ
 bond     C0LH C0LI
 bond     C0LH C0LK
 bond     C0LI C0LJ
 bond     C0LJ C0PE
 bond     C0LK C0LN
 bond     C0LK C0PD
 bond     C0LL C0LM
 bond     C0LL C0LO
 bond     C0LM C0LN
 bond     C0LN C0PI
 bond     C0LO C0PH
 bond     C0LP C0LQ
 bond     C0LP C0LS
 bond     C0LQ C0LR
 bond     C0LR C0PK
 bond     C0LR C0PM
 bond     C0LS C0LV
 bond     C0LS C0PL
 bond     C0LT C0LU
 bond     C0LT C0LW
 bond     C0LU C0LV
 bond     C0LV C0PQ
 bond     C0LW C0LZ
 bond     C0LW C0PP
 bond     C0LX C0LY
 bond     C0LX C0MA
 bond     C0LY C0LZ
 bond     C0LZ C0PU
 bond     C0MA C0MD
 bond     C0MA C0PT
 bond     C0MB C0MC
 bond     C0MB C0ME
 bond     C0MC C0MD
 bond     C0MD C0PY
 bond     C0ME C0MH
 bond     C0ME C0PX
 bond     C0MF C0MG
 bond     C0MF C0MI
 bond     C0MG C0MH
 bond     C0MH C0QC
 bond     C0MI C0ML
 bond     C0MI C0QB
 bond     C0MJ C0MK
 bond     C0MJ C0MM
 bond     C0MK C0ML
 bond     C0ML C0QG
 bond     C0MM C0MP
 bond     C0MM C0QF
 bond     C0MN C0MO
 bond     C0MN C0MQ
 bond     C0MO C0MP
 bond     C0MP C0QK
 bond     C0MQ C0MT
 bond     C0MQ C0QJ
 bond     C0MR C0MS
 bond     C0MR C0MU
 bond     C0MS C0MT
 bond     C0MT C0QO
 bond     C0MU C0MX
 bond     C0MU C0QN
 bond     C0MV C0MW
 bond     C0MV C0MY
 bond     C0MW C0MX
 bond     C0MX C0QS
 bond     C0MY C0NB
 bond     C0MY C0QR
 bond     C0MZ C0NA
 bond     C0MZ C0NC
 bond     C0NA C0NB
 bond     C0NB C0QW
 bond     C0NC C0NF
 bond     C0NC C0QV
 bond     C0ND C0NE
 bond     C0ND C0NG
 bond     C0NE C0NF
 bond     C0NF C0RA
 bond     C0NG C0NJ
 bond     C0NG C0QZ
 bond     C0NH C0NI
 bond     C0NH C0NK
 bond     C0NI C0NJ
 bond     C0NJ C0RE
 bond     C0NK C0NN
 bond     C0NK C0RD
 bond     C0NL C0NM
 bond     C0NL C0NO
 bond     C0NM C0NN
 bond     C0NN C0RI
 bond     C0NO C0NR
 bond     C0NO C0RH
 bond     C0NP C0NQ
 bond     C0NP C0NS
 bond     C0NQ C0NR
 bond     C0NR C0RM
 bond     C0NS C0NV
 bond     C0NS C0RL
 bond     C0NT C0NU
 bond     C0NT C0NW
 bond     C0NU C0NV
 bond     C0NV C0RQ
 bond     C0NW C0NZ
 bond     C0NW C0RP
 bond     C0NX C0NY
 bond     C0NX C0OA
 bond     C0NY C0NZ
 bond     C0NZ C0RU
 bond     C0OA C0OD
 bond     C0OA C0RT
 bond     C0OB C0OC
 bond     C0OB C0OE
 bond     C0OC C0OD
 bond     C0OD C0RY
 bond     C0OE C0OH
 bond     C0OE C0RX
 bond     C0OF C0OG
 bond     C0OF C0OI
 bond     C0OG C0OH
 bond     C0OH C0SC
 bond     C0OI C0OL
 bond     C0OI C0SB
 bond     C0OJ C0OK
 bond     C0OJ C0OM
 bond     C0OK C0OL
 bond     C0OL C0SG
 bond     C0OM C0OP
 bond     C0OM C0SF
 bond     C0ON C0OO
 bond     C0ON C0OQ
 bond     C0OO C0OP
 bond     C0OP C0SK
 bond     C0OQ C0OT
 bond     C0OQ C0SJ
 bond     C0OR C0OS
 bond     C0OR C0OU
 bond     C0OS C0OT
 bond     C0OT C0SO
 bond     C0OU C0OX
 bond     C0OU C0SN
 bond     C0OV C0OW
 bond     C0OV C0OY
 bond     C0OW C0OX
 bond     C0OX C0SS
 bond     C0OY C0PB
 bond     C0OY C0SR
 bond     C0OZ C0PA
 bond     C0OZ C0PC
 bond     C0PA C0PB
 bond     C0PB C0SW
 bond     C0PC C0PF
 bond     C0PC C0SV
 bond     C0PD C0PE
 bond     C0PD C0PG
 bond     C0PE C0PF
 bond     C0PF C0TA
 bond     C0PG C0PJ
 bond     C0PG C0SZ
 bond     C0PH C0PI
 bond     C0PH C0PK
 bond     C0PI C0PJ
 bond     C0PJ C0TE
 bond     C0PK C0TD
 bond     C0PL C0PM
 bond     C0PL C0PO
 bond     C0PM C0PN
 bond     C0PN C0TG
 bond     C0PN C0TI
 bond     C0PO C0PR
 bond     C0PO C0TH
 bond     C0PP C0PQ
 bond     C0PP C0PS
 bond     C0PQ C0PR
 bond     C0PR C0TM
 bond     C0PS C0PV
 bond     C0PS C0TL
 bond     C0PT C0PU
 bond     C0PT C0PW
 bond     C0PU C0PV
 bond     C0PV C0TQ
 bond     C0PW C0PZ
 bond     C0PW C0TP
 bond     C0PX C0PY
 bond     C0PX C0QA
 bond     C0PY C0PZ
 bond     C0PZ C0TU
 bond     C0QA C0QD
 bond     C0QA C0TT
 bond     C0QB C0QC
 bond     C0QB C0QE
 bond     C0QC C0QD
 bond     C0QD C0TY
 bond     C0QE C0QH
 bond     C0QE C0TX
 bond     C0QF C0QG
 bond     C0QF C0QI
 bond     C0QG C0QH
 bond     C0QH C0UC
 bond     C0QI C0QL
 bond     C0QI C0UB
 bond     C0QJ C0QK
 bond     C0QJ C0QM
 bond     C0QK C0QL
 bond     C0QL C0UG
 bond     C0QM C0QP
 bond     C0QM C0UF
 bond     C0QN C0QO
 bond     C0QN C0QQ
 bond     C0QO C0QP
 bond     C0QP C0UK
 bond     C0QQ C0QT
 bond     C0QQ C0UJ
 bond     C0QR C0QS
 bond     C0QR C0QU
 bond     C0QS C0QT
 bond     C0QT C0UO
 bond     C0QU C0QX
 bond     C0QU C0UN
 bond     C0QV C0QW
 bond     C0QV C0QY
 bond     C0QW C0QX
 bond     C0QX C0US
 bond     C0QY C0RB
 bond     C0QY C0UR
 bond     C0QZ C0RA
 bond     C0QZ C0RC
 bond     C0RA C0RB
 bond     C0RB C0UW
 bond     C0RC C0RF
 bond     C0RC C0UV
 bond     C0RD C0RE
 bond     C0RD C0RG
 bond     C0RE C0RF
 bond     C0RF C0VA
 bond     C0RG C0RJ
 bond     C0RG C0UZ
 bond     C0RH C0RI
 bond     C0RH C0RK
 bond     C0RI C0RJ
 bond     C0RJ C0VE
 bond     C0RK C0RN
 bond     C0RK C0VD
 bond     C0RL C0RM
 bond     C0RL C0RO
 bond     C0RM C0RN
 bond     C0RN C0VI
 bond     C0RO C0RR
 bond     C0RO C0VH
 bond     C0RP C0RQ
 bond     C0RP C0RS
 bond     C0RQ C0RR
 bond     C0RR C0VM
 bond     C0RS C0RV
 bond     C0RS C0VL
 bond     C0RT C0RU
 bond     C0RT C0RW
 bond     C0RU C0RV
 bond     C0RV C0VQ
 bond     C0RW C0RZ
 bond     C0RW C0VP
 bond     C0RX C0RY
 bond     C0RX C0SA
 bond     C0RY C0RZ
 bond     C0RZ C0VU
 bond     C0SA C0SD
 bond     C0SA C0VT
 bond     C0SB C0SC
 bond     C0SB C0SE
 bond     C0SC C0SD
 bond     C0SD C0VY
 bond     C0SE C0SH
 bond     C0SE C0VX
 bond     C0SF C0SG
 bond     C0SF C0SI
 bond     C0SG C0SH
 bond     C0SH C0WC
 bond     C0SI C0SL
 bond     C0SI C0WB
 bond     C0SJ C0SK
 bond     C0SJ C0SM
 bond     C0SK C0SL
 bond     C0SL C0WG
 bond     C0SM C0SP
 bond     C0SM C0WF
 bond     C0SN C0SO
 bond     C0SN C0SQ
 bond     C0SO C0SP
 bond     C0SP C0WK
 bond     C0SQ C0ST
 bond     C0SQ C0WJ
 bond     C0SR C0SS
 bond     C0SR C0SU
 bond     C0SS C0ST
 bond     C0ST C0WO
 bond     C0SU C0SX
 bond     C0SU C0WN
 bond     C0SV C0SW
 bond     C0SV C0SY
 bond     C0SW C0SX
 bond     C0SX C0WS
 bond     C0SY C0TB
 bond     C0SY C0WR
 bond     C0SZ C0TA
 bond     C0SZ C0TC
 bond     C0TA C0TB
 bond     C0TB C0WW
 bond     C0TC C0TF
 bond     C0TC C0WV
 bond     C0TD C0TE
 bond     C0TD C0TG
 bond     C0TE C0TF
 bond     C0TF C0XA
 bond     C0TG C0WZ
 bond     C0TH C0TI
 bond     C0TH C0TK
 bond     C0TI C0TJ
 bond     C0TJ C0XC
 bond     C0TJ C0XE
 bond     C0TK C0TN
 bond     C0TK C0XD
 bond     C0TL C0TM
 bond     C0TL C0TO
 bond     C0TM C0TN
 bond     C0TN C0XI
 bond     C0TO C0TR
 bond     C0TO C0XH
 bond     C0TP C0TQ
 bond     C0TP C0TS
 bond     C0TQ C0TR
 bond     C0TR C0XM
 bond     C0TS C0TV
 bond     C0TS C0XL
 bond     C0TT C0TU
 bond     C0TT C0TW
 bond     C0TU C0TV
 bond     C0TV C0XQ
 bond     C0TW C0TZ
 bond     C0TW C0XP
 bond     C0TX C0TY
 bond     C0TX C0UA
 bond     C0TY C0TZ
 bond     C0TZ C0XU
 bond     C0UA C0UD
 bond     C0UA C0XT
 bond     C0UB C0UC
 bond     C0UB C0UE
 bond     C0UC C0UD
 bond     C0UD C0XY
 bond     C0UE C0UH
 bond     C0UE C0XX
 bond     C0UF C0UG
 bond     C0UF C0UI
 bond     C0UG C0UH
 bond     C0UH C0YC
 bond     C0UI C0UL
 bond     C0UI C0YB
 bond     C0UJ C0UK
 bond     C0UJ C0UM
 bond     C0UK C0UL
 bond     C0UL C0YG
 bond     C0UM C0UP
 bond     C0UM C0YF
 bond     C0UN C0UO
 bond     C0UN C0UQ
 bond     C0UO C0UP
 bond     C0UP C0YK
 bond     C0UQ C0UT
 bond     C0UQ C0YJ
 bond     C0UR C0US
 bond     C0UR C0UU
 bond     C0US C0UT
 bond     C0UT C0YO
 bond     C0UU C0UX
 bond     C0UU C0YN
 bond     C0UV C0UW
 bond     C0UV C0UY
 bond     C0UW C0UX
 bond     C0UX C0YS
 bond     C0UY C0VB
 bond     C0UY C0YR
 bond     C0UZ C0VA
 bond     C0UZ C0VC
 bond     C0VA C0VB
 bond     C0VB C0YW
 bond     C0VC C0VF
 bond     C0VC C0YV
 bond     C0VD C0VE
 bond     C0VD C0VG
 bond     C0VE C0VF
 bond     C0VF C0ZA
 bond     C0VG C0VJ
 bond     C0VG C0YZ
 bond     C0VH C0VI
 bond     C0VH C0VK
 bond     C0VI C0VJ
 bond     C0VJ C0ZE
 bond     C0VK C0VN
 bond     C0VK C0ZD
 bond     C0VL C0VM
 bond     C0VL C0VO
 bond     C0VM C0VN
 bond     C0VN C0ZI
 bond     C0VO C0VR
 bond     C0VO C0ZH
 bond     C0VP C0VQ
 bond     C0VP C0VS
 bond     C0VQ C0VR
 bond     C0VR C0ZM
 bond     C0VS C0VV
 bond     C0VS C0ZL
 bond     C0VT C0VU
 bond     C0VT C0VW
 bond     C0VU C0VV
 bond     C0VV C0ZQ
 bond     C0VW C0VZ
 bond     C0VW C0ZP
 bond     C0VX C0VY
 bond     C0VX C0WA
 bond     C0VY C0VZ
 bond     C0VZ C0ZU
 bond     C0WA C0WD
 bond     C0WA C0ZT
 bond     C0WB C0WC
 bond     C0WB C0WE
 bond     C0WC C0WD
 bond     C0WD C0ZY
 bond     C0WE C0WH
 bond     C0WE C0ZX
 bond     C0WF C0WG
 bond     C0WF C0WI
 bond     C0WG C0WH
 bond     C0WH C1AC
 bond     C0WI C0WL
 bond     C0WI C1AB
 bond     C0WJ C0WK
 bond     C0WJ C0WM
 bond     C0WK C0WL
 bond     C0WL C1AG
 bond     C0WM C0WP
 bond     C0WM C1AF
 bond     C0WN C0WO
 bond     C0WN C0WQ
 bond     C0WO C0WP
 bond     C0WP C1AK
 bond     C0WQ C0WT
 bond     C0WQ C1AJ
 bond     C0WR C0WS
 bond     C0WR C0WU
 bond     C0WS C0WT
 bond     C0WT C1AO
 bond     C0WU C0WX
 bond     C0WU C1AN
 bond     C0WV C0WW
 bond     C0WV C0WY
 bond     C0WW C0WX
 bond     C0WX C1AS
 bond     C0WY C0XB
 bond     C0WY C1AR
 bond     C0WZ C0XA
 bond     C0WZ C0XC
 bond     C0XA C0XB
 bond     C0XB C1AW
 bond     C0XC C1AV
 bond     C0XD C0XE
 bond     C0XD C0XG
 bond     C0XE C0XF
 bond     C0XF C1AY
 bond     C0XF C1BA
 bond     C0XG C0XJ
 bond     C0XG C1AZ
 bond     C0XH C0XI
 bond     C0XH C0XK
 bond     C0XI C0XJ
 bond     C0XJ C1BE
 bond     C0XK C0XN
 bond     C0XK C1BD
 bond     C0XL C0XM
 bond     C0XL C0XO
 bond     C0XM C0XN
 bond     C0XN C1BI
 bond     C0XO C0XR
 bond     C0XO C1BH
 bond     C0XP C0XQ
 bond     C0XP C0XS
 bond     C0XQ C0XR
 bond     C0XR C1BM
 bond     C0XS C0XV
 bond     C0XS C1BL
 bond     C0XT C0XU
 bond     C0XT C0XW
 bond     C0XU C0XV
 bond     C0XV C1BQ
 bond     C0XW C0XZ
 bond     C0XW C1BP
 bond     C0XX C0XY
 bond     C0XX C0YA
 bond     C0XY C0XZ
 bond     C0XZ C1BU
 bond     C0YA C0YD
 bond     C0YA C1BT
 bond     C0YB C0YC
 bond     C0YB C0YE
 bond     C0YC C0YD
 bond     C0YD C1BY
 bond     C0YE C0YH
 bond     C0YE C1BX
 bond     C0YF C0YG
 bond     C0YF C0YI
 bond     C0YG C0YH
 bond     C0YH C1CC
 bond     C0YI C0YL
 bond     C0YI C1CB
 bond     C0YJ C0YK
 bond     C0YJ C0YM
 bond     C0YK C0YL
 bond     C0YL C1CG
 bond     C0YM C0YP
 bond     C0YM C1CF
 bond     C0YN C0YO
 bond     C0YN C0YQ
 bond     C0YO C0YP
 bond     C0YP C1CK
 bond     C0YQ C0YT
 bond     C0YQ C1CJ
 bond     C0YR C0YS
 bond     C0YR C0YU
 bond     C0YS C0YT
 bond     C0YT C1CO
 bond     C0YU C0YX
 bond     C0YU C1CN
 bond     C0YV C0YW
 bond     C0YV C0YY
 bond     C0YW C0YX
 bond     C0YX C1CS
 bond     C0YY C0ZB
 bond     C0YY C1CR
 bond     C0YZ C0ZA
 bond     C0YZ C0ZC
 bond     C0ZA C0ZB
 bond     C0ZB C1CW
 bond     C0ZC C0ZF
 bond     C0ZC C1CV
 bond     C0ZD C0ZE
 bond     C0ZD C0ZG
 bond     C0ZE C0ZF
 bond     C0ZF C1DA
 bond     C0ZG C0ZJ
 bond     C0ZG C1CZ
 bond     C0ZH C0ZI
 bond     C0ZH C0ZK
 bond     C0ZI C0ZJ
 bond     C0ZJ C1DE
 bond     C0ZK C0ZN
 bond     C0ZK C1DD
 bond     C0ZL C0ZM
 bond     C0ZL C0ZO
 bond     C0ZM C0ZN
 bond     C0ZN C1DI
 bond     C0ZO C0ZR
 bond     C0ZO C1DH
 bond     C0ZP C0ZQ
 bond     C0ZP C0ZS
 bond     C0ZQ C0ZR
 bond     C0ZR C1DM
 bond     C0ZS C0ZV
 bond     C0ZS C1DL
 bond     C0ZT C0ZU
 bond     C0ZT C0ZW
 bond     C0ZU C0ZV
 bond     C0ZV C1DQ
 bond     C0ZW C0ZZ
 bond     C0ZW C1DP
 bond     C0ZX C0ZY
 bond     C0ZX C1AA
 bond     C0ZY C0ZZ
 bond     C0ZZ C1DU
 bond     C1AA C1AD
 bond     C1AA C1DT
 bond     C1AB C1AC
 bond     C1AB C1AE
 bond     C1AC C1AD
 bond     C1AD C1DY
 bond     C1AE C1AH
 bond     C1AE C1DX
 bond     C1AF C1AG
 bond     C1AF C1AI
 bond     C1AG C1AH
 bond     C1AH C1EC
 bond     C1AI C1AL
 bond     C1AI C1EB
 bond     C1AJ C1AK
 bond     C1AJ C1AM
 bond     C1AK C1AL
 bond     C1AL C1EG
 bond     C1AM C1AP
 bond     C1AM C1EF
 bond     C1AN C1AO
 bond     C1AN C1AQ
 bond     C1AO C1AP
 bond     C1AP C1EK
 bond     C1AQ C1AT
 bond     C1AQ C1EJ
 bond     C1AR C1AS
 bond     C1AR C1AU
 bond     C1AS C1AT
 bond     C1AT C1EO
 bond     C1AU C1AX
 bond     C1AU C1EN
 bond     C1AV C1AW
 bond     C1AV C1AY
 bond     C1AW C1AX
 bond     C1AX C1ES
 bond     C1AY C1ER
 bond     C1AZ C1BA
 bond     C1AZ C1BC
 bond     C1BA C1BB
 bond     C1BB C1EU
 bond     C1BB C1EW
 bond     C1BC C1BF
 bond     C1BC C1EV
 bond     C1BD C1BE
 bond     C1BD C1BG
 bond     C1BE C1BF
 bond     C1BF C1FA
 bond     C1BG C1BJ
 bond     C1BG C1EZ
 bond     C1BH C1BI
 bond     C1BH C1BK
 bond     C1BI C1BJ
 bond     C1BJ C1FE
 bond     C1BK C1BN
 bond     C1BK C1FD
 bond     C1BL C1BM
 bond     C1BL C1BO
 bond     C1BM C1BN
 bond     C1BN C1FI
 bond     C1BO C1BR
 bond     C1BO C1FH
 bond     C1BP C1BQ
 bond     C1BP C1BS
 bond     C1BQ C1BR
 bond     C1BR C1FM
 bond     C1BS C1BV
 bond     C1BS C1FL
 bond     C1BT C1BU
 bond     C1BT C1BW
 bond     C1BU C1BV
 bond     C1BV C1FQ
 bond     C1BW C1BZ
 bond     C1BW C1FP
 bond     C1BX C1BY
 bond     C1BX C1CA
 bond     C1BY C1BZ
 bond     C1BZ C1FU
 bond     C1CA C1CD
 bond     C1CA C1FT
 bond     C1CB C1CC
 bond     C1CB C1CE
 bond     C1CC C1CD
 bond     C1CD C1FY
 bond     C1CE C1CH
 bond     C1CE C1FX
 bond     C1CF C1CG
 bond     C1CF C1CI
 bond     C1CG C1CH
 bond     C1CH C1GC
 bond     C1CI C1CL
 bond     C1CI C1GB
 bond     C1CJ C1CK
 bond     C1CJ C1CM
 bond     C1CK C1CL
 bond     C1CL C1GG
 bond     C1CM C1CP
 bond     C1CM C1GF
 bond     C1CN C1CO
 bond     C1CN C1CQ
 bond     C1CO C1CP
 bond     C1CP C1GK
 bond     C1CQ C1CT
 bond     C1CQ C1GJ
 bond     C1CR C1CS
 bond     C1CR C1CU
 bond     C1CS C1CT
 bond     C1CT C1GO
 bond     C1CU C1CX
 bond     C1CU C1GN
 bond     C1CV C1CW
 bond     C1CV C1CY
 bond     C1CW C1CX
 bond     C1CX C1GS
 bond     C1CY C1DB
 bond     C1CY C1GR
 bond     C1CZ C1DA
 bond     C1CZ C1DC
 bond     C1DA C1DB
 bond     C1DB C1GW
 bond     C1DC C1DF
 bond     C1DC C1GV
 bond     C1DD C1DE
 bond     C1DD C1DG
 bond     C1DE C1DF
 bond     C1DF C1HA
 bond     C1DG C1DJ
 bond     C1DG C1GZ
 bond     C1DH C1DI
 bond     C1DH C1DK
 bond     C1DI C1DJ
 bond     C1DJ C1HE
 bond     C1DK C1DN
 bond     C1DK C1HD
 bond     C1DL C1DM
 bond     C1DL C1DO
 bond     C1DM C1DN
 bond     C1DN C1HI
 bond     C1DO C1DR
 bond     C1DO C1HH
 bond     C1DP C1DQ
 bond     C1DP C1DS
 bond     C1DQ C1DR
 bond     C1DR C1HM
 bond     C1DS C1DV
 bond     C1DS C1HL
 bond     C1DT C1DU
 bond     C1DT C1DW
 bond     C1DU C1DV
 bond     C1DV C1HQ
 bond     C1DW C1DZ
 bond     C1DW C1HP
 bond     C1DX C1DY
 bond     C1DX C1EA
 bond     C1DY C1DZ
 bond     C1DZ C1HU
 bond     C1EA C1ED
 bond     C1EA C1HT
 bond     C1EB C1EC
 bond     C1EB C1EE
 bond     C1EC C1ED
 bond     C1ED C1HY
 bond     C1EE C1EH
 bond     C1EE C1HX
 bond     C1EF C1EG
 bond     C1EF C1EI
 bond     C1EG C1EH
 bond     C1EH C1IC
 bond     C1EI C1EL
 bond     C1EI C1IB
 bond     C1EJ C1EK
 bond     C1EJ C1EM
 bond     C1EK C1EL
 bond     C1EL C1IG
 bond     C1EM C1EP
 bond     C1EM C1IF
 bond     C1EN C1EO
 bond     C1EN C1EQ
 bond     C1EO C1EP
 bond     C1EP C1IK
 bond     C1EQ C1ET
 bond     C1EQ C1IJ
 bond     C1ER C1ES
 bond     C1ER C1EU
 bond     C1ES C1ET
 bond     C1ET C1IO
 bond     C1EU C1IN
 bond     C1EV C1EW
 bond     C1EV C1EY
 bond     C1EW C1EX
 bond     C1EX C1IQ
 bond     C1EX C1IS
 bond     C1EY C1FB
 bond     C1EY C1IR
 bond     C1EZ C1FA
 bond     C1EZ C1FC
 bond     C1FA C1FB
 bond     C1FB C1IW
 bond     C1FC C1FF
 bond     C1FC C1IV
 bond     C1FD C1FE
 bond     C1FD C1FG
 bond     C1FE C1FF
 bond     C1FF C1JA
 bond     C1FG C1FJ
 bond     C1FG C1IZ
 bond     C1FH C1FI
 bond     C1FH C1FK
 bond     C1FI C1FJ
 bond     C1FJ C1JE
 bond     C1FK C1FN
 bond     C1FK C1JD
 bond     C1FL C1FM
 bond     C1FL C1FO
 bond     C1FM C1FN
 bond     C1FN C1JI
 bond     C1FO C1FR
 bond     C1FO C1JH
 bond     C1FP C1FQ
 bond     C1FP C1FS
 bond     C1FQ C1FR
 bond     C1FR C1JM
 bond     C1FS C1FV
 bond     C1FS C1JL
 bond     C1FT C1FU
 bond     C1FT C1FW
 bond     C1FU C1FV
 bond     C1FV C1JQ
 bond     C1FW C1FZ
 bond     C1FW C1JP
 bond     C1FX C1FY
 bond     C1FX C1GA
 bond     C1FY C1FZ
 bond     C1FZ C1JU
 bond     C1GA C1GD
 bond     C1GA C1JT
 bond     C1GB C1GC
 bond     C1GB C1GE
 bond     C1GC C1GD
 bond     C1GD C1JY
 bond     C1GE C1GH
 bond     C1GE C1JX
 bond     C1GF C1GG
 bond     C1GF C1GI
 bond     C1GG C1GH
 bond     C1GH C1KC
 bond     C1GI C1GL
 bond     C1GI C1KB
 bond     C1GJ C1GK
 bond     C1GJ C1GM
 bond     C1GK C1GL
 bond     C1GL C1KG
 bond     C1GM C1GP
 bond     C1GM C1KF
 bond     C1GN C1GO
 bond     C1GN C1GQ
 bond     C1GO C1GP
 bond     C1GP C1KK
 bond     C1GQ C1GT
 bond     C1GQ C1KJ
 bond     C1GR C1GS
 bond     C1GR C1GU
 bond     C1GS C1GT
 bond     C1GT C1KO
 bond     C1GU C1GX
 bond     C1GU C1KN
 bond     C1GV C1GW
 bond     C1GV C1GY
 bond     C1GW C1GX
 bond     C1GX C1KS
 bond     C1GY C1HB
 bond     C1GY C1KR
 bond     C1GZ C1HA
 bond     C1GZ C1HC
 bond     C1HA C1HB
 bond     C1HB C1KW
 bond     C1HC C1HF
 bond     C1HC C1KV
 bond     C1HD C1HE
 bond     C1HD C1HG
 bond     C1HE C1HF
 bond     C1HF C1LA
 bond     C1HG C1HJ
 bond     C1HG C1KZ
 bond     C1HH C1HI
 bond     C1HH C1HK
 bond     C1HI C1HJ
 bond     C1HJ C1LE
 bond     C1HK C1HN
 bond     C1HK C1LD
 bond     C1HL C1HM
 bond     C1HL C1HO
 bond     C1HM C1HN
 bond     C1HN C1LI
 bond     C1HO C1HR
 bond     C1HO C1LH
 bond     C1HP C1HQ
 bond     C1HP C1HS
 bond     C1HQ C1HR
 bond     C1HR C1LM
 bond     C1HS C1HV
 bond     C1HS C1LL
 bond     C1HT C1HU
 bond     C1HT C1HW
 bond     C1HU C1HV
 bond     C1HV C1LQ
 bond     C1HW C1HZ
 bond     C1HW C1LP
 bond     C1HX C1HY
 bond     C1HX C1IA
 bond     C1HY C1HZ
 bond     C1HZ C1LU
 bond     C1IA C1ID
 bond     C1IA C1LT
 bond     C1IB C1IC
 bond     C1IB C1IE
 bond     C1IC C1ID
 bond     C1ID C1LY
 bond     C1IE C1IH
 bond     C1IE C1LX
 bond     C1IF C1IG
 bond     C1IF C1II
 bond     C1IG C1IH
 bond     C1IH C1MC
 bond     C1II C1IL
 bond     C1II C1MB
 bond     C1IJ C1IK
 bond     C1IJ C1IM
 bond     C1IK C1IL
 bond     C1IL C1MG
 bond     C1IM C1IP
 bond     C1IM C1MF
 bond     C1IN C1IO
 bond     C1IN C1IQ
 bond     C1IO C1IP
 bond     C1IP C1MK
 bond     C1IQ C1MJ
 bond     C1IR C1IS
 bond     C1IR C1IU
 bond     C1IS C1IT
 bond     C1IT C1MM
 bond     C1IT C1MO
 bond     C1IU C1IX
 bond     C1IU C1MN
 bond     C1IV C1IW
 bond     C1IV C1IY
 bond     C1IW C1IX
 bond     C1IX C1MS
 bond     C1IY C1JB
 bond     C1IY C1MR
 bond     C1IZ C1JA
 bond     C1IZ C1JC
 bond     C1JA C1JB
 bond     C1JB C1MW
 bond     C1JC C1JF
 bond     C1JC C1MV
 bond     C1JD C1JE
 bond     C1JD C1JG
 bond     C1JE C1JF
 bond     C1JF C1NA
 bond     C1JG C1JJ
 bond     C1JG C1MZ
 bond     C1JH C1JI
 bond     C1JH C1JK
 bond     C1JI C1JJ
 bond     C1JJ C1NE
 bond     C1JK C1JN
 bond     C1JK C1ND
 bond     C1JL C1JM
 bond     C1JL C1JO
 bond     C1JM C1JN
 bond     C1JN C1NI
 bond     C1JO C1JR
 bond     C1JO C1NH
 bond     C1JP C1JQ
 bond     C1JP C1JS
 bond     C1JQ C1JR
 bond     C1JR C1NM
 bond     C1JS C1JV
 bond     C1JS C1NL
 bond     C1JT C1JU
 bond     C1JT C1JW
 bond     C1JU C1JV
 bond     C1JV C1NQ
 bond     C1JW C1JZ
 bond     C1JW C1NP
 bond     C1JX C1JY
 bond     C1JX C1KA
 bond     C1JY C1JZ
 bond     C1JZ C1NU
 bond     C1KA C1KD
 bond     C1KA C1NT
 bond     C1KB C1KC
 bond     C1KB C1KE
 bond     C1KC C1KD
 bond     C1KD C1NY
 bond     C1KE C1KH
 bond     C1KE C1NX
 bond     C1KF C1KG
 bond     C1KF C1KI
 bond     C1KG C1KH
 bond     C1KH C1OC
 bond     C1KI C1KL
 bond     C1KI C1OB
 bond     C1KJ C1KK
 bond     C1KJ C1KM
 bond     C1KK C1KL
 bond     C1KL C1OG
 bond     C1KM C1KP
 bond     C1KM C1OF
 bond     C1KN C1KO
 bond     C1KN C1KQ
 bond     C1KO C1KP
 bond     C1KP C1OK
 bond     C1KQ C1KT
 bond     C1KQ C1OJ
 bond     C1KR C1KS
 bond     C1KR C1KU
 bond     C1KS C1KT
 bond     C1KT C1OO
 bond     C1KU C1KX
 bond     C1KU C1ON
 bond     C1KV C1KW
 bond     C1KV C1KY
 bond     C1KW C1KX
 bond     C1KX C1OS
 bond     C1KY C1LB
 bond     C1KY C1OR
 bond     C1KZ C1LA
 bond     C1KZ C1LC
 bond     C1LA C1LB
 bond     C1LB C1OW
 bond     C1LC C1LF
 bond     C1LC C1OV
 bond     C1LD C1LE
 bond     C1LD C1LG
 bond     C1LE C1LF
 bond     C1LF C1PA
 bond     C1LG C1LJ
 bond     C1LG C1OZ
 bond     C1LH C1LI
 bond     C1LH C1LK
 bond     C1LI C1LJ
 bond     C1LJ C1PE
 bond     C1LK C1LN
 bond     C1LK C1PD
 bond     C1LL C1LM
 bond     C1LL C1LO
 bond     C1LM C1LN
 bond     C1LN C1PI
 bond     C1LO C1LR
 bond     C1LO C1PH
 bond     C1LP C1LQ
 bond     C1LP C1LS
 bond     C1LQ C1LR
 bond     C1LR C1PM
 bond     C1LS C1LV
 bond     C1LS C1PL
 bond     C1LT C1LU
 bond     C1LT C1LW
 bond     C1LU C1LV
 bond     C1LV C1PQ
 bond     C1LW C1LZ
 bond     C1LW C1PP
 bond     C1LX C1LY
 bond     C1LX C1MA
 bond     C1LY C1LZ
 bond     C1LZ C1PU
 bond     C1MA C1MD
 bond     C1MA C1PT
 bond     C1MB C1MC
 bond     C1MB C1ME
 bond     C1MC C1MD
 bond     C1MD C1PY
 bond     C1ME C1MH
 bond     C1ME C1PX
 bond     C1MF C1MG
 bond     C1MF C1MI
 bond     C1MG C1MH
 bond     C1MH C1QC
 bond     C1MI C1ML
 bond     C1MI C1QB
 bond     C1MJ C1MK
 bond     C1MJ C1MM
 bond     C1MK C1ML
 bond     C1ML C1QG
 bond     C1MM C1QF
 bond     C1MN C1MO
 bond     C1MN C1MQ
 bond     C1MO C1MP
 bond     C1MP C1QI
 bond     C1MP C1QK
 bond     C1MQ C1MT
 bond     C1MQ C1QJ
 bond     C1MR C1MS
 bond     C1MR C1MU
 bond     C1MS C1MT
 bond     C1MT C1QO
 bond     C1MU C1MX
 bond     C1MU C1QN
 bond     C1MV C1MW
 bond     C1MV C1MY
 bond     C1MW C1MX
 bond     C1MX C1QS
 bond     C1MY C1NB
 bond     C1MY C1QR
 bond     C1MZ C1NA
 bond     C1MZ C1NC
 bond     C1NA C1NB
 bond     C1NB C1QW
 bond     C1NC C1NF
 bond     C1NC C1QV
 bond     C1ND C1NE
 bond     C1ND C1NG
 bond     C1NE C1NF
 bond     C1NF C1RA
 bond     C1NG C1NJ
 bond     C1NG C1QZ
 bond     C1NH C1NI
 bond     C1NH C1NK
 bond     C1NI C1NJ
 bond     C1NJ C1RE
 bond     C1NK C1NN
 bond     C1NK C1RD
 bond     C1NL C1NM
 bond     C1NL C1NO
 bond     C1NM C1NN
 bond     C1NN C1RI
 bond     C1NO C1NR
 bond     C1NO C1RH
 bond     C1NP C1NQ
 bond     C1NP C1NS
 bond     C1NQ C1NR
 bond     C1NR C1RM
 bond     C1NS C1NV
 bond     C1NS C1RL
 bond     C1NT C1NU
 bond     C1NT C1NW
 bond     C1NU C1NV
 bond     C1NV C1RQ
 bond     C1NW C1NZ
 bond     C1NW C1RP
 bond     C1NX C1NY
 bond     C1NX C1OA
 bond     C1NY C1NZ
 bond     C1NZ C1RU
 bond     C1OA C1OD
 bond     C1OA C1RT
 bond     C1OB C1OC
 bond     C1OB C1OE
 bond     C1OC C1OD
 bond     C1OD C1RY
 bond     C1OE C1OH
 bond     C1OE C1RX
 bond     C1OF C1OG
 bond     C1OF C1OI
 bond     C1OG C1OH
 bond     C1OH C1SC
 bond     C1OI C1OL
 bond     C1OI C1SB
 bond     C1OJ C1OK
 bond     C1OJ C1OM
 bond     C1OK C1OL
 bond     C1OL C1SG
 bond     C1OM C1OP
 bond     C1OM C1SF
 bond     C1ON C1OO
 bond     C1ON C1OQ
 bond     C1OO C1OP
 bond     C1OP C1SK
 bond     C1OQ C1OT
 bond     C1OQ C1SJ
 bond     C1OR C1OS
 bond     C1OR C1OU
 bond     C1OS C1OT
 bond     C1OT C1SO
 bond     C1OU C1OX
 bond     C1OU C1SN
 bond     C1OV C1OW
 bond     C1OV C1OY
 bond     C1OW C1OX
 bond     C1OX C1SS
 bond     C1OY C1PB
 bond     C1OY C1SR
 bond     C1OZ C1PA
 bond     C1OZ C1PC
 bond     C1PA C1PB
 bond     C1PB C1SW
 bond     C1PC C1PF
 bond     C1PC C1SV
 bond     C1PD C1PE
 bond     C1PD C1PG
 bond     C1PE C1PF
 bond     C1PF C1TA
 bond     C1PG C1PJ
 bond     C1PG C1SZ
 bond     C1PH C1PI
 bond     C1PH C1PK
 bond     C1PI C1PJ
 bond     C1PJ C1TE
 bond     C1PK C1PN
 bond     C1PK C1TD
 bond     C1PL C1PM
 bond     C1PL C1PO
 bond     C1PM C1PN
 bond     C1PN C1TI
 bond     C1PO C1PR
 bond     C1PO C1TH
 bond     C1PP C1PQ
 bond     C1PP C1PS
 bond     C1PQ C1PR
 bond     C1PR C1TM
 bond     C1PS C1PV
 bond     C1PS C1TL
 bond     C1PT C1PU
 bond     C1PT C1PW
 bond     C1PU C1PV
 bond     C1PV C1TQ
 bond     C1PW C1PZ
 bond     C1PW C1TP
 bond     C1PX C1PY
 bond     C1PX C1QA
 bond     C1PY C1PZ
 bond     C1PZ C1TU
 bond     C1QA C1QD
 bond     C1QA C1TT
 bond     C1QB C1QC
 bond     C1QB C1QE
 bond     C1QC C1QD
 bond     C1QD C1TY
 bond     C1QE C1QH
 bond     C1QE C1TX
 bond     C1QF C1QG
 bond     C1QF C1QI
 bond     C1QG C1QH
 bond     C1QH C1UC
 bond     C1QI C1UB
 bond     C1QJ C1QK
 bond     C1QJ C1QM
 bond     C1QK C1QL
 bond     C1QL C1UE
 bond     C1QL C1UG
 bond     C1QM C1QP
 bond     C1QM C1UF
 bond     C1QN C1QO
 bond     C1QN C1QQ
 bond     C1QO C1QP
 bond     C1QP C1UK
 bond     C1QQ C1QT
 bond     C1QQ C1UJ
 bond     C1QR C1QS
 bond     C1QR C1QU
 bond     C1QS C1QT
 bond     C1QT C1UO
 bond     C1QU C1QX
 bond     C1QU C1UN
 bond     C1QV C1QW
 bond     C1QV C1QY
 bond     C1QW C1QX
 bond     C1QX C1US
 bond     C1QY C1RB
 bond     C1QY C1UR
 bond     C1QZ C1RA
 bond     C1QZ C1RC
 bond     C1RA C1RB
 bond     C1RB C1UW
 bond     C1RC C1RF
 bond     C1RC C1UV
 bond     C1RD C1RE
 bond     C1RD C1RG
 bond     C1RE C1RF
 bond     C1RF C1VA
 bond     C1RG C1RJ
 bond     C1RG C1UZ
 bond     C1RH C1RI
 bond     C1RH C1RK
 bond     C1RI C1RJ
 bond     C1RJ C1VE
 bond     C1RK C1RN
 bond     C1RK C1VD
 bond     C1RL C1RM
 bond     C1RL C1RO
 bond     C1RM C1RN
 bond     C1RN C1VI
 bond     C1RO C1RR
 bond     C1RO C1VH
 bond     C1RP C1RQ
 bond     C1RP C1RS
 bond     C1RQ C1RR
 bond     C1RR C1VM
 bond     C1RS C1RV
 bond     C1RS C1VL
 bond     C1RT C1RU
 bond     C1RT C1RW
 bond     C1RU C1RV
 bond     C1RV C1VQ
 bond     C1RW C1RZ
 bond     C1RW C1VP
 bond     C1RX C1RY
 bond     C1RX C1SA
 bond     C1RY C1RZ
 bond     C1RZ C1VU
 bond     C1SA C1SD
 bond     C1SA C1VT
 bond     C1SB C1SC
 bond     C1SB C1SE
 bond     C1SC C1SD
 bond     C1SD C1VY
 bond     C1SE C1SH
 bond     C1SE C1VX
 bond     C1SF C1SG
 bond     C1SF C1SI
 bond     C1SG C1SH
 bond     C1SH C1WC
 bond     C1SI C1SL
 bond     C1SI C1WB
 bond     C1SJ C1SK
 bond     C1SJ C1SM
 bond     C1SK C1SL
 bond     C1SL C1WG
 bond     C1SM C1SP
 bond     C1SM C1WF
 bond     C1SN C1SO
 bond     C1SN C1SQ
 bond     C1SO C1SP
 bond     C1SP C1WK
 bond     C1SQ C1ST
 bond     C1SQ C1WJ
 bond     C1SR C1SS
 bond     C1SR C1SU
 bond     C1SS C1ST
 bond     C1ST C1WO
 bond     C1SU C1SX
 bond     C1SU C1WN
 bond     C1SV C1SW
 bond     C1SV C1SY
 bond     C1SW C1SX
 bond     C1SX C1WS
 bond     C1SY C1TB
 bond     C1SY C1WR
 bond     C1SZ C1TA
 bond     C1SZ C1TC
 bond     C1TA C1TB
 bond     C1TB C1WW
 bond     C1TC C1TF
 bond     C1TC C1WV
 bond     C1TD C1TE
 bond     C1TD C1TG
 bond     C1TE C1TF
 bond     C1TF C1XA
 bond     C1TG C1TJ
 bond     C1TG C1WZ
 bond     C1TH C1TI
 bond     C1TH C1TK
 bond     C1TI C1TJ
 bond     C1TJ C1XE
 bond     C1TK C1TN
 bond     C1TK C1XD
 bond     C1TL C1TM
 bond     C1TL C1TO
 bond     C1TM C1TN
 bond     C1TN C1XI
 bond     C1TO C1TR
 bond     C1TO C1XH
 bond     C1TP C1TQ
 bond     C1TP C1TS
 bond     C1TQ C1TR
 bond     C1TR C1XM
 bond     C1TS C1TV
 bond     C1TS C1XL
 bond     C1TT C1TU
 bond     C1TT C1TW
 bond     C1TU C1TV
 bond     C1TV C1XQ
 bond     C1TW C1TZ
 bond     C1TW C1XP
 bond     C1TX C1TY
 bond     C1TX C1UA
 bond     C1TY C1TZ
 bond     C1TZ C1XU
 bond     C1UA C1UD
 bond     C1UA C1XT
 bond     C1UB C1UC
 bond     C1UB C1UE
 bond     C1UC C1UD
 bond     C1UD C1XY
 bond     C1UE C1XX
 bond     C1UF C1UG
 bond     C1UF C1UI
 bond     C1UG C1UH
 bond     C1UH C1YA
 bond     C1UH C1YC
 bond     C1UI C1UL
 bond     C1UI C1YB
 bond     C1UJ C1UK
 bond     C1UJ C1UM
 bond     C1UK C1UL
 bond     C1UL C1YG
 bond     C1UM C1UP
 bond     C1UM C1YF
 bond     C1UN C1UO
 bond     C1UN C1UQ
 bond     C1UO C1UP
 bond     C1UP C1YK
 bond     C1UQ C1UT
 bond     C1UQ C1YJ
 bond     C1UR C1US
 bond     C1UR C1UU
 bond     C1US C1UT
 bond     C1UT C1YO
 bond     C1UU C1UX
 bond     C1UU C1YN
 bond     C1UV C1UW
 bond     C1UV C1UY
 bond     C1UW C1UX
 bond     C1UX C1YS
 bond     C1UY C1VB
 bond     C1UY C1YR
 bond     C1UZ C1VA
 bond     C1UZ C1VC
 bond     C1VA C1VB
 bond     C1VB C1YW
 bond     C1VC C1VF
 bond     C1VC C1YV
 bond     C1VD C1VE
 bond     C1VD C1VG
 bond     C1VE C1VF
 bond     C1VF C1ZA
 bond     C1VG C1VJ
 bond     C1VG C1YZ
 bond     C1VH C1VI
 bond     C1VH C1VK
 bond     C1VI C1VJ
 bond     C1VJ C1ZE
 bond     C1VK C1VN
 bond     C1VK C1ZD
 bond     C1VL C1VM
 bond     C1VL C1VO
 bond     C1VM C1VN
 bond     C1VN C1ZI
 bond     C1VO C1VR
 bond     C1VO C1ZH
 bond     C1VP C1VQ
 bond     C1VP C1VS
 bond     C1VQ C1VR
 bond     C1VR C1ZM
 bond     C1VS C1VV
 bond     C1VS C1ZL
 bond     C1VT C1VU
 bond     C1VT C1VW
 bond     C1VU C1VV
 bond     C1VV C1ZQ
 bond     C1VW C1VZ
 bond     C1VW C1ZP
 bond     C1VX C1VY
 bond     C1VX C1WA
 bond     C1VY C1VZ
 bond     C1VZ C1ZU
 bond     C1WA C1WD
 bond     C1WA C1ZT
 bond     C1WB C1WC
 bond     C1WB C1WE
 bond     C1WC C1WD
 bond     C1WD C1ZY
 bond     C1WE C1WH
 bond     C1WE C1ZX
 bond     C1WF C1WG
 bond     C1WF C1WI
 bond     C1WG C1WH
 bond     C1WH C2AC
 bond     C1WI C1WL
 bond     C1WI C2AB
 bond     C1WJ C1WK
 bond     C1WJ C1WM
 bond     C1WK C1WL
 bond     C1WL C2AG
 bond     C1WM C1WP
 bond     C1WM C2AF
 bond     C1WN C1WO
 bond     C1WN C1WQ
 bond     C1WO C1WP
 bond     C1WP C2AK
 bond     C1WQ C1WT
 bond     C1WQ C2AJ
 bond     C1WR C1WS
 bond     C1WR C1WU
 bond     C1WS C1WT
 bond     C1WT C2AO
 bond     C1WU C1WX
 bond     C1WU C2AN
 bond     C1WV C1WW
 bond     C1WV C1WY
 bond     C1WW C1WX
 bond     C1WX C2AS
 bond     C1WY C1XB
 bond     C1WY C2AR
 bond     C1WZ C1XA
 bond     C1WZ C1XC
 bond     C1XA C1XB
 bond     C1XB C2AW
 bond     C1XC C1XF
 bond     C1XC C2AV
 bond     C1XD C1XE
 bond     C1XD C1XG
 bond     C1XE C1XF
 bond     C1XF C2BA
 bond     C1XG C1XJ
 bond     C1XG C2AZ
 bond     C1XH C1XI
 bond     C1XH C1XK
 bond     C1XI C1XJ
 bond     C1XJ C2BE
 bond     C1XK C1XN
 bond     C1XK C2BD
 bond     C1XL C1XM
 bond     C1XL C1XO
 bond     C1XM C1XN
 bond     C1XN C2BI
 bond     C1XO C1XR
 bond     C1XO C2BH
 bond     C1XP C1XQ
 bond     C1XP C1XS
 bond     C1XQ C1XR
 bond     C1XR C2BM
 bond     C1XS C1XV
 bond     C1XS C2BL
 bond     C1XT C1XU
 bond     C1XT C1XW
 bond     C1XU C1XV
 bond     C1XV C2BQ
 bond     C1XW C1XZ
 bond     C1XW C2BP
 bond     C1XX C1XY
 bond     C1XX C1YA
 bond     C1XY C1XZ
 bond     C1XZ C2BU
 bond     C1YA C2BT
 bond     C1YB C1YC
 bond     C1YB C1YE
 bond     C1YC C1YD
 bond     C1YD C2BW
 bond     C1YD C2BY
 bond     C1YE C1YH
 bond     C1YE C2BX
 bond     C1YF C1YG
 bond     C1YF C1YI
 bond     C1YG C1YH
 bond     C1YH C2CC
 bond     C1YI C1YL
 bond     C1YI C2CB
 bond     C1YJ C1YK
 bond     C1YJ C1YM
 bond     C1YK C1YL
 bond     C1YL C2CG
 bond     C1YM C1YP
 bond     C1YM C2CF
 bond     C1YN C1YO
 bond     C1YN C1YQ
 bond     C1YO C1YP
 bond     C1YP C2CK
 bond     C1YQ C1YT
 bond     C1YQ C2CJ
 bond     C1YR C1YS
 bond     C1YR C1YU
 bond     C1YS C1YT
 bond     C1YT C2CO
 bond     C1YU C1YX
 bond     C1YU C2CN
 bond     C1YV C1YW
 bond     C1YV C1YY
 bond     C1YW C1YX
 bond     C1YX C2CS
 bond     C1YY C1ZB
 bond     C1YY C2CR
 bond     C1YZ C1ZA
 bond     C1YZ C1ZC
 bond     C1ZA C1ZB
 bond     C1ZB C2CW
 bond     C1ZC C1ZF
 bond     C1ZC C2CV
 bond     C1ZD C1ZE
 bond     C1ZD C1ZG
 bond     C1ZE C1ZF
 bond     C1ZF C2DA
 bond     C1ZG C1ZJ
 bond     C1ZG C2CZ
 bond     C1ZH C1ZI
 bond     C1ZH C1ZK
 bond     C1ZI C1ZJ
 bond     C1ZJ C2DE
 bond     C1ZK C1ZN
 bond     C1ZK C2DD
 bond     C1ZL C1ZM
 bond     C1ZL C1ZO
 bond     C1ZM C1ZN
 bond     C1ZN C2DI
 bond     C1ZO C1ZR
 bond     C1ZO C2DH
 bond     C1ZP C1ZQ
 bond     C1ZP C1ZS
 bond     C1ZQ C1ZR
 bond     C1ZR C2DM
 bond     C1ZS C1ZV
 bond     C1ZS C2DL
 bond     C1ZT C1ZU
 bond     C1ZT C1ZW
 bond     C1ZU C1ZV
 bond     C1ZV C2DQ
 bond     C1ZW C1ZZ
 bond     C1ZW C2DP
 bond     C1ZX C1ZY
 bond     C1ZX C2AA
 bond     C1ZY C1ZZ
 bond     C1ZZ C2DU
 bond     C2AA C2AD
 bond     C2AA C2DT
 bond     C2AB C2AC
 bond     C2AB C2AE
 bond     C2AC C2AD
 bond     C2AD C2DY
 bond     C2AE C2AH
 bond     C2AE C2DX
 bond     C2AF C2AG
 bond     C2AF C2AI
 bond     C2AG C2AH
 bond     C2AH C2EC
 bond     C2AI C2AL
 bond     C2AI C2EB
 bond     C2AJ C2AK
 bond     C2AJ C2AM
 bond     C2AK C2AL
 bond     C2AL C2EG
 bond     C2AM C2AP
 bond     C2AM C2EF
 bond     C2AN C2AO
 bond     C2AN C2AQ
 bond     C2AO C2AP
 bond     C2AP C2EK
 bond     C2AQ C2AT
 bond     C2AQ C2EJ
 bond     C2AR C2AS
 bond     C2AR C2AU
 bond     C2AS C2AT
 bond     C2AT C2EO
 bond     C2AU C2AX
 bond     C2AU C2EN
 bond     C2AV C2AW
 bond     C2AV C2AY
 bond     C2AW C2AX
 bond     C2AX C2ES
 bond     C2AY C2BB
 bond     C2AY C2ER
 bond     C2AZ C2BA
 bond     C2AZ C2BC
 bond     C2BA C2BB
 bond     C2BB C2EW
 bond     C2BC C2BF
 bond     C2BC C2EV
 bond     C2BD C2BE
 bond     C2BD C2BG
 bond     C2BE C2BF
 bond     C2BF C2FA
 bond     C2BG C2BJ
 bond     C2BG C2EZ
 bond     C2BH C2BI
 bond     C2BH C2BK
 bond     C2BI C2BJ
 bond     C2BJ C2FE
 bond     C2BK C2BN
 bond     C2BK C2FD
 bond     C2BL C2BM
 bond     C2BL C2BO
 bond     C2BM C2BN
 bond     C2BN C2FI
 bond     C2BO C2BR
 bond     C2BO C2FH
 bond     C2BP C2BQ
 bond     C2BP C2BS
 bond     C2BQ C2BR
 bond     C2BR C2FM
 bond     C2BS C2BV
 bond     C2BS C2FL
 bond     C2BT C2BU
 bond     C2BT C2BW
 bond     C2BU C2BV
 bond     C2BV C2FQ
 bond     C2BW C2FP
 bond     C2BX C2BY
 bond     C2BX C2CA
 bond     C2BY C2BZ
 bond     C2BZ C2FS
 bond     C2BZ C2FU
 bond     C2CA C2CD
 bond     C2CA C2FT
 bond     C2CB C2CC
 bond     C2CB C2CE
 bond     C2CC C2CD
 bond     C2CD C2FY
 bond     C2CE C2CH
 bond     C2CE C2FX
 bond     C2CF C2CG
 bond     C2CF C2CI
 bond     C2CG C2CH
 bond     C2CH C2GC
 bond     C2CI C2CL
 bond     C2CI C2GB
 bond     C2CJ C2CK
 bond     C2CJ C2CM
 bond     C2CK C2CL
 bond     C2CL C2GG
 bond     C2CM C2CP
 bond     C2CM C2GF
 bond     C2CN C2CO
 bond     C2CN C2CQ
 bond     C2CO C2CP
 bond     C2CP C2GK
 bond     C2CQ C2CT
 bond     C2CQ C2GJ
 bond     C2CR C2CS
 bond     C2CR C2CU
 bond     C2CS C2CT
 bond     C2CT C2GO
 bond     C2CU C2CX
 bond     C2CU C2GN
 bond     C2CV C2CW
 bond     C2CV C2CY
 bond     C2CW C2CX
 bond     C2CX C2GS
 bond     C2CY C2DB
 bond     C2CY C2GR
 bond     C2CZ C2DA
 bond     C2CZ C2DC
 bond     C2DA C2DB
 bond     C2DB C2GW
 bond     C2DC C2DF
 bond     C2DC C2GV
 bond     C2DD C2DE
 bond     C2DD C2DG
 bond     C2DE C2DF
 bond     C2DF C2HA
 bond     C2DG C2DJ
 bond     C2DG C2GZ
 bond     C2DH C2DI
 bond     C2DH C2DK
 bond     C2DI C2DJ
 bond     C2DJ C2HE
 bond     C2DK C2DN
 bond     C2DK C2HD
 bond     C2DL C2DM
 bond     C2DL C2DO
 bond     C2DM C2DN
 bond     C2DN C2HI
 bond     C2DO C2DR
 bond     C2DO C2HH
 bond     C2DP C2DQ
 bond     C2DP C2DS
 bond     C2DQ C2DR
 bond     C2DR C2HM
 bond     C2DS C2DV
 bond     C2DS C2HL
 bond     C2DT C2DU
 bond     C2DT C2DW
 bond     C2DU C2DV
 bond     C2DV C2HQ
 bond     C2DW C2DZ
 bond     C2DW C2HP
 bond     C2DX C2DY
 bond     C2DX C2EA
 bond     C2DY C2DZ
 bond     C2DZ C2HU
 bond     C2EA C2ED
 bond     C2EA C2HT
 bond     C2EB C2EC
 bond     C2EB C2EE
 bond     C2EC C2ED
 bond     C2ED C2HY
 bond     C2EE C2EH
 bond     C2EE C2HX
 bond     C2EF C2EG
 bond     C2EF C2EI
 bond     C2EG C2EH
 bond     C2EH C2IC
 bond     C2EI C2EL
 bond     C2EI C2IB
 bond     C2EJ C2EK
 bond     C2EJ C2EM
 bond     C2EK C2EL
 bond     C2EL C2IG
 bond     C2EM C2EP
 bond     C2EM C2IF
 bond     C2EN C2EO
 bond     C2EN C2EQ
 bond     C2EO C2EP
 bond     C2EP C2IK
 bond     C2EQ C2ET
 bond     C2EQ C2IJ
 bond     C2ER C2ES
 bond     C2ER C2EU
 bond     C2ES C2ET
 bond     C2ET C2IO
 bond     C2EU C2EX
 bond     C2EU C2IN
 bond     C2EV C2EW
 bond     C2EV C2EY
 bond     C2EW C2EX
 bond     C2EX C2IS
 bond     C2EY C2FB
 bond     C2EY C2IR
 bond     C2EZ C2FA
 bond     C2EZ C2FC
 bond     C2FA C2FB
 bond     C2FB C2IW
 bond     C2FC C2FF
 bond     C2FC C2IV
 bond     C2FD C2FE
 bond     C2FD C2FG
 bond     C2FE C2FF
 bond     C2FF C2JA
 bond     C2FG C2FJ
 bond     C2FG C2IZ
 bond     C2FH C2FI
 bond     C2FH C2FK
 bond     C2FI C2FJ
 bond     C2FJ C2JE
 bond     C2FK C2FN
 bond     C2FK C2JD
 bond     C2FL C2FM
 bond     C2FL C2FO
 bond     C2FM C2FN
 bond     C2FN C2JI
 bond     C2FO C2FR
 bond     C2FO C2JH
 bond     C2FP C2FQ
 bond     C2FP C2FS
 bond     C2FQ C2FR
 bond     C2FR C2JM
 bond     C2FS C2JL
 bond     C2FT C2FU
 bond     C2FT C2FW
 bond     C2FU C2FV
 bond     C2FV C2JO
 bond     C2FV C2JQ
 bond     C2FW C2FZ
 bond     C2FW C2JP
 bond     C2FX C2FY
 bond     C2FX C2GA
 bond     C2FY C2FZ
 bond     C2FZ C2JU
 bond     C2GA C2GD
 bond     C2GA C2JT
 bond     C2GB C2GC
 bond     C2GB C2GE
 bond     C2GC C2GD
 bond     C2GD C2JY
 bond     C2GE C2GH
 bond     C2GE C2JX
 bond     C2GF C2GG
 bond     C2GF C2GI
 bond     C2GG C2GH
 bond     C2GH C2KC
 bond     C2GI C2GL
 bond     C2GI C2KB
 bond     C2GJ C2GK
 bond     C2GJ C2GM
 bond     C2GK C2GL
 bond     C2GL C2KG
 bond     C2GM C2GP
 bond     C2GM C2KF
 bond     C2GN C2GO
 bond     C2GN C2GQ
 bond     C2GO C2GP
 bond     C2GP C2KK
 bond     C2GQ C2GT
 bond     C2GQ C2KJ
 bond     C2GR C2GS
 bond     C2GR C2GU
 bond     C2GS C2GT
 bond     C2GT C2KO
 bond     C2GU C2GX
 bond     C2GU C2KN
 bond     C2GV C2GW
 bond     C2GV C2GY
 bond     C2GW C2GX
 bond     C2GX C2KS
 bond     C2GY C2HB
 bond     C2GY C2KR
 bond     C2GZ C2HA
 bond     C2GZ C2HC
 bond     C2HA C2HB
 bond     C2HB C2KW
 bond     C2HC C2HF
 bond     C2HC C2KV
 bond     C2HD C2HE
 bond     C2HD C2HG
 bond     C2HE C2HF
 bond     C2HF C2LA
 bond     C2HG C2HJ
 bond     C2HG C2KZ
 bond     C2HH C2HI
 bond     C2HH C2HK
 bond     C2HI C2HJ
 bond     C2HJ C2LE
 bond     C2HK C2HN
 bond     C2HK C2LD
 bond     C2HL C2HM
 bond     C2HL C2HO
 bond     C2HM C2HN
 bond     C2HN C2LI
 bond     C2HO C2HR
 bond     C2HO C2LH
 bond     C2HP C2HQ
 bond     C2HP C2HS
 bond     C2HQ C2HR
 bond     C2HR C2LM
 bond     C2HS C2HV
 bond     C2HS C2LL
 bond     C2HT C2HU
 bond     C2HT C2HW
 bond     C2HU C2HV
 bond     C2HV C2LQ
 bond     C2HW C2HZ
 bond     C2HW C2LP
 bond     C2HX C2HY
 bond     C2HX C2IA
 bond     C2HY C2HZ
 bond     C2HZ C2LU
 bond     C2IA C2ID
 bond     C2IA C2LT
 bond     C2IB C2IC
 bond     C2IB C2IE
 bond     C2IC C2ID
 bond     C2ID C2LY
 bond     C2IE C2IH
 bond     C2IE C2LX
 bond     C2IF C2IG
 bond     C2IF C2II
 bond     C2IG C2IH
 bond     C2IH C2MC
 bond     C2II C2IL
 bond     C2II C2MB
 bond     C2IJ C2IK
 bond     C2IJ C2IM
 bond     C2IK C2IL
 bond     C2IL C2MG
 bond     C2IM C2IP
 bond     C2IM C2MF
 bond     C2IN C2IO
 bond     C2IN C2IQ
 bond     C2IO C2IP
 bond     C2IP C2MK
 bond     C2IQ C2IT
 bond     C2IQ C2MJ
 bond     C2IR C2IS
 bond     C2IR C2IU
 bond     C2IS C2IT
 bond     C2IT C2MO
 bond     C2IU C2IX
 bond     C2IU C2MN
 bond     C2IV C2IW
 bond     C2IV C2IY
 bond     C2IW C2IX
 bond     C2IX C2MS
 bond     C2IY C2JB
 bond     C2IY C2MR
 bond     C2IZ C2JA
 bond     C2IZ C2JC
 bond     C2JA C2JB
 bond     C2JB C2MW
 bond     C2JC C2JF
 bond     C2JC C2MV
 bond     C2JD C2JE
 bond     C2JD C2JG
 bond     C2JE C2JF
 bond     C2JF C2NA
 bond     C2JG C2JJ
 bond     C2JG C2MZ
 bond     C2JH C2JI
 bond     C2JH C2JK
 bond     C2JI C2JJ
 bond     C2JJ C2NE
 bond     C2JK C2JN
 bond     C2JK C2ND
 bond     C2JL C2JM
 bond     C2JL C2JO
 bond     C2JM C2JN
 bond     C2JN C2NI
 bond     C2JO C2NH
 bond     C2JP C2JQ
 bond     C2JP C2JS
 bond     C2JQ C2JR
 bond     C2JR C2NK
 bond     C2JR C2NM
 bond     C2JS C2JV
 bond     C2JS C2NL
 bond     C2JT C2JU
 bond     C2JT C2JW
 bond     C2JU C2JV
 bond     C2JV C2NQ
 bond     C2JW C2JZ
 bond     C2JW C2NP
 bond     C2JX C2JY
 bond     C2JX C2KA
 bond     C2JY C2JZ
 bond     C2JZ C2NU
 bond     C2KA C2KD
 bond     C2KA C2NT
 bond     C2KB C2KC
 bond     C2KB C2KE
 bond     C2KC C2KD
 bond     C2KD C2NY
 bond     C2KE C2KH
 bond     C2KE C2NX
 bond     C2KF C2KG
 bond     C2KF C2KI
 bond     C2KG C2KH
 bond     C2KH C2OC
 bond     C2KI C2KL
 bond     C2KI C2OB
 bond     C2KJ C2KK
 bond     C2KJ C2KM
 bond     C2KK C2KL
 bond     C2KL C2OG
 bond     C2KM C2KP
 bond     C2KM C2OF
 bond     C2KN C2KO
 bond     C2KN C2KQ
 bond     C2KO C2KP
 bond     C2KP C2OK
 bond     C2KQ C2KT
 bond     C2KQ C2OJ
 bond     C2KR C2KS
 bond     C2KR C2KU
 bond     C2KS C2KT
 bond     C2KT C2OO
 bond     C2KU C2KX
 bond     C2KU C2ON
 bond     C2KV C2KW
 bond     C2KV C2KY
 bond     C2KW C2KX
 bond     C2KX C2OS
 bond     C2KY C2LB
 bond     C2KY C2OR
 bond     C2KZ C2LA
 bond     C2KZ C2LC
 bond     C2LA C2LB
 bond     C2LB C2OW
 bond     C2LC C2LF
 bond     C2LC C2OV
 bond     C2LD C2LE
 bond     C2LD C2LG
 bond     C2LE C2LF
 bond     C2LF C2PA
 bond     C2LG C2LJ
 bond     C2LG C2OZ
 bond     C2LH C2LI
 bond     C2LH C2LK
 bond     C2LI C2LJ
 bond     C2LJ C2PE
 bond     C2LK C2LN
 bond     C2LK C2PD
 bond     C2LL C2LM
 bond     C2LL C2LO
 bond     C2LM C2LN
 bond     C2LN C2PI
 bond     C2LO C2LR
 bond     C2LO C2PH
 bond     C2LP C2LQ
 bond     C2LP C2LS
 bond     C2LQ C2LR
 bond     C2LR C2PM
 bond     C2LS C2LV
 bond     C2LS C2PL
 bond     C2LT C2LU
 bond     C2LT C2LW
 bond     C2LU C2LV
 bond     C2LV C2PQ
 bond     C2LW C2LZ
 bond     C2LW C2PP
 bond     C2LX C2LY
 bond     C2LX C2MA
 bond     C2LY C2LZ
 bond     C2LZ C2PU
 bond     C2MA C2MD
 bond     C2MA C2PT
 bond     C2MB C2MC
 bond     C2MB C2ME
 bond     C2MC C2MD
 bond     C2MD C2PY
 bond     C2ME C2MH
 bond     C2ME C2PX
 bond     C2MF C2MG
 bond     C2MF C2MI
 bond     C2MG C2MH
 bond     C2MH C2QC
 bond     C2MI C2ML
 bond     C2MI C2QB
 bond     C2MJ C2MK
 bond     C2MJ C2MM
 bond     C2MK C2ML
 bond     C2ML C2QG
 bond     C2MM C2MP
 bond     C2MM C2QF
 bond     C2MN C2MO
 bond     C2MN C2MQ
 bond     C2MO C2MP
 bond     C2MP C2QK
 bond     C2MQ C2MT
 bond     C2MQ C2QJ
 bond     C2MR C2MS
 bond     C2MR C2MU
 bond     C2MS C2MT
 bond     C2MT C2QO
 bond     C2MU C2MX
 bond     C2MU C2QN
 bond     C2MV C2MW
 bond     C2MV C2MY
 bond     C2MW C2MX
 bond     C2MX C2QS
 bond     C2MY C2NB
 bond     C2MY C2QR
 bond     C2MZ C2NA
 bond     C2MZ C2NC
 bond     C2NA C2NB
 bond     C2NB C2QW
 bond     C2NC C2NF
 bond     C2NC C2QV
 bond     C2ND C2NE
 bond     C2ND C2NG
 bond     C2NE C2NF
 bond     C2NF C2RA
 bond     C2NG C2NJ
 bond     C2NG C2QZ
 bond     C2NH C2NI
 bond     C2NH C2NK
 bond     C2NI C2NJ
 bond     C2NJ C2RE
 bond     C2NK C2RD
 bond     C2NL C2NM
 bond     C2NL C2NO
 bond     C2NM C2NN
 bond     C2NN C2RG
 bond     C2NN C2RI
 bond     C2NO C2NR
 bond     C2NO C2RH
 bond     C2NP C2NQ
 bond     C2NP C2NS
 bond     C2NQ C2NR
 bond     C2NR C2RM
 bond     C2NS C2NV
 bond     C2NS C2RL
 bond     C2NT C2NU
 bond     C2NT C2NW
 bond     C2NU C2NV
 bond     C2NV C2RQ
 bond     C2NW C2NZ
 bond     C2NW C2RP
 bond     C2NX C2NY
 bond     C2NX C2OA
 bond     C2NY C2NZ
 bond     C2NZ C2RU
 bond     C2OA C2OD
 bond     C2OA C2RT
 bond     C2OB C2OC
 bond     C2OB C2OE
 bond     C2OC C2OD
 bond     C2OD C2RY
 bond     C2OE C2OH
 bond     C2OE C2RX
 bond     C2OF C2OG
 bond     C2OF C2OI
 bond     C2OG C2OH
 bond     C2OH C2SC
 bond     C2OI C2OL
 bond     C2OI C2SB
 bond     C2OJ C2OK
 bond     C2OJ C2OM
 bond     C2OK C2OL
 bond     C2OL C2SG
 bond     C2OM C2OP
 bond     C2OM C2SF
 bond     C2ON C2OO
 bond     C2ON C2OQ
 bond     C2OO C2OP
 bond     C2OP C2SK
 bond     C2OQ C2OT
 bond     C2OQ C2SJ
 bond     C2OR C2OS
 bond     C2OR C2OU
 bond     C2OS C2OT
 bond     C2OT C2SO
 bond     C2OU C2OX
 bond     C2OU C2SN
 bond     C2OV C2OW
 bond     C2OV C2OY
 bond     C2OW C2OX
 bond     C2OX C2SS
 bond     C2OY C2PB
 bond     C2OY C2SR
 bond     C2OZ C2PA
 bond     C2OZ C2PC
 bond     C2PA C2PB
 bond     C2PB C2SW
 bond     C2PC C2PF
 bond     C2PC C2SV
 bond     C2PD C2PE
 bond     C2PD C2PG
 bond     C2PE C2PF
 bond     C2PF C2TA
 bond     C2PG C2PJ
 bond     C2PG C2SZ
 bond     C2PH C2PI
 bond     C2PH C2PK
 bond     C2PI C2PJ
 bond     C2PJ C2TE
 bond     C2PK C2PN
 bond     C2PK C2TD
 bond     C2PL C2PM
 bond     C2PL C2PO
 bond     C2PM C2PN
 bond     C2PN C2TI
 bond     C2PO C2PR
 bond     C2PO C2TH
 bond     C2PP C2PQ
 bond     C2PP C2PS
 bond     C2PQ C2PR
 bond     C2PR C2TM
 bond     C2PS C2PV
 bond     C2PS C2TL
 bond     C2PT C2PU
 bond     C2PT C2PW
 bond     C2PU C2PV
 bond     C2PV C2TQ
 bond     C2PW C2PZ
 bond     C2PW C2TP
 bond     C2PX C2PY
 bond     C2PX C2QA
 bond     C2PY C2PZ
 bond     C2PZ C2TU
 bond     C2QA C2QD
 bond     C2QA C2TT
 bond     C2QB C2QC
 bond     C2QB C2QE
 bond     C2QC C2QD
 bond     C2QD C2TY
 bond     C2QE C2QH
 bond     C2QE C2TX
 bond     C2QF C2QG
 bond     C2QF C2QI
 bond     C2QG C2QH
 bond     C2QH C2UC
 bond     C2QI C2QL
 bond     C2QI C2UB
 bond     C2QJ C2QK
 bond     C2QJ C2QM
 bond     C2QK C2QL
 bond     C2QL C2UG
 bond     C2QM C2QP
 bond     C2QM C2UF
 bond     C2QN C2QO
 bond     C2QN C2QQ
 bond     C2QO C2QP
 bond     C2QP C2UK
 bond     C2QQ C2QT
 bond     C2QQ C2UJ
 bond     C2QR C2QS
 bond     C2QR C2QU
 bond     C2QS C2QT
 bond     C2QT C2UO
 bond     C2QU C2QX
 bond     C2QU C2UN
 bond     C2QV C2QW
 bond     C2QV C2QY
 bond     C2QW C2QX
 bond     C2QX C2US
 bond     C2QY C2RB
 bond     C2QY C2UR
 bond     C2QZ C2RA
 bond     C2QZ C2RC
 bond     C2RA C2RB
 bond     C2RB C2UW
 bond     C2RC C2RF
 bond     C2RC C2UV
 bond     C2RD C2RE
 bond     C2RD C2RG
 bond     C2RE C2RF
 bond     C2RF C2VA
 bond     C2RG C2UZ
 bond     C2RH C2RI
 bond     C2RH C2RK
 bond     C2RI C2RJ
 bond     C2RJ C2VC
 bond     C2RJ C2VE
 bond     C2RK C2RN
 bond     C2RK C2VD
 bond     C2RL C2RM
 bond     C2RL C2RO
 bond     C2RM C2RN
 bond     C2RN C2VI
 bond     C2RO C2RR
 bond     C2RO C2VH
 bond     C2RP C2RQ
 bond     C2RP C2RS
 bond     C2RQ C2RR
 bond     C2RR C2VM
 bond     C2RS C2RV
 bond     C2RS C2VL
 bond     C2RT C2RU
 bond     C2RT C2RW
 bond     C2RU C2RV
 bond     C2RV C2VQ
 bond     C2RW C2RZ
 bond     C2RW C2VP
 bond     C2RX C2RY
 bond     C2RX C2SA
 bond     C2RY C2RZ
 bond     C2RZ C2VU
 bond     C2SA C2SD
 bond     C2SA C2VT
 bond     C2SB C2SC
 bond     C2SB C2SE
 bond     C2SC C2SD
 bond     C2SD C2VY
 bond     C2SE C2SH
 bond     C2SE C2VX
 bond     C2SF C2SG
 bond     C2SF C2SI
 bond     C2SG C2SH
 bond     C2SH C2WC
 bond     C2SI C2SL
 bond     C2SI C2WB
 bond     C2SJ C2SK
 bond     C2SJ C2SM
 bond     C2SK C2SL
 bond     C2SL C2WG
 bond     C2SM C2SP
 bond     C2SM C2WF
 bond     C2SN C2SO
 bond     C2SN C2SQ
 bond     C2SO C2SP
 bond     C2SP C2WK
 bond     C2SQ C2ST
 bond     C2SQ C2WJ
 bond     C2SR C2SS
 bond     C2SR C2SU
 bond     C2SS C2ST
 bond     C2ST C2WO
 bond     C2SU C2SX
 bond     C2SU C2WN
 bond     C2SV C2SW
 bond     C2SV C2SY
 bond     C2SW C2SX
 bond     C2SX C2WS
 bond     C2SY C2TB
 bond     C2SY C2WR
 bond     C2SZ C2TA
 bond     C2SZ C2TC
 bond     C2TA C2TB
 bond     C2TB C2WW
 bond     C2TC C2TF
 bond     C2TC C2WV
 bond     C2TD C2TE
 bond     C2TD C2TG
 bond     C2TE C2TF
 bond     C2TF C2XA
 bond     C2TG C2TJ
 bond     C2TG C2WZ
 bond     C2TH C2TI
 bond     C2TH C2TK
 bond     C2TI C2TJ
 bond     C2TJ C2XE
 bond     C2TK C2TN
 bond     C2TK C2XD
 bond     C2TL C2TM
 bond     C2TL C2TO
 bond     C2TM C2TN
 bond     C2TN C2XI
 bond     C2TO C2TR
 bond     C2TO C2XH
 bond     C2TP C2TQ
 bond     C2TP C2TS
 bond     C2TQ C2TR
 bond     C2TR C2XM
 bond     C2TS C2TV
 bond     C2TS C2XL
 bond     C2TT C2TU
 bond     C2TT C2TW
 bond     C2TU C2TV
 bond     C2TV C2XQ
 bond     C2TW C2TZ
 bond     C2TW C2XP
 bond     C2TX C2TY
 bond     C2TX C2UA
 bond     C2TY C2TZ
 bond     C2TZ C2XU
 bond     C2UA C2UD
 bond     C2UA C2XT
 bond     C2UB C2UC
 bond     C2UB C2UE
 bond     C2UC C2UD
 bond     C2UD C2XY
 bond     C2UE C2UH
 bond     C2UE C2XX
 bond     C2UF C2UG
 bond     C2UF C2UI
 bond     C2UG C2UH
 bond     C2UH C2YC
 bond     C2UI C2UL
 bond     C2UI C2YB
 bond     C2UJ C2UK
 bond     C2UJ C2UM
 bond     C2UK C2UL
 bond     C2UL C2YG
 bond     C2UM C2UP
 bond     C2UM C2YF
 bond     C2UN C2UO
 bond     C2UN C2UQ
 bond     C2UO C2UP
 bond     C2UP C2YK
 bond     C2UQ C2UT
 bond     C2UQ C2YJ
 bond     C2UR C2US
 bond     C2UR C2UU
 bond     C2US C2UT
 bond     C2UT C2YO
 bond     C2UU C2UX
 bond     C2UU C2YN
 bond     C2UV C2UW
 bond     C2UV C2UY
 bond     C2UW C2UX
 bond     C2UX C2YS
 bond     C2UY C2VB
 bond     C2UY C2YR
 bond     C2UZ C2VA
 bond     C2UZ C2VC
 bond     C2VA C2VB
 bond     C2VB C2YW
 bond     C2VC C2YV
 bond     C2VD C2VE
 bond     C2VD C2VG
 bond     C2VE C2VF
 bond     C2VF C2YY
 bond     C2VF C2ZA
 bond     C2VG C2VJ
 bond     C2VG C2YZ
 bond     C2VH C2VI
 bond     C2VH C2VK
 bond     C2VI C2VJ
 bond     C2VJ C2ZE
 bond     C2VK C2VN
 bond     C2VK C2ZD
 bond     C2VL C2VM
 bond     C2VL C2VO
 bond     C2VM C2VN
 bond     C2VN C2ZI
 bond     C2VO C2VR
 bond     C2VO C2ZH
 bond     C2VP C2VQ
 bond     C2VP C2VS
 bond     C2VQ C2VR
 bond     C2VR C2ZM
 bond     C2VS C2VV
 bond     C2VS C2ZL
 bond     C2VT C2VU
 bond     C2VT C2VW
 bond     C2VU C2VV
 bond     C2VV C2ZQ
 bond     C2VW C2VZ
 bond     C2VW C2ZP
 bond     C2VX C2VY
 bond     C2VX C2WA
 bond     C2VY C2VZ
 bond     C2VZ C2ZU
 bond     C2WA C2WD
 bond     C2WA C2ZT
 bond     C2WB C2WC
 bond     C2WB C2WE
 bond     C2WC C2WD
 bond     C2WD C2ZY
 bond     C2WE C2WH
 bond     C2WE C2ZX
 bond     C2WF C2WG
 bond     C2WF C2WI
 bond     C2WG C2WH
 bond     C2WH C3AC
 bond     C2WI C2WL
 bond     C2WI C3AB
 bond     C2WJ C2WK
 bond     C2WJ C2WM
 bond     C2WK C2WL
 bond     C2WL C3AG
 bond     C2WM C2WP
 bond     C2WM C3AF
 bond     C2WN C2WO
 bond     C2WN C2WQ
 bond     C2WO C2WP
 bond     C2WP C3AK
 bond     C2WQ C2WT
 bond     C2WQ C3AJ
 bond     C2WR C2WS
 bond     C2WR C2WU
 bond     C2WS C2WT
 bond     C2WT C3AO
 bond     C2WU C2WX
 bond     C2WU C3AN
 bond     C2WV C2WW
 bond     C2WV C2WY
 bond     C2WW C2WX
 bond     C2WX C3AS
 bond     C2WY C2XB
 bond     C2WY C3AR
 bond     C2WZ C2XA
 bond     C2WZ C2XC
 bond     C2XA C2XB
 bond     C2XB C3AW
 bond     C2XC C2XF
 bond     C2XC C3AV
 bond     C2XD C2XE
 bond     C2XD C2XG
 bond     C2XE C2XF
 bond     C2XF C3BA
 bond     C2XG C2XJ
 bond     C2XG C3AZ
 bond     C2XH C2XI
 bond     C2XH C2XK
 bond     C2XI C2XJ
 bond     C2XJ C3BE
 bond     C2XK C2XN
 bond     C2XK C3BD
 bond     C2XL C2XM
 bond     C2XL C2XO
 bond     C2XM C2XN
 bond     C2XN C3BI
 bond     C2XO C2XR
 bond     C2XO C3BH
 bond     C2XP C2XQ
 bond     C2XP C2XS
 bond     C2XQ C2XR
 bond     C2XR C3BM
 bond     C2XS C2XV
 bond     C2XS C3BL
 bond     C2XT C2XU
 bond     C2XT C2XW
 bond     C2XU C2XV
 bond     C2XV C3BQ
 bond     C2XW C2XZ
 bond     C2XW C3BP
 bond     C2XX C2XY
 bond     C2XX C2YA
 bond     C2XY C2XZ
 bond     C2XZ C3BU
 bond     C2YA C2YD
 bond     C2YA C3BT
 bond     C2YB C2YC
 bond     C2YB C2YE
 bond     C2YC C2YD
 bond     C2YD C3BY
 bond     C2YE C2YH
 bond     C2YE C3BX
 bond     C2YF C2YG
 bond     C2YF C2YI
 bond     C2YG C2YH
 bond     C2YH C3CC
 bond     C2YI C2YL
 bond     C2YI C3CB
 bond     C2YJ C2YK
 bond     C2YJ C2YM
 bond     C2YK C2YL
 bond     C2YL C3CG
 bond     C2YM C2YP
 bond     C2YM C3CF
 bond     C2YN C2YO
 bond     C2YN C2YQ
 bond     C2YO C2YP
 bond     C2YP C3CK
 bond     C2YQ C2YT
 bond     C2YQ C3CJ
 bond     C2YR C2YS
 bond     C2YR C2YU
 bond     C2YS C2YT
 bond     C2YT C3CO
 bond     C2YU C2YX
 bond     C2YU C3CN
 bond     C2YV C2YW
 bond     C2YV C2YY
 bond     C2YW C2YX
 bond     C2YX C3CS
 bond     C2YY C3CR
 bond     C2YZ C2ZA
 bond     C2YZ C2ZC
 bond     C2ZA C2ZB
 bond     C2ZB C3CU
 bond     C2ZB C3CW
 bond     C2ZC C2ZF
 bond     C2ZC C3CV
 bond     C2ZD C2ZE
 bond     C2ZD C2ZG
 bond     C2ZE C2ZF
 bond     C2ZF C3DA
 bond     C2ZG C2ZJ
 bond     C2ZG C3CZ
 bond     C2ZH C2ZI
 bond     C2ZH C2ZK
 bond     C2ZI C2ZJ
 bond     C2ZJ C3DE
 bond     C2ZK C2ZN
 bond     C2ZK C3DD
 bond     C2ZL C2ZM
 bond     C2ZL C2ZO
 bond     C2ZM C2ZN
 bond     C2ZN C3DI
 bond     C2ZO C2ZR
 bond     C2ZO C3DH
 bond     C2ZP C2ZQ
 bond     C2ZP C2ZS
 bond     C2ZQ C2ZR
 bond     C2ZR C3DM
 bond     C2ZS C2ZV
 bond     C2ZS C3DL
 bond     C2ZT C2ZU
 bond     C2ZT C2ZW
 bond     C2ZU C2ZV
 bond     C2ZV C3DQ
 bond     C2ZW C2ZZ
 bond     C2ZW C3DP
 bond     C2ZX C2ZY
 bond     C2ZX C3AA
 bond     C2ZY C2ZZ
 bond     C2ZZ C3DU
 bond     C3AA C3AD
 bond     C3AA C3DT
 bond     C3AB C3AC
 bond     C3AB C3AE
 bond     C3AC C3AD
 bond     C3AD C3DY
 bond     C3AE C3AH
 bond     C3AE C3DX
 bond     C3AF C3AG
 bond     C3AF C3AI
 bond     C3AG C3AH
 bond     C3AH C3EC
 bond     C3AI C3AL
 bond     C3AI C3EB
 bond     C3AJ C3AK
 bond     C3AJ C3AM
 bond     C3AK C3AL
 bond     C3AL C3EG
 bond     C3AM C3AP
 bond     C3AM C3EF
 bond     C3AN C3AO
 bond     C3AN C3AQ
 bond     C3AO C3AP
 bond     C3AP C3EK
 bond     C3AQ C3AT
 bond     C3AQ C3EJ
 bond     C3AR C3AS
 bond     C3AR C3AU
 bond     C3AS C3AT
 bond     C3AT C3EO
 bond     C3AU C3AX
 bond     C3AU C3EN
 bond     C3AV C3AW
 bond     C3AV C3AY
 bond     C3AW C3AX
 bond     C3AX C3ES
 bond     C3AY C3BB
 bond     C3AY C3ER
 bond     C3AZ C3BA
 bond     C3AZ C3BC
 bond     C3BA C3BB
 bond     C3BB C3EW
 bond     C3BC C3BF
 bond     C3BC C3EV
 bond     C3BD C3BE
 bond     C3BD C3BG
 bond     C3BE C3BF
 bond     C3BF C3FA
 bond     C3BG C3BJ
 bond     C3BG C3EZ
 bond     C3BH C3BI
 bond     C3BH C3BK
 bond     C3BI C3BJ
 bond     C3BJ C3FE
 bond     C3BK C3BN
 bond     C3BK C3FD
 bond     C3BL C3BM
 bond     C3BL C3BO
 bond     C3BM C3BN
 bond     C3BN C3FI
 bond     C3BO C3BR
 bond     C3BO C3FH
 bond     C3BP C3BQ
 bond     C3BP C3BS
 bond     C3BQ C3BR
 bond     C3BR C3FM
 bond     C3BS C3BV
 bond     C3BS C3FL
 bond     C3BT C3BU
 bond     C3BT C3BW
 bond     C3BU C3BV
 bond     C3BV C3FQ
 bond     C3BW C3BZ
 bond     C3BW C3FP
 bond     C3BX C3BY
 bond     C3BX C3CA
 bond     C3BY C3BZ
 bond     C3BZ C3FU
 bond     C3CA C3CD
 bond     C3CA C3FT
 bond     C3CB C3CC
 bond     C3CB C3CE
 bond     C3CC C3CD
 bond     C3CD C3FY
 bond     C3CE C3CH
 bond     C3CE C3FX
 bond     C3CF C3CG
 bond     C3CF C3CI
 bond     C3CG C3CH
 bond     C3CH C3GC
 bond     C3CI C3CL
 bond     C3CI C3GB
 bond     C3CJ C3CK
 bond     C3CJ C3CM
 bond     C3CK C3CL
 bond     C3CL C3GG
 bond     C3CM C3CP
 bond     C3CM C3GF
 bond     C3CN C3CO
 bond     C3CN C3CQ
 bond     C3CO C3CP
 bond     C3CP C3GK
 bond     C3CQ C3CT
 bond     C3CQ C3GJ
 bond     C3CR C3CS
 bond     C3CR C3CU
 bond     C3CS C3CT
 bond     C3CT C3GO
 bond     C3CU C3GN
 bond     C3CV C3CW
 bond     C3CV C3CY
 bond     C3CW C3CX
 bond     C3CX C3GQ
 bond     C3CX C3GS
 bond     C3CY C3DB
 bond     C3CY C3GR
 bond     C3CZ C3DA
 bond     C3CZ C3DC
 bond     C3DA C3DB
 bond     C3DB C3GW
 bond     C3DC C3DF
 bond     C3DC C3GV
 bond     C3DD C3DE
 bond     C3DD C3DG
 bond     C3DE C3DF
 bond     C3DF C3HA
 bond     C3DG C3DJ
 bond     C3DG C3GZ
 bond     C3DH C3DI
 bond     C3DH C3DK
 bond     C3DI C3DJ
 bond     C3DJ C3HE
 bond     C3DK C3DN
 bond     C3DK C3HD
 bond     C3DL C3DM
 bond     C3DL C3DO
 bond     C3DM C3DN
 bond     C3DN C3HI
 bond     C3DO C3DR
 bond     C3DO C3HH
 bond     C3DP C3DQ
 bond     C3DP C3DS
 bond     C3DQ C3DR
 bond     C3DR C3HM
 bond     C3DS C3DV
 bond     C3DS C3HL
 bond     C3DT C3DU
 bond     C3DT C3DW
 bond     C3DU C3DV
 bond     C3DV C3HQ
 bond     C3DW C3DZ
 bond     C3DW C3HP
 bond     C3DX C3DY
 bond     C3DX C3EA
 bond     C3DY C3DZ
 bond     C3DZ C3HU
 bond     C3EA C3ED
 bond     C3EA C3HT
 bond     C3EB C3EC
 bond     C3EB C3EE
 bond     C3EC C3ED
 bond     C3ED C3HY
 bond     C3EE C3EH
 bond     C3EE C3HX
 bond     C3EF C3EG
 bond     C3EF C3EI
 bond     C3EG C3EH
 bond     C3EH C3IC
 bond     C3EI C3EL
 bond     C3EI C3IB
 bond     C3EJ C3EK
 bond     C3EJ C3EM
 bond     C3EK C3EL
 bond     C3EL C3IG
 bond     C3EM C3EP
 bond     C3EM C3IF
 bond     C3EN C3EO
 bond     C3EN C3EQ
 bond     C3EO C3EP
 bond     C3EP C3IK
 bond     C3EQ C3ET
 bond     C3EQ C3IJ
 bond     C3ER C3ES
 bond     C3ER C3EU
 bond     C3ES C3ET
 bond     C3ET C3IO
 bond     C3EU C3EX
 bond     C3EU C3IN
 bond     C3EV C3EW
 bond     C3EV C3EY
 bond     C3EW C3EX
 bond     C3EX C3IS
 bond     C3EY C3FB
 bond     C3EY C3IR
 bond     C3EZ C3FA
 bond     C3EZ C3FC
 bond     C3FA C3FB
 bond     C3FB C3IW
 bond     C3FC C3FF
 bond     C3FC C3IV
 bond     C3FD C3FE
 bond     C3FD C3FG
 bond     C3FE C3FF
 bond     C3FF C3JA
 bond     C3FG C3FJ
 bond     C3FG C3IZ
 bond     C3FH C3FI
 bond     C3FH C3FK
 bond     C3FI C3FJ
 bond     C3FJ C3JE
 bond     C3FK C3FN
 bond     C3FK C3JD
 bond     C3FL C3FM
 bond     C3FL C3FO
 bond     C3FM C3FN
 bond     C3FN C3JI
 bond     C3FO C3FR
 bond     C3FO C3JH
 bond     C3FP C3FQ
 bond     C3FP C3FS
 bond     C3FQ C3FR
 bond     C3FR C3JM
 bond     C3FS C3FV
 bond     C3FS C3JL
 bond     C3FT C3FU
 bond     C3FT C3FW
 bond     C3FU C3FV
 bond     C3FV C3JQ
 bond     C3FW C3FZ
 bond     C3FW C3JP
 bond     C3FX C3FY
 bond     C3FX C3GA
 bond     C3FY C3FZ
 bond     C3FZ C3JU
 bond     C3GA C3GD
 bond     C3GA C3JT
 bond     C3GB C3GC
 bond     C3GB C3GE
 bond     C3GC C3GD
 bond     C3GD C3JY
 bond     C3GE C3GH
 bond     C3GE C3JX
 bond     C3GF C3GG
 bond     C3GF C3GI
 bond     C3GG C3GH
 bond     C3GH C3KC
 bond     C3GI C3GL
 bond     C3GI C3KB
 bond     C3GJ C3GK
 bond     C3GJ C3GM
 bond     C3GK C3GL
 bond     C3GL C3KG
 bond     C3GM C3GP
 bond     C3GM C3KF
 bond     C3GN C3GO
 bond     C3GN C3GQ
 bond     C3GO C3GP
 bond     C3GP C3KK
 bond     C3GQ C3KJ
 bond     C3GR C3GS
 bond     C3GR C3GU
 bond     C3GS C3GT
 bond     C3GT C3KM
 bond     C3GT C3KO
 bond     C3GU C3GX
 bond     C3GU C3KN
 bond     C3GV C3GW
 bond     C3GV C3GY
 bond     C3GW C3GX
 bond     C3GX C3KS
 bond     C3GY C3HB
 bond     C3GY C3KR
 bond     C3GZ C3HA
 bond     C3GZ C3HC
 bond     C3HA C3HB
 bond     C3HB C3KW
 bond     C3HC C3HF
 bond     C3HC C3KV
 bond     C3HD C3HE
 bond     C3HD C3HG
 bond     C3HE C3HF
 bond     C3HF C3LA
 bond     C3HG C3HJ
 bond     C3HG C3KZ
 bond     C3HH C3HI
 bond     C3HH C3HK
 bond     C3HI C3HJ
 bond     C3HJ C3LE
 bond     C3HK C3HN
 bond     C3HK C3LD
 bond     C3HL C3HM
 bond     C3HL C3HO
 bond     C3HM C3HN
 bond     C3HN C3LI
 bond     C3HO C3HR
 bond     C3HO C3LH
 bond     C3HP C3HQ
 bond     C3HP C3HS
 bond     C3HQ C3HR
 bond     C3HR C3LM
 bond     C3HS C3HV
 bond     C3HS C3LL
 bond     C3HT C3HU
 bond     C3HT C3HW
 bond     C3HU C3HV
 bond     C3HV C3LQ
 bond     C3HW C3HZ
 bond     C3HW C3LP
 bond     C3HX C3HY
 bond     C3HX C3IA
 bond     C3HY C3HZ
 bond     C3HZ C3LU
 bond     C3IA C3ID
 bond     C3IA C3LT
 bond     C3IB C3IC
 bond     C3IB C3IE
 bond     C3IC C3ID
 bond     C3ID C3LY
 bond     C3IE C3IH
 bond     C3IE C3LX
 bond     C3IF C3IG
 bond     C3IF C3II
 bond     C3IG C3IH
 bond     C3IH C3MC
 bond     C3II C3IL
 bond     C3II C3MB
 bond     C3IJ C3IK
 bond     C3IJ C3IM
 bond     C3IK C3IL
 bond     C3IL C3MG
 bond     C3IM C3IP
 bond     C3IM C3MF
 bond     C3IN C3IO
 bond     C3IN C3IQ
 bond     C3IO C3IP
 bond     C3IP C3MK
 bond     C3IQ C3IT
 bond     C3IQ C3MJ
 bond     C3IR C3IS
 bond     C3IR C3IU
 bond     C3IS C3IT
 bond     C3IT C3MO
 bond     C3IU C3IX
 bond     C3IU C3MN
 bond     C3IV C3IW
 bond     C3IV C3IY
 bond     C3IW C3IX
 bond     C3IX C3MS
 bond     C3IY C3JB
 bond     C3IY C3MR
 bond     C3IZ C3JA
 bond     C3IZ C3JC
 bond     C3JA C3JB
 bond     C3JB C3MW
 bond     C3JC C3JF
 bond     C3JC C3MV
 bond     C3JD C3JE
 bond     C3JD C3JG
 bond     C3JE C3JF
 bond     C3JF C3NA
 bond     C3JG C3JJ
 bond     C3JG C3MZ
 bond     C3JH C3JI
 bond     C3JH C3JK
 bond     C3JI C3JJ
 bond     C3JJ C3NE
 bond     C3JK C3JN
 bond     C3JK C3ND
 bond     C3JL C3JM
 bond     C3JL C3JO
 bond     C3JM C3JN
 bond     C3JN C3NI
 bond     C3JO C3JR
 bond     C3JO C3NH
 bond     C3JP C3JQ
 bond     C3JP C3JS
 bond     C3JQ C3JR
 bond     C3JR C3NM
 bond     C3JS C3JV
 bond     C3JS C3NL
 bond     C3JT C3JU
 bond     C3JT C3JW
 bond     C3JU C3JV
 bond     C3JV C3NQ
 bond     C3JW C3JZ
 bond     C3JW C3NP
 bond     C3JX C3JY
 bond     C3JX C3KA
 bond     C3JY C3JZ
 bond     C3JZ C3NU
 bond     C3KA C3KD
 bond     C3KA C3NT
 bond     C3KB C3KC
 bond     C3KB C3KE
 bond     C3KC C3KD
 bond     C3KD C3NY
 bond     C3KE C3KH
 bond     C3KE C3NX
 bond     C3KF C3KG
 bond     C3KF C3KI
 bond     C3KG C3KH
 bond     C3KH C3OC
 bond     C3KI C3KL
 bond     C3KI C3OB
 bond     C3KJ C3KK
 bond     C3KJ C3KM
 bond     C3KK C3KL
 bond     C3KL C3OG
 bond     C3KM C3OF
 bond     C3KN C3KO
 bond     C3KN C3KQ
 bond     C3KO C3KP
 bond     C3KP C3OI
 bond     C3KP C3OK
 bond     C3KQ C3KT
 bond     C3KQ C3OJ
 bond     C3KR C3KS
 bond     C3KR C3KU
 bond     C3KS C3KT
 bond     C3KT C3OO
 bond     C3KU C3KX
 bond     C3KU C3ON
 bond     C3KV C3KW
 bond     C3KV C3KY
 bond     C3KW C3KX
 bond     C3KX C3OS
 bond     C3KY C3LB
 bond     C3KY C3OR
 bond     C3KZ C3LA
 bond     C3KZ C3LC
 bond     C3LA C3LB
 bond     C3LB C3OW
 bond     C3LC C3LF
 bond     C3LC C3OV
 bond     C3LD C3LE
 bond     C3LD C3LG
 bond     C3LE C3LF
 bond     C3LF C3PA
 bond     C3LG C3LJ
 bond     C3LG C3OZ
 bond     C3LH C3LI
 bond     C3LH C3LK
 bond     C3LI C3LJ
 bond     C3LJ C3PE
 bond     C3LK C3LN
 bond     C3LK C3PD
 bond     C3LL C3LM
 bond     C3LL C3LO
 bond     C3LM C3LN
 bond     C3LN C3PI
 bond     C3LO C3LR
 bond     C3LO C3PH
 bond     C3LP C3LQ
 bond     C3LP C3LS
 bond     C3LQ C3LR
 bond     C3LR C3PM
 bond     C3LS C3LV
 bond     C3LS C3PL
 bond     C3LT C3LU
 bond     C3LT C3LW
 bond     C3LU C3LV
 bond     C3LV C3PQ
 bond     C3LW C3LZ
 bond     C3LW C3PP
 bond     C3LX C3LY
 bond     C3LX C3MA
 bond     C3LY C3LZ
 bond     C3LZ C3PU
 bond     C3MA C3MD
 bond     C3MA C3PT
 bond     C3MB C3MC
 bond     C3MB C3ME
 bond     C3MC C3MD
 bond     C3MD C3PY
 bond     C3ME C3MH
 bond     C3ME C3PX
 bond     C3MF C3MG
 bond     C3MF C3MI
 bond     C3MG C3MH
 bond     C3MH C3QC
 bond     C3MI C3ML
 bond     C3MI C3QB
 bond     C3MJ C3MK
 bond     C3MJ C3MM
 bond     C3MK C3ML
 bond     C3ML C3QG
 bond     C3MM C3MP
 bond     C3MM C3QF
 bond     C3MN C3MO
 bond     C3MN C3MQ
 bond     C3MO C3MP
 bond     C3MP C3QK
 bond     C3MQ C3MT
 bond     C3MQ C3QJ
 bond     C3MR C3MS
 bond     C3MR C3MU
 bond     C3MS C3MT
 bond     C3MT C3QO
 bond     C3MU C3MX
 bond     C3MU C3QN
 bond     C3MV C3MW
 bond     C3MV C3MY
 bond     C3MW C3MX
 bond     C3MX C3QS
 bond     C3MY C3NB
 bond     C3MY C3QR
 bond     C3MZ C3NA
 bond     C3MZ C3NC
 bond     C3NA C3NB
 bond     C3NB C3QW
 bond     C3NC C3NF
 bond     C3NC C3QV
 bond     C3ND C3NE
 bond     C3ND C3NG
 bond     C3NE C3NF
 bond     C3NF C3RA
 bond     C3NG C3NJ
 bond     C3NG C3QZ
 bond     C3NH C3NI
 bond     C3NH C3NK
 bond     C3NI C3NJ
 bond     C3NJ C3RE
 bond     C3NK C3NN
 bond     C3NK C3RD
 bond     C3NL C3NM
 bond     C3NL C3NO
 bond     C3NM C3NN
 bond     C3NN C3RI
 bond     C3NO C3NR
 bond     C3NO C3RH
 bond     C3NP C3NQ
 bond     C3NP C3NS
 bond     C3NQ C3NR
 bond     C3NR C3RM
 bond     C3NS C3NV
 bond     C3NS C3RL
 bond     C3NT C3NU
 bond     C3NT C3NW
 bond     C3NU C3NV
 bond     C3NV C3RQ
 bond     C3NW C3NZ
 bond     C3NW C3RP
 bond     C3NX C3NY
 bond     C3NX C3OA
 bond     C3NY C3NZ
 bond     C3NZ C3RU
 bond     C3OA C3OD
 bond     C3OA C3RT
 bond     C3OB C3OC
 bond     C3OB C3OE
 bond     C3OC C3OD
 bond     C3OD C3RY
 bond     C3OE C3OH
 bond     C3OE C3RX
 bond     C3OF C3OG
 bond     C3OF C3OI
 bond     C3OG C3OH
 bond     C3OH C3SC
 bond     C3OI C3SB
 bond     C3OJ C3OK
 bond     C3OJ C3OM
 bond     C3OK C3OL
 bond     C3OL C3SE
 bond     C3OL C3SG
 bond     C3OM C3OP
 bond     C3OM C3SF
 bond     C3ON C3OO
 bond     C3ON C3OQ
 bond     C3OO C3OP
 bond     C3OP C3SK
 bond     C3OQ C3OT
 bond     C3OQ C3SJ
 bond     C3OR C3OS
 bond     C3OR C3OU
 bond     C3OS C3OT
 bond     C3OT C3SO
 bond     C3OU C3OX
 bond     C3OU C3SN
 bond     C3OV C3OW
 bond     C3OV C3OY
 bond     C3OW C3OX
 bond     C3OX C3SS
 bond     C3OY C3PB
 bond     C3OY C3SR
 bond     C3OZ C3PA
 bond     C3OZ C3PC
 bond     C3PA C3PB
 bond     C3PB C3SW
 bond     C3PC C3PF
 bond     C3PC C3SV
 bond     C3PD C3PE
 bond     C3PD C3PG
 bond     C3PE C3PF
 bond     C3PF C3TA
 bond     C3PG C3PJ
 bond     C3PG C3SZ
 bond     C3PH C3PI
 bond     C3PH C3PK
 bond     C3PI C3PJ
 bond     C3PJ C3TE
 bond     C3PK C3PN
 bond     C3PK C3TD
 bond     C3PL C3PM
 bond     C3PL C3PO
 bond     C3PM C3PN
 bond     C3PN C3TI
 bond     C3PO C3PR
 bond     C3PO C3TH
 bond     C3PP C3PQ
 bond     C3PP C3PS
 bond     C3PQ C3PR
 bond     C3PR C3TM
 bond     C3PS C3PV
 bond     C3PS C3TL
 bond     C3PT C3PU
 bond     C3PT C3PW
 bond     C3PU C3PV
 bond     C3PV C3TQ
 bond     C3PW C3PZ
 bond     C3PW C3TP
 bond     C3PX C3PY
 bond     C3PX C3QA
 bond     C3PY C3PZ
 bond     C3PZ C3TU
 bond     C3QA C3QD
 bond     C3QA C3TT
 bond     C3QB C3QC
 bond     C3QB C3QE
 bond     C3QC C3QD
 bond     C3QD C3TY
 bond     C3QE C3QH
 bond     C3QE C3TX
 bond     C3QF C3QG
 bond     C3QF C3QI
 bond     C3QG C3QH
 bond     C3QH C3UC
 bond     C3QI C3QL
 bond     C3QI C3UB
 bond     C3QJ C3QK
 bond     C3QJ C3QM
 bond     C3QK C3QL
 bond     C3QL C3UG
 bond     C3QM C3QP
 bond     C3QM C3UF
 bond     C3QN C3QO
 bond     C3QN C3QQ
 bond     C3QO C3QP
 bond     C3QP C3UK
 bond     C3QQ C3QT
 bond     C3QQ C3UJ
 bond     C3QR C3QS
 bond     C3QR C3QU
 bond     C3QS C3QT
 bond     C3QT C3UO
 bond     C3QU C3QX
 bond     C3QU C3UN
 bond     C3QV C3QW
 bond     C3QV C3QY
 bond     C3QW C3QX
 bond     C3QX C3US
 bond     C3QY C3RB
 bond     C3QY C3UR
 bond     C3QZ C3RA
 bond     C3QZ C3RC
 bond     C3RA C3RB
 bond     C3RB C3UW
 bond     C3RC C3RF
 bond     C3RC C3UV
 bond     C3RD C3RE
 bond     C3RD C3RG
 bond     C3RE C3RF
 bond     C3RF C3VA
 bond     C3RG C3RJ
 bond     C3RG C3UZ
 bond     C3RH C3RI
 bond     C3RH C3RK
 bond     C3RI C3RJ
 bond     C3RJ C3VE
 bond     C3RK C3RN
 bond     C3RK C3VD
 bond     C3RL C3RM
 bond     C3RL C3RO
 bond     C3RM C3RN
 bond     C3RN C3VI
 bond     C3RO C3RR
 bond     C3RO C3VH
 bond     C3RP C3RQ
 bond     C3RP C3RS
 bond     C3RQ C3RR
 bond     C3RR C3VM
 bond     C3RS C3RV
 bond     C3RS C3VL
 bond     C3RT C3RU
 bond     C3RT C3RW
 bond     C3RU C3RV
 bond     C3RV C3VQ
 bond     C3RW C3RZ
 bond     C3RW C3VP
 bond     C3RX C3RY
 bond     C3RX C3SA
 bond     C3RY C3RZ
 bond     C3RZ C3VU
 bond     C3SA C3SD
 bond     C3SA C3VT
 bond     C3SB C3SC
 bond     C3SB C3SE
 bond     C3SC C3SD
 bond     C3SD C3VY
 bond     C3SE C3VX
 bond     C3SF C3SG
 bond     C3SF C3SI
 bond     C3SG C3SH
 bond     C3SH C3WA
 bond     C3SI C3SL
 bond     C3SJ C3SK
 bond     C3SJ C3SM
 bond     C3SK C3SL
 bond     C3SM C3SP
 bond     C3SN C3SO
 bond     C3SN C3SQ
 bond     C3SO C3SP
 bond     C3SQ C3ST
 bond     C3SR C3SS
 bond     C3SR C3SU
 bond     C3SS C3ST
 bond     C3SU C3SX
 bond     C3SV C3SW
 bond     C3SV C3SY
 bond     C3SW C3SX
 bond     C3SY C3TB
 bond     C3SZ C3TA
 bond     C3SZ C3TC
 bond     C3TA C3TB
 bond     C3TC C3TF
 bond     C3TD C3TE
 bond     C3TD C3TG
 bond     C3TE C3TF
 bond     C3TG C3TJ
 bond     C3TH C3TI
 bond     C3TH C3TK
 bond     C3TI C3TJ
 bond     C3TK C3TN
 bond     C3TL C3TM
 bond     C3TL C3TO
 bond     C3TM C3TN
 bond     C3TO C3TR
 bond     C3TP C3TQ
 bond     C3TP C3TS
 bond     C3TQ C3TR
 bond     C3TS C3TV
 bond     C3TT C3TU
 bond     C3TT C3TW
 bond     C3TU C3TV
 bond     C3TW C3TZ
 bond     C3TX C3TY
 bond     C3TX C3UA
 bond     C3TY C3TZ
 bond     C3UA C3UD
 bond     C3UB C3UC
 bond     C3UB C3UE
 bond     C3UC C3UD
 bond     C3UE C3UH
 bond     C3UF C3UG
 bond     C3UF C3UI
 bond     C3UG C3UH
 bond     C3UI C3UL
 bond     C3UJ C3UK
 bond     C3UJ C3UM
 bond     C3UK C3UL
 bond     C3UM C3UP
 bond     C3UN C3UO
 bond     C3UN C3UQ
 bond     C3UO C3UP
 bond     C3UQ C3UT
 bond     C3UR C3US
 bond     C3UR C3UU
 bond     C3US C3UT
 bond     C3UU C3UX
 bond     C3UV C3UW
 bond     C3UV C3UY
 bond     C3UW C3UX
 bond     C3UY C3VB
 bond     C3UZ C3VA
 bond     C3UZ C3VC
 bond     C3VA C3VB
 bond     C3VC C3VF
 bond     C3VD C3VE
 bond     C3VD C3VG
 bond     C3VE C3VF
 bond     C3VG C3VJ
 bond     C3VH C3VI
 bond     C3VH C3VK
 bond     C3VI C3VJ
 bond     C3VK C3VN
 bond     C3VL C3VM
 bond     C3VL C3VO
 bond     C3VM C3VN
 bond     C3VO C3VR
 bond     C3VP C3VQ
 bond     C3VP C3VS
 bond     C3VQ C3VR
 bond     C3VS C3VV
 bond     C3VT C3VU
 bond     C3VT C3VW
 bond     C3VU C3VV
 bond     C3VW C3VZ
 bond     C3VX C3VY
 bond     C3VX C3WA
 bond     C3VY C3VZ


RESIDUE GR2  0.0

 group
  atom   C1   CG  0.0000
  atom   C2   CG  0.0000
  atom   C3   CG  0.0000
  atom   C4   CG  0.0000
  atom   C5   CG  0.0000
  atom   C6   CG  0.0000
  atom   C7   CG  0.0000
  atom   C8   CG  0.0000
  atom   C9   CG  0.0000
  atom   C10  CG  0.0000
 group
  atom   C11  CG  0.0000
  atom   C12  CG  0.0000
  atom   C13  CG  0.0000
  atom   C14  CG  0.0000
  atom   C15  CG  0.0000
  atom   C16  CG  0.0000
  atom   C17  CG  0.0000
  atom   C18  CG  0.0000
  atom   C19  CG  0.0000
  atom   C20  CG  0.0000
 group
  atom   C21  CG  0.0000
  atom   C22  CG  0.0000
  atom   C23  CG  0.0000
  atom   C24  CG  0.0000
  atom   C25  CG  0.0000
  atom   C26  CG  0.0000
  atom   C27  CG  0.0000
  atom   C28  CG  0.0000
  atom   C29  CG  0.0000
  atom   C30  CG  0.0000
 group
  atom   C31  CG  0.0000
  atom   C32  CG  0.0000
  atom   C33  CG  0.0000
  atom   C34  CG  0.0000
  atom   C35  CG  0.0000
  atom   C36  CG  0.0000
  atom   C37  CG  0.0000
  atom   C38  CG  0.0000
  atom   C39  CG  0.0000
  atom   C40  CG  0.0000
 group
  atom   C41  CG  0.0000
  atom   C42  CG  0.0000
  atom   C43  CG  0.0000
  atom   C44  CG  0.0000
  atom   C45  CG  0.0000
  atom   C46  CG  0.0000
  atom   C47  CG  0.0000
  atom   C48  CG  0.0000
  atom   C49  CG  0.0000
  atom   C50  CG  0.0000
 group
  atom   C51  CG  0.0000
  atom   C52  CG  0.0000
  atom   C53  CG  0.0000
  atom   C54  CG  0.0000
  atom   C55  CG  0.0000
  atom   C56  CG  0.0000
  atom   C57  CG  0.0000
  atom   C58  CG  0.0000
  atom   C59  CG  0.0000
  atom   C60  CG  0.0000
 group
  atom   C61  CG  0.0000
  atom   C62  CG  0.0000
  atom   C63  CG  0.0000
  atom   C64  CG  0.0000
  atom   C65  CG  0.0000
  atom   C66  CG  0.0000
  atom   C67  CG  0.0000
  atom   C68  CG  0.0000
  atom   C69  CG  0.0000
  atom   C70  CG  0.0000
 group
  atom   C71  CG  0.0000
  atom   C72  CG  0.0000
  atom   C73  CG  0.0000
  atom   C74  CG  0.0000
  atom   C75  CG  0.0000
  atom   C76  CG  0.0000
  atom   C77  CG  0.0000
  atom   C78  CG  0.0000
  atom   C79  CG  0.0000
  atom   C80  CG  0.0000
 group
  atom   C81  CG  0.0000
  atom   C82  CG  0.0000
  atom   C83  CG  0.0000
  atom   C84  CG  0.0000
  atom   C85  CG  0.0000
  atom   C86  CG  0.0000
  atom   C87  CG  0.0000
  atom   C88  CG  0.0000
  atom   C89  CG  0.0000
  atom   C90  CG  0.0000
 group
  atom   C91  CG  0.0000
  atom   C92  CG  0.0000
  atom   C93  CG  0.0000
  atom   C94  CG  0.0000
  atom   C95  CG  0.0000
  atom   C96  CG  0.0000
  atom   C97  CG  0.0000
  atom   C98  CG  0.0000
  atom   C99  CG  0.0000
  atom   C100 CG  0.0000
 group
  atom   C101 CG  0.0000
  atom   C102 CG  0.0000
  atom   C103 CG  0.0000
  atom   C104 CG  0.0000
  atom   C105 CG  0.0000
  atom   C106 CG  0.0000
  atom   C107 CG  0.0000
  atom   C108 CG  0.0000
  atom   C109 CG  0.0000
  atom   C110 CG  0.0000
 group
  atom   C111 CG  0.0000
  atom   C112 CG  0.0000
  atom   C113 CG  0.0000
  atom   C114 CG  0.0000
  atom   C115 CG  0.0000
  atom   C116 CG  0.0000
  atom   C117 CG  0.0000
  atom   C118 CG  0.0000
  atom   C119 CG  0.0000
  atom   C120 CG  0.0000
 group
  atom   C121 CG  0.0000
  atom   C122 CG  0.0000
  atom   C123 CG  0.0000
  atom   C124 CG  0.0000
  atom   C125 CG  0.0000
  atom   C126 CG  0.0000
  atom   C127 CG  0.0000
  atom   C128 CG  0.0000
  atom   C129 CG  0.0000
  atom   C130 CG  0.0000
 group
  atom   C131 CG  0.0000
  atom   C132 CG  0.0000
  atom   C133 CG  0.0000
  atom   C134 CG  0.0000
  atom   C135 CG  0.0000
  atom   C136 CG  0.0000
  atom   C137 CG  0.0000
  atom   C138 CG  0.0000
  atom   C139 CG  0.0000
  atom   C140 CG  0.0000
 group
  atom   C141 CG  0.0000
  atom   C142 CG  0.0000
  atom   C143 CG  0.0000
  atom   C144 CG  0.0000
  atom   C145 CG  0.0000
  atom   C146 CG  0.0000
  atom   C147 CG  0.0000
  atom   C148 CG  0.0000
  atom   C149 CG  0.0000
  atom   C150 CG  0.0000
 group
  atom   C151 CG  0.0000
  atom   C152 CG  0.0000
  atom   C153 CG  0.0000
  atom   C154 CG  0.0000
  atom   C155 CG  0.0000
  atom   C156 CG  0.0000
  atom   C157 CG  0.0000
  atom   C158 CG  0.0000
  atom   C159 CG  0.0000
  atom   C160 CG  0.0000
 group
  atom   C161 CG  0.0000
  atom   C162 CG  0.0000
  atom   C163 CG  0.0000
  atom   C164 CG  0.0000
  atom   C165 CG  0.0000
  atom   C166 CG  0.0000
  atom   C167 CG  0.0000
  atom   C168 CG  0.0000
  atom   C169 CG  0.0000
  atom   C170 CG  0.0000
 group
  atom   C171 CG  0.0000
  atom   C172 CG  0.0000
  atom   C173 CG  0.0000
  atom   C174 CG  0.0000
  atom   C175 CG  0.0000
  atom   C176 CG  0.0000
  atom   C177 CG  0.0000
  atom   C178 CG  0.0000
  atom   C179 CG  0.0000
  atom   C180 CG  0.0000
 group
  atom   C181 CG  0.0000
  atom   C182 CG  0.0000
  atom   C183 CG  0.0000
  atom   C184 CG  0.0000
  atom   C185 CG  0.0000
  atom   C186 CG  0.0000
  atom   C187 CG  0.0000
  atom   C188 CG  0.0000
  atom   C189 CG  0.0000
  atom   C190 CG  0.0000
 group
  atom   C191 CG  0.0000
  atom   C192 CG  0.0000
  atom   C193 CG  0.0000
  atom   C194 CG  0.0000
  atom   C195 CG  0.0000
  atom   C196 CG  0.0000
  atom   C197 CG  0.0000
  atom   C198 CG  0.0000
  atom   C199 CG  0.0000
  atom   C200 CG  0.0000
 group
  atom   C201 CG  0.0000
  atom   C202 CG  0.0000
  atom   C203 CG  0.0000
  atom   C204 CG  0.0000
  atom   C205 CG  0.0000
  atom   C206 CG  0.0000
  atom   C207 CG  0.0000
  atom   C208 CG  0.0000
  atom   C209 CG  0.0000
  atom   C210 CG  0.0000
 group
  atom   C211 CG  0.0000
  atom   C212 CG  0.0000
  atom   C213 CG  0.0000
  atom   C214 CG  0.0000
  atom   C215 CG  0.0000
  atom   C216 CG  0.0000
  atom   C217 CG  0.0000
  atom   C218 CG  0.0000
  atom   C219 CG  0.0000
  atom   C220 CG  0.0000
 group
  atom   C221 CG  0.0000
  atom   C222 CG  0.0000
  atom   C223 CG  0.0000
  atom   C224 CG  0.0000
  atom   C225 CG  0.0000
  atom   C226 CG  0.0000
  atom   C227 CG  0.0000
  atom   C228 CG  0.0000
  atom   C229 CG  0.0000
  atom   C230 CG  0.0000
 group
  atom   C231 CG  0.0000
  atom   C232 CG  0.0000
  atom   C233 CG  0.0000
  atom   C234 CG  0.0000
  atom   C235 CG  0.0000
  atom   C236 CG  0.0000
  atom   C237 CG  0.0000
  atom   C238 CG  0.0000
  atom   C239 CG  0.0000
  atom   C240 CG  0.0000
 group
  atom   C241 CG  0.0000
  atom   C242 CG  0.0000
  atom   C243 CG  0.0000
  atom   C244 CG  0.0000
  atom   C245 CG  0.0000
  atom   C246 CG  0.0000
  atom   C247 CG  0.0000
  atom   C248 CG  0.0000
  atom   C249 CG  0.0000
  atom   C250 CG  0.0000
 group
  atom   C251 CG  0.0000
  atom   C252 CG  0.0000
  atom   C253 CG  0.0000
  atom   C254 CG  0.0000
  atom   C255 CG  0.0000
  atom   C256 CG  0.0000
  atom   C257 CG  0.0000
  atom   C258 CG  0.0000
  atom   C259 CG  0.0000
  atom   C260 CG  0.0000
 group
  atom   C261 CG  0.0000
  atom   C262 CG  0.0000
  atom   C263 CG  0.0000
  atom   C264 CG  0.0000
  atom   C265 CG  0.0000
  atom   C266 CG  0.0000
  atom   C267 CG  0.0000
  atom   C268 CG  0.0000
  atom   C269 CG  0.0000
  atom   C270 CG  0.0000
 group
  atom   C271 CG  0.0000
  atom   C272 CG  0.0000
  atom   C273 CG  0.0000
  atom   C274 CG  0.0000
  atom   C275 CG  0.0000
  atom   C276 CG  0.0000
  atom   C277 CG  0.0000
  atom   C278 CG  0.0000
  atom   C279 CG  0.0000
  atom   C280 CG  0.0000
 group
  atom   C281 CG  0.0000
  atom   C282 CG  0.0000
  atom   C283 CG  0.0000
  atom   C284 CG  0.0000
  atom   C285 CG  0.0000
  atom   C286 CG  0.0000
  atom   C287 CG  0.0000
  atom   C288 CG  0.0000
  atom   C289 CG  0.0000
  atom   C290 CG  0.0000
 group
  atom   C291 CG  0.0000
  atom   C292 CG  0.0000
  atom   C293 CG  0.0000
  atom   C294 CG  0.0000
  atom   C295 CG  0.0000
  atom   C296 CG  0.0000
  atom   C297 CG  0.0000
  atom   C298 CG  0.0000
  atom   C299 CG  0.0000
  atom   C300 CG  0.0000
 group
  atom   C301 CG  0.0000
  atom   C302 CG  0.0000
  atom   C303 CG  0.0000
  atom   C304 CG  0.0000
  atom   C305 CG  0.0000
  atom   C306 CG  0.0000
  atom   C307 CG  0.0000
  atom   C308 CG  0.0000
  atom   C309 CG  0.0000
  atom   C310 CG  0.0000
 group
  atom   C311 CG  0.0000
  atom   C312 CG  0.0000
  atom   C313 CG  0.0000
  atom   C314 CG  0.0000
  atom   C315 CG  0.0000
  atom   C316 CG  0.0000
  atom   C317 CG  0.0000
  atom   C318 CG  0.0000
  atom   C319 CG  0.0000
  atom   C320 CG  0.0000
 group
  atom   C321 CG  0.0000
  atom   C322 CG  0.0000
  atom   C323 CG  0.0000
  atom   C324 CG  0.0000
  atom   C325 CG  0.0000
  atom   C326 CG  0.0000
  atom   C327 CG  0.0000
  atom   C328 CG  0.0000
  atom   C329 CG  0.0000
  atom   C330 CG  0.0000
 group
  atom   C331 CG  0.0000
  atom   C332 CG  0.0000
  atom   C333 CG  0.0000
  atom   C334 CG  0.0000
  atom   C335 CG  0.0000
  atom   C336 CG  0.0000
  atom   C337 CG  0.0000
  atom   C338 CG  0.0000
  atom   C339 CG  0.0000
  atom   C340 CG  0.0000
 group
  atom   C341 CG  0.0000
  atom   C342 CG  0.0000
  atom   C343 CG  0.0000
  atom   C344 CG  0.0000
  atom   C345 CG  0.0000
  atom   C346 CG  0.0000
  atom   C347 CG  0.0000
  atom   C348 CG  0.0000
  atom   C349 CG  0.0000
  atom   C350 CG  0.0000
 group
  atom   C351 CG  0.0000
  atom   C352 CG  0.0000
  atom   C353 CG  0.0000
  atom   C354 CG  0.0000
  atom   C355 CG  0.0000
  atom   C356 CG  0.0000
  atom   C357 CG  0.0000
  atom   C358 CG  0.0000
  atom   C359 CG  0.0000
  atom   C360 CG  0.0000
 group
  atom   C361 CG  0.0000
  atom   C362 CG  0.0000
  atom   C363 CG  0.0000
  atom   C364 CG  0.0000
  atom   C365 CG  0.0000
  atom   C366 CG  0.0000
  atom   C367 CG  0.0000
  atom   C368 CG  0.0000
  atom   C369 CG  0.0000
  atom   C370 CG  0.0000
 group
  atom   C371 CG  0.0000
  atom   C372 CG  0.0000
  atom   C373 CG  0.0000
  atom   C374 CG  0.0000
  atom   C375 CG  0.0000
  atom   C376 CG  0.0000
  atom   C377 CG  0.0000
  atom   C378 CG  0.0000
  atom   C379 CG  0.0000
  atom   C380 CG  0.0000
 group
  atom   C381 CG  0.0000
  atom   C382 CG  0.0000
  atom   C383 CG  0.0000
  atom   C384 CG  0.0000
  atom   C385 CG  0.0000
  atom   C386 CG  0.0000
  atom   C387 CG  0.0000
  atom   C388 CG  0.0000
  atom   C389 CG  0.0000
  atom   C390 CG  0.0000
 group
  atom   C391 CG  0.0000
  atom   C392 CG  0.0000
  atom   C393 CG  0.0000
  atom   C394 CG  0.0000
  atom   C395 CG  0.0000
  atom   C396 CG  0.0000
  atom   C397 CG  0.0000
  atom   C398 CG  0.0000
  atom   C399 CG  0.0000
  atom   C400 CG  0.0000
 group
  atom   C401 CG  0.0000
  atom   C402 CG  0.0000
  atom   C403 CG  0.0000
  atom   C404 CG  0.0000
  atom   C405 CG  0.0000
  atom   C406 CG  0.0000
  atom   C407 CG  0.0000
  atom   C408 CG  0.0000
  atom   C409 CG  0.0000
  atom   C410 CG  0.0000
 group
  atom   C411 CG  0.0000
  atom   C412 CG  0.0000
  atom   C413 CG  0.0000
  atom   C414 CG  0.0000
  atom   C415 CG  0.0000
  atom   C416 CG  0.0000
  atom   C417 CG  0.0000
  atom   C418 CG  0.0000
  atom   C419 CG  0.0000
  atom   C420 CG  0.0000
 group
  atom   C421 CG  0.0000
  atom   C422 CG  0.0000
  atom   C423 CG  0.0000
  atom   C424 CG  0.0000
  atom   C425 CG  0.0000
  atom   C426 CG  0.0000
  atom   C427 CG  0.0000
  atom   C428 CG  0.0000
  atom   C429 CG  0.0000
  atom   C430 CG  0.0000
 group
  atom   C431 CG  0.0000
  atom   C432 CG  0.0000
  atom   C433 CG  0.0000
  atom   C434 CG  0.0000
  atom   C435 CG  0.0000
  atom   C436 CG  0.0000
  atom   C437 CG  0.0000
  atom   C438 CG  0.0000
  atom   C439 CG  0.0000
  atom   C440 CG  0.0000
 group
  atom   C441 CG  0.0000
  atom   C442 CG  0.0000
  atom   C443 CG  0.0000
  atom   C444 CG  0.0000
  atom   C445 CG  0.0000
  atom   C446 CG  0.0000
  atom   C447 CG  0.0000
  atom   C448 CG  0.0000
  atom   C449 CG  0.0000
  atom   C450 CG  0.0000
 group
  atom   C451 CG  0.0000
  atom   C452 CG  0.0000
  atom   C453 CG  0.0000
  atom   C454 CG  0.0000
  atom   C455 CG  0.0000
  atom   C456 CG  0.0000
  atom   C457 CG  0.0000
  atom   C458 CG  0.0000
  atom   C459 CG  0.0000
  atom   C460 CG  0.0000
 group
  atom   C461 CG  0.0000
  atom   C462 CG  0.0000
  atom   C463 CG  0.0000
  atom   C464 CG  0.0000
  atom   C465 CG  0.0000
  atom   C466 CG  0.0000
  atom   C467 CG  0.0000
  atom   C468 CG  0.0000
  atom   C469 CG  0.0000
  atom   C470 CG  0.0000
 group
  atom   C471 CG  0.0000
  atom   C472 CG  0.0000
  atom   C473 CG  0.0000
  atom   C474 CG  0.0000
  atom   C475 CG  0.0000
  atom   C476 CG  0.0000
  atom   C477 CG  0.0000
  atom   C478 CG  0.0000
  atom   C479 CG  0.0000
  atom   C480 CG  0.0000
 group
  atom   C481 CG  0.0000
  atom   C482 CG  0.0000
  atom   C483 CG  0.0000
  atom   C484 CG  0.0000
  atom   C485 CG  0.0000
  atom   C486 CG  0.0000
  atom   C487 CG  0.0000
  atom   C488 CG  0.0000
  atom   C489 CG  0.0000
  atom   C490 CG  0.0000
 group
  atom   C491 CG  0.0000
  atom   C492 CG  0.0000
  atom   C493 CG  0.0000
  atom   C494 CG  0.0000
  atom   C495 CG  0.0000
  atom   C496 CG  0.0000
  atom   C497 CG  0.0000
  atom   C498 CG  0.0000
  atom   C499 CG  0.0000
  atom   C500 CG  0.0000
 group
  atom   C501 CG  0.0000
  atom   C502 CG  0.0000
  atom   C503 CG  0.0000
  atom   C504 CG  0.0000
  atom   C505 CG  0.0000
  atom   C506 CG  0.0000
  atom   C507 CG  0.0000
  atom   C508 CG  0.0000
  atom   C509 CG  0.0000
  atom   C510 CG  0.0000
 group
  atom   C511 CG  0.0000
  atom   C512 CG  0.0000
  atom   C513 CG  0.0000
  atom   C514 CG  0.0000
  atom   C515 CG  0.0000
  atom   C516 CG  0.0000
  atom   C517 CG  0.0000
  atom   C518 CG  0.0000
  atom   C519 CG  0.0000
  atom   C520 CG  0.0000
 group
  atom   C521 CG  0.0000
  atom   C522 CG  0.0000
  atom   C523 CG  0.0000
  atom   C524 CG  0.0000
  atom   C525 CG  0.0000
  atom   C526 CG  0.0000
  atom   C527 CG  0.0000
  atom   C528 CG  0.0000
  atom   C529 CG  0.0000
  atom   C530 CG  0.0000
 group
  atom   C531 CG  0.0000
  atom   C532 CG  0.0000
  atom   C533 CG  0.0000
  atom   C534 CG  0.0000
  atom   C535 CG  0.0000
  atom   C536 CG  0.0000
  atom   C537 CG  0.0000
  atom   C538 CG  0.0000
  atom   C539 CG  0.0000
  atom   C540 CG  0.0000
 group
  atom   C541 CG  0.0000
  atom   C542 CG  0.0000
  atom   C543 CG  0.0000
  atom   C544 CG  0.0000
  atom   C545 CG  0.0000
  atom   C546 CG  0.0000
  atom   C547 CG  0.0000
  atom   C548 CG  0.0000
  atom   C549 CG  0.0000
  atom   C550 CG  0.0000
 group
  atom   C551 CG  0.0000
  atom   C552 CG  0.0000
  atom   C553 CG  0.0000
  atom   C554 CG  0.0000
  atom   C555 CG  0.0000
  atom   C556 CG  0.0000
  atom   C557 CG  0.0000
  atom   C558 CG  0.0000
  atom   C559 CG  0.0000
  atom   C560 CG  0.0000
 group
  atom   C561 CG  0.0000
  atom   C562 CG  0.0000
  atom   C563 CG  0.0000
  atom   C564 CG  0.0000
  atom   C565 CG  0.0000
  atom   C566 CG  0.0000
  atom   C567 CG  0.0000
  atom   C568 CG  0.0000
  atom   C569 CG  0.0000
  atom   C570 CG  0.0000
 group
  atom   C571 CG  0.0000
  atom   C572 CG  0.0000
  atom   C573 CG  0.0000
  atom   C574 CG  0.0000
  atom   C575 CG  0.0000
  atom   C576 CG  0.0000
  atom   C577 CG  0.0000
  atom   C578 CG  0.0000
  atom   C579 CG  0.0000
  atom   C580 CG  0.0000
 group
  atom   C581 CG  0.0000
  atom   C582 CG  0.0000
  atom   C583 CG  0.0000
  atom   C584 CG  0.0000
  atom   C585 CG  0.0000
  atom   C586 CG  0.0000
  atom   C587 CG  0.0000
  atom   C588 CG  0.0000
  atom   C589 CG  0.0000
  atom   C590 CG  0.0000
 group
  atom   C591 CG  0.0000
  atom   C592 CG  0.0000
  atom   C593 CG  0.0000
  atom   C594 CG  0.0000
  atom   C595 CG  0.0000
  atom   C596 CG  0.0000
  atom   C597 CG  0.0000
  atom   C598 CG  0.0000
  atom   C599 CG  0.0000
  atom   C600 CG  0.0000
 group
  atom   C601 CG  0.0000
  atom   C602 CG  0.0000
  atom   C603 CG  0.0000
  atom   C604 CG  0.0000
  atom   C605 CG  0.0000
  atom   C606 CG  0.0000
  atom   C607 CG  0.0000
  atom   C608 CG  0.0000
  atom   C609 CG  0.0000
  atom   C610 CG  0.0000
 group
  atom   C611 CG  0.0000
  atom   C612 CG  0.0000
  atom   C613 CG  0.0000
  atom   C614 CG  0.0000
  atom   C615 CG  0.0000
  atom   C616 CG  0.0000
  atom   C617 CG  0.0000
  atom   C618 CG  0.0000
  atom   C619 CG  0.0000
  atom   C620 CG  0.0000
 group
  atom   C621 CG  0.0000
  atom   C622 CG  0.0000
  atom   C623 CG  0.0000
  atom   C624 CG  0.0000
  atom   C625 CG  0.0000
  atom   C626 CG  0.0000
  atom   C627 CG  0.0000
  atom   C628 CG  0.0000
  atom   C629 CG  0.0000
  atom   C630 CG  0.0000
 group
  atom   C631 CG  0.0000
  atom   C632 CG  0.0000
  atom   C633 CG  0.0000
  atom   C634 CG  0.0000
  atom   C635 CG  0.0000
  atom   C636 CG  0.0000
  atom   C637 CG  0.0000
  atom   C638 CG  0.0000
  atom   C639 CG  0.0000
  atom   C640 CG  0.0000
 group
  atom   C641 CG  0.0000
  atom   C642 CG  0.0000
  atom   C643 CG  0.0000
  atom   C644 CG  0.0000
  atom   C645 CG  0.0000
  atom   C646 CG  0.0000
  atom   C647 CG  0.0000
  atom   C648 CG  0.0000
  atom   C649 CG  0.0000
  atom   C650 CG  0.0000
 group
  atom   C651 CG  0.0000
  atom   C652 CG  0.0000
  atom   C653 CG  0.0000
  atom   C654 CG  0.0000
  atom   C655 CG  0.0000
  atom   C656 CG  0.0000
  atom   C657 CG  0.0000
  atom   C658 CG  0.0000
  atom   C659 CG  0.0000
  atom   C660 CG  0.0000
 group
  atom   C661 CG  0.0000
  atom   C662 CG  0.0000
  atom   C663 CG  0.0000
  atom   C664 CG  0.0000
  atom   C665 CG  0.0000
  atom   C666 CG  0.0000
  atom   C667 CG  0.0000
  atom   C668 CG  0.0000
  atom   C669 CG  0.0000
  atom   C670 CG  0.0000
 group
  atom   C671 CG  0.0000
  atom   C672 CG  0.0000
  atom   C673 CG  0.0000
  atom   C674 CG  0.0000
  atom   C675 CG  0.0000
  atom   C676 CG  0.0000
  atom   C677 CG  0.0000
  atom   C678 CG  0.0000
  atom   C679 CG  0.0000
  atom   C680 CG  0.0000
 group
  atom   C681 CG  0.0000
  atom   C682 CG  0.0000
  atom   C683 CG  0.0000
  atom   C684 CG  0.0000
  atom   C685 CG  0.0000
  atom   C686 CG  0.0000
  atom   C687 CG  0.0000
  atom   C688 CG  0.0000
  atom   C689 CG  0.0000
  atom   C690 CG  0.0000
 group
  atom   C691 CG  0.0000
  atom   C692 CG  0.0000
  atom   C693 CG  0.0000
  atom   C694 CG  0.0000
  atom   C695 CG  0.0000
  atom   C696 CG  0.0000
  atom   C697 CG  0.0000
  atom   C698 CG  0.0000
  atom   C699 CG  0.0000
  atom   C700 CG  0.0000
 group
  atom   C701 CG  0.0000
  atom   C702 CG  0.0000
  atom   C703 CG  0.0000
  atom   C704 CG  0.0000
  atom   C705 CG  0.0000
  atom   C706 CG  0.0000
  atom   C707 CG  0.0000
  atom   C708 CG  0.0000
  atom   C709 CG  0.0000
  atom   C710 CG  0.0000
 group
  atom   C711 CG  0.0000
  atom   C712 CG  0.0000
  atom   C713 CG  0.0000
  atom   C714 CG  0.0000
  atom   C715 CG  0.0000
  atom   C716 CG  0.0000
  atom   C717 CG  0.0000
  atom   C718 CG  0.0000
  atom   C719 CG  0.0000
  atom   C720 CG  0.0000
 group
  atom   C721 CG  0.0000
  atom   C722 CG  0.0000
  atom   C723 CG  0.0000
  atom   C724 CG  0.0000
  atom   C725 CG  0.0000
  atom   C726 CG  0.0000
  atom   C727 CG  0.0000
  atom   C728 CG  0.0000
  atom   C729 CG  0.0000
  atom   C730 CG  0.0000
 group
  atom   C731 CG  0.0000
  atom   C732 CG  0.0000
  atom   C733 CG  0.0000
  atom   C734 CG  0.0000
  atom   C735 CG  0.0000
  atom   C736 CG  0.0000
  atom   C737 CG  0.0000
  atom   C738 CG  0.0000
  atom   C739 CG  0.0000
  atom   C740 CG  0.0000
 group
  atom   C741 CG  0.0000
  atom   C742 CG  0.0000
  atom   C743 CG  0.0000
  atom   C744 CG  0.0000
  atom   C745 CG  0.0000
  atom   C746 CG  0.0000
  atom   C747 CG  0.0000
  atom   C748 CG  0.0000
  atom   C749 CG  0.0000
  atom   C750 CG  0.0000
 group
  atom   C751 CG  0.0000
  atom   C752 CG  0.0000
  atom   C753 CG  0.0000
  atom   C754 CG  0.0000
  atom   C755 CG  0.0000
  atom   C756 CG  0.0000
  atom   C757 CG  0.0000
  atom   C758 CG  0.0000
  atom   C759 CG  0.0000
  atom   C760 CG  0.0000
 group
  atom   C761 CG  0.0000
  atom   C762 CG  0.0000
  atom   C763 CG  0.0000
  atom   C764 CG  0.0000
  atom   C765 CG  0.0000
  atom   C766 CG  0.0000
  atom   C767 CG  0.0000
  atom   C768 CG  0.0000
  atom   C769 CG  0.0000
  atom   C770 CG  0.0000
 group
  atom   C771 CG  0.0000
  atom   C772 CG  0.0000
  atom   C773 CG  0.0000
  atom   C774 CG  0.0000
  atom   C775 CG  0.0000
  atom   C776 CG  0.0000
  atom   C777 CG  0.0000
  atom   C778 CG  0.0000
  atom   C779 CG  0.0000
  atom   C780 CG  0.0000
 group
  atom   C781 CG  0.0000
  atom   C782 CG  0.0000
  atom   C783 CG  0.0000
  atom   C784 CG  0.0000
  atom   C785 CG  0.0000
  atom   C786 CG  0.0000
  atom   C787 CG  0.0000
  atom   C788 CG  0.0000
  atom   C789 CG  0.0000
  atom   C790 CG  0.0000
 group
  atom   C791 CG  0.0000
  atom   C792 CG  0.0000
  atom   C793 CG  0.0000
  atom   C794 CG  0.0000
  atom   C795 CG  0.0000
  atom   C796 CG  0.0000
  atom   C797 CG  0.0000
  atom   C798 CG  0.0000
  atom   C799 CG  0.0000
  atom   C800 CG  0.0000
 group
  atom   C801 CG  0.0000
  atom   C802 CG  0.0000
  atom   C803 CG  0.0000
  atom   C804 CG  0.0000
  atom   C805 CG  0.0000
  atom   C806 CG  0.0000
  atom   C807 CG  0.0000
  atom   C808 CG  0.0000
  atom   C809 CG  0.0000
  atom   C810 CG  0.0000
 group
  atom   C811 CG  0.0000
  atom   C812 CG  0.0000
  atom   C813 CG  0.0000
  atom   C814 CG  0.0000
  atom   C815 CG  0.0000
  atom   C816 CG  0.0000
  atom   C817 CG  0.0000
  atom   C818 CG  0.0000
  atom   C819 CG  0.0000
  atom   C820 CG  0.0000
 group
  atom   C821 CG  0.0000
  atom   C822 CG  0.0000
  atom   C823 CG  0.0000
  atom   C824 CG  0.0000
  atom   C825 CG  0.0000
  atom   C826 CG  0.0000
  atom   C827 CG  0.0000
  atom   C828 CG  0.0000
  atom   C829 CG  0.0000
  atom   C830 CG  0.0000
 group
  atom   C831 CG  0.0000
  atom   C832 CG  0.0000
  atom   C833 CG  0.0000
  atom   C834 CG  0.0000
  atom   C835 CG  0.0000
  atom   C836 CG  0.0000
  atom   C837 CG  0.0000
  atom   C838 CG  0.0000
  atom   C839 CG  0.0000
  atom   C840 CG  0.0000
 group
  atom   C841 CG  0.0000
  atom   C842 CG  0.0000
  atom   C843 CG  0.0000
  atom   C844 CG  0.0000
  atom   C845 CG  0.0000
  atom   C846 CG  0.0000
  atom   C847 CG  0.0000
  atom   C848 CG  0.0000
  atom   C849 CG  0.0000
  atom   C850 CG  0.0000
 group
  atom   C851 CG  0.0000
  atom   C852 CG  0.0000
  atom   C853 CG  0.0000
  atom   C854 CG  0.0000
  atom   C855 CG  0.0000
  atom   C856 CG  0.0000
  atom   C857 CG  0.0000
  atom   C858 CG  0.0000
  atom   C859 CG  0.0000
  atom   C860 CG  0.0000
 group
  atom   C861 CG  0.0000
  atom   C862 CG  0.0000
  atom   C863 CG  0.0000
  atom   C864 CG  0.0000
  atom   C865 CG  0.0000
  atom   C866 CG  0.0000
  atom   C867 CG  0.0000
  atom   C868 CG  0.0000
  atom   C869 CG  0.0000
  atom   C870 CG  0.0000
 group
  atom   C871 CG  0.0000
  atom   C872 CG  0.0000
  atom   C873 CG  0.0000
  atom   C874 CG  0.0000
  atom   C875 CG  0.0000
  atom   C876 CG  0.0000
  atom   C877 CG  0.0000
  atom   C878 CG  0.0000
  atom   C879 CG  0.0000
  atom   C880 CG  0.0000
 group
  atom   C881 CG  0.0000
  atom   C882 CG  0.0000
  atom   C883 CG  0.0000
  atom   C884 CG  0.0000
  atom   C885 CG  0.0000
  atom   C886 CG  0.0000
  atom   C887 CG  0.0000
  atom   C888 CG  0.0000
  atom   C889 CG  0.0000
  atom   C890 CG  0.0000
 group
  atom   C891 CG  0.0000
  atom   C892 CG  0.0000
  atom   C893 CG  0.0000
  atom   C894 CG  0.0000
  atom   C895 CG  0.0000
  atom   C896 CG  0.0000
  atom   C897 CG  0.0000
  atom   C898 CG  0.0000
  atom   C899 CG  0.0000
  atom   C900 CG  0.0000
 group
  atom   C901 CG  0.0000
  atom   C902 CG  0.0000
  atom   C903 CG  0.0000
  atom   C904 CG  0.0000
  atom   C905 CG  0.0000
  atom   C906 CG  0.0000
  atom   C907 CG  0.0000
  atom   C908 CG  0.0000
  atom   C909 CG  0.0000
  atom   C910 CG  0.0000
 group
  atom   C911 CG  0.0000
  atom   C912 CG  0.0000
  atom   C913 CG  0.0000
  atom   C914 CG  0.0000
  atom   C915 CG  0.0000
  atom   C916 CG  0.0000
  atom   C917 CG  0.0000
  atom   C918 CG  0.0000
  atom   C919 CG  0.0000
  atom   C920 CG  0.0000
 group
  atom   C921 CG  0.0000
  atom   C922 CG  0.0000
  atom   C923 CG  0.0000
  atom   C924 CG  0.0000
  atom   C925 CG  0.0000
  atom   C926 CG  0.0000
  atom   C927 CG  0.0000
  atom   C928 CG  0.0000
  atom   C929 CG  0.0000
  atom   C930 CG  0.0000
 group
  atom   C931 CG  0.0000
  atom   C932 CG  0.0000
  atom   C933 CG  0.0000
  atom   C934 CG  0.0000
  atom   C935 CG  0.0000
  atom   C936 CG  0.0000
  atom   C937 CG  0.0000
  atom   C938 CG  0.0000
  atom   C939 CG  0.0000
  atom   C940 CG  0.0000
 group
  atom   C941 CG  0.0000
  atom   C942 CG  0.0000
  atom   C943 CG  0.0000
  atom   C944 CG  0.0000
  atom   C945 CG  0.0000
  atom   C946 CG  0.0000
  atom   C947 CG  0.0000
  atom   C948 CG  0.0000
  atom   C949 CG  0.0000
  atom   C950 CG  0.0000
 group
  atom   C951 CG  0.0000
  atom   C952 CG  0.0000
  atom   C953 CG  0.0000
  atom   C954 CG  0.0000
  atom   C955 CG  0.0000
  atom   C956 CG  0.0000
  atom   C957 CG  0.0000
  atom   C958 CG  0.0000
  atom   C959 CG  0.0000
  atom   C960 CG  0.0000
 group
  atom   C961 CG  0.0000
  atom   C962 CG  0.0000
  atom   C963 CG  0.0000
  atom   C964 CG  0.0000
  atom   C965 CG  0.0000
  atom   C966 CG  0.0000
  atom   C967 CG  0.0000
  atom   C968 CG  0.0000
  atom   C969 CG  0.0000
  atom   C970 CG  0.0000
 group
  atom   C971 CG  0.0000
  atom   C972 CG  0.0000
  atom   C973 CG  0.0000
  atom   C974 CG  0.0000
  atom   C975 CG  0.0000
  atom   C976 CG  0.0000
  atom   C977 CG  0.0000
  atom   C978 CG  0.0000
  atom   C979 CG  0.0000
  atom   C980 CG  0.0000
 group
  atom   C981 CG  0.0000
  atom   C982 CG  0.0000
  atom   C983 CG  0.0000
  atom   C984 CG  0.0000
  atom   C985 CG  0.0000
  atom   C986 CG  0.0000
  atom   C987 CG  0.0000
  atom   C988 CG  0.0000
  atom   C989 CG  0.0000
  atom   C990 CG  0.0000
 group
  atom   C991 CG  0.0000
  atom   C992 CG  0.0000
  atom   C993 CG  0.0000
  atom   C994 CG  0.0000
  atom   C995 CG  0.0000
  atom   C996 CG  0.0000
  atom   C997 CG  0.0000
  atom   C998 CG  0.0000
  atom   C999 CG  0.0000
  atom   C0AA CG  0.0000
 group
  atom   C0AB CG  0.0000
  atom   C0AC CG  0.0000
  atom   C0AD CG  0.0000
  atom   C0AE CG  0.0000
  atom   C0AF CG  0.0000
  atom   C0AG CG  0.0000
  atom   C0AH CG  0.0000
  atom   C0AI CG  0.0000
  atom   C0AJ CG  0.0000
  atom   C0AK CG  0.0000
 group
  atom   C0AL CG  0.0000
  atom   C0AM CG  0.0000
  atom   C0AN CG  0.0000
  atom   C0AO CG  0.0000
  atom   C0AP CG  0.0000
  atom   C0AQ CG  0.0000
  atom   C0AR CG  0.0000
  atom   C0AS CG  0.0000
  atom   C0AT CG  0.0000
  atom   C0AU CG  0.0000
 group
  atom   C0AV CG  0.0000
  atom   C0AW CG  0.0000
  atom   C0AX CG  0.0000
  atom   C0AY CG  0.0000
  atom   C0AZ CG  0.0000
  atom   C0BA CG  0.0000
  atom   C0BB CG  0.0000
  atom   C0BC CG  0.0000
  atom   C0BD CG  0.0000
  atom   C0BE CG  0.0000
 group
  atom   C0BF CG  0.0000
  atom   C0BG CG  0.0000
  atom   C0BH CG  0.0000
  atom   C0BI CG  0.0000
  atom   C0BJ CG  0.0000
  atom   C0BK CG  0.0000
  atom   C0BL CG  0.0000
  atom   C0BM CG  0.0000
  atom   C0BN CG  0.0000
  atom   C0BO CG  0.0000
 group
  atom   C0BP CG  0.0000
  atom   C0BQ CG  0.0000
  atom   C0BR CG  0.0000
  atom   C0BS CG  0.0000
  atom   C0BT CG  0.0000
  atom   C0BU CG  0.0000
  atom   C0BV CG  0.0000
  atom   C0BW CG  0.0000
  atom   C0BX CG  0.0000
  atom   C0BY CG  0.0000
 group
  atom   C0BZ CG  0.0000
  atom   C0CA CG  0.0000
  atom   C0CB CG  0.0000
  atom   C0CC CG  0.0000
  atom   C0CD CG  0.0000
  atom   C0CE CG  0.0000
  atom   C0CF CG  0.0000
  atom   C0CG CG  0.0000
  atom   C0CH CG  0.0000
  atom   C0CI CG  0.0000
 group
  atom   C0CJ CG  0.0000
  atom   C0CK CG  0.0000
  atom   C0CL CG  0.0000
  atom   C0CM CG  0.0000
  atom   C0CN CG  0.0000
  atom   C0CO CG  0.0000
  atom   C0CP CG  0.0000
  atom   C0CQ CG  0.0000
  atom   C0CR CG  0.0000
  atom   C0CS CG  0.0000
 group
  atom   C0CT CG  0.0000
  atom   C0CU CG  0.0000
  atom   C0CV CG  0.0000
  atom   C0CW CG  0.0000
  atom   C0CX CG  0.0000
  atom   C0CY CG  0.0000
  atom   C0CZ CG  0.0000
  atom   C0DA CG  0.0000
  atom   C0DB CG  0.0000
  atom   C0DC CG  0.0000
 group
  atom   C0DD CG  0.0000
  atom   C0DE CG  0.0000
  atom   C0DF CG  0.0000
  atom   C0DG CG  0.0000
  atom   C0DH CG  0.0000
  atom   C0DI CG  0.0000
  atom   C0DJ CG  0.0000
  atom   C0DK CG  0.0000
  atom   C0DL CG  0.0000
  atom   C0DM CG  0.0000
 group
  atom   C0DN CG  0.0000
  atom   C0DO CG  0.0000
  atom   C0DP CG  0.0000
  atom   C0DQ CG  0.0000
  atom   C0DR CG  0.0000
  atom   C0DS CG  0.0000
  atom   C0DT CG  0.0000
  atom   C0DU CG  0.0000
  atom   C0DV CG  0.0000
  atom   C0DW CG  0.0000
 group
  atom   C0DX CG  0.0000
  atom   C0DY CG  0.0000
  atom   C0DZ CG  0.0000
  atom   C0EA CG  0.0000
  atom   C0EB CG  0.0000
  atom   C0EC CG  0.0000
  atom   C0ED CG  0.0000
  atom   C0EE CG  0.0000
  atom   C0EF CG  0.0000
  atom   C0EG CG  0.0000
 group
  atom   C0EH CG  0.0000
  atom   C0EI CG  0.0000
  atom   C0EJ CG  0.0000
  atom   C0EK CG  0.0000
  atom   C0EL CG  0.0000
  atom   C0EM CG  0.0000
  atom   C0EN CG  0.0000
  atom   C0EO CG  0.0000
  atom   C0EP CG  0.0000
  atom   C0EQ CG  0.0000
 group
  atom   C0ER CG  0.0000
  atom   C0ES CG  0.0000
  atom   C0ET CG  0.0000
  atom   C0EU CG  0.0000
  atom   C0EV CG  0.0000
  atom   C0EW CG  0.0000
  atom   C0EX CG  0.0000
  atom   C0EY CG  0.0000
  atom   C0EZ CG  0.0000
  atom   C0FA CG  0.0000
 group
  atom   C0FB CG  0.0000
  atom   C0FC CG  0.0000
  atom   C0FD CG  0.0000
  atom   C0FE CG  0.0000
  atom   C0FF CG  0.0000
  atom   C0FG CG  0.0000
  atom   C0FH CG  0.0000
  atom   C0FI CG  0.0000
  atom   C0FJ CG  0.0000
  atom   C0FK CG  0.0000
 group
  atom   C0FL CG  0.0000
  atom   C0FM CG  0.0000
  atom   C0FN CG  0.0000
  atom   C0FO CG  0.0000
  atom   C0FP CG  0.0000
  atom   C0FQ CG  0.0000
  atom   C0FR CG  0.0000
  atom   C0FS CG  0.0000
  atom   C0FT CG  0.0000
  atom   C0FU CG  0.0000
 group
  atom   C0FV CG  0.0000
  atom   C0FW CG  0.0000
  atom   C0FX CG  0.0000
  atom   C0FY CG  0.0000
  atom   C0FZ CG  0.0000
  atom   C0GA CG  0.0000
  atom   C0GB CG  0.0000
  atom   C0GC CG  0.0000
  atom   C0GD CG  0.0000
  atom   C0GE CG  0.0000
 group
  atom   C0GF CG  0.0000
  atom   C0GG CG  0.0000
  atom   C0GH CG  0.0000
  atom   C0GI CG  0.0000
  atom   C0GJ CG  0.0000
  atom   C0GK CG  0.0000
  atom   C0GL CG  0.0000
  atom   C0GM CG  0.0000
  atom   C0GN CG  0.0000
  atom   C0GO CG  0.0000
 group
  atom   C0GP CG  0.0000
  atom   C0GQ CG  0.0000
  atom   C0GR CG  0.0000
  atom   C0GS CG  0.0000
  atom   C0GT CG  0.0000
  atom   C0GU CG  0.0000
  atom   C0GV CG  0.0000
  atom   C0GW CG  0.0000
  atom   C0GX CG  0.0000
  atom   C0GY CG  0.0000
 group
  atom   C0GZ CG  0.0000
  atom   C0HA CG  0.0000
  atom   C0HB CG  0.0000
  atom   C0HC CG  0.0000
  atom   C0HD CG  0.0000
  atom   C0HE CG  0.0000
  atom   C0HF CG  0.0000
  atom   C0HG CG  0.0000
  atom   C0HH CG  0.0000
  atom   C0HI CG  0.0000
 group
  atom   C0HJ CG  0.0000
  atom   C0HK CG  0.0000
  atom   C0HL CG  0.0000
  atom   C0HM CG  0.0000
  atom   C0HN CG  0.0000
  atom   C0HO CG  0.0000
  atom   C0HP CG  0.0000
  atom   C0HQ CG  0.0000
  atom   C0HR CG  0.0000
  atom   C0HS CG  0.0000
 group
  atom   C0HT CG  0.0000
  atom   C0HU CG  0.0000
  atom   C0HV CG  0.0000
  atom   C0HW CG  0.0000
  atom   C0HX CG  0.0000
  atom   C0HY CG  0.0000
  atom   C0HZ CG  0.0000
  atom   C0IA CG  0.0000
  atom   C0IB CG  0.0000
  atom   C0IC CG  0.0000
 group
  atom   C0ID CG  0.0000
  atom   C0IE CG  0.0000
  atom   C0IF CG  0.0000
  atom   C0IG CG  0.0000
  atom   C0IH CG  0.0000
  atom   C0II CG  0.0000
  atom   C0IJ CG  0.0000
  atom   C0IK CG  0.0000
  atom   C0IL CG  0.0000
  atom   C0IM CG  0.0000
 group
  atom   C0IN CG  0.0000
  atom   C0IO CG  0.0000
  atom   C0IP CG  0.0000
  atom   C0IQ CG  0.0000
  atom   C0IR CG  0.0000
  atom   C0IS CG  0.0000
  atom   C0IT CG  0.0000
  atom   C0IU CG  0.0000
  atom   C0IV CG  0.0000
  atom   C0IW CG  0.0000
 group
  atom   C0IX CG  0.0000
  atom   C0IY CG  0.0000
  atom   C0IZ CG  0.0000
  atom   C0JA CG  0.0000
  atom   C0JB CG  0.0000
  atom   C0JC CG  0.0000
  atom   C0JD CG  0.0000
  atom   C0JE CG  0.0000
  atom   C0JF CG  0.0000
  atom   C0JG CG  0.0000
 group
  atom   C0JH CG  0.0000
  atom   C0JI CG  0.0000
  atom   C0JJ CG  0.0000
  atom   C0JK CG  0.0000
  atom   C0JL CG  0.0000
  atom   C0JM CG  0.0000
  atom   C0JN CG  0.0000
  atom   C0JO CG  0.0000
  atom   C0JP CG  0.0000
  atom   C0JQ CG  0.0000
 group
  atom   C0JR CG  0.0000
  atom   C0JS CG  0.0000
  atom   C0JT CG  0.0000
  atom   C0JU CG  0.0000
  atom   C0JV CG  0.0000
  atom   C0JW CG  0.0000
  atom   C0JX CG  0.0000
  atom   C0JY CG  0.0000
  atom   C0JZ CG  0.0000
  atom   C0KA CG  0.0000
 group
  atom   C0KB CG  0.0000
  atom   C0KC CG  0.0000
  atom   C0KD CG  0.0000
  atom   C0KE CG  0.0000
  atom   C0KF CG  0.0000
  atom   C0KG CG  0.0000
  atom   C0KH CG  0.0000
  atom   C0KI CG  0.0000
  atom   C0KJ CG  0.0000
  atom   C0KK CG  0.0000
 group
  atom   C0KL CG  0.0000
  atom   C0KM CG  0.0000
  atom   C0KN CG  0.0000
  atom   C0KO CG  0.0000
  atom   C0KP CG  0.0000
  atom   C0KQ CG  0.0000
  atom   C0KR CG  0.0000
  atom   C0KS CG  0.0000
  atom   C0KT CG  0.0000
  atom   C0KU CG  0.0000
 group
  atom   C0KV CG  0.0000
  atom   C0KW CG  0.0000
  atom   C0KX CG  0.0000
  atom   C0KY CG  0.0000
  atom   C0KZ CG  0.0000
  atom   C0LA CG  0.0000
  atom   C0LB CG  0.0000
  atom   C0LC CG  0.0000
  atom   C0LD CG  0.0000
  atom   C0LE CG  0.0000
 group
  atom   C0LF CG  0.0000
  atom   C0LG CG  0.0000
  atom   C0LH CG  0.0000
  atom   C0LI CG  0.0000
  atom   C0LJ CG  0.0000
  atom   C0LK CG  0.0000
  atom   C0LL CG  0.0000
  atom   C0LM CG  0.0000
  atom   C0LN CG  0.0000
  atom   C0LO CG  0.0000
 group
  atom   C0LP CG  0.0000
  atom   C0LQ CG  0.0000
  atom   C0LR CG  0.0000
  atom   C0LS CG  0.0000
  atom   C0LT CG  0.0000
  atom   C0LU CG  0.0000
  atom   C0LV CG  0.0000
  atom   C0LW CG  0.0000
  atom   C0LX CG  0.0000
  atom   C0LY CG  0.0000
 group
  atom   C0LZ CG  0.0000
  atom   C0MA CG  0.0000
  atom   C0MB CG  0.0000
  atom   C0MC CG  0.0000
  atom   C0MD CG  0.0000
  atom   C0ME CG  0.0000
  atom   C0MF CG  0.0000
  atom   C0MG CG  0.0000
  atom   C0MH CG  0.0000
  atom   C0MI CG  0.0000
 group
  atom   C0MJ CG  0.0000
  atom   C0MK CG  0.0000
  atom   C0ML CG  0.0000
  atom   C0MM CG  0.0000
  atom   C0MN CG  0.0000
  atom   C0MO CG  0.0000
  atom   C0MP CG  0.0000
  atom   C0MQ CG  0.0000
  atom   C0MR CG  0.0000
  atom   C0MS CG  0.0000
 group
  atom   C0MT CG  0.0000
  atom   C0MU CG  0.0000
  atom   C0MV CG  0.0000
  atom   C0MW CG  0.0000
  atom   C0MX CG  0.0000
  atom   C0MY CG  0.0000
  atom   C0MZ CG  0.0000
  atom   C0NA CG  0.0000
  atom   C0NB CG  0.0000
  atom   C0NC CG  0.0000
 group
  atom   C0ND CG  0.0000
  atom   C0NE CG  0.0000
  atom   C0NF CG  0.0000
  atom   C0NG CG  0.0000
  atom   C0NH CG  0.0000
  atom   C0NI CG  0.0000
  atom   C0NJ CG  0.0000
  atom   C0NK CG  0.0000
  atom   C0NL CG  0.0000
  atom   C0NM CG  0.0000
 group
  atom   C0NN CG  0.0000
  atom   C0NO CG  0.0000
  atom   C0NP CG  0.0000
  atom   C0NQ CG  0.0000
  atom   C0NR CG  0.0000
  atom   C0NS CG  0.0000
  atom   C0NT CG  0.0000
  atom   C0NU CG  0.0000
  atom   C0NV CG  0.0000
  atom   C0NW CG  0.0000
 group
  atom   C0NX CG  0.0000
  atom   C0NY CG  0.0000
  atom   C0NZ CG  0.0000
  atom   C0OA CG  0.0000
  atom   C0OB CG  0.0000
  atom   C0OC CG  0.0000
  atom   C0OD CG  0.0000
  atom   C0OE CG  0.0000
  atom   C0OF CG  0.0000
  atom   C0OG CG  0.0000
 group
  atom   C0OH CG  0.0000
  atom   C0OI CG  0.0000
  atom   C0OJ CG  0.0000
  atom   C0OK CG  0.0000
  atom   C0OL CG  0.0000
  atom   C0OM CG  0.0000
  atom   C0ON CG  0.0000
  atom   C0OO CG  0.0000
  atom   C0OP CG  0.0000
  atom   C0OQ CG  0.0000
 group
  atom   C0OR CG  0.0000
  atom   C0OS CG  0.0000
  atom   C0OT CG  0.0000
  atom   C0OU CG  0.0000
  atom   C0OV CG  0.0000
  atom   C0OW CG  0.0000
  atom   C0OX CG  0.0000
  atom   C0OY CG  0.0000
  atom   C0OZ CG  0.0000
  atom   C0PA CG  0.0000
 group
  atom   C0PB CG  0.0000
  atom   C0PC CG  0.0000
  atom   C0PD CG  0.0000
  atom   C0PE CG  0.0000
  atom   C0PF CG  0.0000
  atom   C0PG CG  0.0000
  atom   C0PH CG  0.0000
  atom   C0PI CG  0.0000
  atom   C0PJ CG  0.0000
  atom   C0PK CG  0.0000
 group
  atom   C0PL CG  0.0000
  atom   C0PM CG  0.0000
  atom   C0PN CG  0.0000
  atom   C0PO CG  0.0000
  atom   C0PP CG  0.0000
  atom   C0PQ CG  0.0000
  atom   C0PR CG  0.0000
  atom   C0PS CG  0.0000
  atom   C0PT CG  0.0000
  atom   C0PU CG  0.0000
 group
  atom   C0PV CG  0.0000
  atom   C0PW CG  0.0000
  atom   C0PX CG  0.0000
  atom   C0PY CG  0.0000
  atom   C0PZ CG  0.0000
  atom   C0QA CG  0.0000
  atom   C0QB CG  0.0000
  atom   C0QC CG  0.0000
  atom   C0QD CG  0.0000
  atom   C0QE CG  0.0000
 group
  atom   C0QF CG  0.0000
  atom   C0QG CG  0.0000
  atom   C0QH CG  0.0000
  atom   C0QI CG  0.0000
  atom   C0QJ CG  0.0000
  atom   C0QK CG  0.0000
  atom   C0QL CG  0.0000
  atom   C0QM CG  0.0000
  atom   C0QN CG  0.0000
  atom   C0QO CG  0.0000
 group
  atom   C0QP CG  0.0000
  atom   C0QQ CG  0.0000
  atom   C0QR CG  0.0000
  atom   C0QS CG  0.0000
  atom   C0QT CG  0.0000
  atom   C0QU CG  0.0000
  atom   C0QV CG  0.0000
  atom   C0QW CG  0.0000
  atom   C0QX CG  0.0000
  atom   C0QY CG  0.0000
 group
  atom   C0QZ CG  0.0000
  atom   C0RA CG  0.0000
  atom   C0RB CG  0.0000
  atom   C0RC CG  0.0000
  atom   C0RD CG  0.0000
  atom   C0RE CG  0.0000
  atom   C0RF CG  0.0000
  atom   C0RG CG  0.0000
  atom   C0RH CG  0.0000
  atom   C0RI CG  0.0000
 group
  atom   C0RJ CG  0.0000
  atom   C0RK CG  0.0000
  atom   C0RL CG  0.0000
  atom   C0RM CG  0.0000
  atom   C0RN CG  0.0000
  atom   C0RO CG  0.0000
  atom   C0RP CG  0.0000
  atom   C0RQ CG  0.0000
  atom   C0RR CG  0.0000
  atom   C0RS CG  0.0000
 group
  atom   C0RT CG  0.0000
  atom   C0RU CG  0.0000
  atom   C0RV CG  0.0000
  atom   C0RW CG  0.0000
  atom   C0RX CG  0.0000
  atom   C0RY CG  0.0000
  atom   C0RZ CG  0.0000
  atom   C0SA CG  0.0000
  atom   C0SB CG  0.0000
  atom   C0SC CG  0.0000
 group
  atom   C0SD CG  0.0000
  atom   C0SE CG  0.0000
  atom   C0SF CG  0.0000
  atom   C0SG CG  0.0000
  atom   C0SH CG  0.0000
  atom   C0SI CG  0.0000
  atom   C0SJ CG  0.0000
  atom   C0SK CG  0.0000
  atom   C0SL CG  0.0000
  atom   C0SM CG  0.0000
 group
  atom   C0SN CG  0.0000
  atom   C0SO CG  0.0000
  atom   C0SP CG  0.0000
  atom   C0SQ CG  0.0000
  atom   C0SR CG  0.0000
  atom   C0SS CG  0.0000
  atom   C0ST CG  0.0000
  atom   C0SU CG  0.0000
  atom   C0SV CG  0.0000
  atom   C0SW CG  0.0000
 group
  atom   C0SX CG  0.0000
  atom   C0SY CG  0.0000
  atom   C0SZ CG  0.0000
  atom   C0TA CG  0.0000
  atom   C0TB CG  0.0000
  atom   C0TC CG  0.0000
  atom   C0TD CG  0.0000
  atom   C0TE CG  0.0000
  atom   C0TF CG  0.0000
  atom   C0TG CG  0.0000
 group
  atom   C0TH CG  0.0000
  atom   C0TI CG  0.0000
  atom   C0TJ CG  0.0000
  atom   C0TK CG  0.0000
  atom   C0TL CG  0.0000
  atom   C0TM CG  0.0000
  atom   C0TN CG  0.0000
  atom   C0TO CG  0.0000
  atom   C0TP CG  0.0000
  atom   C0TQ CG  0.0000
 group
  atom   C0TR CG  0.0000
  atom   C0TS CG  0.0000
  atom   C0TT CG  0.0000
  atom   C0TU CG  0.0000
  atom   C0TV CG  0.0000
  atom   C0TW CG  0.0000
  atom   C0TX CG  0.0000
  atom   C0TY CG  0.0000
  atom   C0TZ CG  0.0000
  atom   C0UA CG  0.0000
 group
  atom   C0UB CG  0.0000
  atom   C0UC CG  0.0000
  atom   C0UD CG  0.0000
  atom   C0UE CG  0.0000
  atom   C0UF CG  0.0000
  atom   C0UG CG  0.0000
  atom   C0UH CG  0.0000
  atom   C0UI CG  0.0000
  atom   C0UJ CG  0.0000
  atom   C0UK CG  0.0000
 group
  atom   C0UL CG  0.0000
  atom   C0UM CG  0.0000
  atom   C0UN CG  0.0000
  atom   C0UO CG  0.0000
  atom   C0UP CG  0.0000
  atom   C0UQ CG  0.0000
  atom   C0UR CG  0.0000
  atom   C0US CG  0.0000
  atom   C0UT CG  0.0000
  atom   C0UU CG  0.0000
 group
  atom   C0UV CG  0.0000
  atom   C0UW CG  0.0000
  atom   C0UX CG  0.0000
  atom   C0UY CG  0.0000
  atom   C0UZ CG  0.0000
  atom   C0VA CG  0.0000
  atom   C0VB CG  0.0000
  atom   C0VC CG  0.0000
  atom   C0VD CG  0.0000
  atom   C0VE CG  0.0000
 group
  atom   C0VF CG  0.0000
  atom   C0VG CG  0.0000
  atom   C0VH CG  0.0000
  atom   C0VI CG  0.0000
  atom   C0VJ CG  0.0000
  atom   C0VK CG  0.0000
  atom   C0VL CG  0.0000
  atom   C0VM CG  0.0000
  atom   C0VN CG  0.0000
  atom   C0VO CG  0.0000
 group
  atom   C0VP CG  0.0000
  atom   C0VQ CG  0.0000
  atom   C0VR CG  0.0000
  atom   C0VS CG  0.0000
  atom   C0VT CG  0.0000
  atom   C0VU CG  0.0000
  atom   C0VV CG  0.0000
  atom   C0VW CG  0.0000
  atom   C0VX CG  0.0000
  atom   C0VY CG  0.0000
 group
  atom   C0VZ CG  0.0000
  atom   C0WA CG  0.0000
  atom   C0WB CG  0.0000
  atom   C0WC CG  0.0000
  atom   C0WD CG  0.0000
  atom   C0WE CG  0.0000
  atom   C0WF CG  0.0000
  atom   C0WG CG  0.0000
  atom   C0WH CG  0.0000
  atom   C0WI CG  0.0000
 group
  atom   C0WJ CG  0.0000
  atom   C0WK CG  0.0000
  atom   C0WL CG  0.0000
  atom   C0WM CG  0.0000
  atom   C0WN CG  0.0000
  atom   C0WO CG  0.0000
  atom   C0WP CG  0.0000
  atom   C0WQ CG  0.0000
  atom   C0WR CG  0.0000
  atom   C0WS CG  0.0000
 group
  atom   C0WT CG  0.0000
  atom   C0WU CG  0.0000
  atom   C0WV CG  0.0000
  atom   C0WW CG  0.0000
  atom   C0WX CG  0.0000
  atom   C0WY CG  0.0000
  atom   C0WZ CG  0.0000
  atom   C0XA CG  0.0000
  atom   C0XB CG  0.0000
  atom   C0XC CG  0.0000
 group
  atom   C0XD CG  0.0000
  atom   C0XE CG  0.0000
  atom   C0XF CG  0.0000
  atom   C0XG CG  0.0000
  atom   C0XH CG  0.0000
  atom   C0XI CG  0.0000
  atom   C0XJ CG  0.0000
  atom   C0XK CG  0.0000
  atom   C0XL CG  0.0000
  atom   C0XM CG  0.0000
 group
  atom   C0XN CG  0.0000
  atom   C0XO CG  0.0000
  atom   C0XP CG  0.0000
  atom   C0XQ CG  0.0000
  atom   C0XR CG  0.0000
  atom   C0XS CG  0.0000
  atom   C0XT CG  0.0000
  atom   C0XU CG  0.0000
  atom   C0XV CG  0.0000
  atom   C0XW CG  0.0000
 group
  atom   C0XX CG  0.0000
  atom   C0XY CG  0.0000
  atom   C0XZ CG  0.0000
  atom   C0YA CG  0.0000
  atom   C0YB CG  0.0000
  atom   C0YC CG  0.0000
  atom   C0YD CG  0.0000
  atom   C0YE CG  0.0000
  atom   C0YF CG  0.0000
  atom   C0YG CG  0.0000
 group
  atom   C0YH CG  0.0000
  atom   C0YI CG  0.0000
  atom   C0YJ CG  0.0000
  atom   C0YK CG  0.0000
  atom   C0YL CG  0.0000
  atom   C0YM CG  0.0000
  atom   C0YN CG  0.0000
  atom   C0YO CG  0.0000
  atom   C0YP CG  0.0000
  atom   C0YQ CG  0.0000
 group
  atom   C0YR CG  0.0000
  atom   C0YS CG  0.0000
  atom   C0YT CG  0.0000
  atom   C0YU CG  0.0000
  atom   C0YV CG  0.0000
  atom   C0YW CG  0.0000
  atom   C0YX CG  0.0000
  atom   C0YY CG  0.0000
  atom   C0YZ CG  0.0000
  atom   C0ZA CG  0.0000
 group
  atom   C0ZB CG  0.0000
  atom   C0ZC CG  0.0000
  atom   C0ZD CG  0.0000
  atom   C0ZE CG  0.0000
  atom   C0ZF CG  0.0000
  atom   C0ZG CG  0.0000
  atom   C0ZH CG  0.0000
  atom   C0ZI CG  0.0000
  atom   C0ZJ CG  0.0000
  atom   C0ZK CG  0.0000
 group
  atom   C0ZL CG  0.0000
  atom   C0ZM CG  0.0000
  atom   C0ZN CG  0.0000
  atom   C0ZO CG  0.0000
  atom   C0ZP CG  0.0000
  atom   C0ZQ CG  0.0000
  atom   C0ZR CG  0.0000
  atom   C0ZS CG  0.0000
  atom   C0ZT CG  0.0000
  atom   C0ZU CG  0.0000
 group
  atom   C0ZV CG  0.0000
  atom   C0ZW CG  0.0000
  atom   C0ZX CG  0.0000
  atom   C0ZY CG  0.0000
  atom   C0ZZ CG  0.0000
  atom   C1AA CG  0.0000
  atom   C1AB CG  0.0000
  atom   C1AC CG  0.0000
  atom   C1AD CG  0.0000
  atom   C1AE CG  0.0000
 group
  atom   C1AF CG  0.0000
  atom   C1AG CG  0.0000
  atom   C1AH CG  0.0000
  atom   C1AI CG  0.0000
  atom   C1AJ CG  0.0000
  atom   C1AK CG  0.0000
  atom   C1AL CG  0.0000
  atom   C1AM CG  0.0000
  atom   C1AN CG  0.0000
  atom   C1AO CG  0.0000
 group
  atom   C1AP CG  0.0000
  atom   C1AQ CG  0.0000
  atom   C1AR CG  0.0000
  atom   C1AS CG  0.0000
  atom   C1AT CG  0.0000
  atom   C1AU CG  0.0000
  atom   C1AV CG  0.0000
  atom   C1AW CG  0.0000
  atom   C1AX CG  0.0000
  atom   C1AY CG  0.0000
 group
  atom   C1AZ CG  0.0000
  atom   C1BA CG  0.0000
  atom   C1BB CG  0.0000
  atom   C1BC CG  0.0000
  atom   C1BD CG  0.0000
  atom   C1BE CG  0.0000
  atom   C1BF CG  0.0000
  atom   C1BG CG  0.0000
  atom   C1BH CG  0.0000
  atom   C1BI CG  0.0000
 group
  atom   C1BJ CG  0.0000
  atom   C1BK CG  0.0000
  atom   C1BL CG  0.0000
  atom   C1BM CG  0.0000
  atom   C1BN CG  0.0000
  atom   C1BO CG  0.0000
  atom   C1BP CG  0.0000
  atom   C1BQ CG  0.0000
  atom   C1BR CG  0.0000
  atom   C1BS CG  0.0000
 group
  atom   C1BT CG  0.0000
  atom   C1BU CG  0.0000
  atom   C1BV CG  0.0000
  atom   C1BW CG  0.0000
  atom   C1BX CG  0.0000
  atom   C1BY CG  0.0000
  atom   C1BZ CG  0.0000
  atom   C1CA CG  0.0000
  atom   C1CB CG  0.0000
  atom   C1CC CG  0.0000
 group
  atom   C1CD CG  0.0000
  atom   C1CE CG  0.0000
  atom   C1CF CG  0.0000
  atom   C1CG CG  0.0000
  atom   C1CH CG  0.0000
  atom   C1CI CG  0.0000
  atom   C1CJ CG  0.0000
  atom   C1CK CG  0.0000
  atom   C1CL CG  0.0000
  atom   C1CM CG  0.0000
 group
  atom   C1CN CG  0.0000
  atom   C1CO CG  0.0000
  atom   C1CP CG  0.0000
  atom   C1CQ CG  0.0000
  atom   C1CR CG  0.0000
  atom   C1CS CG  0.0000
  atom   C1CT CG  0.0000
  atom   C1CU CG  0.0000
  atom   C1CV CG  0.0000
  atom   C1CW CG  0.0000
 group
  atom   C1CX CG  0.0000
  atom   C1CY CG  0.0000
  atom   C1CZ CG  0.0000
  atom   C1DA CG  0.0000
  atom   C1DB CG  0.0000
  atom   C1DC CG  0.0000
  atom   C1DD CG  0.0000
  atom   C1DE CG  0.0000
  atom   C1DF CG  0.0000
  atom   C1DG CG  0.0000
 group
  atom   C1DH CG  0.0000
  atom   C1DI CG  0.0000
  atom   C1DJ CG  0.0000
  atom   C1DK CG  0.0000
  atom   C1DL CG  0.0000
  atom   C1DM CG  0.0000
  atom   C1DN CG  0.0000
  atom   C1DO CG  0.0000
  atom   C1DP CG  0.0000
  atom   C1DQ CG  0.0000
 group
  atom   C1DR CG  0.0000
  atom   C1DS CG  0.0000
  atom   C1DT CG  0.0000
  atom   C1DU CG  0.0000
  atom   C1DV CG  0.0000
  atom   C1DW CG  0.0000
  atom   C1DX CG  0.0000
  atom   C1DY CG  0.0000
  atom   C1DZ CG  0.0000
  atom   C1EA CG  0.0000
 group
  atom   C1EB CG  0.0000
  atom   C1EC CG  0.0000
  atom   C1ED CG  0.0000
  atom   C1EE CG  0.0000
  atom   C1EF CG  0.0000
  atom   C1EG CG  0.0000
  atom   C1EH CG  0.0000
  atom   C1EI CG  0.0000
  atom   C1EJ CG  0.0000
  atom   C1EK CG  0.0000
 group
  atom   C1EL CG  0.0000
  atom   C1EM CG  0.0000
  atom   C1EN CG  0.0000
  atom   C1EO CG  0.0000
  atom   C1EP CG  0.0000
  atom   C1EQ CG  0.0000
  atom   C1ER CG  0.0000
  atom   C1ES CG  0.0000
  atom   C1ET CG  0.0000
  atom   C1EU CG  0.0000
 group
  atom   C1EV CG  0.0000
  atom   C1EW CG  0.0000
  atom   C1EX CG  0.0000
  atom   C1EY CG  0.0000
  atom   C1EZ CG  0.0000
  atom   C1FA CG  0.0000
  atom   C1FB CG  0.0000
  atom   C1FC CG  0.0000
  atom   C1FD CG  0.0000
  atom   C1FE CG  0.0000
 group
  atom   C1FF CG  0.0000
  atom   C1FG CG  0.0000
  atom   C1FH CG  0.0000
  atom   C1FI CG  0.0000
  atom   C1FJ CG  0.0000
  atom   C1FK CG  0.0000
  atom   C1FL CG  0.0000
  atom   C1FM CG  0.0000
  atom   C1FN CG  0.0000
  atom   C1FO CG  0.0000
 group
  atom   C1FP CG  0.0000
  atom   C1FQ CG  0.0000
  atom   C1FR CG  0.0000
  atom   C1FS CG  0.0000
  atom   C1FT CG  0.0000
  atom   C1FU CG  0.0000
  atom   C1FV CG  0.0000
  atom   C1FW CG  0.0000
  atom   C1FX CG  0.0000
  atom   C1FY CG  0.0000
 group
  atom   C1FZ CG  0.0000
  atom   C1GA CG  0.0000
  atom   C1GB CG  0.0000
  atom   C1GC CG  0.0000
  atom   C1GD CG  0.0000
  atom   C1GE CG  0.0000
  atom   C1GF CG  0.0000
  atom   C1GG CG  0.0000
  atom   C1GH CG  0.0000
  atom   C1GI CG  0.0000
 group
  atom   C1GJ CG  0.0000
  atom   C1GK CG  0.0000
  atom   C1GL CG  0.0000
  atom   C1GM CG  0.0000
  atom   C1GN CG  0.0000
  atom   C1GO CG  0.0000
  atom   C1GP CG  0.0000
  atom   C1GQ CG  0.0000
  atom   C1GR CG  0.0000
  atom   C1GS CG  0.0000
 group
  atom   C1GT CG  0.0000
  atom   C1GU CG  0.0000
  atom   C1GV CG  0.0000
  atom   C1GW CG  0.0000
  atom   C1GX CG  0.0000
  atom   C1GY CG  0.0000
  atom   C1GZ CG  0.0000
  atom   C1HA CG  0.0000
  atom   C1HB CG  0.0000
  atom   C1HC CG  0.0000
 group
  atom   C1HD CG  0.0000
  atom   C1HE CG  0.0000
  atom   C1HF CG  0.0000
  atom   C1HG CG  0.0000
  atom   C1HH CG  0.0000
  atom   C1HI CG  0.0000
  atom   C1HJ CG  0.0000
  atom   C1HK CG  0.0000
  atom   C1HL CG  0.0000
  atom   C1HM CG  0.0000
 group
  atom   C1HN CG  0.0000
  atom   C1HO CG  0.0000
  atom   C1HP CG  0.0000
  atom   C1HQ CG  0.0000
  atom   C1HR CG  0.0000
  atom   C1HS CG  0.0000
  atom   C1HT CG  0.0000
  atom   C1HU CG  0.0000
  atom   C1HV CG  0.0000
  atom   C1HW CG  0.0000
 group
  atom   C1HX CG  0.0000
  atom   C1HY CG  0.0000
  atom   C1HZ CG  0.0000
  atom   C1IA CG  0.0000
  atom   C1IB CG  0.0000
  atom   C1IC CG  0.0000
  atom   C1ID CG  0.0000
  atom   C1IE CG  0.0000
  atom   C1IF CG  0.0000
  atom   C1IG CG  0.0000
 group
  atom   C1IH CG  0.0000
  atom   C1II CG  0.0000
  atom   C1IJ CG  0.0000
  atom   C1IK CG  0.0000
  atom   C1IL CG  0.0000
  atom   C1IM CG  0.0000
  atom   C1IN CG  0.0000
  atom   C1IO CG  0.0000
  atom   C1IP CG  0.0000
  atom   C1IQ CG  0.0000
 group
  atom   C1IR CG  0.0000
  atom   C1IS CG  0.0000
  atom   C1IT CG  0.0000
  atom   C1IU CG  0.0000
  atom   C1IV CG  0.0000
  atom   C1IW CG  0.0000
  atom   C1IX CG  0.0000
  atom   C1IY CG  0.0000
  atom   C1IZ CG  0.0000
  atom   C1JA CG  0.0000
 group
  atom   C1JB CG  0.0000
  atom   C1JC CG  0.0000
  atom   C1JD CG  0.0000
  atom   C1JE CG  0.0000
  atom   C1JF CG  0.0000
  atom   C1JG CG  0.0000
  atom   C1JH CG  0.0000
  atom   C1JI CG  0.0000
  atom   C1JJ CG  0.0000
  atom   C1JK CG  0.0000
 group
  atom   C1JL CG  0.0000
  atom   C1JM CG  0.0000
  atom   C1JN CG  0.0000
  atom   C1JO CG  0.0000
  atom   C1JP CG  0.0000
  atom   C1JQ CG  0.0000
  atom   C1JR CG  0.0000
  atom   C1JS CG  0.0000
  atom   C1JT CG  0.0000
  atom   C1JU CG  0.0000
 group
  atom   C1JV CG  0.0000
  atom   C1JW CG  0.0000
  atom   C1JX CG  0.0000
  atom   C1JY CG  0.0000
  atom   C1JZ CG  0.0000
  atom   C1KA CG  0.0000
  atom   C1KB CG  0.0000
  atom   C1KC CG  0.0000
  atom   C1KD CG  0.0000
  atom   C1KE CG  0.0000
 group
  atom   C1KF CG  0.0000
  atom   C1KG CG  0.0000
  atom   C1KH CG  0.0000
  atom   C1KI CG  0.0000
  atom   C1KJ CG  0.0000
  atom   C1KK CG  0.0000
  atom   C1KL CG  0.0000
  atom   C1KM CG  0.0000
  atom   C1KN CG  0.0000
  atom   C1KO CG  0.0000
 group
  atom   C1KP CG  0.0000
  atom   C1KQ CG  0.0000
  atom   C1KR CG  0.0000
  atom   C1KS CG  0.0000
  atom   C1KT CG  0.0000
  atom   C1KU CG  0.0000
  atom   C1KV CG  0.0000
  atom   C1KW CG  0.0000
  atom   C1KX CG  0.0000
  atom   C1KY CG  0.0000
 group
  atom   C1KZ CG  0.0000
  atom   C1LA CG  0.0000
  atom   C1LB CG  0.0000
  atom   C1LC CG  0.0000
  atom   C1LD CG  0.0000
  atom   C1LE CG  0.0000
  atom   C1LF CG  0.0000
  atom   C1LG CG  0.0000
  atom   C1LH CG  0.0000
  atom   C1LI CG  0.0000
 group
  atom   C1LJ CG  0.0000
  atom   C1LK CG  0.0000
  atom   C1LL CG  0.0000
  atom   C1LM CG  0.0000
  atom   C1LN CG  0.0000
  atom   C1LO CG  0.0000
  atom   C1LP CG  0.0000
  atom   C1LQ CG  0.0000
  atom   C1LR CG  0.0000
  atom   C1LS CG  0.0000
 group
  atom   C1LT CG  0.0000
  atom   C1LU CG  0.0000
  atom   C1LV CG  0.0000
  atom   C1LW CG  0.0000
  atom   C1LX CG  0.0000
  atom   C1LY CG  0.0000
  atom   C1LZ CG  0.0000
  atom   C1MA CG  0.0000
  atom   C1MB CG  0.0000
  atom   C1MC CG  0.0000
 group
  atom   C1MD CG  0.0000
  atom   C1ME CG  0.0000
  atom   C1MF CG  0.0000
  atom   C1MG CG  0.0000
  atom   C1MH CG  0.0000
  atom   C1MI CG  0.0000
  atom   C1MJ CG  0.0000
  atom   C1MK CG  0.0000
  atom   C1ML CG  0.0000
  atom   C1MM CG  0.0000
 group
  atom   C1MN CG  0.0000
  atom   C1MO CG  0.0000
  atom   C1MP CG  0.0000
  atom   C1MQ CG  0.0000
  atom   C1MR CG  0.0000
  atom   C1MS CG  0.0000
  atom   C1MT CG  0.0000
  atom   C1MU CG  0.0000
  atom   C1MV CG  0.0000
  atom   C1MW CG  0.0000
 group
  atom   C1MX CG  0.0000
  atom   C1MY CG  0.0000
  atom   C1MZ CG  0.0000
  atom   C1NA CG  0.0000
  atom   C1NB CG  0.0000
  atom   C1NC CG  0.0000
  atom   C1ND CG  0.0000
  atom   C1NE CG  0.0000
  atom   C1NF CG  0.0000
  atom   C1NG CG  0.0000
 group
  atom   C1NH CG  0.0000
  atom   C1NI CG  0.0000
  atom   C1NJ CG  0.0000
  atom   C1NK CG  0.0000
  atom   C1NL CG  0.0000
  atom   C1NM CG  0.0000
  atom   C1NN CG  0.0000
  atom   C1NO CG  0.0000
  atom   C1NP CG  0.0000
  atom   C1NQ CG  0.0000
 group
  atom   C1NR CG  0.0000
  atom   C1NS CG  0.0000
  atom   C1NT CG  0.0000
  atom   C1NU CG  0.0000
  atom   C1NV CG  0.0000
  atom   C1NW CG  0.0000
  atom   C1NX CG  0.0000
  atom   C1NY CG  0.0000
  atom   C1NZ CG  0.0000
  atom   C1OA CG  0.0000
 group
  atom   C1OB CG  0.0000
  atom   C1OC CG  0.0000
  atom   C1OD CG  0.0000
  atom   C1OE CG  0.0000
  atom   C1OF CG  0.0000
  atom   C1OG CG  0.0000
  atom   C1OH CG  0.0000
  atom   C1OI CG  0.0000
  atom   C1OJ CG  0.0000
  atom   C1OK CG  0.0000
 group
  atom   C1OL CG  0.0000
  atom   C1OM CG  0.0000
  atom   C1ON CG  0.0000
  atom   C1OO CG  0.0000
  atom   C1OP CG  0.0000
  atom   C1OQ CG  0.0000
  atom   C1OR CG  0.0000
  atom   C1OS CG  0.0000
  atom   C1OT CG  0.0000
  atom   C1OU CG  0.0000
 group
  atom   C1OV CG  0.0000
  atom   C1OW CG  0.0000
  atom   C1OX CG  0.0000
  atom   C1OY CG  0.0000
  atom   C1OZ CG  0.0000
  atom   C1PA CG  0.0000
  atom   C1PB CG  0.0000
  atom   C1PC CG  0.0000
  atom   C1PD CG  0.0000
  atom   C1PE CG  0.0000
 group
  atom   C1PF CG  0.0000
  atom   C1PG CG  0.0000
  atom   C1PH CG  0.0000
  atom   C1PI CG  0.0000
  atom   C1PJ CG  0.0000
  atom   C1PK CG  0.0000
  atom   C1PL CG  0.0000
  atom   C1PM CG  0.0000
  atom   C1PN CG  0.0000
  atom   C1PO CG  0.0000
 group
  atom   C1PP CG  0.0000
  atom   C1PQ CG  0.0000
  atom   C1PR CG  0.0000
  atom   C1PS CG  0.0000
  atom   C1PT CG  0.0000
  atom   C1PU CG  0.0000
  atom   C1PV CG  0.0000
  atom   C1PW CG  0.0000
  atom   C1PX CG  0.0000
  atom   C1PY CG  0.0000
 group
  atom   C1PZ CG  0.0000
  atom   C1QA CG  0.0000
  atom   C1QB CG  0.0000
  atom   C1QC CG  0.0000
  atom   C1QD CG  0.0000
  atom   C1QE CG  0.0000
  atom   C1QF CG  0.0000
  atom   C1QG CG  0.0000
  atom   C1QH CG  0.0000
  atom   C1QI CG  0.0000
 group
  atom   C1QJ CG  0.0000
  atom   C1QK CG  0.0000
  atom   C1QL CG  0.0000
  atom   C1QM CG  0.0000
  atom   C1QN CG  0.0000
  atom   C1QO CG  0.0000
  atom   C1QP CG  0.0000
  atom   C1QQ CG  0.0000
  atom   C1QR CG  0.0000
  atom   C1QS CG  0.0000
 group
  atom   C1QT CG  0.0000
  atom   C1QU CG  0.0000
  atom   C1QV CG  0.0000
  atom   C1QW CG  0.0000
  atom   C1QX CG  0.0000
  atom   C1QY CG  0.0000
  atom   C1QZ CG  0.0000
  atom   C1RA CG  0.0000
  atom   C1RB CG  0.0000
  atom   C1RC CG  0.0000
 group
  atom   C1RD CG  0.0000
  atom   C1RE CG  0.0000
  atom   C1RF CG  0.0000
  atom   C1RG CG  0.0000
  atom   C1RH CG  0.0000
  atom   C1RI CG  0.0000
  atom   C1RJ CG  0.0000
  atom   C1RK CG  0.0000
  atom   C1RL CG  0.0000
  atom   C1RM CG  0.0000
 group
  atom   C1RN CG  0.0000
  atom   C1RO CG  0.0000
  atom   C1RP CG  0.0000
  atom   C1RQ CG  0.0000
  atom   C1RR CG  0.0000
  atom   C1RS CG  0.0000
  atom   C1RT CG  0.0000
  atom   C1RU CG  0.0000
  atom   C1RV CG  0.0000
  atom   C1RW CG  0.0000
 group
  atom   C1RX CG  0.0000
  atom   C1RY CG  0.0000
  atom   C1RZ CG  0.0000
  atom   C1SA CG  0.0000
  atom   C1SB CG  0.0000
  atom   C1SC CG  0.0000
  atom   C1SD CG  0.0000
  atom   C1SE CG  0.0000
  atom   C1SF CG  0.0000
  atom   C1SG CG  0.0000
 group
  atom   C1SH CG  0.0000
  atom   C1SI CG  0.0000
  atom   C1SJ CG  0.0000
  atom   C1SK CG  0.0000
  atom   C1SL CG  0.0000
  atom   C1SM CG  0.0000
  atom   C1SN CG  0.0000
  atom   C1SO CG  0.0000
  atom   C1SP CG  0.0000
  atom   C1SQ CG  0.0000
 group
  atom   C1SR CG  0.0000
  atom   C1SS CG  0.0000
  atom   C1ST CG  0.0000
  atom   C1SU CG  0.0000
  atom   C1SV CG  0.0000
  atom   C1SW CG  0.0000
  atom   C1SX CG  0.0000
  atom   C1SY CG  0.0000
  atom   C1SZ CG  0.0000
  atom   C1TA CG  0.0000
 group
  atom   C1TB CG  0.0000
  atom   C1TC CG  0.0000
  atom   C1TD CG  0.0000
  atom   C1TE CG  0.0000
  atom   C1TF CG  0.0000
  atom   C1TG CG  0.0000
  atom   C1TH CG  0.0000
  atom   C1TI CG  0.0000
  atom   C1TJ CG  0.0000
  atom   C1TK CG  0.0000
 group
  atom   C1TL CG  0.0000
  atom   C1TM CG  0.0000
  atom   C1TN CG  0.0000
  atom   C1TO CG  0.0000
  atom   C1TP CG  0.0000
  atom   C1TQ CG  0.0000
  atom   C1TR CG  0.0000
  atom   C1TS CG  0.0000
  atom   C1TT CG  0.0000
  atom   C1TU CG  0.0000
 group
  atom   C1TV CG  0.0000
  atom   C1TW CG  0.0000
  atom   C1TX CG  0.0000
  atom   C1TY CG  0.0000
  atom   C1TZ CG  0.0000
  atom   C1UA CG  0.0000
  atom   C1UB CG  0.0000
  atom   C1UC CG  0.0000
  atom   C1UD CG  0.0000
  atom   C1UE CG  0.0000
 group
  atom   C1UF CG  0.0000
  atom   C1UG CG  0.0000
  atom   C1UH CG  0.0000
  atom   C1UI CG  0.0000
  atom   C1UJ CG  0.0000
  atom   C1UK CG  0.0000
  atom   C1UL CG  0.0000
  atom   C1UM CG  0.0000
  atom   C1UN CG  0.0000
  atom   C1UO CG  0.0000
 group
  atom   C1UP CG  0.0000
  atom   C1UQ CG  0.0000
  atom   C1UR CG  0.0000
  atom   C1US CG  0.0000
  atom   C1UT CG  0.0000
  atom   C1UU CG  0.0000
  atom   C1UV CG  0.0000
  atom   C1UW CG  0.0000
  atom   C1UX CG  0.0000
  atom   C1UY CG  0.0000
 group
  atom   C1UZ CG  0.0000
  atom   C1VA CG  0.0000
  atom   C1VB CG  0.0000
  atom   C1VC CG  0.0000
  atom   C1VD CG  0.0000
  atom   C1VE CG  0.0000
  atom   C1VF CG  0.0000
  atom   C1VG CG  0.0000
  atom   C1VH CG  0.0000
  atom   C1VI CG  0.0000
 group
  atom   C1VJ CG  0.0000
  atom   C1VK CG  0.0000
  atom   C1VL CG  0.0000
  atom   C1VM CG  0.0000
  atom   C1VN CG  0.0000
  atom   C1VO CG  0.0000
  atom   C1VP CG  0.0000
  atom   C1VQ CG  0.0000
  atom   C1VR CG  0.0000
  atom   C1VS CG  0.0000
 group
  atom   C1VT CG  0.0000
  atom   C1VU CG  0.0000
  atom   C1VV CG  0.0000
  atom   C1VW CG  0.0000
  atom   C1VX CG  0.0000
  atom   C1VY CG  0.0000
  atom   C1VZ CG  0.0000
  atom   C1WA CG  0.0000
  atom   C1WB CG  0.0000
  atom   C1WC CG  0.0000
 group
  atom   C1WD CG  0.0000
  atom   C1WE CG  0.0000
  atom   C1WF CG  0.0000
  atom   C1WG CG  0.0000
  atom   C1WH CG  0.0000
  atom   C1WI CG  0.0000
  atom   C1WJ CG  0.0000
  atom   C1WK CG  0.0000
  atom   C1WL CG  0.0000
  atom   C1WM CG  0.0000
 group
  atom   C1WN CG  0.0000
  atom   C1WO CG  0.0000
  atom   C1WP CG  0.0000
  atom   C1WQ CG  0.0000
  atom   C1WR CG  0.0000
  atom   C1WS CG  0.0000
  atom   C1WT CG  0.0000
  atom   C1WU CG  0.0000
  atom   C1WV CG  0.0000
  atom   C1WW CG  0.0000
 group
  atom   C1WX CG  0.0000
  atom   C1WY CG  0.0000
  atom   C1WZ CG  0.0000
  atom   C1XA CG  0.0000
  atom   C1XB CG  0.0000
  atom   C1XC CG  0.0000
  atom   C1XD CG  0.0000
  atom   C1XE CG  0.0000
  atom   C1XF CG  0.0000
  atom   C1XG CG  0.0000
 group
  atom   C1XH CG  0.0000
  atom   C1XI CG  0.0000
  atom   C1XJ CG  0.0000
  atom   C1XK CG  0.0000
  atom   C1XL CG  0.0000
  atom   C1XM CG  0.0000
  atom   C1XN CG  0.0000
  atom   C1XO CG  0.0000
  atom   C1XP CG  0.0000
  atom   C1XQ CG  0.0000
 group
  atom   C1XR CG  0.0000
  atom   C1XS CG  0.0000
  atom   C1XT CG  0.0000
  atom   C1XU CG  0.0000
  atom   C1XV CG  0.0000
  atom   C1XW CG  0.0000
  atom   C1XX CG  0.0000
  atom   C1XY CG  0.0000
  atom   C1XZ CG  0.0000
  atom   C1YA CG  0.0000
 group
  atom   C1YB CG  0.0000
  atom   C1YC CG  0.0000
  atom   C1YD CG  0.0000
  atom   C1YE CG  0.0000
  atom   C1YF CG  0.0000
  atom   C1YG CG  0.0000
  atom   C1YH CG  0.0000
  atom   C1YI CG  0.0000
  atom   C1YJ CG  0.0000
  atom   C1YK CG  0.0000
 group
  atom   C1YL CG  0.0000
  atom   C1YM CG  0.0000
  atom   C1YN CG  0.0000
  atom   C1YO CG  0.0000
  atom   C1YP CG  0.0000
  atom   C1YQ CG  0.0000
  atom   C1YR CG  0.0000
  atom   C1YS CG  0.0000
  atom   C1YT CG  0.0000
  atom   C1YU CG  0.0000
 group
  atom   C1YV CG  0.0000
  atom   C1YW CG  0.0000
  atom   C1YX CG  0.0000
  atom   C1YY CG  0.0000
  atom   C1YZ CG  0.0000
  atom   C1ZA CG  0.0000
  atom   C1ZB CG  0.0000
  atom   C1ZC CG  0.0000
  atom   C1ZD CG  0.0000
  atom   C1ZE CG  0.0000
 group
  atom   C1ZF CG  0.0000
  atom   C1ZG CG  0.0000
  atom   C1ZH CG  0.0000
  atom   C1ZI CG  0.0000
  atom   C1ZJ CG  0.0000
  atom   C1ZK CG  0.0000
  atom   C1ZL CG  0.0000
  atom   C1ZM CG  0.0000
  atom   C1ZN CG  0.0000
  atom   C1ZO CG  0.0000
 group
  atom   C1ZP CG  0.0000
  atom   C1ZQ CG  0.0000
  atom   C1ZR CG  0.0000
  atom   C1ZS CG  0.0000
  atom   C1ZT CG  0.0000
  atom   C1ZU CG  0.0000
  atom   C1ZV CG  0.0000
  atom   C1ZW CG  0.0000
  atom   C1ZX CG  0.0000
  atom   C1ZY CG  0.0000
 group
  atom   C1ZZ CG  0.0000
  atom   C2AA CG  0.0000
  atom   C2AB CG  0.0000
  atom   C2AC CG  0.0000
  atom   C2AD CG  0.0000
  atom   C2AE CG  0.0000
  atom   C2AF CG  0.0000
  atom   C2AG CG  0.0000
  atom   C2AH CG  0.0000
  atom   C2AI CG  0.0000
 group
  atom   C2AJ CG  0.0000
  atom   C2AK CG  0.0000
  atom   C2AL CG  0.0000
  atom   C2AM CG  0.0000
  atom   C2AN CG  0.0000
  atom   C2AO CG  0.0000
  atom   C2AP CG  0.0000
  atom   C2AQ CG  0.0000
  atom   C2AR CG  0.0000
  atom   C2AS CG  0.0000
 group
  atom   C2AT CG  0.0000
  atom   C2AU CG  0.0000
  atom   C2AV CG  0.0000
  atom   C2AW CG  0.0000
  atom   C2AX CG  0.0000
  atom   C2AY CG  0.0000
  atom   C2AZ CG  0.0000
  atom   C2BA CG  0.0000
  atom   C2BB CG  0.0000
  atom   C2BC CG  0.0000
 group
  atom   C2BD CG  0.0000
  atom   C2BE CG  0.0000
  atom   C2BF CG  0.0000
  atom   C2BG CG  0.0000
  atom   C2BH CG  0.0000
  atom   C2BI CG  0.0000
  atom   C2BJ CG  0.0000
  atom   C2BK CG  0.0000
  atom   C2BL CG  0.0000
  atom   C2BM CG  0.0000
 group
  atom   C2BN CG  0.0000
  atom   C2BO CG  0.0000
  atom   C2BP CG  0.0000
  atom   C2BQ CG  0.0000
  atom   C2BR CG  0.0000
  atom   C2BS CG  0.0000
  atom   C2BT CG  0.0000
  atom   C2BU CG  0.0000
  atom   C2BV CG  0.0000
  atom   C2BW CG  0.0000
 group
  atom   C2BX CG  0.0000
  atom   C2BY CG  0.0000
  atom   C2BZ CG  0.0000
  atom   C2CA CG  0.0000
  atom   C2CB CG  0.0000
  atom   C2CC CG  0.0000
  atom   C2CD CG  0.0000
  atom   C2CE CG  0.0000
  atom   C2CF CG  0.0000
  atom   C2CG CG  0.0000
 group
  atom   C2CH CG  0.0000
  atom   C2CI CG  0.0000
  atom   C2CJ CG  0.0000
  atom   C2CK CG  0.0000
  atom   C2CL CG  0.0000
  atom   C2CM CG  0.0000
  atom   C2CN CG  0.0000
  atom   C2CO CG  0.0000
  atom   C2CP CG  0.0000
  atom   C2CQ CG  0.0000
 group
  atom   C2CR CG  0.0000
  atom   C2CS CG  0.0000
  atom   C2CT CG  0.0000
  atom   C2CU CG  0.0000
  atom   C2CV CG  0.0000
  atom   C2CW CG  0.0000
  atom   C2CX CG  0.0000
  atom   C2CY CG  0.0000
  atom   C2CZ CG  0.0000
  atom   C2DA CG  0.0000
 group
  atom   C2DB CG  0.0000
  atom   C2DC CG  0.0000
  atom   C2DD CG  0.0000
  atom   C2DE CG  0.0000
  atom   C2DF CG  0.0000
  atom   C2DG CG  0.0000
  atom   C2DH CG  0.0000
  atom   C2DI CG  0.0000
  atom   C2DJ CG  0.0000
  atom   C2DK CG  0.0000
 group
  atom   C2DL CG  0.0000
  atom   C2DM CG  0.0000
  atom   C2DN CG  0.0000
  atom   C2DO CG  0.0000
  atom   C2DP CG  0.0000
  atom   C2DQ CG  0.0000
  atom   C2DR CG  0.0000
  atom   C2DS CG  0.0000
  atom   C2DT CG  0.0000
  atom   C2DU CG  0.0000
 group
  atom   C2DV CG  0.0000
  atom   C2DW CG  0.0000
  atom   C2DX CG  0.0000
  atom   C2DY CG  0.0000
  atom   C2DZ CG  0.0000
  atom   C2EA CG  0.0000
  atom   C2EB CG  0.0000
  atom   C2EC CG  0.0000
  atom   C2ED CG  0.0000
  atom   C2EE CG  0.0000
 group
  atom   C2EF CG  0.0000
  atom   C2EG CG  0.0000
  atom   C2EH CG  0.0000
  atom   C2EI CG  0.0000
  atom   C2EJ CG  0.0000
  atom   C2EK CG  0.0000
  atom   C2EL CG  0.0000
  atom   C2EM CG  0.0000
  atom   C2EN CG  0.0000
  atom   C2EO CG  0.0000
 group
  atom   C2EP CG  0.0000
  atom   C2EQ CG  0.0000
  atom   C2ER CG  0.0000
  atom   C2ES CG  0.0000
  atom   C2ET CG  0.0000
  atom   C2EU CG  0.0000
  atom   C2EV CG  0.0000
  atom   C2EW CG  0.0000
  atom   C2EX CG  0.0000
  atom   C2EY CG  0.0000
 group
  atom   C2EZ CG  0.0000
  atom   C2FA CG  0.0000
  atom   C2FB CG  0.0000
  atom   C2FC CG  0.0000
  atom   C2FD CG  0.0000
  atom   C2FE CG  0.0000
  atom   C2FF CG  0.0000
  atom   C2FG CG  0.0000
  atom   C2FH CG  0.0000
  atom   C2FI CG  0.0000
 group
  atom   C2FJ CG  0.0000
  atom   C2FK CG  0.0000
  atom   C2FL CG  0.0000
  atom   C2FM CG  0.0000
  atom   C2FN CG  0.0000
  atom   C2FO CG  0.0000
  atom   C2FP CG  0.0000
  atom   C2FQ CG  0.0000
  atom   C2FR CG  0.0000
  atom   C2FS CG  0.0000
 group
  atom   C2FT CG  0.0000
  atom   C2FU CG  0.0000
  atom   C2FV CG  0.0000
  atom   C2FW CG  0.0000
  atom   C2FX CG  0.0000
  atom   C2FY CG  0.0000
  atom   C2FZ CG  0.0000
  atom   C2GA CG  0.0000
  atom   C2GB CG  0.0000
  atom   C2GC CG  0.0000
 group
  atom   C2GD CG  0.0000
  atom   C2GE CG  0.0000
  atom   C2GF CG  0.0000
  atom   C2GG CG  0.0000
  atom   C2GH CG  0.0000
  atom   C2GI CG  0.0000
  atom   C2GJ CG  0.0000
  atom   C2GK CG  0.0000
  atom   C2GL CG  0.0000
  atom   C2GM CG  0.0000
 group
  atom   C2GN CG  0.0000
  atom   C2GO CG  0.0000
  atom   C2GP CG  0.0000
  atom   C2GQ CG  0.0000
  atom   C2GR CG  0.0000
  atom   C2GS CG  0.0000
  atom   C2GT CG  0.0000
  atom   C2GU CG  0.0000
  atom   C2GV CG  0.0000
  atom   C2GW CG  0.0000
 group
  atom   C2GX CG  0.0000
  atom   C2GY CG  0.0000
  atom   C2GZ CG  0.0000
  atom   C2HA CG  0.0000
  atom   C2HB CG  0.0000
  atom   C2HC CG  0.0000
  atom   C2HD CG  0.0000
  atom   C2HE CG  0.0000
  atom   C2HF CG  0.0000
  atom   C2HG CG  0.0000
 group
  atom   C2HH CG  0.0000
  atom   C2HI CG  0.0000
  atom   C2HJ CG  0.0000
  atom   C2HK CG  0.0000
  atom   C2HL CG  0.0000
  atom   C2HM CG  0.0000
  atom   C2HN CG  0.0000
  atom   C2HO CG  0.0000
  atom   C2HP CG  0.0000
  atom   C2HQ CG  0.0000
 group
  atom   C2HR CG  0.0000
  atom   C2HS CG  0.0000
  atom   C2HT CG  0.0000
  atom   C2HU CG  0.0000
  atom   C2HV CG  0.0000
  atom   C2HW CG  0.0000
  atom   C2HX CG  0.0000
  atom   C2HY CG  0.0000
  atom   C2HZ CG  0.0000
  atom   C2IA CG  0.0000
 group
  atom   C2IB CG  0.0000
  atom   C2IC CG  0.0000
  atom   C2ID CG  0.0000
  atom   C2IE CG  0.0000
  atom   C2IF CG  0.0000
  atom   C2IG CG  0.0000
  atom   C2IH CG  0.0000
  atom   C2II CG  0.0000
  atom   C2IJ CG  0.0000
  atom   C2IK CG  0.0000
 group
  atom   C2IL CG  0.0000
  atom   C2IM CG  0.0000
  atom   C2IN CG  0.0000
  atom   C2IO CG  0.0000
  atom   C2IP CG  0.0000
  atom   C2IQ CG  0.0000
  atom   C2IR CG  0.0000
  atom   C2IS CG  0.0000
  atom   C2IT CG  0.0000
  atom   C2IU CG  0.0000
 group
  atom   C2IV CG  0.0000
  atom   C2IW CG  0.0000
  atom   C2IX CG  0.0000
  atom   C2IY CG  0.0000
  atom   C2IZ CG  0.0000
  atom   C2JA CG  0.0000
  atom   C2JB CG  0.0000
  atom   C2JC CG  0.0000
  atom   C2JD CG  0.0000
  atom   C2JE CG  0.0000
 group
  atom   C2JF CG  0.0000
  atom   C2JG CG  0.0000
  atom   C2JH CG  0.0000
  atom   C2JI CG  0.0000
  atom   C2JJ CG  0.0000
  atom   C2JK CG  0.0000
  atom   C2JL CG  0.0000
  atom   C2JM CG  0.0000
  atom   C2JN CG  0.0000
  atom   C2JO CG  0.0000
 group
  atom   C2JP CG  0.0000
  atom   C2JQ CG  0.0000
  atom   C2JR CG  0.0000
  atom   C2JS CG  0.0000
  atom   C2JT CG  0.0000
  atom   C2JU CG  0.0000
  atom   C2JV CG  0.0000
  atom   C2JW CG  0.0000
  atom   C2JX CG  0.0000
  atom   C2JY CG  0.0000
 group
  atom   C2JZ CG  0.0000
  atom   C2KA CG  0.0000
  atom   C2KB CG  0.0000
  atom   C2KC CG  0.0000
  atom   C2KD CG  0.0000
  atom   C2KE CG  0.0000
  atom   C2KF CG  0.0000
  atom   C2KG CG  0.0000
  atom   C2KH CG  0.0000
  atom   C2KI CG  0.0000
 group
  atom   C2KJ CG  0.0000
  atom   C2KK CG  0.0000
  atom   C2KL CG  0.0000
  atom   C2KM CG  0.0000
  atom   C2KN CG  0.0000
  atom   C2KO CG  0.0000
  atom   C2KP CG  0.0000
  atom   C2KQ CG  0.0000
  atom   C2KR CG  0.0000
  atom   C2KS CG  0.0000
 group
  atom   C2KT CG  0.0000
  atom   C2KU CG  0.0000
  atom   C2KV CG  0.0000
  atom   C2KW CG  0.0000
  atom   C2KX CG  0.0000
  atom   C2KY CG  0.0000
  atom   C2KZ CG  0.0000
  atom   C2LA CG  0.0000
  atom   C2LB CG  0.0000
  atom   C2LC CG  0.0000
 group
  atom   C2LD CG  0.0000
  atom   C2LE CG  0.0000
  atom   C2LF CG  0.0000
  atom   C2LG CG  0.0000
  atom   C2LH CG  0.0000
  atom   C2LI CG  0.0000
  atom   C2LJ CG  0.0000
  atom   C2LK CG  0.0000
  atom   C2LL CG  0.0000
  atom   C2LM CG  0.0000
 group
  atom   C2LN CG  0.0000
  atom   C2LO CG  0.0000
  atom   C2LP CG  0.0000
  atom   C2LQ CG  0.0000
  atom   C2LR CG  0.0000
  atom   C2LS CG  0.0000
  atom   C2LT CG  0.0000
  atom   C2LU CG  0.0000
  atom   C2LV CG  0.0000
  atom   C2LW CG  0.0000
 group
  atom   C2LX CG  0.0000
  atom   C2LY CG  0.0000
  atom   C2LZ CG  0.0000
  atom   C2MA CG  0.0000
  atom   C2MB CG  0.0000
  atom   C2MC CG  0.0000
  atom   C2MD CG  0.0000
  atom   C2ME CG  0.0000
  atom   C2MF CG  0.0000
  atom   C2MG CG  0.0000
 group
  atom   C2MH CG  0.0000
  atom   C2MI CG  0.0000
  atom   C2MJ CG  0.0000
  atom   C2MK CG  0.0000
  atom   C2ML CG  0.0000
  atom   C2MM CG  0.0000
  atom   C2MN CG  0.0000
  atom   C2MO CG  0.0000
  atom   C2MP CG  0.0000
  atom   C2MQ CG  0.0000
 group
  atom   C2MR CG  0.0000
  atom   C2MS CG  0.0000
  atom   C2MT CG  0.0000
  atom   C2MU CG  0.0000
  atom   C2MV CG  0.0000
  atom   C2MW CG  0.0000
  atom   C2MX CG  0.0000
  atom   C2MY CG  0.0000
  atom   C2MZ CG  0.0000
  atom   C2NA CG  0.0000
 group
  atom   C2NB CG  0.0000
  atom   C2NC CG  0.0000
  atom   C2ND CG  0.0000
  atom   C2NE CG  0.0000
  atom   C2NF CG  0.0000
  atom   C2NG CG  0.0000
  atom   C2NH CG  0.0000
  atom   C2NI CG  0.0000
  atom   C2NJ CG  0.0000
  atom   C2NK CG  0.0000
 group
  atom   C2NL CG  0.0000
  atom   C2NM CG  0.0000
  atom   C2NN CG  0.0000
  atom   C2NO CG  0.0000
  atom   C2NP CG  0.0000
  atom   C2NQ CG  0.0000
  atom   C2NR CG  0.0000
  atom   C2NS CG  0.0000
  atom   C2NT CG  0.0000
  atom   C2NU CG  0.0000
 group
  atom   C2NV CG  0.0000
  atom   C2NW CG  0.0000
  atom   C2NX CG  0.0000
  atom   C2NY CG  0.0000
  atom   C2NZ CG  0.0000
  atom   C2OA CG  0.0000
  atom   C2OB CG  0.0000
  atom   C2OC CG  0.0000
  atom   C2OD CG  0.0000
  atom   C2OE CG  0.0000
 group
  atom   C2OF CG  0.0000
  atom   C2OG CG  0.0000
  atom   C2OH CG  0.0000
  atom   C2OI CG  0.0000
  atom   C2OJ CG  0.0000
  atom   C2OK CG  0.0000
  atom   C2OL CG  0.0000
  atom   C2OM CG  0.0000
  atom   C2ON CG  0.0000
  atom   C2OO CG  0.0000
 group
  atom   C2OP CG  0.0000
  atom   C2OQ CG  0.0000
  atom   C2OR CG  0.0000
  atom   C2OS CG  0.0000
  atom   C2OT CG  0.0000
  atom   C2OU CG  0.0000
  atom   C2OV CG  0.0000
  atom   C2OW CG  0.0000
  atom   C2OX CG  0.0000
  atom   C2OY CG  0.0000
 group
  atom   C2OZ CG  0.0000
  atom   C2PA CG  0.0000
  atom   C2PB CG  0.0000
  atom   C2PC CG  0.0000
  atom   C2PD CG  0.0000
  atom   C2PE CG  0.0000
  atom   C2PF CG  0.0000
  atom   C2PG CG  0.0000
  atom   C2PH CG  0.0000
  atom   C2PI CG  0.0000
 group
  atom   C2PJ CG  0.0000
  atom   C2PK CG  0.0000
  atom   C2PL CG  0.0000
  atom   C2PM CG  0.0000
  atom   C2PN CG  0.0000
  atom   C2PO CG  0.0000
  atom   C2PP CG  0.0000
  atom   C2PQ CG  0.0000
  atom   C2PR CG  0.0000
  atom   C2PS CG  0.0000
 group
  atom   C2PT CG  0.0000
  atom   C2PU CG  0.0000
  atom   C2PV CG  0.0000
  atom   C2PW CG  0.0000
  atom   C2PX CG  0.0000
  atom   C2PY CG  0.0000
  atom   C2PZ CG  0.0000
  atom   C2QA CG  0.0000
  atom   C2QB CG  0.0000
  atom   C2QC CG  0.0000
 group
  atom   C2QD CG  0.0000
  atom   C2QE CG  0.0000
  atom   C2QF CG  0.0000
  atom   C2QG CG  0.0000
  atom   C2QH CG  0.0000
  atom   C2QI CG  0.0000
  atom   C2QJ CG  0.0000
  atom   C2QK CG  0.0000
  atom   C2QL CG  0.0000
  atom   C2QM CG  0.0000
 group
  atom   C2QN CG  0.0000
  atom   C2QO CG  0.0000
  atom   C2QP CG  0.0000
  atom   C2QQ CG  0.0000
  atom   C2QR CG  0.0000
  atom   C2QS CG  0.0000
  atom   C2QT CG  0.0000
  atom   C2QU CG  0.0000
  atom   C2QV CG  0.0000
  atom   C2QW CG  0.0000
 group
  atom   C2QX CG  0.0000
  atom   C2QY CG  0.0000
  atom   C2QZ CG  0.0000
  atom   C2RA CG  0.0000
  atom   C2RB CG  0.0000
  atom   C2RC CG  0.0000
  atom   C2RD CG  0.0000
  atom   C2RE CG  0.0000
  atom   C2RF CG  0.0000
  atom   C2RG CG  0.0000
 group
  atom   C2RH CG  0.0000
  atom   C2RI CG  0.0000
  atom   C2RJ CG  0.0000
  atom   C2RK CG  0.0000
  atom   C2RL CG  0.0000
  atom   C2RM CG  0.0000
  atom   C2RN CG  0.0000
  atom   C2RO CG  0.0000
  atom   C2RP CG  0.0000
  atom   C2RQ CG  0.0000
 group
  atom   C2RR CG  0.0000
  atom   C2RS CG  0.0000
  atom   C2RT CG  0.0000
  atom   C2RU CG  0.0000
  atom   C2RV CG  0.0000
  atom   C2RW CG  0.0000
  atom   C2RX CG  0.0000
  atom   C2RY CG  0.0000
  atom   C2RZ CG  0.0000
  atom   C2SA CG  0.0000
 group
  atom   C2SB CG  0.0000
  atom   C2SC CG  0.0000
  atom   C2SD CG  0.0000
  atom   C2SE CG  0.0000
  atom   C2SF CG  0.0000
  atom   C2SG CG  0.0000
  atom   C2SH CG  0.0000
  atom   C2SI CG  0.0000
  atom   C2SJ CG  0.0000
  atom   C2SK CG  0.0000
 group
  atom   C2SL CG  0.0000
  atom   C2SM CG  0.0000
  atom   C2SN CG  0.0000
  atom   C2SO CG  0.0000
  atom   C2SP CG  0.0000
  atom   C2SQ CG  0.0000
  atom   C2SR CG  0.0000
  atom   C2SS CG  0.0000
  atom   C2ST CG  0.0000
  atom   C2SU CG  0.0000
 group
  atom   C2SV CG  0.0000
  atom   C2SW CG  0.0000
  atom   C2SX CG  0.0000
  atom   C2SY CG  0.0000
  atom   C2SZ CG  0.0000
  atom   C2TA CG  0.0000
  atom   C2TB CG  0.0000
  atom   C2TC CG  0.0000
  atom   C2TD CG  0.0000
  atom   C2TE CG  0.0000
 group
  atom   C2TF CG  0.0000
  atom   C2TG CG  0.0000
  atom   C2TH CG  0.0000
  atom   C2TI CG  0.0000
  atom   C2TJ CG  0.0000
  atom   C2TK CG  0.0000
  atom   C2TL CG  0.0000
  atom   C2TM CG  0.0000
  atom   C2TN CG  0.0000
  atom   C2TO CG  0.0000
 group
  atom   C2TP CG  0.0000
  atom   C2TQ CG  0.0000
  atom   C2TR CG  0.0000
  atom   C2TS CG  0.0000
  atom   C2TT CG  0.0000
  atom   C2TU CG  0.0000
  atom   C2TV CG  0.0000
  atom   C2TW CG  0.0000
  atom   C2TX CG  0.0000
  atom   C2TY CG  0.0000
 group
  atom   C2TZ CG  0.0000
  atom   C2UA CG  0.0000
  atom   C2UB CG  0.0000
  atom   C2UC CG  0.0000
  atom   C2UD CG  0.0000
  atom   C2UE CG  0.0000
  atom   C2UF CG  0.0000
  atom   C2UG CG  0.0000
  atom   C2UH CG  0.0000
  atom   C2UI CG  0.0000
 group
  atom   C2UJ CG  0.0000
  atom   C2UK CG  0.0000
  atom   C2UL CG  0.0000
  atom   C2UM CG  0.0000
  atom   C2UN CG  0.0000
  atom   C2UO CG  0.0000
  atom   C2UP CG  0.0000
  atom   C2UQ CG  0.0000
  atom   C2UR CG  0.0000
  atom   C2US CG  0.0000
 group
  atom   C2UT CG  0.0000
  atom   C2UU CG  0.0000
  atom   C2UV CG  0.0000
  atom   C2UW CG  0.0000
  atom   C2UX CG  0.0000
  atom   C2UY CG  0.0000
  atom   C2UZ CG  0.0000
  atom   C2VA CG  0.0000
  atom   C2VB CG  0.0000
  atom   C2VC CG  0.0000
 group
  atom   C2VD CG  0.0000
  atom   C2VE CG  0.0000
  atom   C2VF CG  0.0000
  atom   C2VG CG  0.0000
  atom   C2VH CG  0.0000
  atom   C2VI CG  0.0000
  atom   C2VJ CG  0.0000
  atom   C2VK CG  0.0000
  atom   C2VL CG  0.0000
  atom   C2VM CG  0.0000
 group
  atom   C2VN CG  0.0000
  atom   C2VO CG  0.0000
  atom   C2VP CG  0.0000
  atom   C2VQ CG  0.0000
  atom   C2VR CG  0.0000
  atom   C2VS CG  0.0000
  atom   C2VT CG  0.0000
  atom   C2VU CG  0.0000
  atom   C2VV CG  0.0000
  atom   C2VW CG  0.0000
 group
  atom   C2VX CG  0.0000
  atom   C2VY CG  0.0000
  atom   C2VZ CG  0.0000
  atom   C2WA CG  0.0000
  atom   C2WB CG  0.0000
  atom   C2WC CG  0.0000
  atom   C2WD CG  0.0000
  atom   C2WE CG  0.0000
  atom   C2WF CG  0.0000
  atom   C2WG CG  0.0000
 group
  atom   C2WH CG  0.0000
  atom   C2WI CG  0.0000
  atom   C2WJ CG  0.0000
  atom   C2WK CG  0.0000
  atom   C2WL CG  0.0000
  atom   C2WM CG  0.0000
  atom   C2WN CG  0.0000
  atom   C2WO CG  0.0000
  atom   C2WP CG  0.0000
  atom   C2WQ CG  0.0000
 group
  atom   C2WR CG  0.0000
  atom   C2WS CG  0.0000
  atom   C2WT CG  0.0000
  atom   C2WU CG  0.0000
  atom   C2WV CG  0.0000
  atom   C2WW CG  0.0000
  atom   C2WX CG  0.0000
  atom   C2WY CG  0.0000
  atom   C2WZ CG  0.0000
  atom   C2XA CG  0.0000
 group
  atom   C2XB CG  0.0000
  atom   C2XC CG  0.0000
  atom   C2XD CG  0.0000
  atom   C2XE CG  0.0000
  atom   C2XF CG  0.0000
  atom   C2XG CG  0.0000
  atom   C2XH CG  0.0000
  atom   C2XI CG  0.0000
  atom   C2XJ CG  0.0000
  atom   C2XK CG  0.0000
 group
  atom   C2XL CG  0.0000
  atom   C2XM CG  0.0000
  atom   C2XN CG  0.0000
  atom   C2XO CG  0.0000
  atom   C2XP CG  0.0000
  atom   C2XQ CG  0.0000
  atom   C2XR CG  0.0000
  atom   C2XS CG  0.0000
  atom   C2XT CG  0.0000
  atom   C2XU CG  0.0000
 group
  atom   C2XV CG  0.0000
  atom   C2XW CG  0.0000
  atom   C2XX CG  0.0000
  atom   C2XY CG  0.0000
  atom   C2XZ CG  0.0000
  atom   C2YA CG  0.0000
  atom   C2YB CG  0.0000
  atom   C2YC CG  0.0000
  atom   C2YD CG  0.0000
  atom   C2YE CG  0.0000
 group
  atom   C2YF CG  0.0000
  atom   C2YG CG  0.0000
  atom   C2YH CG  0.0000
  atom   C2YI CG  0.0000
  atom   C2YJ CG  0.0000
  atom   C2YK CG  0.0000
  atom   C2YL CG  0.0000
  atom   C2YM CG  0.0000
  atom   C2YN CG  0.0000
  atom   C2YO CG  0.0000
 group
  atom   C2YP CG  0.0000
  atom   C2YQ CG  0.0000
  atom   C2YR CG  0.0000
  atom   C2YS CG  0.0000
  atom   C2YT CG  0.0000
  atom   C2YU CG  0.0000
  atom   C2YV CG  0.0000
  atom   C2YW CG  0.0000
  atom   C2YX CG  0.0000
  atom   C2YY CG  0.0000
 group
  atom   C2YZ CG  0.0000
  atom   C2ZA CG  0.0000
  atom   C2ZB CG  0.0000
  atom   C2ZC CG  0.0000
  atom   C2ZD CG  0.0000
  atom   C2ZE CG  0.0000
  atom   C2ZF CG  0.0000
  atom   C2ZG CG  0.0000
  atom   C2ZH CG  0.0000
  atom   C2ZI CG  0.0000
 group
  atom   C2ZJ CG  0.0000
  atom   C2ZK CG  0.0000
  atom   C2ZL CG  0.0000
  atom   C2ZM CG  0.0000
  atom   C2ZN CG  0.0000
  atom   C2ZO CG  0.0000
  atom   C2ZP CG  0.0000
  atom   C2ZQ CG  0.0000
  atom   C2ZR CG  0.0000
  atom   C2ZS CG  0.0000
 group
  atom   C2ZT CG  0.0000
  atom   C2ZU CG  0.0000
  atom   C2ZV CG  0.0000
  atom   C2ZW CG  0.0000
  atom   C2ZX CG  0.0000
  atom   C2ZY CG  0.0000
  atom   C2ZZ CG  0.0000
  atom   C3AA CG  0.0000
  atom   C3AB CG  0.0000
  atom   C3AC CG  0.0000
 group
  atom   C3AD CG  0.0000
  atom   C3AE CG  0.0000
  atom   C3AF CG  0.0000
  atom   C3AG CG  0.0000
  atom   C3AH CG  0.0000
  atom   C3AI CG  0.0000
  atom   C3AJ CG  0.0000
  atom   C3AK CG  0.0000
  atom   C3AL CG  0.0000
  atom   C3AM CG  0.0000
 group
  atom   C3AN CG  0.0000
  atom   C3AO CG  0.0000
  atom   C3AP CG  0.0000
  atom   C3AQ CG  0.0000
  atom   C3AR CG  0.0000
  atom   C3AS CG  0.0000
  atom   C3AT CG  0.0000
  atom   C3AU CG  0.0000
  atom   C3AV CG  0.0000
  atom   C3AW CG  0.0000
 group
  atom   C3AX CG  0.0000
  atom   C3AY CG  0.0000
  atom   C3AZ CG  0.0000
  atom   C3BA CG  0.0000
  atom   C3BB CG  0.0000
  atom   C3BC CG  0.0000
  atom   C3BD CG  0.0000
  atom   C3BE CG  0.0000
  atom   C3BF CG  0.0000
  atom   C3BG CG  0.0000
 group
  atom   C3BH CG  0.0000
  atom   C3BI CG  0.0000
  atom   C3BJ CG  0.0000
  atom   C3BK CG  0.0000
  atom   C3BL CG  0.0000
  atom   C3BM CG  0.0000
  atom   C3BN CG  0.0000
  atom   C3BO CG  0.0000
  atom   C3BP CG  0.0000
  atom   C3BQ CG  0.0000
 group
  atom   C3BR CG  0.0000
  atom   C3BS CG  0.0000
  atom   C3BT CG  0.0000
  atom   C3BU CG  0.0000
  atom   C3BV CG  0.0000
  atom   C3BW CG  0.0000
  atom   C3BX CG  0.0000
  atom   C3BY CG  0.0000
  atom   C3BZ CG  0.0000
  atom   C3CA CG  0.0000
 group
  atom   C3CB CG  0.0000
  atom   C3CC CG  0.0000
  atom   C3CD CG  0.0000
  atom   C3CE CG  0.0000
  atom   C3CF CG  0.0000
  atom   C3CG CG  0.0000
  atom   C3CH CG  0.0000
  atom   C3CI CG  0.0000
  atom   C3CJ CG  0.0000
  atom   C3CK CG  0.0000
 group
  atom   C3CL CG  0.0000
  atom   C3CM CG  0.0000
  atom   C3CN CG  0.0000
  atom   C3CO CG  0.0000
  atom   C3CP CG  0.0000
  atom   C3CQ CG  0.0000
  atom   C3CR CG  0.0000
  atom   C3CS CG  0.0000
  atom   C3CT CG  0.0000
  atom   C3CU CG  0.0000
 group
  atom   C3CV CG  0.0000
  atom   C3CW CG  0.0000
  atom   C3CX CG  0.0000
  atom   C3CY CG  0.0000
  atom   C3CZ CG  0.0000
  atom   C3DA CG  0.0000
  atom   C3DB CG  0.0000
  atom   C3DC CG  0.0000
  atom   C3DD CG  0.0000
  atom   C3DE CG  0.0000
 group
  atom   C3DF CG  0.0000
  atom   C3DG CG  0.0000
  atom   C3DH CG  0.0000
  atom   C3DI CG  0.0000
  atom   C3DJ CG  0.0000
  atom   C3DK CG  0.0000
  atom   C3DL CG  0.0000
  atom   C3DM CG  0.0000
  atom   C3DN CG  0.0000
  atom   C3DO CG  0.0000
 group
  atom   C3DP CG  0.0000
  atom   C3DQ CG  0.0000
  atom   C3DR CG  0.0000
  atom   C3DS CG  0.0000
  atom   C3DT CG  0.0000
  atom   C3DU CG  0.0000
  atom   C3DV CG  0.0000
  atom   C3DW CG  0.0000
  atom   C3DX CG  0.0000
  atom   C3DY CG  0.0000
 group
  atom   C3DZ CG  0.0000
  atom   C3EA CG  0.0000
  atom   C3EB CG  0.0000
  atom   C3EC CG  0.0000
  atom   C3ED CG  0.0000
  atom   C3EE CG  0.0000
  atom   C3EF CG  0.0000
  atom   C3EG CG  0.0000
  atom   C3EH CG  0.0000
  atom   C3EI CG  0.0000
 group
  atom   C3EJ CG  0.0000
  atom   C3EK CG  0.0000
  atom   C3EL CG  0.0000
  atom   C3EM CG  0.0000
  atom   C3EN CG  0.0000
  atom   C3EO CG  0.0000
  atom   C3EP CG  0.0000
  atom   C3EQ CG  0.0000
  atom   C3ER CG  0.0000
  atom   C3ES CG  0.0000
 group
  atom   C3ET CG  0.0000
  atom   C3EU CG  0.0000
  atom   C3EV CG  0.0000
  atom   C3EW CG  0.0000
  atom   C3EX CG  0.0000
  atom   C3EY CG  0.0000
  atom   C3EZ CG  0.0000
  atom   C3FA CG  0.0000
  atom   C3FB CG  0.0000
  atom   C3FC CG  0.0000
 group
  atom   C3FD CG  0.0000
  atom   C3FE CG  0.0000
  atom   C3FF CG  0.0000
  atom   C3FG CG  0.0000
  atom   C3FH CG  0.0000
  atom   C3FI CG  0.0000
  atom   C3FJ CG  0.0000
  atom   C3FK CG  0.0000
  atom   C3FL CG  0.0000
  atom   C3FM CG  0.0000
 group
  atom   C3FN CG  0.0000
  atom   C3FO CG  0.0000
  atom   C3FP CG  0.0000
  atom   C3FQ CG  0.0000
  atom   C3FR CG  0.0000
  atom   C3FS CG  0.0000
  atom   C3FT CG  0.0000
  atom   C3FU CG  0.0000
  atom   C3FV CG  0.0000
  atom   C3FW CG  0.0000
 group
  atom   C3FX CG  0.0000
  atom   C3FY CG  0.0000
  atom   C3FZ CG  0.0000
  atom   C3GA CG  0.0000
  atom   C3GB CG  0.0000
  atom   C3GC CG  0.0000
  atom   C3GD CG  0.0000
  atom   C3GE CG  0.0000
  atom   C3GF CG  0.0000
  atom   C3GG CG  0.0000
 group
  atom   C3GH CG  0.0000
  atom   C3GI CG  0.0000
  atom   C3GJ CG  0.0000
  atom   C3GK CG  0.0000
  atom   C3GL CG  0.0000
  atom   C3GM CG  0.0000
  atom   C3GN CG  0.0000
  atom   C3GO CG  0.0000
  atom   C3GP CG  0.0000
  atom   C3GQ CG  0.0000
 group
  atom   C3GR CG  0.0000
  atom   C3GS CG  0.0000
  atom   C3GT CG  0.0000
  atom   C3GU CG  0.0000
  atom   C3GV CG  0.0000
  atom   C3GW CG  0.0000
  atom   C3GX CG  0.0000
  atom   C3GY CG  0.0000
  atom   C3GZ CG  0.0000
  atom   C3HA CG  0.0000
 group
  atom   C3HB CG  0.0000
  atom   C3HC CG  0.0000
  atom   C3HD CG  0.0000
  atom   C3HE CG  0.0000
  atom   C3HF CG  0.0000
  atom   C3HG CG  0.0000
  atom   C3HH CG  0.0000
  atom   C3HI CG  0.0000
  atom   C3HJ CG  0.0000
  atom   C3HK CG  0.0000
 group
  atom   C3HL CG  0.0000
  atom   C3HM CG  0.0000
  atom   C3HN CG  0.0000
  atom   C3HO CG  0.0000
  atom   C3HP CG  0.0000
  atom   C3HQ CG  0.0000
  atom   C3HR CG  0.0000
  atom   C3HS CG  0.0000
  atom   C3HT CG  0.0000
  atom   C3HU CG  0.0000
 group
  atom   C3HV CG  0.0000
  atom   C3HW CG  0.0000
  atom   C3HX CG  0.0000
  atom   C3HY CG  0.0000
  atom   C3HZ CG  0.0000
  atom   C3IA CG  0.0000
  atom   C3IB CG  0.0000
  atom   C3IC CG  0.0000
  atom   C3ID CG  0.0000
  atom   C3IE CG  0.0000
 group
  atom   C3IF CG  0.0000
  atom   C3IG CG  0.0000
  atom   C3IH CG  0.0000
  atom   C3II CG  0.0000
  atom   C3IJ CG  0.0000
  atom   C3IK CG  0.0000
  atom   C3IL CG  0.0000
  atom   C3IM CG  0.0000
  atom   C3IN CG  0.0000
  atom   C3IO CG  0.0000
 group
  atom   C3IP CG  0.0000
  atom   C3IQ CG  0.0000
  atom   C3IR CG  0.0000
  atom   C3IS CG  0.0000
  atom   C3IT CG  0.0000
  atom   C3IU CG  0.0000
  atom   C3IV CG  0.0000
  atom   C3IW CG  0.0000
  atom   C3IX CG  0.0000
  atom   C3IY CG  0.0000
 group
  atom   C3IZ CG  0.0000
  atom   C3JA CG  0.0000
  atom   C3JB CG  0.0000
  atom   C3JC CG  0.0000
  atom   C3JD CG  0.0000
  atom   C3JE CG  0.0000
  atom   C3JF CG  0.0000
  atom   C3JG CG  0.0000
  atom   C3JH CG  0.0000
  atom   C3JI CG  0.0000
 group
  atom   C3JJ CG  0.0000
  atom   C3JK CG  0.0000
  atom   C3JL CG  0.0000
  atom   C3JM CG  0.0000
  atom   C3JN CG  0.0000
  atom   C3JO CG  0.0000
  atom   C3JP CG  0.0000
  atom   C3JQ CG  0.0000
  atom   C3JR CG  0.0000
  atom   C3JS CG  0.0000
 group
  atom   C3JT CG  0.0000
  atom   C3JU CG  0.0000
  atom   C3JV CG  0.0000
  atom   C3JW CG  0.0000
  atom   C3JX CG  0.0000
  atom   C3JY CG  0.0000
  atom   C3JZ CG  0.0000
  atom   C3KA CG  0.0000
  atom   C3KB CG  0.0000
  atom   C3KC CG  0.0000
 group
  atom   C3KD CG  0.0000
  atom   C3KE CG  0.0000
  atom   C3KF CG  0.0000
  atom   C3KG CG  0.0000
  atom   C3KH CG  0.0000
  atom   C3KI CG  0.0000
  atom   C3KJ CG  0.0000
  atom   C3KK CG  0.0000
  atom   C3KL CG  0.0000
  atom   C3KM CG  0.0000
 group
  atom   C3KN CG  0.0000
  atom   C3KO CG  0.0000
  atom   C3KP CG  0.0000
  atom   C3KQ CG  0.0000
  atom   C3KR CG  0.0000
  atom   C3KS CG  0.0000
  atom   C3KT CG  0.0000
  atom   C3KU CG  0.0000
  atom   C3KV CG  0.0000
  atom   C3KW CG  0.0000
 group
  atom   C3KX CG  0.0000
  atom   C3KY CG  0.0000
  atom   C3KZ CG  0.0000
  atom   C3LA CG  0.0000
  atom   C3LB CG  0.0000
  atom   C3LC CG  0.0000
  atom   C3LD CG  0.0000
  atom   C3LE CG  0.0000
  atom   C3LF CG  0.0000
  atom   C3LG CG  0.0000
 group
  atom   C3LH CG  0.0000
  atom   C3LI CG  0.0000
  atom   C3LJ CG  0.0000
  atom   C3LK CG  0.0000
  atom   C3LL CG  0.0000
  atom   C3LM CG  0.0000
  atom   C3LN CG  0.0000
  atom   C3LO CG  0.0000
  atom   C3LP CG  0.0000
  atom   C3LQ CG  0.0000
 group
  atom   C3LR CG  0.0000
  atom   C3LS CG  0.0000
  atom   C3LT CG  0.0000
  atom   C3LU CG  0.0000
  atom   C3LV CG  0.0000
  atom   C3LW CG  0.0000
  atom   C3LX CG  0.0000
  atom   C3LY CG  0.0000
  atom   C3LZ CG  0.0000
  atom   C3MA CG  0.0000
 group
  atom   C3MB CG  0.0000
  atom   C3MC CG  0.0000
  atom   C3MD CG  0.0000
  atom   C3ME CG  0.0000
  atom   C3MF CG  0.0000
  atom   C3MG CG  0.0000
  atom   C3MH CG  0.0000
  atom   C3MI CG  0.0000
  atom   C3MJ CG  0.0000
  atom   C3MK CG  0.0000
 group
  atom   C3ML CG  0.0000
  atom   C3MM CG  0.0000
  atom   C3MN CG  0.0000
  atom   C3MO CG  0.0000
  atom   C3MP CG  0.0000
  atom   C3MQ CG  0.0000
  atom   C3MR CG  0.0000
  atom   C3MS CG  0.0000
  atom   C3MT CG  0.0000
  atom   C3MU CG  0.0000
 group
  atom   C3MV CG  0.0000
  atom   C3MW CG  0.0000
  atom   C3MX CG  0.0000
  atom   C3MY CG  0.0000
  atom   C3MZ CG  0.0000
  atom   C3NA CG  0.0000
  atom   C3NB CG  0.0000
  atom   C3NC CG  0.0000
  atom   C3ND CG  0.0000
  atom   C3NE CG  0.0000
 group
  atom   C3NF CG  0.0000
  atom   C3NG CG  0.0000
  atom   C3NH CG  0.0000
  atom   C3NI CG  0.0000
  atom   C3NJ CG  0.0000
  atom   C3NK CG  0.0000
  atom   C3NL CG  0.0000
  atom   C3NM CG  0.0000
  atom   C3NN CG  0.0000
  atom   C3NO CG  0.0000
 group
  atom   C3NP CG  0.0000
  atom   C3NQ CG  0.0000
  atom   C3NR CG  0.0000
  atom   C3NS CG  0.0000
  atom   C3NT CG  0.0000
  atom   C3NU CG  0.0000
  atom   C3NV CG  0.0000
  atom   C3NW CG  0.0000
  atom   C3NX CG  0.0000
  atom   C3NY CG  0.0000
 group
  atom   C3NZ CG  0.0000
  atom   C3OA CG  0.0000
  atom   C3OB CG  0.0000
  atom   C3OC CG  0.0000
  atom   C3OD CG  0.0000
  atom   C3OE CG  0.0000
  atom   C3OF CG  0.0000
  atom   C3OG CG  0.0000
  atom   C3OH CG  0.0000
  atom   C3OI CG  0.0000
 group
  atom   C3OJ CG  0.0000
  atom   C3OK CG  0.0000
  atom   C3OL CG  0.0000
  atom   C3OM CG  0.0000
  atom   C3ON CG  0.0000
  atom   C3OO CG  0.0000
  atom   C3OP CG  0.0000
  atom   C3OQ CG  0.0000
  atom   C3OR CG  0.0000
  atom   C3OS CG  0.0000
 group
  atom   C3OT CG  0.0000
  atom   C3OU CG  0.0000
  atom   C3OV CG  0.0000
  atom   C3OW CG  0.0000
  atom   C3OX CG  0.0000
  atom   C3OY CG  0.0000
  atom   C3OZ CG  0.0000
  atom   C3PA CG  0.0000
  atom   C3PB CG  0.0000
  atom   C3PC CG  0.0000
 group
  atom   C3PD CG  0.0000
  atom   C3PE CG  0.0000
  atom   C3PF CG  0.0000
  atom   C3PG CG  0.0000
  atom   C3PH CG  0.0000
  atom   C3PI CG  0.0000
  atom   C3PJ CG  0.0000
  atom   C3PK CG  0.0000
  atom   C3PL CG  0.0000
  atom   C3PM CG  0.0000
 group
  atom   C3PN CG  0.0000
  atom   C3PO CG  0.0000
  atom   C3PP CG  0.0000
  atom   C3PQ CG  0.0000
  atom   C3PR CG  0.0000
  atom   C3PS CG  0.0000
  atom   C3PT CG  0.0000
  atom   C3PU CG  0.0000
  atom   C3PV CG  0.0000
  atom   C3PW CG  0.0000
 group
  atom   C3PX CG  0.0000
  atom   C3PY CG  0.0000
  atom   C3PZ CG  0.0000
  atom   C3QA CG  0.0000
  atom   C3QB CG  0.0000
  atom   C3QC CG  0.0000
  atom   C3QD CG  0.0000
  atom   C3QE CG  0.0000
  atom   C3QF CG  0.0000
  atom   C3QG CG  0.0000
 group
  atom   C3QH CG  0.0000
  atom   C3QI CG  0.0000
  atom   C3QJ CG  0.0000
  atom   C3QK CG  0.0000
  atom   C3QL CG  0.0000
  atom   C3QM CG  0.0000
  atom   C3QN CG  0.0000
  atom   C3QO CG  0.0000
  atom   C3QP CG  0.0000
  atom   C3QQ CG  0.0000
 group
  atom   C3QR CG  0.0000
  atom   C3QS CG  0.0000
  atom   C3QT CG  0.0000
  atom   C3QU CG  0.0000
  atom   C3QV CG  0.0000
  atom   C3QW CG  0.0000
  atom   C3QX CG  0.0000
  atom   C3QY CG  0.0000
  atom   C3QZ CG  0.0000
  atom   C3RA CG  0.0000
 group
  atom   C3RB CG  0.0000
  atom   C3RC CG  0.0000
  atom   C3RD CG  0.0000
  atom   C3RE CG  0.0000
  atom   C3RF CG  0.0000
  atom   C3RG CG  0.0000
  atom   C3RH CG  0.0000
  atom   C3RI CG  0.0000
  atom   C3RJ CG  0.0000
  atom   C3RK CG  0.0000
 group
  atom   C3RL CG  0.0000
  atom   C3RM CG  0.0000
  atom   C3RN CG  0.0000
  atom   C3RO CG  0.0000
  atom   C3RP CG  0.0000
  atom   C3RQ CG  0.0000
  atom   C3RR CG  0.0000
  atom   C3RS CG  0.0000
  atom   C3RT CG  0.0000
  atom   C3RU CG  0.0000
 group
  atom   C3RV CG  0.0000
  atom   C3RW CG  0.0000
  atom   C3RX CG  0.0000
  atom   C3RY CG  0.0000
  atom   C3RZ CG  0.0000
  atom   C3SA CG  0.0000
  atom   C3SB CG  0.0000
  atom   C3SC CG  0.0000
  atom   C3SD CG  0.0000
  atom   C3SE CG  0.0000
 group
  atom   C3SF CG  0.0000
  atom   C3SG CG  0.0000
  atom   C3SH CG  0.0000
  atom   C3SI CG  0.0000
  atom   C3SJ CG  0.0000
  atom   C3SK CG  0.0000
  atom   C3SL CG  0.0000
  atom   C3SM CG  0.0000
  atom   C3SN CG  0.0000
  atom   C3SO CG  0.0000
 group
  atom   C3SP CG  0.0000
  atom   C3SQ CG  0.0000
  atom   C3SR CG  0.0000
  atom   C3SS CG  0.0000
  atom   C3ST CG  0.0000
  atom   C3SU CG  0.0000
  atom   C3SV CG  0.0000
  atom   C3SW CG  0.0000
  atom   C3SX CG  0.0000
  atom   C3SY CG  0.0000
 group
  atom   C3SZ CG  0.0000
  atom   C3TA CG  0.0000
  atom   C3TB CG  0.0000
  atom   C3TC CG  0.0000
  atom   C3TD CG  0.0000
  atom   C3TE CG  0.0000
  atom   C3TF CG  0.0000
  atom   C3TG CG  0.0000
  atom   C3TH CG  0.0000
  atom   C3TI CG  0.0000
 group
  atom   C3TJ CG  0.0000
  atom   C3TK CG  0.0000
  atom   C3TL CG  0.0000
  atom   C3TM CG  0.0000
  atom   C3TN CG  0.0000
  atom   C3TO CG  0.0000
  atom   C3TP CG  0.0000
  atom   C3TQ CG  0.0000
  atom   C3TR CG  0.0000
  atom   C3TS CG  0.0000
 group
  atom   C3TT CG  0.0000
  atom   C3TU CG  0.0000
  atom   C3TV CG  0.0000
  atom   C3TW CG  0.0000
  atom   C3TX CG  0.0000
  atom   C3TY CG  0.0000
  atom   C3TZ CG  0.0000
  atom   C3UA CG  0.0000
  atom   C3UB CG  0.0000
  atom   C3UC CG  0.0000
 group
  atom   C3UD CG  0.0000
  atom   C3UE CG  0.0000
  atom   C3UF CG  0.0000
  atom   C3UG CG  0.0000
  atom   C3UH CG  0.0000
  atom   C3UI CG  0.0000
  atom   C3UJ CG  0.0000
  atom   C3UK CG  0.0000
  atom   C3UL CG  0.0000
  atom   C3UM CG  0.0000
 group
  atom   C3UN CG  0.0000
  atom   C3UO CG  0.0000
  atom   C3UP CG  0.0000
  atom   C3UQ CG  0.0000
  atom   C3UR CG  0.0000
  atom   C3US CG  0.0000
  atom   C3UT CG  0.0000
  atom   C3UU CG  0.0000
  atom   C3UV CG  0.0000
  atom   C3UW CG  0.0000
 group
  atom   C3UX CG  0.0000
  atom   C3UY CG  0.0000
  atom   C3UZ CG  0.0000
  atom   C3VA CG  0.0000
  atom   C3VB CG  0.0000
  atom   C3VC CG  0.0000
  atom   C3VD CG  0.0000
  atom   C3VE CG  0.0000
  atom   C3VF CG  0.0000
  atom   C3VG CG  0.0000
 group
  atom   C3VH CG  0.0000
  atom   C3VI CG  0.0000
  atom   C3VJ CG  0.0000
  atom   C3VK CG  0.0000
  atom   C3VL CG  0.0000
  atom   C3VM CG  0.0000
  atom   C3VN CG  0.0000
  atom   C3VO CG  0.0000
  atom   C3VP CG  0.0000
  atom   C3VQ CG  0.0000
 group
  atom   C3VR CG  0.0000
  atom   C3VS CG  0.0000
  atom   C3VT CG  0.0000
  atom   C3VU CG  0.0000
  atom   C3VV CG  0.0000
  atom   C3VW CG  0.0000
  atom   C3VX CG  0.0000
  atom   C3VY CG  0.0000
  atom   C3VZ CG  0.0000
  atom   C3WA CG  0.0000

 bond     C1   C2  
 bond     C1   C99 
 bond     C1   C3SG
 bond     C2   C4  
 bond     C2   C101
 bond     C3   C4  
 bond     C3   C5  
 bond     C3   C3SI
 bond     C4   C103
 bond     C5   C6  
 bond     C5   C3SK
 bond     C6   C8  
 bond     C6   C105
 bond     C7   C8  
 bond     C7   C9  
 bond     C7   C3SM
 bond     C8   C107
 bond     C9   C10 
 bond     C9   C3SO
 bond     C10  C12 
 bond     C10  C109
 bond     C11  C12 
 bond     C11  C13 
 bond     C11  C3SQ
 bond     C12  C111
 bond     C13  C14 
 bond     C13  C3SS
 bond     C14  C16 
 bond     C14  C113
 bond     C15  C16 
 bond     C15  C17 
 bond     C15  C3SU
 bond     C16  C115
 bond     C17  C18 
 bond     C17  C3SW
 bond     C18  C20 
 bond     C18  C117
 bond     C19  C20 
 bond     C19  C21 
 bond     C19  C3SY
 bond     C20  C119
 bond     C21  C22 
 bond     C21  C3TA
 bond     C22  C24 
 bond     C22  C121
 bond     C23  C24 
 bond     C23  C25 
 bond     C23  C3TC
 bond     C24  C123
 bond     C25  C26 
 bond     C25  C3TE
 bond     C26  C28 
 bond     C26  C125
 bond     C27  C28 
 bond     C27  C29 
 bond     C27  C3TG
 bond     C28  C127
 bond     C29  C30 
 bond     C29  C3TI
 bond     C30  C32 
 bond     C30  C129
 bond     C31  C32 
 bond     C31  C33 
 bond     C31  C3TK
 bond     C32  C131
 bond     C33  C34 
 bond     C33  C3TM
 bond     C34  C36 
 bond     C34  C133
 bond     C35  C36 
 bond     C35  C37 
 bond     C35  C3TO
 bond     C36  C135
 bond     C37  C38 
 bond     C37  C3TQ
 bond     C38  C40 
 bond     C38  C137
 bond     C39  C40 
 bond     C39  C41 
 bond     C39  C3TS
 bond     C40  C139
 bond     C41  C42 
 bond     C41  C3TU
 bond     C42  C44 
 bond     C42  C141
 bond     C43  C44 
 bond     C43  C45 
 bond     C43  C3TW
 bond     C44  C143
 bond     C45  C46 
 bond     C45  C3TY
 bond     C46  C48 
 bond     C46  C145
 bond     C47  C48 
 bond     C47  C49 
 bond     C47  C3UA
 bond     C48  C147
 bond     C49  C50 
 bond     C49  C3UC
 bond     C50  C52 
 bond     C50  C149
 bond     C51  C52 
 bond     C51  C53 
 bond     C51  C3UE
 bond     C52  C151
 bond     C53  C54 
 bond     C53  C3UG
 bond     C54  C56 
 bond     C54  C153
 bond     C55  C56 
 bond     C55  C57 
 bond     C55  C3UI
 bond     C56  C155
 bond     C57  C58 
 bond     C57  C3UK
 bond     C58  C60 
 bond     C58  C157
 bond     C59  C60 
 bond     C59  C61 
 bond     C59  C3UM
 bond     C60  C159
 bond     C61  C62 
 bond     C61  C3UO
 bond     C62  C64 
 bond     C62  C161
 bond     C63  C64 
 bond     C63  C65 
 bond     C63  C3UQ
 bond     C64  C163
 bond     C65  C66 
 bond     C65  C3US
 bond     C66  C68 
 bond     C66  C165
 bond     C67  C68 
 bond     C67  C69 
 bond     C67  C3UU
 bond     C68  C167
 bond     C69  C70 
 bond     C69  C3UW
 bond     C70  C72 
 bond     C70  C169
 bond     C71  C72 
 bond     C71  C73 
 bond     C71  C3UY
 bond     C72  C171
 bond     C73  C74 
 bond     C73  C3VA
 bond     C74  C76 
 bond     C74  C173
 bond     C75  C76 
 bond     C75  C77 
 bond     C75  C3VC
 bond     C76  C175
 bond     C77  C78 
 bond     C77  C3VE
 bond     C78  C80 
 bond     C78  C177
 bond     C79  C80 
 bond     C79  C81 
 bond     C79  C3VG
 bond     C80  C179
 bond     C81  C82 
 bond     C81  C3VI
 bond     C82  C84 
 bond     C82  C181
 bond     C83  C84 
 bond     C83  C85 
 bond     C83  C3VK
 bond     C84  C183
 bond     C85  C86 
 bond     C85  C3VM
 bond     C86  C88 
 bond     C86  C185
 bond     C87  C88 
 bond     C87  C89 
 bond     C87  C3VO
 bond     C88  C187
 bond     C89  C90 
 bond     C89  C3VQ
 bond     C90  C92 
 bond     C90  C189
 bond     C91  C92 
 bond     C91  C93 
 bond     C91  C3VS
 bond     C92  C191
 bond     C93  C94 
 bond     C93  C3VU
 bond     C94  C96 
 bond     C94  C193
 bond     C95  C96 
 bond     C95  C97 
 bond     C95  C3VW
 bond     C96  C195
 bond     C97  C98 
 bond     C97  C3VY
 bond     C98  C100
 bond     C98  C197
 bond     C99  C100
 bond     C99  C3WA
 bond     C100 C199
 bond     C101 C102
 bond     C101 C199
 bond     C102 C104
 bond     C102 C201
 bond     C103 C104
 bond     C103 C105
 bond     C104 C203
 bond     C105 C106
 bond     C106 C108
 bond     C106 C205
 bond     C107 C108
 bond     C107 C109
 bond     C108 C207
 bond     C109 C110
 bond     C110 C112
 bond     C110 C209
 bond     C111 C112
 bond     C111 C113
 bond     C112 C211
 bond     C113 C114
 bond     C114 C116
 bond     C114 C213
 bond     C115 C116
 bond     C115 C117
 bond     C116 C215
 bond     C117 C118
 bond     C118 C120
 bond     C118 C217
 bond     C119 C120
 bond     C119 C121
 bond     C120 C219
 bond     C121 C122
 bond     C122 C124
 bond     C122 C221
 bond     C123 C124
 bond     C123 C125
 bond     C124 C223
 bond     C125 C126
 bond     C126 C128
 bond     C126 C225
 bond     C127 C128
 bond     C127 C129
 bond     C128 C227
 bond     C129 C130
 bond     C130 C132
 bond     C130 C229
 bond     C131 C132
 bond     C131 C133
 bond     C132 C231
 bond     C133 C134
 bond     C134 C136
 bond     C134 C233
 bond     C135 C136
 bond     C135 C137
 bond     C136 C235
 bond     C137 C138
 bond     C138 C140
 bond     C138 C237
 bond     C139 C140
 bond     C139 C141
 bond     C140 C239
 bond     C141 C142
 bond     C142 C144
 bond     C142 C241
 bond     C143 C144
 bond     C143 C145
 bond     C144 C243
 bond     C145 C146
 bond     C146 C148
 bond     C146 C245
 bond     C147 C148
 bond     C147 C149
 bond     C148 C247
 bond     C149 C150
 bond     C150 C152
 bond     C150 C249
 bond     C151 C152
 bond     C151 C153
 bond     C152 C251
 bond     C153 C154
 bond     C154 C156
 bond     C154 C253
 bond     C155 C156
 bond     C155 C157
 bond     C156 C255
 bond     C157 C158
 bond     C158 C160
 bond     C158 C257
 bond     C159 C160
 bond     C159 C161
 bond     C160 C259
 bond     C161 C162
 bond     C162 C164
 bond     C162 C261
 bond     C163 C164
 bond     C163 C165
 bond     C164 C263
 bond     C165 C166
 bond     C166 C168
 bond     C166 C265
 bond     C167 C168
 bond     C167 C169
 bond     C168 C267
 bond     C169 C170
 bond     C170 C172
 bond     C170 C269
 bond     C171 C172
 bond     C171 C173
 bond     C172 C271
 bond     C173 C174
 bond     C174 C176
 bond     C174 C273
 bond     C175 C176
 bond     C175 C177
 bond     C176 C275
 bond     C177 C178
 bond     C178 C180
 bond     C178 C277
 bond     C179 C180
 bond     C179 C181
 bond     C180 C279
 bond     C181 C182
 bond     C182 C184
 bond     C182 C281
 bond     C183 C184
 bond     C183 C185
 bond     C184 C283
 bond     C185 C186
 bond     C186 C188
 bond     C186 C285
 bond     C187 C188
 bond     C187 C189
 bond     C188 C287
 bond     C189 C190
 bond     C190 C192
 bond     C190 C289
 bond     C191 C192
 bond     C191 C193
 bond     C192 C291
 bond     C193 C194
 bond     C194 C196
 bond     C194 C293
 bond     C195 C196
 bond     C195 C197
 bond     C196 C295
 bond     C197 C198
 bond     C198 C200
 bond     C198 C297
 bond     C199 C200
 bond     C200 C299
 bond     C201 C202
 bond     C201 C299
 bond     C202 C204
 bond     C202 C301
 bond     C203 C204
 bond     C203 C205
 bond     C204 C303
 bond     C205 C206
 bond     C206 C208
 bond     C206 C305
 bond     C207 C208
 bond     C207 C209
 bond     C208 C307
 bond     C209 C210
 bond     C210 C212
 bond     C210 C309
 bond     C211 C212
 bond     C211 C213
 bond     C212 C311
 bond     C213 C214
 bond     C214 C216
 bond     C214 C313
 bond     C215 C216
 bond     C215 C217
 bond     C216 C315
 bond     C217 C218
 bond     C218 C220
 bond     C218 C317
 bond     C219 C220
 bond     C219 C221
 bond     C220 C319
 bond     C221 C222
 bond     C222 C224
 bond     C222 C321
 bond     C223 C224
 bond     C223 C225
 bond     C224 C323
 bond     C225 C226
 bond     C226 C228
 bond     C226 C325
 bond     C227 C228
 bond     C227 C229
 bond     C228 C327
 bond     C229 C230
 bond     C230 C232
 bond     C230 C329
 bond     C231 C232
 bond     C231 C233
 bond     C232 C331
 bond     C233 C234
 bond     C234 C236
 bond     C234 C333
 bond     C235 C236
 bond     C235 C237
 bond     C236 C335
 bond     C237 C238
 bond     C238 C240
 bond     C238 C337
 bond     C239 C240
 bond     C239 C241
 bond     C240 C339
 bond     C241 C242
 bond     C242 C244
 bond     C242 C341
 bond     C243 C244
 bond     C243 C245
 bond     C244 C343
 bond     C245 C246
 bond     C246 C248
 bond     C246 C345
 bond     C247 C248
 bond     C247 C249
 bond     C248 C347
 bond     C249 C250
 bond     C250 C252
 bond     C250 C349
 bond     C251 C252
 bond     C251 C253
 bond     C252 C351
 bond     C253 C254
 bond     C254 C256
 bond     C254 C353
 bond     C255 C256
 bond     C255 C257
 bond     C256 C355
 bond     C257 C258
 bond     C258 C260
 bond     C258 C357
 bond     C259 C260
 bond     C259 C261
 bond     C260 C359
 bond     C261 C262
 bond     C262 C264
 bond     C262 C361
 bond     C263 C264
 bond     C263 C265
 bond     C264 C363
 bond     C265 C266
 bond     C266 C268
 bond     C266 C365
 bond     C267 C268
 bond     C267 C269
 bond     C268 C367
 bond     C269 C270
 bond     C270 C272
 bond     C270 C369
 bond     C271 C272
 bond     C271 C273
 bond     C272 C371
 bond     C273 C274
 bond     C274 C276
 bond     C274 C373
 bond     C275 C276
 bond     C275 C277
 bond     C276 C375
 bond     C277 C278
 bond     C278 C280
 bond     C278 C377
 bond     C279 C280
 bond     C279 C281
 bond     C280 C379
 bond     C281 C282
 bond     C282 C284
 bond     C282 C381
 bond     C283 C284
 bond     C283 C285
 bond     C284 C383
 bond     C285 C286
 bond     C286 C288
 bond     C286 C385
 bond     C287 C288
 bond     C287 C289
 bond     C288 C387
 bond     C289 C290
 bond     C290 C292
 bond     C290 C389
 bond     C291 C292
 bond     C291 C293
 bond     C292 C391
 bond     C293 C294
 bond     C294 C296
 bond     C294 C393
 bond     C295 C296
 bond     C295 C297
 bond     C296 C395
 bond     C297 C298
 bond     C298 C300
 bond     C298 C397
 bond     C299 C300
 bond     C300 C399
 bond     C301 C302
 bond     C301 C399
 bond     C302 C304
 bond     C302 C401
 bond     C303 C304
 bond     C303 C305
 bond     C304 C403
 bond     C305 C306
 bond     C306 C308
 bond     C306 C405
 bond     C307 C308
 bond     C307 C309
 bond     C308 C407
 bond     C309 C310
 bond     C310 C312
 bond     C310 C409
 bond     C311 C312
 bond     C311 C313
 bond     C312 C411
 bond     C313 C314
 bond     C314 C316
 bond     C314 C413
 bond     C315 C316
 bond     C315 C317
 bond     C316 C415
 bond     C317 C318
 bond     C318 C320
 bond     C318 C417
 bond     C319 C320
 bond     C319 C321
 bond     C320 C419
 bond     C321 C322
 bond     C322 C324
 bond     C322 C421
 bond     C323 C324
 bond     C323 C325
 bond     C324 C423
 bond     C325 C326
 bond     C326 C328
 bond     C326 C425
 bond     C327 C328
 bond     C327 C329
 bond     C328 C427
 bond     C329 C330
 bond     C330 C332
 bond     C330 C429
 bond     C331 C332
 bond     C331 C333
 bond     C332 C431
 bond     C333 C334
 bond     C334 C336
 bond     C334 C433
 bond     C335 C336
 bond     C335 C337
 bond     C336 C435
 bond     C337 C338
 bond     C338 C340
 bond     C338 C437
 bond     C339 C340
 bond     C339 C341
 bond     C340 C439
 bond     C341 C342
 bond     C342 C344
 bond     C342 C441
 bond     C343 C344
 bond     C343 C345
 bond     C344 C443
 bond     C345 C346
 bond     C346 C348
 bond     C346 C445
 bond     C347 C348
 bond     C347 C349
 bond     C348 C447
 bond     C349 C350
 bond     C350 C352
 bond     C350 C449
 bond     C351 C352
 bond     C351 C353
 bond     C352 C451
 bond     C353 C354
 bond     C354 C356
 bond     C354 C453
 bond     C355 C356
 bond     C355 C357
 bond     C356 C455
 bond     C357 C358
 bond     C358 C360
 bond     C358 C457
 bond     C359 C360
 bond     C359 C361
 bond     C360 C459
 bond     C361 C362
 bond     C362 C364
 bond     C362 C461
 bond     C363 C364
 bond     C363 C365
 bond     C364 C463
 bond     C365 C366
 bond     C366 C368
 bond     C366 C465
 bond     C367 C368
 bond     C367 C369
 bond     C368 C467
 bond     C369 C370
 bond     C370 C372
 bond     C370 C469
 bond     C371 C372
 bond     C371 C373
 bond     C372 C471
 bond     C373 C374
 bond     C374 C376
 bond     C374 C473
 bond     C375 C376
 bond     C375 C377
 bond     C376 C475
 bond     C377 C378
 bond     C378 C380
 bond     C378 C477
 bond     C379 C380
 bond     C379 C381
 bond     C380 C479
 bond     C381 C382
 bond     C382 C384
 bond     C382 C481
 bond     C383 C384
 bond     C383 C385
 bond     C384 C483
 bond     C385 C386
 bond     C386 C388
 bond     C386 C485
 bond     C387 C388
 bond     C387 C389
 bond     C388 C487
 bond     C389 C390
 bond     C390 C392
 bond     C390 C489
 bond     C391 C392
 bond     C391 C393
 bond     C392 C491
 bond     C393 C394
 bond     C394 C396
 bond     C394 C493
 bond     C395 C396
 bond     C395 C397
 bond     C396 C495
 bond     C397 C398
 bond     C398 C400
 bond     C398 C497
 bond     C399 C400
 bond     C400 C499
 bond     C401 C402
 bond     C401 C499
 bond     C402 C404
 bond     C402 C501
 bond     C403 C404
 bond     C403 C405
 bond     C404 C503
 bond     C405 C406
 bond     C406 C408
 bond     C406 C505
 bond     C407 C408
 bond     C407 C409
 bond     C408 C507
 bond     C409 C410
 bond     C410 C412
 bond     C410 C509
 bond     C411 C412
 bond     C411 C413
 bond     C412 C511
 bond     C413 C414
 bond     C414 C416
 bond     C414 C513
 bond     C415 C416
 bond     C415 C417
 bond     C416 C515
 bond     C417 C418
 bond     C418 C420
 bond     C418 C517
 bond     C419 C420
 bond     C419 C421
 bond     C420 C519
 bond     C421 C422
 bond     C422 C424
 bond     C422 C521
 bond     C423 C424
 bond     C423 C425
 bond     C424 C523
 bond     C425 C426
 bond     C426 C428
 bond     C426 C525
 bond     C427 C428
 bond     C427 C429
 bond     C428 C527
 bond     C429 C430
 bond     C430 C432
 bond     C430 C529
 bond     C431 C432
 bond     C431 C433
 bond     C432 C531
 bond     C433 C434
 bond     C434 C436
 bond     C434 C533
 bond     C435 C436
 bond     C435 C437
 bond     C436 C535
 bond     C437 C438
 bond     C438 C440
 bond     C438 C537
 bond     C439 C440
 bond     C439 C441
 bond     C440 C539
 bond     C441 C442
 bond     C442 C444
 bond     C442 C541
 bond     C443 C444
 bond     C443 C445
 bond     C444 C543
 bond     C445 C446
 bond     C446 C448
 bond     C446 C545
 bond     C447 C448
 bond     C447 C449
 bond     C448 C547
 bond     C449 C450
 bond     C450 C452
 bond     C450 C549
 bond     C451 C452
 bond     C451 C453
 bond     C452 C551
 bond     C453 C454
 bond     C454 C456
 bond     C454 C553
 bond     C455 C456
 bond     C455 C457
 bond     C456 C555
 bond     C457 C458
 bond     C458 C460
 bond     C458 C557
 bond     C459 C460
 bond     C459 C461
 bond     C460 C559
 bond     C461 C462
 bond     C462 C464
 bond     C462 C561
 bond     C463 C464
 bond     C463 C465
 bond     C464 C563
 bond     C465 C466
 bond     C466 C468
 bond     C466 C565
 bond     C467 C468
 bond     C467 C469
 bond     C468 C567
 bond     C469 C470
 bond     C470 C472
 bond     C470 C569
 bond     C471 C472
 bond     C471 C473
 bond     C472 C571
 bond     C473 C474
 bond     C474 C476
 bond     C474 C573
 bond     C475 C476
 bond     C475 C477
 bond     C476 C575
 bond     C477 C478
 bond     C478 C480
 bond     C478 C577
 bond     C479 C480
 bond     C479 C481
 bond     C480 C579
 bond     C481 C482
 bond     C482 C484
 bond     C482 C581
 bond     C483 C484
 bond     C483 C485
 bond     C484 C583
 bond     C485 C486
 bond     C486 C488
 bond     C486 C585
 bond     C487 C488
 bond     C487 C489
 bond     C488 C587
 bond     C489 C490
 bond     C490 C492
 bond     C490 C589
 bond     C491 C492
 bond     C491 C493
 bond     C492 C591
 bond     C493 C494
 bond     C494 C496
 bond     C494 C593
 bond     C495 C496
 bond     C495 C497
 bond     C496 C595
 bond     C497 C498
 bond     C498 C500
 bond     C498 C597
 bond     C499 C500
 bond     C500 C599
 bond     C501 C502
 bond     C501 C599
 bond     C502 C504
 bond     C502 C601
 bond     C503 C504
 bond     C503 C505
 bond     C504 C603
 bond     C505 C506
 bond     C506 C508
 bond     C506 C605
 bond     C507 C508
 bond     C507 C509
 bond     C508 C607
 bond     C509 C510
 bond     C510 C512
 bond     C510 C609
 bond     C511 C512
 bond     C511 C513
 bond     C512 C611
 bond     C513 C514
 bond     C514 C516
 bond     C514 C613
 bond     C515 C516
 bond     C515 C517
 bond     C516 C615
 bond     C517 C518
 bond     C518 C520
 bond     C518 C617
 bond     C519 C520
 bond     C519 C521
 bond     C520 C619
 bond     C521 C522
 bond     C522 C524
 bond     C522 C621
 bond     C523 C524
 bond     C523 C525
 bond     C524 C623
 bond     C525 C526
 bond     C526 C528
 bond     C526 C625
 bond     C527 C528
 bond     C527 C529
 bond     C528 C627
 bond     C529 C530
 bond     C530 C532
 bond     C530 C629
 bond     C531 C532
 bond     C531 C533
 bond     C532 C631
 bond     C533 C534
 bond     C534 C536
 bond     C534 C633
 bond     C535 C536
 bond     C535 C537
 bond     C536 C635
 bond     C537 C538
 bond     C538 C540
 bond     C538 C637
 bond     C539 C540
 bond     C539 C541
 bond     C540 C639
 bond     C541 C542
 bond     C542 C544
 bond     C542 C641
 bond     C543 C544
 bond     C543 C545
 bond     C544 C643
 bond     C545 C546
 bond     C546 C548
 bond     C546 C645
 bond     C547 C548
 bond     C547 C549
 bond     C548 C647
 bond     C549 C550
 bond     C550 C552
 bond     C550 C649
 bond     C551 C552
 bond     C551 C553
 bond     C552 C651
 bond     C553 C554
 bond     C554 C556
 bond     C554 C653
 bond     C555 C556
 bond     C555 C557
 bond     C556 C655
 bond     C557 C558
 bond     C558 C560
 bond     C558 C657
 bond     C559 C560
 bond     C559 C561
 bond     C560 C659
 bond     C561 C562
 bond     C562 C564
 bond     C562 C661
 bond     C563 C564
 bond     C563 C565
 bond     C564 C663
 bond     C565 C566
 bond     C566 C568
 bond     C566 C665
 bond     C567 C568
 bond     C567 C569
 bond     C568 C667
 bond     C569 C570
 bond     C570 C572
 bond     C570 C669
 bond     C571 C572
 bond     C571 C573
 bond     C572 C671
 bond     C573 C574
 bond     C574 C576
 bond     C574 C673
 bond     C575 C576
 bond     C575 C577
 bond     C576 C675
 bond     C577 C578
 bond     C578 C580
 bond     C578 C677
 bond     C579 C580
 bond     C579 C581
 bond     C580 C679
 bond     C581 C582
 bond     C582 C584
 bond     C582 C681
 bond     C583 C584
 bond     C583 C585
 bond     C584 C683
 bond     C585 C586
 bond     C586 C588
 bond     C586 C685
 bond     C587 C588
 bond     C587 C589
 bond     C588 C687
 bond     C589 C590
 bond     C590 C592
 bond     C590 C689
 bond     C591 C592
 bond     C591 C593
 bond     C592 C691
 bond     C593 C594
 bond     C594 C596
 bond     C594 C693
 bond     C595 C596
 bond     C595 C597
 bond     C596 C695
 bond     C597 C598
 bond     C598 C600
 bond     C598 C697
 bond     C599 C600
 bond     C600 C699
 bond     C601 C602
 bond     C601 C699
 bond     C602 C604
 bond     C602 C701
 bond     C603 C604
 bond     C603 C605
 bond     C604 C703
 bond     C605 C606
 bond     C606 C608
 bond     C606 C705
 bond     C607 C608
 bond     C607 C609
 bond     C608 C707
 bond     C609 C610
 bond     C610 C612
 bond     C610 C709
 bond     C611 C612
 bond     C611 C613
 bond     C612 C711
 bond     C613 C614
 bond     C614 C616
 bond     C614 C713
 bond     C615 C616
 bond     C615 C617
 bond     C616 C715
 bond     C617 C618
 bond     C618 C620
 bond     C618 C717
 bond     C619 C620
 bond     C619 C621
 bond     C620 C719
 bond     C621 C622
 bond     C622 C624
 bond     C622 C721
 bond     C623 C624
 bond     C623 C625
 bond     C624 C723
 bond     C625 C626
 bond     C626 C628
 bond     C626 C725
 bond     C627 C628
 bond     C627 C629
 bond     C628 C727
 bond     C629 C630
 bond     C630 C632
 bond     C630 C729
 bond     C631 C632
 bond     C631 C633
 bond     C632 C731
 bond     C633 C634
 bond     C634 C636
 bond     C634 C733
 bond     C635 C636
 bond     C635 C637
 bond     C636 C735
 bond     C637 C638
 bond     C638 C640
 bond     C638 C737
 bond     C639 C640
 bond     C639 C641
 bond     C640 C739
 bond     C641 C642
 bond     C642 C644
 bond     C642 C741
 bond     C643 C644
 bond     C643 C645
 bond     C644 C743
 bond     C645 C646
 bond     C646 C648
 bond     C646 C745
 bond     C647 C648
 bond     C647 C649
 bond     C648 C747
 bond     C649 C650
 bond     C650 C652
 bond     C650 C749
 bond     C651 C652
 bond     C651 C653
 bond     C652 C751
 bond     C653 C654
 bond     C654 C656
 bond     C654 C753
 bond     C655 C656
 bond     C655 C657
 bond     C656 C755
 bond     C657 C658
 bond     C658 C660
 bond     C658 C757
 bond     C659 C660
 bond     C659 C661
 bond     C660 C759
 bond     C661 C662
 bond     C662 C664
 bond     C662 C761
 bond     C663 C664
 bond     C663 C665
 bond     C664 C763
 bond     C665 C666
 bond     C666 C668
 bond     C666 C765
 bond     C667 C668
 bond     C667 C669
 bond     C668 C767
 bond     C669 C670
 bond     C670 C672
 bond     C670 C769
 bond     C671 C672
 bond     C671 C673
 bond     C672 C771
 bond     C673 C674
 bond     C674 C676
 bond     C674 C773
 bond     C675 C676
 bond     C675 C677
 bond     C676 C775
 bond     C677 C678
 bond     C678 C680
 bond     C678 C777
 bond     C679 C680
 bond     C679 C681
 bond     C680 C779
 bond     C681 C682
 bond     C682 C684
 bond     C682 C781
 bond     C683 C684
 bond     C683 C685
 bond     C684 C783
 bond     C685 C686
 bond     C686 C688
 bond     C686 C785
 bond     C687 C688
 bond     C687 C689
 bond     C688 C787
 bond     C689 C690
 bond     C690 C692
 bond     C690 C789
 bond     C691 C692
 bond     C691 C693
 bond     C692 C791
 bond     C693 C694
 bond     C694 C696
 bond     C694 C793
 bond     C695 C696
 bond     C695 C697
 bond     C696 C795
 bond     C697 C698
 bond     C698 C700
 bond     C698 C797
 bond     C699 C700
 bond     C700 C799
 bond     C701 C702
 bond     C701 C799
 bond     C702 C704
 bond     C702 C801
 bond     C703 C704
 bond     C703 C705
 bond     C704 C803
 bond     C705 C706
 bond     C706 C708
 bond     C706 C805
 bond     C707 C708
 bond     C707 C709
 bond     C708 C807
 bond     C709 C710
 bond     C710 C712
 bond     C710 C809
 bond     C711 C712
 bond     C711 C713
 bond     C712 C811
 bond     C713 C714
 bond     C714 C716
 bond     C714 C813
 bond     C715 C716
 bond     C715 C717
 bond     C716 C815
 bond     C717 C718
 bond     C718 C720
 bond     C718 C817
 bond     C719 C720
 bond     C719 C721
 bond     C720 C819
 bond     C721 C722
 bond     C722 C724
 bond     C722 C821
 bond     C723 C724
 bond     C723 C725
 bond     C724 C823
 bond     C725 C726
 bond     C726 C728
 bond     C726 C825
 bond     C727 C728
 bond     C727 C729
 bond     C728 C827
 bond     C729 C730
 bond     C730 C732
 bond     C730 C829
 bond     C731 C732
 bond     C731 C733
 bond     C732 C831
 bond     C733 C734
 bond     C734 C736
 bond     C734 C833
 bond     C735 C736
 bond     C735 C737
 bond     C736 C835
 bond     C737 C738
 bond     C738 C740
 bond     C738 C837
 bond     C739 C740
 bond     C739 C741
 bond     C740 C839
 bond     C741 C742
 bond     C742 C744
 bond     C742 C841
 bond     C743 C744
 bond     C743 C745
 bond     C744 C843
 bond     C745 C746
 bond     C746 C748
 bond     C746 C845
 bond     C747 C748
 bond     C747 C749
 bond     C748 C847
 bond     C749 C750
 bond     C750 C752
 bond     C750 C849
 bond     C751 C752
 bond     C751 C753
 bond     C752 C851
 bond     C753 C754
 bond     C754 C756
 bond     C754 C853
 bond     C755 C756
 bond     C755 C757
 bond     C756 C855
 bond     C757 C758
 bond     C758 C760
 bond     C758 C857
 bond     C759 C760
 bond     C759 C761
 bond     C760 C859
 bond     C761 C762
 bond     C762 C764
 bond     C762 C861
 bond     C763 C764
 bond     C763 C765
 bond     C764 C863
 bond     C765 C766
 bond     C766 C768
 bond     C766 C865
 bond     C767 C768
 bond     C767 C769
 bond     C768 C867
 bond     C769 C770
 bond     C770 C772
 bond     C770 C869
 bond     C771 C772
 bond     C771 C773
 bond     C772 C871
 bond     C773 C774
 bond     C774 C776
 bond     C774 C873
 bond     C775 C776
 bond     C775 C777
 bond     C776 C875
 bond     C777 C778
 bond     C778 C780
 bond     C778 C877
 bond     C779 C780
 bond     C779 C781
 bond     C780 C879
 bond     C781 C782
 bond     C782 C784
 bond     C782 C881
 bond     C783 C784
 bond     C783 C785
 bond     C784 C883
 bond     C785 C786
 bond     C786 C788
 bond     C786 C885
 bond     C787 C788
 bond     C787 C789
 bond     C788 C887
 bond     C789 C790
 bond     C790 C792
 bond     C790 C889
 bond     C791 C792
 bond     C791 C793
 bond     C792 C891
 bond     C793 C794
 bond     C794 C796
 bond     C794 C893
 bond     C795 C796
 bond     C795 C797
 bond     C796 C895
 bond     C797 C798
 bond     C798 C800
 bond     C798 C897
 bond     C799 C800
 bond     C800 C899
 bond     C801 C802
 bond     C801 C899
 bond     C802 C804
 bond     C802 C901
 bond     C803 C804
 bond     C803 C805
 bond     C804 C903
 bond     C805 C806
 bond     C806 C808
 bond     C806 C905
 bond     C807 C808
 bond     C807 C809
 bond     C808 C907
 bond     C809 C810
 bond     C810 C812
 bond     C810 C909
 bond     C811 C812
 bond     C811 C813
 bond     C812 C911
 bond     C813 C814
 bond     C814 C816
 bond     C814 C913
 bond     C815 C816
 bond     C815 C817
 bond     C816 C915
 bond     C817 C818
 bond     C818 C820
 bond     C818 C917
 bond     C819 C820
 bond     C819 C821
 bond     C820 C919
 bond     C821 C822
 bond     C822 C824
 bond     C822 C921
 bond     C823 C824
 bond     C823 C825
 bond     C824 C923
 bond     C825 C826
 bond     C826 C828
 bond     C826 C925
 bond     C827 C828
 bond     C827 C829
 bond     C828 C927
 bond     C829 C830
 bond     C830 C832
 bond     C830 C929
 bond     C831 C832
 bond     C831 C833
 bond     C832 C931
 bond     C833 C834
 bond     C834 C836
 bond     C834 C933
 bond     C835 C836
 bond     C835 C837
 bond     C836 C935
 bond     C837 C838
 bond     C838 C840
 bond     C838 C937
 bond     C839 C840
 bond     C839 C841
 bond     C840 C939
 bond     C841 C842
 bond     C842 C844
 bond     C842 C941
 bond     C843 C844
 bond     C843 C845
 bond     C844 C943
 bond     C845 C846
 bond     C846 C848
 bond     C846 C945
 bond     C847 C848
 bond     C847 C849
 bond     C848 C947
 bond     C849 C850
 bond     C850 C852
 bond     C850 C949
 bond     C851 C852
 bond     C851 C853
 bond     C852 C951
 bond     C853 C854
 bond     C854 C856
 bond     C854 C953
 bond     C855 C856
 bond     C855 C857
 bond     C856 C955
 bond     C857 C858
 bond     C858 C860
 bond     C858 C957
 bond     C859 C860
 bond     C859 C861
 bond     C860 C959
 bond     C861 C862
 bond     C862 C864
 bond     C862 C961
 bond     C863 C864
 bond     C863 C865
 bond     C864 C963
 bond     C865 C866
 bond     C866 C868
 bond     C866 C965
 bond     C867 C868
 bond     C867 C869
 bond     C868 C967
 bond     C869 C870
 bond     C870 C872
 bond     C870 C969
 bond     C871 C872
 bond     C871 C873
 bond     C872 C971
 bond     C873 C874
 bond     C874 C876
 bond     C874 C973
 bond     C875 C876
 bond     C875 C877
 bond     C876 C975
 bond     C877 C878
 bond     C878 C880
 bond     C878 C977
 bond     C879 C880
 bond     C879 C881
 bond     C880 C979
 bond     C881 C882
 bond     C882 C884
 bond     C882 C981
 bond     C883 C884
 bond     C883 C885
 bond     C884 C983
 bond     C885 C886
 bond     C886 C888
 bond     C886 C985
 bond     C887 C888
 bond     C887 C889
 bond     C888 C987
 bond     C889 C890
 bond     C890 C892
 bond     C890 C989
 bond     C891 C892
 bond     C891 C893
 bond     C892 C991
 bond     C893 C894
 bond     C894 C896
 bond     C894 C993
 bond     C895 C896
 bond     C895 C897
 bond     C896 C995
 bond     C897 C898
 bond     C898 C900
 bond     C898 C997
 bond     C899 C900
 bond     C900 C999
 bond     C901 C902
 bond     C901 C999
 bond     C902 C904
 bond     C902 C0AB
 bond     C903 C904
 bond     C903 C905
 bond     C904 C0AD
 bond     C905 C906
 bond     C906 C908
 bond     C906 C0AF
 bond     C907 C908
 bond     C907 C909
 bond     C908 C0AH
 bond     C909 C910
 bond     C910 C912
 bond     C910 C0AJ
 bond     C911 C912
 bond     C911 C913
 bond     C912 C0AL
 bond     C913 C914
 bond     C914 C916
 bond     C914 C0AN
 bond     C915 C916
 bond     C915 C917
 bond     C916 C0AP
 bond     C917 C918
 bond     C918 C920
 bond     C918 C0AR
 bond     C919 C920
 bond     C919 C921
 bond     C920 C0AT
 bond     C921 C922
 bond     C922 C924
 bond     C922 C0AV
 bond     C923 C924
 bond     C923 C925
 bond     C924 C0AX
 bond     C925 C926
 bond     C926 C928
 bond     C926 C0AZ
 bond     C927 C928
 bond     C927 C929
 bond     C928 C0BB
 bond     C929 C930
 bond     C930 C932
 bond     C930 C0BD
 bond     C931 C932
 bond     C931 C933
 bond     C932 C0BF
 bond     C933 C934
 bond     C934 C936
 bond     C934 C0BH
 bond     C935 C936
 bond     C935 C937
 bond     C936 C0BJ
 bond     C937 C938
 bond     C938 C940
 bond     C938 C0BL
 bond     C939 C940
 bond     C939 C941
 bond     C940 C0BN
 bond     C941 C942
 bond     C942 C944
 bond     C942 C0BP
 bond     C943 C944
 bond     C943 C945
 bond     C944 C0BR
 bond     C945 C946
 bond     C946 C948
 bond     C946 C0BT
 bond     C947 C948
 bond     C947 C949
 bond     C948 C0BV
 bond     C949 C950
 bond     C950 C952
 bond     C950 C0BX
 bond     C951 C952
 bond     C951 C953
 bond     C952 C0BZ
 bond     C953 C954
 bond     C954 C956
 bond     C954 C0CB
 bond     C955 C956
 bond     C955 C957
 bond     C956 C0CD
 bond     C957 C958
 bond     C958 C960
 bond     C958 C0CF
 bond     C959 C960
 bond     C959 C961
 bond     C960 C0CH
 bond     C961 C962
 bond     C962 C964
 bond     C962 C0CJ
 bond     C963 C964
 bond     C963 C965
 bond     C964 C0CL
 bond     C965 C966
 bond     C966 C968
 bond     C966 C0CN
 bond     C967 C968
 bond     C967 C969
 bond     C968 C0CP
 bond     C969 C970
 bond     C970 C972
 bond     C970 C0CR
 bond     C971 C972
 bond     C971 C973
 bond     C972 C0CT
 bond     C973 C974
 bond     C974 C976
 bond     C974 C0CV
 bond     C975 C976
 bond     C975 C977
 bond     C976 C0CX
 bond     C977 C978
 bond     C978 C980
 bond     C978 C0CZ
 bond     C979 C980
 bond     C979 C981
 bond     C980 C0DB
 bond     C981 C982
 bond     C982 C984
 bond     C982 C0DD
 bond     C983 C984
 bond     C983 C985
 bond     C984 C0DF
 bond     C985 C986
 bond     C986 C988
 bond     C986 C0DH
 bond     C987 C988
 bond     C987 C989
 bond     C988 C0DJ
 bond     C989 C990
 bond     C990 C992
 bond     C990 C0DL
 bond     C991 C992
 bond     C991 C993
 bond     C992 C0DN
 bond     C993 C994
 bond     C994 C996
 bond     C994 C0DP
 bond     C995 C996
 bond     C995 C997
 bond     C996 C0DR
 bond     C997 C998
 bond     C998 C0AA
 bond     C998 C0DT
 bond     C999 C0AA
 bond     C0AA C0DV
 bond     C0AB C0AC
 bond     C0AB C0DV
 bond     C0AC C0AE
 bond     C0AC C0DX
 bond     C0AD C0AE
 bond     C0AD C0AF
 bond     C0AE C0DZ
 bond     C0AF C0AG
 bond     C0AG C0AI
 bond     C0AG C0EB
 bond     C0AH C0AI
 bond     C0AH C0AJ
 bond     C0AI C0ED
 bond     C0AJ C0AK
 bond     C0AK C0AM
 bond     C0AK C0EF
 bond     C0AL C0AM
 bond     C0AL C0AN
 bond     C0AM C0EH
 bond     C0AN C0AO
 bond     C0AO C0AQ
 bond     C0AO C0EJ
 bond     C0AP C0AQ
 bond     C0AP C0AR
 bond     C0AQ C0EL
 bond     C0AR C0AS
 bond     C0AS C0AU
 bond     C0AS C0EN
 bond     C0AT C0AU
 bond     C0AT C0AV
 bond     C0AU C0EP
 bond     C0AV C0AW
 bond     C0AW C0AY
 bond     C0AW C0ER
 bond     C0AX C0AY
 bond     C0AX C0AZ
 bond     C0AY C0ET
 bond     C0AZ C0BA
 bond     C0BA C0BC
 bond     C0BA C0EV
 bond     C0BB C0BC
 bond     C0BB C0BD
 bond     C0BC C0EX
 bond     C0BD C0BE
 bond     C0BE C0BG
 bond     C0BE C0EZ
 bond     C0BF C0BG
 bond     C0BF C0BH
 bond     C0BG C0FB
 bond     C0BH C0BI
 bond     C0BI C0BK
 bond     C0BI C0FD
 bond     C0BJ C0BK
 bond     C0BJ C0BL
 bond     C0BK C0FF
 bond     C0BL C0BM
 bond     C0BM C0BO
 bond     C0BM C0FH
 bond     C0BN C0BO
 bond     C0BN C0BP
 bond     C0BO C0FJ
 bond     C0BP C0BQ
 bond     C0BQ C0BS
 bond     C0BQ C0FL
 bond     C0BR C0BS
 bond     C0BR C0BT
 bond     C0BS C0FN
 bond     C0BT C0BU
 bond     C0BU C0BW
 bond     C0BU C0FP
 bond     C0BV C0BW
 bond     C0BV C0BX
 bond     C0BW C0FR
 bond     C0BX C0BY
 bond     C0BY C0CA
 bond     C0BY C0FT
 bond     C0BZ C0CA
 bond     C0BZ C0CB
 bond     C0CA C0FV
 bond     C0CB C0CC
 bond     C0CC C0CE
 bond     C0CC C0FX
 bond     C0CD C0CE
 bond     C0CD C0CF
 bond     C0CE C0FZ
 bond     C0CF C0CG
 bond     C0CG C0CI
 bond     C0CG C0GB
 bond     C0CH C0CI
 bond     C0CH C0CJ
 bond     C0CI C0GD
 bond     C0CJ C0CK
 bond     C0CK C0CM
 bond     C0CK C0GF
 bond     C0CL C0CM
 bond     C0CL C0CN
 bond     C0CM C0GH
 bond     C0CN C0CO
 bond     C0CO C0CQ
 bond     C0CO C0GJ
 bond     C0CP C0CQ
 bond     C0CP C0CR
 bond     C0CQ C0GL
 bond     C0CR C0CS
 bond     C0CS C0CU
 bond     C0CS C0GN
 bond     C0CT C0CU
 bond     C0CT C0CV
 bond     C0CU C0GP
 bond     C0CV C0CW
 bond     C0CW C0CY
 bond     C0CW C0GR
 bond     C0CX C0CY
 bond     C0CX C0CZ
 bond     C0CY C0GT
 bond     C0CZ C0DA
 bond     C0DA C0DC
 bond     C0DA C0GV
 bond     C0DB C0DC
 bond     C0DB C0DD
 bond     C0DC C0GX
 bond     C0DD C0DE
 bond     C0DE C0DG
 bond     C0DE C0GZ
 bond     C0DF C0DG
 bond     C0DF C0DH
 bond     C0DG C0HB
 bond     C0DH C0DI
 bond     C0DI C0DK
 bond     C0DI C0HD
 bond     C0DJ C0DK
 bond     C0DJ C0DL
 bond     C0DK C0HF
 bond     C0DL C0DM
 bond     C0DM C0DO
 bond     C0DM C0HH
 bond     C0DN C0DO
 bond     C0DN C0DP
 bond     C0DO C0HJ
 bond     C0DP C0DQ
 bond     C0DQ C0DS
 bond     C0DQ C0HL
 bond     C0DR C0DS
 bond     C0DR C0DT
 bond     C0DS C0HN
 bond     C0DT C0DU
 bond     C0DU C0DW
 bond     C0DU C0HP
 bond     C0DV C0DW
 bond     C0DW C0HR
 bond     C0DX C0DY
 bond     C0DX C0HR
 bond     C0DY C0EA
 bond     C0DY C0HT
 bond     C0DZ C0EA
 bond     C0DZ C0EB
 bond     C0EA C0HV
 bond     C0EB C0EC
 bond     C0EC C0EE
 bond     C0EC C0HX
 bond     C0ED C0EE
 bond     C0ED C0EF
 bond     C0EE C0HZ
 bond     C0EF C0EG
 bond     C0EG C0EI
 bond     C0EG C0IB
 bond     C0EH C0EI
 bond     C0EH C0EJ
 bond     C0EI C0ID
 bond     C0EJ C0EK
 bond     C0EK C0EM
 bond     C0EK C0IF
 bond     C0EL C0EM
 bond     C0EL C0EN
 bond     C0EM C0IH
 bond     C0EN C0EO
 bond     C0EO C0EQ
 bond     C0EO C0IJ
 bond     C0EP C0EQ
 bond     C0EP C0ER
 bond     C0EQ C0IL
 bond     C0ER C0ES
 bond     C0ES C0EU
 bond     C0ES C0IN
 bond     C0ET C0EU
 bond     C0ET C0EV
 bond     C0EU C0IP
 bond     C0EV C0EW
 bond     C0EW C0EY
 bond     C0EW C0IR
 bond     C0EX C0EY
 bond     C0EX C0EZ
 bond     C0EY C0IT
 bond     C0EZ C0FA
 bond     C0FA C0FC
 bond     C0FA C0IV
 bond     C0FB C0FC
 bond     C0FB C0FD
 bond     C0FC C0IX
 bond     C0FD C0FE
 bond     C0FE C0FG
 bond     C0FE C0IZ
 bond     C0FF C0FG
 bond     C0FF C0FH
 bond     C0FG C0JB
 bond     C0FH C0FI
 bond     C0FI C0FK
 bond     C0FI C0JD
 bond     C0FJ C0FK
 bond     C0FJ C0FL
 bond     C0FK C0JF
 bond     C0FL C0FM
 bond     C0FM C0FO
 bond     C0FM C0JH
 bond     C0FN C0FO
 bond     C0FN C0FP
 bond     C0FO C0JJ
 bond     C0FP C0FQ
 bond     C0FQ C0FS
 bond     C0FQ C0JL
 bond     C0FR C0FS
 bond     C0FR C0FT
 bond     C0FS C0JN
 bond     C0FT C0FU
 bond     C0FU C0FW
 bond     C0FU C0JP
 bond     C0FV C0FW
 bond     C0FV C0FX
 bond     C0FW C0JR
 bond     C0FX C0FY
 bond     C0FY C0GA
 bond     C0FY C0JT
 bond     C0FZ C0GA
 bond     C0FZ C0GB
 bond     C0GA C0JV
 bond     C0GB C0GC
 bond     C0GC C0GE
 bond     C0GC C0JX
 bond     C0GD C0GE
 bond     C0GD C0GF
 bond     C0GE C0JZ
 bond     C0GF C0GG
 bond     C0GG C0GI
 bond     C0GG C0KB
 bond     C0GH C0GI
 bond     C0GH C0GJ
 bond     C0GI C0KD
 bond     C0GJ C0GK
 bond     C0GK C0GM
 bond     C0GK C0KF
 bond     C0GL C0GM
 bond     C0GL C0GN
 bond     C0GM C0KH
 bond     C0GN C0GO
 bond     C0GO C0GQ
 bond     C0GO C0KJ
 bond     C0GP C0GQ
 bond     C0GP C0GR
 bond     C0GQ C0KL
 bond     C0GR C0GS
 bond     C0GS C0GU
 bond     C0GS C0KN
 bond     C0GT C0GU
 bond     C0GT C0GV
 bond     C0GU C0KP
 bond     C0GV C0GW
 bond     C0GW C0GY
 bond     C0GW C0KR
 bond     C0GX C0GY
 bond     C0GX C0GZ
 bond     C0GY C0KT
 bond     C0GZ C0HA
 bond     C0HA C0HC
 bond     C0HA C0KV
 bond     C0HB C0HC
 bond     C0HB C0HD
 bond     C0HC C0KX
 bond     C0HD C0HE
 bond     C0HE C0HG
 bond     C0HE C0KZ
 bond     C0HF C0HG
 bond     C0HF C0HH
 bond     C0HG C0LB
 bond     C0HH C0HI
 bond     C0HI C0HK
 bond     C0HI C0LD
 bond     C0HJ C0HK
 bond     C0HJ C0HL
 bond     C0HK C0LF
 bond     C0HL C0HM
 bond     C0HM C0HO
 bond     C0HM C0LH
 bond     C0HN C0HO
 bond     C0HN C0HP
 bond     C0HO C0LJ
 bond     C0HP C0HQ
 bond     C0HQ C0HS
 bond     C0HQ C0LL
 bond     C0HR C0HS
 bond     C0HS C0LN
 bond     C0HT C0HU
 bond     C0HT C0LN
 bond     C0HU C0HW
 bond     C0HU C0LP
 bond     C0HV C0HW
 bond     C0HV C0HX
 bond     C0HW C0LR
 bond     C0HX C0HY
 bond     C0HY C0IA
 bond     C0HY C0LT
 bond     C0HZ C0IA
 bond     C0HZ C0IB
 bond     C0IA C0LV
 bond     C0IB C0IC
 bond     C0IC C0IE
 bond     C0IC C0LX
 bond     C0ID C0IE
 bond     C0ID C0IF
 bond     C0IE C0LZ
 bond     C0IF C0IG
 bond     C0IG C0II
 bond     C0IG C0MB
 bond     C0IH C0II
 bond     C0IH C0IJ
 bond     C0II C0MD
 bond     C0IJ C0IK
 bond     C0IK C0IM
 bond     C0IK C0MF
 bond     C0IL C0IM
 bond     C0IL C0IN
 bond     C0IM C0MH
 bond     C0IN C0IO
 bond     C0IO C0IQ
 bond     C0IO C0MJ
 bond     C0IP C0IQ
 bond     C0IP C0IR
 bond     C0IQ C0ML
 bond     C0IR C0IS
 bond     C0IS C0IU
 bond     C0IS C0MN
 bond     C0IT C0IU
 bond     C0IT C0IV
 bond     C0IU C0MP
 bond     C0IV C0IW
 bond     C0IW C0IY
 bond     C0IW C0MR
 bond     C0IX C0IY
 bond     C0IX C0IZ
 bond     C0IY C0MT
 bond     C0IZ C0JA
 bond     C0JA C0JC
 bond     C0JA C0MV
 bond     C0JB C0JC
 bond     C0JB C0JD
 bond     C0JC C0MX
 bond     C0JD C0JE
 bond     C0JE C0JG
 bond     C0JE C0MZ
 bond     C0JF C0JG
 bond     C0JF C0JH
 bond     C0JG C0NB
 bond     C0JH C0JI
 bond     C0JI C0JK
 bond     C0JI C0ND
 bond     C0JJ C0JK
 bond     C0JJ C0JL
 bond     C0JK C0NF
 bond     C0JL C0JM
 bond     C0JM C0JO
 bond     C0JM C0NH
 bond     C0JN C0JO
 bond     C0JN C0JP
 bond     C0JO C0NJ
 bond     C0JP C0JQ
 bond     C0JQ C0JS
 bond     C0JQ C0NL
 bond     C0JR C0JS
 bond     C0JR C0JT
 bond     C0JS C0NN
 bond     C0JT C0JU
 bond     C0JU C0JW
 bond     C0JU C0NP
 bond     C0JV C0JW
 bond     C0JV C0JX
 bond     C0JW C0NR
 bond     C0JX C0JY
 bond     C0JY C0KA
 bond     C0JY C0NT
 bond     C0JZ C0KA
 bond     C0JZ C0KB
 bond     C0KA C0NV
 bond     C0KB C0KC
 bond     C0KC C0KE
 bond     C0KC C0NX
 bond     C0KD C0KE
 bond     C0KD C0KF
 bond     C0KE C0NZ
 bond     C0KF C0KG
 bond     C0KG C0KI
 bond     C0KG C0OB
 bond     C0KH C0KI
 bond     C0KH C0KJ
 bond     C0KI C0OD
 bond     C0KJ C0KK
 bond     C0KK C0KM
 bond     C0KK C0OF
 bond     C0KL C0KM
 bond     C0KL C0KN
 bond     C0KM C0OH
 bond     C0KN C0KO
 bond     C0KO C0KQ
 bond     C0KO C0OJ
 bond     C0KP C0KQ
 bond     C0KP C0KR
 bond     C0KQ C0OL
 bond     C0KR C0KS
 bond     C0KS C0KU
 bond     C0KS C0ON
 bond     C0KT C0KU
 bond     C0KT C0KV
 bond     C0KU C0OP
 bond     C0KV C0KW
 bond     C0KW C0KY
 bond     C0KW C0OR
 bond     C0KX C0KY
 bond     C0KX C0KZ
 bond     C0KY C0OT
 bond     C0KZ C0LA
 bond     C0LA C0LC
 bond     C0LA C0OV
 bond     C0LB C0LC
 bond     C0LB C0LD
 bond     C0LC C0OX
 bond     C0LD C0LE
 bond     C0LE C0LG
 bond     C0LE C0OZ
 bond     C0LF C0LG
 bond     C0LF C0LH
 bond     C0LG C0PB
 bond     C0LH C0LI
 bond     C0LI C0LK
 bond     C0LI C0PD
 bond     C0LJ C0LK
 bond     C0LJ C0LL
 bond     C0LK C0PF
 bond     C0LL C0LM
 bond     C0LM C0LO
 bond     C0LM C0PH
 bond     C0LN C0LO
 bond     C0LO C0PJ
 bond     C0LP C0LQ
 bond     C0LP C0PJ
 bond     C0LQ C0LS
 bond     C0LQ C0PL
 bond     C0LR C0LS
 bond     C0LR C0LT
 bond     C0LS C0PN
 bond     C0LT C0LU
 bond     C0LU C0LW
 bond     C0LU C0PP
 bond     C0LV C0LW
 bond     C0LV C0LX
 bond     C0LW C0PR
 bond     C0LX C0LY
 bond     C0LY C0MA
 bond     C0LY C0PT
 bond     C0LZ C0MA
 bond     C0LZ C0MB
 bond     C0MA C0PV
 bond     C0MB C0MC
 bond     C0MC C0ME
 bond     C0MC C0PX
 bond     C0MD C0ME
 bond     C0MD C0MF
 bond     C0ME C0PZ
 bond     C0MF C0MG
 bond     C0MG C0MI
 bond     C0MG C0QB
 bond     C0MH C0MI
 bond     C0MH C0MJ
 bond     C0MI C0QD
 bond     C0MJ C0MK
 bond     C0MK C0MM
 bond     C0MK C0QF
 bond     C0ML C0MM
 bond     C0ML C0MN
 bond     C0MM C0QH
 bond     C0MN C0MO
 bond     C0MO C0MQ
 bond     C0MO C0QJ
 bond     C0MP C0MQ
 bond     C0MP C0MR
 bond     C0MQ C0QL
 bond     C0MR C0MS
 bond     C0MS C0MU
 bond     C0MS C0QN
 bond     C0MT C0MU
 bond     C0MT C0MV
 bond     C0MU C0QP
 bond     C0MV C0MW
 bond     C0MW C0MY
 bond     C0MW C0QR
 bond     C0MX C0MY
 bond     C0MX C0MZ
 bond     C0MY C0QT
 bond     C0MZ C0NA
 bond     C0NA C0NC
 bond     C0NA C0QV
 bond     C0NB C0NC
 bond     C0NB C0ND
 bond     C0NC C0QX
 bond     C0ND C0NE
 bond     C0NE C0NG
 bond     C0NE C0QZ
 bond     C0NF C0NG
 bond     C0NF C0NH
 bond     C0NG C0RB
 bond     C0NH C0NI
 bond     C0NI C0NK
 bond     C0NI C0RD
 bond     C0NJ C0NK
 bond     C0NJ C0NL
 bond     C0NK C0RF
 bond     C0NL C0NM
 bond     C0NM C0NO
 bond     C0NM C0RH
 bond     C0NN C0NO
 bond     C0NN C0NP
 bond     C0NO C0RJ
 bond     C0NP C0NQ
 bond     C0NQ C0NS
 bond     C0NQ C0RL
 bond     C0NR C0NS
 bond     C0NR C0NT
 bond     C0NS C0RN
 bond     C0NT C0NU
 bond     C0NU C0NW
 bond     C0NU C0RP
 bond     C0NV C0NW
 bond     C0NV C0NX
 bond     C0NW C0RR
 bond     C0NX C0NY
 bond     C0NY C0OA
 bond     C0NY C0RT
 bond     C0NZ C0OA
 bond     C0NZ C0OB
 bond     C0OA C0RV
 bond     C0OB C0OC
 bond     C0OC C0OE
 bond     C0OC C0RX
 bond     C0OD C0OE
 bond     C0OD C0OF
 bond     C0OE C0RZ
 bond     C0OF C0OG
 bond     C0OG C0OI
 bond     C0OG C0SB
 bond     C0OH C0OI
 bond     C0OH C0OJ
 bond     C0OI C0SD
 bond     C0OJ C0OK
 bond     C0OK C0OM
 bond     C0OK C0SF
 bond     C0OL C0OM
 bond     C0OL C0ON
 bond     C0OM C0SH
 bond     C0ON C0OO
 bond     C0OO C0OQ
 bond     C0OO C0SJ
 bond     C0OP C0OQ
 bond     C0OP C0OR
 bond     C0OQ C0SL
 bond     C0OR C0OS
 bond     C0OS C0OU
 bond     C0OS C0SN
 bond     C0OT C0OU
 bond     C0OT C0OV
 bond     C0OU C0SP
 bond     C0OV C0OW
 bond     C0OW C0OY
 bond     C0OW C0SR
 bond     C0OX C0OY
 bond     C0OX C0OZ
 bond     C0OY C0ST
 bond     C0OZ C0PA
 bond     C0PA C0PC
 bond     C0PA C0SV
 bond     C0PB C0PC
 bond     C0PB C0PD
 bond     C0PC C0SX
 bond     C0PD C0PE
 bond     C0PE C0PG
 bond     C0PE C0SZ
 bond     C0PF C0PG
 bond     C0PF C0PH
 bond     C0PG C0TB
 bond     C0PH C0PI
 bond     C0PI C0PK
 bond     C0PI C0TD
 bond     C0PJ C0PK
 bond     C0PK C0TF
 bond     C0PL C0PM
 bond     C0PL C0TF
 bond     C0PM C0PO
 bond     C0PM C0TH
 bond     C0PN C0PO
 bond     C0PN C0PP
 bond     C0PO C0TJ
 bond     C0PP C0PQ
 bond     C0PQ C0PS
 bond     C0PQ C0TL
 bond     C0PR C0PS
 bond     C0PR C0PT
 bond     C0PS C0TN
 bond     C0PT C0PU
 bond     C0PU C0PW
 bond     C0PU C0TP
 bond     C0PV C0PW
 bond     C0PV C0PX
 bond     C0PW C0TR
 bond     C0PX C0PY
 bond     C0PY C0QA
 bond     C0PY C0TT
 bond     C0PZ C0QA
 bond     C0PZ C0QB
 bond     C0QA C0TV
 bond     C0QB C0QC
 bond     C0QC C0QE
 bond     C0QC C0TX
 bond     C0QD C0QE
 bond     C0QD C0QF
 bond     C0QE C0TZ
 bond     C0QF C0QG
 bond     C0QG C0QI
 bond     C0QG C0UB
 bond     C0QH C0QI
 bond     C0QH C0QJ
 bond     C0QI C0UD
 bond     C0QJ C0QK
 bond     C0QK C0QM
 bond     C0QK C0UF
 bond     C0QL C0QM
 bond     C0QL C0QN
 bond     C0QM C0UH
 bond     C0QN C0QO
 bond     C0QO C0QQ
 bond     C0QO C0UJ
 bond     C0QP C0QQ
 bond     C0QP C0QR
 bond     C0QQ C0UL
 bond     C0QR C0QS
 bond     C0QS C0QU
 bond     C0QS C0UN
 bond     C0QT C0QU
 bond     C0QT C0QV
 bond     C0QU C0UP
 bond     C0QV C0QW
 bond     C0QW C0QY
 bond     C0QW C0UR
 bond     C0QX C0QY
 bond     C0QX C0QZ
 bond     C0QY C0UT
 bond     C0QZ C0RA
 bond     C0RA C0RC
 bond     C0RA C0UV
 bond     C0RB C0RC
 bond     C0RB C0RD
 bond     C0RC C0UX
 bond     C0RD C0RE
 bond     C0RE C0RG
 bond     C0RE C0UZ
 bond     C0RF C0RG
 bond     C0RF C0RH
 bond     C0RG C0VB
 bond     C0RH C0RI
 bond     C0RI C0RK
 bond     C0RI C0VD
 bond     C0RJ C0RK
 bond     C0RJ C0RL
 bond     C0RK C0VF
 bond     C0RL C0RM
 bond     C0RM C0RO
 bond     C0RM C0VH
 bond     C0RN C0RO
 bond     C0RN C0RP
 bond     C0RO C0VJ
 bond     C0RP C0RQ
 bond     C0RQ C0RS
 bond     C0RQ C0VL
 bond     C0RR C0RS
 bond     C0RR C0RT
 bond     C0RS C0VN
 bond     C0RT C0RU
 bond     C0RU C0RW
 bond     C0RU C0VP
 bond     C0RV C0RW
 bond     C0RV C0RX
 bond     C0RW C0VR
 bond     C0RX C0RY
 bond     C0RY C0SA
 bond     C0RY C0VT
 bond     C0RZ C0SA
 bond     C0RZ C0SB
 bond     C0SA C0VV
 bond     C0SB C0SC
 bond     C0SC C0SE
 bond     C0SC C0VX
 bond     C0SD C0SE
 bond     C0SD C0SF
 bond     C0SE C0VZ
 bond     C0SF C0SG
 bond     C0SG C0SI
 bond     C0SG C0WB
 bond     C0SH C0SI
 bond     C0SH C0SJ
 bond     C0SI C0WD
 bond     C0SJ C0SK
 bond     C0SK C0SM
 bond     C0SK C0WF
 bond     C0SL C0SM
 bond     C0SL C0SN
 bond     C0SM C0WH
 bond     C0SN C0SO
 bond     C0SO C0SQ
 bond     C0SO C0WJ
 bond     C0SP C0SQ
 bond     C0SP C0SR
 bond     C0SQ C0WL
 bond     C0SR C0SS
 bond     C0SS C0SU
 bond     C0SS C0WN
 bond     C0ST C0SU
 bond     C0ST C0SV
 bond     C0SU C0WP
 bond     C0SV C0SW
 bond     C0SW C0SY
 bond     C0SW C0WR
 bond     C0SX C0SY
 bond     C0SX C0SZ
 bond     C0SY C0WT
 bond     C0SZ C0TA
 bond     C0TA C0TC
 bond     C0TA C0WV
 bond     C0TB C0TC
 bond     C0TB C0TD
 bond     C0TC C0WX
 bond     C0TD C0TE
 bond     C0TE C0TG
 bond     C0TE C0WZ
 bond     C0TF C0TG
 bond     C0TG C0XB
 bond     C0TH C0TI
 bond     C0TH C0XB
 bond     C0TI C0TK
 bond     C0TI C0XD
 bond     C0TJ C0TK
 bond     C0TJ C0TL
 bond     C0TK C0XF
 bond     C0TL C0TM
 bond     C0TM C0TO
 bond     C0TM C0XH
 bond     C0TN C0TO
 bond     C0TN C0TP
 bond     C0TO C0XJ
 bond     C0TP C0TQ
 bond     C0TQ C0TS
 bond     C0TQ C0XL
 bond     C0TR C0TS
 bond     C0TR C0TT
 bond     C0TS C0XN
 bond     C0TT C0TU
 bond     C0TU C0TW
 bond     C0TU C0XP
 bond     C0TV C0TW
 bond     C0TV C0TX
 bond     C0TW C0XR
 bond     C0TX C0TY
 bond     C0TY C0UA
 bond     C0TY C0XT
 bond     C0TZ C0UA
 bond     C0TZ C0UB
 bond     C0UA C0XV
 bond     C0UB C0UC
 bond     C0UC C0UE
 bond     C0UC C0XX
 bond     C0UD C0UE
 bond     C0UD C0UF
 bond     C0UE C0XZ
 bond     C0UF C0UG
 bond     C0UG C0UI
 bond     C0UG C0YB
 bond     C0UH C0UI
 bond     C0UH C0UJ
 bond     C0UI C0YD
 bond     C0UJ C0UK
 bond     C0UK C0UM
 bond     C0UK C0YF
 bond     C0UL C0UM
 bond     C0UL C0UN
 bond     C0UM C0YH
 bond     C0UN C0UO
 bond     C0UO C0UQ
 bond     C0UO C0YJ
 bond     C0UP C0UQ
 bond     C0UP C0UR
 bond     C0UQ C0YL
 bond     C0UR C0US
 bond     C0US C0UU
 bond     C0US C0YN
 bond     C0UT C0UU
 bond     C0UT C0UV
 bond     C0UU C0YP
 bond     C0UV C0UW
 bond     C0UW C0UY
 bond     C0UW C0YR
 bond     C0UX C0UY
 bond     C0UX C0UZ
 bond     C0UY C0YT
 bond     C0UZ C0VA
 bond     C0VA C0VC
 bond     C0VA C0YV
 bond     C0VB C0VC
 bond     C0VB C0VD
 bond     C0VC C0YX
 bond     C0VD C0VE
 bond     C0VE C0VG
 bond     C0VE C0YZ
 bond     C0VF C0VG
 bond     C0VF C0VH
 bond     C0VG C0ZB
 bond     C0VH C0VI
 bond     C0VI C0VK
 bond     C0VI C0ZD
 bond     C0VJ C0VK
 bond     C0VJ C0VL
 bond     C0VK C0ZF
 bond     C0VL C0VM
 bond     C0VM C0VO
 bond     C0VM C0ZH
 bond     C0VN C0VO
 bond     C0VN C0VP
 bond     C0VO C0ZJ
 bond     C0VP C0VQ
 bond     C0VQ C0VS
 bond     C0VQ C0ZL
 bond     C0VR C0VS
 bond     C0VR C0VT
 bond     C0VS C0ZN
 bond     C0VT C0VU
 bond     C0VU C0VW
 bond     C0VU C0ZP
 bond     C0VV C0VW
 bond     C0VV C0VX
 bond     C0VW C0ZR
 bond     C0VX C0VY
 bond     C0VY C0WA
 bond     C0VY C0ZT
 bond     C0VZ C0WA
 bond     C0VZ C0WB
 bond     C0WA C0ZV
 bond     C0WB C0WC
 bond     C0WC C0WE
 bond     C0WC C0ZX
 bond     C0WD C0WE
 bond     C0WD C0WF
 bond     C0WE C0ZZ
 bond     C0WF C0WG
 bond     C0WG C0WI
 bond     C0WG C1AB
 bond     C0WH C0WI
 bond     C0WH C0WJ
 bond     C0WI C1AD
 bond     C0WJ C0WK
 bond     C0WK C0WM
 bond     C0WK C1AF
 bond     C0WL C0WM
 bond     C0WL C0WN
 bond     C0WM C1AH
 bond     C0WN C0WO
 bond     C0WO C0WQ
 bond     C0WO C1AJ
 bond     C0WP C0WQ
 bond     C0WP C0WR
 bond     C0WQ C1AL
 bond     C0WR C0WS
 bond     C0WS C0WU
 bond     C0WS C1AN
 bond     C0WT C0WU
 bond     C0WT C0WV
 bond     C0WU C1AP
 bond     C0WV C0WW
 bond     C0WW C0WY
 bond     C0WW C1AR
 bond     C0WX C0WY
 bond     C0WX C0WZ
 bond     C0WY C1AT
 bond     C0WZ C0XA
 bond     C0XA C0XC
 bond     C0XA C1AV
 bond     C0XB C0XC
 bond     C0XC C1AX
 bond     C0XD C0XE
 bond     C0XD C1AX
 bond     C0XE C0XG
 bond     C0XE C1AZ
 bond     C0XF C0XG
 bond     C0XF C0XH
 bond     C0XG C1BB
 bond     C0XH C0XI
 bond     C0XI C0XK
 bond     C0XI C1BD
 bond     C0XJ C0XK
 bond     C0XJ C0XL
 bond     C0XK C1BF
 bond     C0XL C0XM
 bond     C0XM C0XO
 bond     C0XM C1BH
 bond     C0XN C0XO
 bond     C0XN C0XP
 bond     C0XO C1BJ
 bond     C0XP C0XQ
 bond     C0XQ C0XS
 bond     C0XQ C1BL
 bond     C0XR C0XS
 bond     C0XR C0XT
 bond     C0XS C1BN
 bond     C0XT C0XU
 bond     C0XU C0XW
 bond     C0XU C1BP
 bond     C0XV C0XW
 bond     C0XV C0XX
 bond     C0XW C1BR
 bond     C0XX C0XY
 bond     C0XY C0YA
 bond     C0XY C1BT
 bond     C0XZ C0YA
 bond     C0XZ C0YB
 bond     C0YA C1BV
 bond     C0YB C0YC
 bond     C0YC C0YE
 bond     C0YC C1BX
 bond     C0YD C0YE
 bond     C0YD C0YF
 bond     C0YE C1BZ
 bond     C0YF C0YG
 bond     C0YG C0YI
 bond     C0YG C1CB
 bond     C0YH C0YI
 bond     C0YH C0YJ
 bond     C0YI C1CD
 bond     C0YJ C0YK
 bond     C0YK C0YM
 bond     C0YK C1CF
 bond     C0YL C0YM
 bond     C0YL C0YN
 bond     C0YM C1CH
 bond     C0YN C0YO
 bond     C0YO C0YQ
 bond     C0YO C1CJ
 bond     C0YP C0YQ
 bond     C0YP C0YR
 bond     C0YQ C1CL
 bond     C0YR C0YS
 bond     C0YS C0YU
 bond     C0YS C1CN
 bond     C0YT C0YU
 bond     C0YT C0YV
 bond     C0YU C1CP
 bond     C0YV C0YW
 bond     C0YW C0YY
 bond     C0YW C1CR
 bond     C0YX C0YY
 bond     C0YX C0YZ
 bond     C0YY C1CT
 bond     C0YZ C0ZA
 bond     C0ZA C0ZC
 bond     C0ZA C1CV
 bond     C0ZB C0ZC
 bond     C0ZB C0ZD
 bond     C0ZC C1CX
 bond     C0ZD C0ZE
 bond     C0ZE C0ZG
 bond     C0ZE C1CZ
 bond     C0ZF C0ZG
 bond     C0ZF C0ZH
 bond     C0ZG C1DB
 bond     C0ZH C0ZI
 bond     C0ZI C0ZK
 bond     C0ZI C1DD
 bond     C0ZJ C0ZK
 bond     C0ZJ C0ZL
 bond     C0ZK C1DF
 bond     C0ZL C0ZM
 bond     C0ZM C0ZO
 bond     C0ZM C1DH
 bond     C0ZN C0ZO
 bond     C0ZN C0ZP
 bond     C0ZO C1DJ
 bond     C0ZP C0ZQ
 bond     C0ZQ C0ZS
 bond     C0ZQ C1DL
 bond     C0ZR C0ZS
 bond     C0ZR C0ZT
 bond     C0ZS C1DN
 bond     C0ZT C0ZU
 bond     C0ZU C0ZW
 bond     C0ZU C1DP
 bond     C0ZV C0ZW
 bond     C0ZV C0ZX
 bond     C0ZW C1DR
 bond     C0ZX C0ZY
 bond     C0ZY C1AA
 bond     C0ZY C1DT
 bond     C0ZZ C1AA
 bond     C0ZZ C1AB
 bond     C1AA C1DV
 bond     C1AB C1AC
 bond     C1AC C1AE
 bond     C1AC C1DX
 bond     C1AD C1AE
 bond     C1AD C1AF
 bond     C1AE C1DZ
 bond     C1AF C1AG
 bond     C1AG C1AI
 bond     C1AG C1EB
 bond     C1AH C1AI
 bond     C1AH C1AJ
 bond     C1AI C1ED
 bond     C1AJ C1AK
 bond     C1AK C1AM
 bond     C1AK C1EF
 bond     C1AL C1AM
 bond     C1AL C1AN
 bond     C1AM C1EH
 bond     C1AN C1AO
 bond     C1AO C1AQ
 bond     C1AO C1EJ
 bond     C1AP C1AQ
 bond     C1AP C1AR
 bond     C1AQ C1EL
 bond     C1AR C1AS
 bond     C1AS C1AU
 bond     C1AS C1EN
 bond     C1AT C1AU
 bond     C1AT C1AV
 bond     C1AU C1EP
 bond     C1AV C1AW
 bond     C1AW C1AY
 bond     C1AW C1ER
 bond     C1AX C1AY
 bond     C1AY C1ET
 bond     C1AZ C1BA
 bond     C1AZ C1ET
 bond     C1BA C1BC
 bond     C1BA C1EV
 bond     C1BB C1BC
 bond     C1BB C1BD
 bond     C1BC C1EX
 bond     C1BD C1BE
 bond     C1BE C1BG
 bond     C1BE C1EZ
 bond     C1BF C1BG
 bond     C1BF C1BH
 bond     C1BG C1FB
 bond     C1BH C1BI
 bond     C1BI C1BK
 bond     C1BI C1FD
 bond     C1BJ C1BK
 bond     C1BJ C1BL
 bond     C1BK C1FF
 bond     C1BL C1BM
 bond     C1BM C1BO
 bond     C1BM C1FH
 bond     C1BN C1BO
 bond     C1BN C1BP
 bond     C1BO C1FJ
 bond     C1BP C1BQ
 bond     C1BQ C1BS
 bond     C1BQ C1FL
 bond     C1BR C1BS
 bond     C1BR C1BT
 bond     C1BS C1FN
 bond     C1BT C1BU
 bond     C1BU C1BW
 bond     C1BU C1FP
 bond     C1BV C1BW
 bond     C1BV C1BX
 bond     C1BW C1FR
 bond     C1BX C1BY
 bond     C1BY C1CA
 bond     C1BY C1FT
 bond     C1BZ C1CA
 bond     C1BZ C1CB
 bond     C1CA C1FV
 bond     C1CB C1CC
 bond     C1CC C1CE
 bond     C1CC C1FX
 bond     C1CD C1CE
 bond     C1CD C1CF
 bond     C1CE C1FZ
 bond     C1CF C1CG
 bond     C1CG C1CI
 bond     C1CG C1GB
 bond     C1CH C1CI
 bond     C1CH C1CJ
 bond     C1CI C1GD
 bond     C1CJ C1CK
 bond     C1CK C1CM
 bond     C1CK C1GF
 bond     C1CL C1CM
 bond     C1CL C1CN
 bond     C1CM C1GH
 bond     C1CN C1CO
 bond     C1CO C1CQ
 bond     C1CO C1GJ
 bond     C1CP C1CQ
 bond     C1CP C1CR
 bond     C1CQ C1GL
 bond     C1CR C1CS
 bond     C1CS C1CU
 bond     C1CS C1GN
 bond     C1CT C1CU
 bond     C1CT C1CV
 bond     C1CU C1GP
 bond     C1CV C1CW
 bond     C1CW C1CY
 bond     C1CW C1GR
 bond     C1CX C1CY
 bond     C1CX C1CZ
 bond     C1CY C1GT
 bond     C1CZ C1DA
 bond     C1DA C1DC
 bond     C1DA C1GV
 bond     C1DB C1DC
 bond     C1DB C1DD
 bond     C1DC C1GX
 bond     C1DD C1DE
 bond     C1DE C1DG
 bond     C1DE C1GZ
 bond     C1DF C1DG
 bond     C1DF C1DH
 bond     C1DG C1HB
 bond     C1DH C1DI
 bond     C1DI C1DK
 bond     C1DI C1HD
 bond     C1DJ C1DK
 bond     C1DJ C1DL
 bond     C1DK C1HF
 bond     C1DL C1DM
 bond     C1DM C1DO
 bond     C1DM C1HH
 bond     C1DN C1DO
 bond     C1DN C1DP
 bond     C1DO C1HJ
 bond     C1DP C1DQ
 bond     C1DQ C1DS
 bond     C1DQ C1HL
 bond     C1DR C1DS
 bond     C1DR C1DT
 bond     C1DS C1HN
 bond     C1DT C1DU
 bond     C1DU C1DW
 bond     C1DU C1HP
 bond     C1DV C1DW
 bond     C1DV C1DX
 bond     C1DW C1HR
 bond     C1DX C1DY
 bond     C1DY C1EA
 bond     C1DY C1HT
 bond     C1DZ C1EA
 bond     C1DZ C1EB
 bond     C1EA C1HV
 bond     C1EB C1EC
 bond     C1EC C1EE
 bond     C1EC C1HX
 bond     C1ED C1EE
 bond     C1ED C1EF
 bond     C1EE C1HZ
 bond     C1EF C1EG
 bond     C1EG C1EI
 bond     C1EG C1IB
 bond     C1EH C1EI
 bond     C1EH C1EJ
 bond     C1EI C1ID
 bond     C1EJ C1EK
 bond     C1EK C1EM
 bond     C1EK C1IF
 bond     C1EL C1EM
 bond     C1EL C1EN
 bond     C1EM C1IH
 bond     C1EN C1EO
 bond     C1EO C1EQ
 bond     C1EO C1IJ
 bond     C1EP C1EQ
 bond     C1EP C1ER
 bond     C1EQ C1IL
 bond     C1ER C1ES
 bond     C1ES C1EU
 bond     C1ES C1IN
 bond     C1ET C1EU
 bond     C1EU C1IP
 bond     C1EV C1EW
 bond     C1EV C1IP
 bond     C1EW C1EY
 bond     C1EW C1IR
 bond     C1EX C1EY
 bond     C1EX C1EZ
 bond     C1EY C1IT
 bond     C1EZ C1FA
 bond     C1FA C1FC
 bond     C1FA C1IV
 bond     C1FB C1FC
 bond     C1FB C1FD
 bond     C1FC C1IX
 bond     C1FD C1FE
 bond     C1FE C1FG
 bond     C1FE C1IZ
 bond     C1FF C1FG
 bond     C1FF C1FH
 bond     C1FG C1JB
 bond     C1FH C1FI
 bond     C1FI C1FK
 bond     C1FI C1JD
 bond     C1FJ C1FK
 bond     C1FJ C1FL
 bond     C1FK C1JF
 bond     C1FL C1FM
 bond     C1FM C1FO
 bond     C1FM C1JH
 bond     C1FN C1FO
 bond     C1FN C1FP
 bond     C1FO C1JJ
 bond     C1FP C1FQ
 bond     C1FQ C1FS
 bond     C1FQ C1JL
 bond     C1FR C1FS
 bond     C1FR C1FT
 bond     C1FS C1JN
 bond     C1FT C1FU
 bond     C1FU C1FW
 bond     C1FU C1JP
 bond     C1FV C1FW
 bond     C1FV C1FX
 bond     C1FW C1JR
 bond     C1FX C1FY
 bond     C1FY C1GA
 bond     C1FY C1JT
 bond     C1FZ C1GA
 bond     C1FZ C1GB
 bond     C1GA C1JV
 bond     C1GB C1GC
 bond     C1GC C1GE
 bond     C1GC C1JX
 bond     C1GD C1GE
 bond     C1GD C1GF
 bond     C1GE C1JZ
 bond     C1GF C1GG
 bond     C1GG C1GI
 bond     C1GG C1KB
 bond     C1GH C1GI
 bond     C1GH C1GJ
 bond     C1GI C1KD
 bond     C1GJ C1GK
 bond     C1GK C1GM
 bond     C1GK C1KF
 bond     C1GL C1GM
 bond     C1GL C1GN
 bond     C1GM C1KH
 bond     C1GN C1GO
 bond     C1GO C1GQ
 bond     C1GO C1KJ
 bond     C1GP C1GQ
 bond     C1GP C1GR
 bond     C1GQ C1KL
 bond     C1GR C1GS
 bond     C1GS C1GU
 bond     C1GS C1KN
 bond     C1GT C1GU
 bond     C1GT C1GV
 bond     C1GU C1KP
 bond     C1GV C1GW
 bond     C1GW C1GY
 bond     C1GW C1KR
 bond     C1GX C1GY
 bond     C1GX C1GZ
 bond     C1GY C1KT
 bond     C1GZ C1HA
 bond     C1HA C1HC
 bond     C1HA C1KV
 bond     C1HB C1HC
 bond     C1HB C1HD
 bond     C1HC C1KX
 bond     C1HD C1HE
 bond     C1HE C1HG
 bond     C1HE C1KZ
 bond     C1HF C1HG
 bond     C1HF C1HH
 bond     C1HG C1LB
 bond     C1HH C1HI
 bond     C1HI C1HK
 bond     C1HI C1LD
 bond     C1HJ C1HK
 bond     C1HJ C1HL
 bond     C1HK C1LF
 bond     C1HL C1HM
 bond     C1HM C1HO
 bond     C1HM C1LH
 bond     C1HN C1HO
 bond     C1HN C1HP
 bond     C1HO C1LJ
 bond     C1HP C1HQ
 bond     C1HQ C1HS
 bond     C1HQ C1LL
 bond     C1HR C1HS
 bond     C1HR C1HT
 bond     C1HS C1LN
 bond     C1HT C1HU
 bond     C1HU C1HW
 bond     C1HU C1LP
 bond     C1HV C1HW
 bond     C1HV C1HX
 bond     C1HW C1LR
 bond     C1HX C1HY
 bond     C1HY C1IA
 bond     C1HY C1LT
 bond     C1HZ C1IA
 bond     C1HZ C1IB
 bond     C1IA C1LV
 bond     C1IB C1IC
 bond     C1IC C1IE
 bond     C1IC C1LX
 bond     C1ID C1IE
 bond     C1ID C1IF
 bond     C1IE C1LZ
 bond     C1IF C1IG
 bond     C1IG C1II
 bond     C1IG C1MB
 bond     C1IH C1II
 bond     C1IH C1IJ
 bond     C1II C1MD
 bond     C1IJ C1IK
 bond     C1IK C1IM
 bond     C1IK C1MF
 bond     C1IL C1IM
 bond     C1IL C1IN
 bond     C1IM C1MH
 bond     C1IN C1IO
 bond     C1IO C1IQ
 bond     C1IO C1MJ
 bond     C1IP C1IQ
 bond     C1IQ C1ML
 bond     C1IR C1IS
 bond     C1IR C1ML
 bond     C1IS C1IU
 bond     C1IS C1MN
 bond     C1IT C1IU
 bond     C1IT C1IV
 bond     C1IU C1MP
 bond     C1IV C1IW
 bond     C1IW C1IY
 bond     C1IW C1MR
 bond     C1IX C1IY
 bond     C1IX C1IZ
 bond     C1IY C1MT
 bond     C1IZ C1JA
 bond     C1JA C1JC
 bond     C1JA C1MV
 bond     C1JB C1JC
 bond     C1JB C1JD
 bond     C1JC C1MX
 bond     C1JD C1JE
 bond     C1JE C1JG
 bond     C1JE C1MZ
 bond     C1JF C1JG
 bond     C1JF C1JH
 bond     C1JG C1NB
 bond     C1JH C1JI
 bond     C1JI C1JK
 bond     C1JI C1ND
 bond     C1JJ C1JK
 bond     C1JJ C1JL
 bond     C1JK C1NF
 bond     C1JL C1JM
 bond     C1JM C1JO
 bond     C1JM C1NH
 bond     C1JN C1JO
 bond     C1JN C1JP
 bond     C1JO C1NJ
 bond     C1JP C1JQ
 bond     C1JQ C1JS
 bond     C1JQ C1NL
 bond     C1JR C1JS
 bond     C1JR C1JT
 bond     C1JS C1NN
 bond     C1JT C1JU
 bond     C1JU C1JW
 bond     C1JU C1NP
 bond     C1JV C1JW
 bond     C1JV C1JX
 bond     C1JW C1NR
 bond     C1JX C1JY
 bond     C1JY C1KA
 bond     C1JY C1NT
 bond     C1JZ C1KA
 bond     C1JZ C1KB
 bond     C1KA C1NV
 bond     C1KB C1KC
 bond     C1KC C1KE
 bond     C1KC C1NX
 bond     C1KD C1KE
 bond     C1KD C1KF
 bond     C1KE C1NZ
 bond     C1KF C1KG
 bond     C1KG C1KI
 bond     C1KG C1OB
 bond     C1KH C1KI
 bond     C1KH C1KJ
 bond     C1KI C1OD
 bond     C1KJ C1KK
 bond     C1KK C1KM
 bond     C1KK C1OF
 bond     C1KL C1KM
 bond     C1KL C1KN
 bond     C1KM C1OH
 bond     C1KN C1KO
 bond     C1KO C1KQ
 bond     C1KO C1OJ
 bond     C1KP C1KQ
 bond     C1KP C1KR
 bond     C1KQ C1OL
 bond     C1KR C1KS
 bond     C1KS C1KU
 bond     C1KS C1ON
 bond     C1KT C1KU
 bond     C1KT C1KV
 bond     C1KU C1OP
 bond     C1KV C1KW
 bond     C1KW C1KY
 bond     C1KW C1OR
 bond     C1KX C1KY
 bond     C1KX C1KZ
 bond     C1KY C1OT
 bond     C1KZ C1LA
 bond     C1LA C1LC
 bond     C1LA C1OV
 bond     C1LB C1LC
 bond     C1LB C1LD
 bond     C1LC C1OX
 bond     C1LD C1LE
 bond     C1LE C1LG
 bond     C1LE C1OZ
 bond     C1LF C1LG
 bond     C1LF C1LH
 bond     C1LG C1PB
 bond     C1LH C1LI
 bond     C1LI C1LK
 bond     C1LI C1PD
 bond     C1LJ C1LK
 bond     C1LJ C1LL
 bond     C1LK C1PF
 bond     C1LL C1LM
 bond     C1LM C1LO
 bond     C1LM C1PH
 bond     C1LN C1LO
 bond     C1LN C1LP
 bond     C1LO C1PJ
 bond     C1LP C1LQ
 bond     C1LQ C1LS
 bond     C1LQ C1PL
 bond     C1LR C1LS
 bond     C1LR C1LT
 bond     C1LS C1PN
 bond     C1LT C1LU
 bond     C1LU C1LW
 bond     C1LU C1PP
 bond     C1LV C1LW
 bond     C1LV C1LX
 bond     C1LW C1PR
 bond     C1LX C1LY
 bond     C1LY C1MA
 bond     C1LY C1PT
 bond     C1LZ C1MA
 bond     C1LZ C1MB
 bond     C1MA C1PV
 bond     C1MB C1MC
 bond     C1MC C1ME
 bond     C1MC C1PX
 bond     C1MD C1ME
 bond     C1MD C1MF
 bond     C1ME C1PZ
 bond     C1MF C1MG
 bond     C1MG C1MI
 bond     C1MG C1QB
 bond     C1MH C1MI
 bond     C1MH C1MJ
 bond     C1MI C1QD
 bond     C1MJ C1MK
 bond     C1MK C1MM
 bond     C1MK C1QF
 bond     C1ML C1MM
 bond     C1MM C1QH
 bond     C1MN C1MO
 bond     C1MN C1QH
 bond     C1MO C1MQ
 bond     C1MO C1QJ
 bond     C1MP C1MQ
 bond     C1MP C1MR
 bond     C1MQ C1QL
 bond     C1MR C1MS
 bond     C1MS C1MU
 bond     C1MS C1QN
 bond     C1MT C1MU
 bond     C1MT C1MV
 bond     C1MU C1QP
 bond     C1MV C1MW
 bond     C1MW C1MY
 bond     C1MW C1QR
 bond     C1MX C1MY
 bond     C1MX C1MZ
 bond     C1MY C1QT
 bond     C1MZ C1NA
 bond     C1NA C1NC
 bond     C1NA C1QV
 bond     C1NB C1NC
 bond     C1NB C1ND
 bond     C1NC C1QX
 bond     C1ND C1NE
 bond     C1NE C1NG
 bond     C1NE C1QZ
 bond     C1NF C1NG
 bond     C1NF C1NH
 bond     C1NG C1RB
 bond     C1NH C1NI
 bond     C1NI C1NK
 bond     C1NI C1RD
 bond     C1NJ C1NK
 bond     C1NJ C1NL
 bond     C1NK C1RF
 bond     C1NL C1NM
 bond     C1NM C1NO
 bond     C1NM C1RH
 bond     C1NN C1NO
 bond     C1NN C1NP
 bond     C1NO C1RJ
 bond     C1NP C1NQ
 bond     C1NQ C1NS
 bond     C1NQ C1RL
 bond     C1NR C1NS
 bond     C1NR C1NT
 bond     C1NS C1RN
 bond     C1NT C1NU
 bond     C1NU C1NW
 bond     C1NU C1RP
 bond     C1NV C1NW
 bond     C1NV C1NX
 bond     C1NW C1RR
 bond     C1NX C1NY
 bond     C1NY C1OA
 bond     C1NY C1RT
 bond     C1NZ C1OA
 bond     C1NZ C1OB
 bond     C1OA C1RV
 bond     C1OB C1OC
 bond     C1OC C1OE
 bond     C1OC C1RX
 bond     C1OD C1OE
 bond     C1OD C1OF
 bond     C1OE C1RZ
 bond     C1OF C1OG
 bond     C1OG C1OI
 bond     C1OG C1SB
 bond     C1OH C1OI
 bond     C1OH C1OJ
 bond     C1OI C1SD
 bond     C1OJ C1OK
 bond     C1OK C1OM
 bond     C1OK C1SF
 bond     C1OL C1OM
 bond     C1OL C1ON
 bond     C1OM C1SH
 bond     C1ON C1OO
 bond     C1OO C1OQ
 bond     C1OO C1SJ
 bond     C1OP C1OQ
 bond     C1OP C1OR
 bond     C1OQ C1SL
 bond     C1OR C1OS
 bond     C1OS C1OU
 bond     C1OS C1SN
 bond     C1OT C1OU
 bond     C1OT C1OV
 bond     C1OU C1SP
 bond     C1OV C1OW
 bond     C1OW C1OY
 bond     C1OW C1SR
 bond     C1OX C1OY
 bond     C1OX C1OZ
 bond     C1OY C1ST
 bond     C1OZ C1PA
 bond     C1PA C1PC
 bond     C1PA C1SV
 bond     C1PB C1PC
 bond     C1PB C1PD
 bond     C1PC C1SX
 bond     C1PD C1PE
 bond     C1PE C1PG
 bond     C1PE C1SZ
 bond     C1PF C1PG
 bond     C1PF C1PH
 bond     C1PG C1TB
 bond     C1PH C1PI
 bond     C1PI C1PK
 bond     C1PI C1TD
 bond     C1PJ C1PK
 bond     C1PJ C1PL
 bond     C1PK C1TF
 bond     C1PL C1PM
 bond     C1PM C1PO
 bond     C1PM C1TH
 bond     C1PN C1PO
 bond     C1PN C1PP
 bond     C1PO C1TJ
 bond     C1PP C1PQ
 bond     C1PQ C1PS
 bond     C1PQ C1TL
 bond     C1PR C1PS
 bond     C1PR C1PT
 bond     C1PS C1TN
 bond     C1PT C1PU
 bond     C1PU C1PW
 bond     C1PU C1TP
 bond     C1PV C1PW
 bond     C1PV C1PX
 bond     C1PW C1TR
 bond     C1PX C1PY
 bond     C1PY C1QA
 bond     C1PY C1TT
 bond     C1PZ C1QA
 bond     C1PZ C1QB
 bond     C1QA C1TV
 bond     C1QB C1QC
 bond     C1QC C1QE
 bond     C1QC C1TX
 bond     C1QD C1QE
 bond     C1QD C1QF
 bond     C1QE C1TZ
 bond     C1QF C1QG
 bond     C1QG C1QI
 bond     C1QG C1UB
 bond     C1QH C1QI
 bond     C1QI C1UD
 bond     C1QJ C1QK
 bond     C1QJ C1UD
 bond     C1QK C1QM
 bond     C1QK C1UF
 bond     C1QL C1QM
 bond     C1QL C1QN
 bond     C1QM C1UH
 bond     C1QN C1QO
 bond     C1QO C1QQ
 bond     C1QO C1UJ
 bond     C1QP C1QQ
 bond     C1QP C1QR
 bond     C1QQ C1UL
 bond     C1QR C1QS
 bond     C1QS C1QU
 bond     C1QS C1UN
 bond     C1QT C1QU
 bond     C1QT C1QV
 bond     C1QU C1UP
 bond     C1QV C1QW
 bond     C1QW C1QY
 bond     C1QW C1UR
 bond     C1QX C1QY
 bond     C1QX C1QZ
 bond     C1QY C1UT
 bond     C1QZ C1RA
 bond     C1RA C1RC
 bond     C1RA C1UV
 bond     C1RB C1RC
 bond     C1RB C1RD
 bond     C1RC C1UX
 bond     C1RD C1RE
 bond     C1RE C1RG
 bond     C1RE C1UZ
 bond     C1RF C1RG
 bond     C1RF C1RH
 bond     C1RG C1VB
 bond     C1RH C1RI
 bond     C1RI C1RK
 bond     C1RI C1VD
 bond     C1RJ C1RK
 bond     C1RJ C1RL
 bond     C1RK C1VF
 bond     C1RL C1RM
 bond     C1RM C1RO
 bond     C1RM C1VH
 bond     C1RN C1RO
 bond     C1RN C1RP
 bond     C1RO C1VJ
 bond     C1RP C1RQ
 bond     C1RQ C1RS
 bond     C1RQ C1VL
 bond     C1RR C1RS
 bond     C1RR C1RT
 bond     C1RS C1VN
 bond     C1RT C1RU
 bond     C1RU C1RW
 bond     C1RU C1VP
 bond     C1RV C1RW
 bond     C1RV C1RX
 bond     C1RW C1VR
 bond     C1RX C1RY
 bond     C1RY C1SA
 bond     C1RY C1VT
 bond     C1RZ C1SA
 bond     C1RZ C1SB
 bond     C1SA C1VV
 bond     C1SB C1SC
 bond     C1SC C1SE
 bond     C1SC C1VX
 bond     C1SD C1SE
 bond     C1SD C1SF
 bond     C1SE C1VZ
 bond     C1SF C1SG
 bond     C1SG C1SI
 bond     C1SG C1WB
 bond     C1SH C1SI
 bond     C1SH C1SJ
 bond     C1SI C1WD
 bond     C1SJ C1SK
 bond     C1SK C1SM
 bond     C1SK C1WF
 bond     C1SL C1SM
 bond     C1SL C1SN
 bond     C1SM C1WH
 bond     C1SN C1SO
 bond     C1SO C1SQ
 bond     C1SO C1WJ
 bond     C1SP C1SQ
 bond     C1SP C1SR
 bond     C1SQ C1WL
 bond     C1SR C1SS
 bond     C1SS C1SU
 bond     C1SS C1WN
 bond     C1ST C1SU
 bond     C1ST C1SV
 bond     C1SU C1WP
 bond     C1SV C1SW
 bond     C1SW C1SY
 bond     C1SW C1WR
 bond     C1SX C1SY
 bond     C1SX C1SZ
 bond     C1SY C1WT
 bond     C1SZ C1TA
 bond     C1TA C1TC
 bond     C1TA C1WV
 bond     C1TB C1TC
 bond     C1TB C1TD
 bond     C1TC C1WX
 bond     C1TD C1TE
 bond     C1TE C1TG
 bond     C1TE C1WZ
 bond     C1TF C1TG
 bond     C1TF C1TH
 bond     C1TG C1XB
 bond     C1TH C1TI
 bond     C1TI C1TK
 bond     C1TI C1XD
 bond     C1TJ C1TK
 bond     C1TJ C1TL
 bond     C1TK C1XF
 bond     C1TL C1TM
 bond     C1TM C1TO
 bond     C1TM C1XH
 bond     C1TN C1TO
 bond     C1TN C1TP
 bond     C1TO C1XJ
 bond     C1TP C1TQ
 bond     C1TQ C1TS
 bond     C1TQ C1XL
 bond     C1TR C1TS
 bond     C1TR C1TT
 bond     C1TS C1XN
 bond     C1TT C1TU
 bond     C1TU C1TW
 bond     C1TU C1XP
 bond     C1TV C1TW
 bond     C1TV C1TX
 bond     C1TW C1XR
 bond     C1TX C1TY
 bond     C1TY C1UA
 bond     C1TY C1XT
 bond     C1TZ C1UA
 bond     C1TZ C1UB
 bond     C1UA C1XV
 bond     C1UB C1UC
 bond     C1UC C1UE
 bond     C1UC C1XX
 bond     C1UD C1UE
 bond     C1UE C1XZ
 bond     C1UF C1UG
 bond     C1UF C1XZ
 bond     C1UG C1UI
 bond     C1UG C1YB
 bond     C1UH C1UI
 bond     C1UH C1UJ
 bond     C1UI C1YD
 bond     C1UJ C1UK
 bond     C1UK C1UM
 bond     C1UK C1YF
 bond     C1UL C1UM
 bond     C1UL C1UN
 bond     C1UM C1YH
 bond     C1UN C1UO
 bond     C1UO C1UQ
 bond     C1UO C1YJ
 bond     C1UP C1UQ
 bond     C1UP C1UR
 bond     C1UQ C1YL
 bond     C1UR C1US
 bond     C1US C1UU
 bond     C1US C1YN
 bond     C1UT C1UU
 bond     C1UT C1UV
 bond     C1UU C1YP
 bond     C1UV C1UW
 bond     C1UW C1UY
 bond     C1UW C1YR
 bond     C1UX C1UY
 bond     C1UX C1UZ
 bond     C1UY C1YT
 bond     C1UZ C1VA
 bond     C1VA C1VC
 bond     C1VA C1YV
 bond     C1VB C1VC
 bond     C1VB C1VD
 bond     C1VC C1YX
 bond     C1VD C1VE
 bond     C1VE C1VG
 bond     C1VE C1YZ
 bond     C1VF C1VG
 bond     C1VF C1VH
 bond     C1VG C1ZB
 bond     C1VH C1VI
 bond     C1VI C1VK
 bond     C1VI C1ZD
 bond     C1VJ C1VK
 bond     C1VJ C1VL
 bond     C1VK C1ZF
 bond     C1VL C1VM
 bond     C1VM C1VO
 bond     C1VM C1ZH
 bond     C1VN C1VO
 bond     C1VN C1VP
 bond     C1VO C1ZJ
 bond     C1VP C1VQ
 bond     C1VQ C1VS
 bond     C1VQ C1ZL
 bond     C1VR C1VS
 bond     C1VR C1VT
 bond     C1VS C1ZN
 bond     C1VT C1VU
 bond     C1VU C1VW
 bond     C1VU C1ZP
 bond     C1VV C1VW
 bond     C1VV C1VX
 bond     C1VW C1ZR
 bond     C1VX C1VY
 bond     C1VY C1WA
 bond     C1VY C1ZT
 bond     C1VZ C1WA
 bond     C1VZ C1WB
 bond     C1WA C1ZV
 bond     C1WB C1WC
 bond     C1WC C1WE
 bond     C1WC C1ZX
 bond     C1WD C1WE
 bond     C1WD C1WF
 bond     C1WE C1ZZ
 bond     C1WF C1WG
 bond     C1WG C1WI
 bond     C1WG C2AB
 bond     C1WH C1WI
 bond     C1WH C1WJ
 bond     C1WI C2AD
 bond     C1WJ C1WK
 bond     C1WK C1WM
 bond     C1WK C2AF
 bond     C1WL C1WM
 bond     C1WL C1WN
 bond     C1WM C2AH
 bond     C1WN C1WO
 bond     C1WO C1WQ
 bond     C1WO C2AJ
 bond     C1WP C1WQ
 bond     C1WP C1WR
 bond     C1WQ C2AL
 bond     C1WR C1WS
 bond     C1WS C1WU
 bond     C1WS C2AN
 bond     C1WT C1WU
 bond     C1WT C1WV
 bond     C1WU C2AP
 bond     C1WV C1WW
 bond     C1WW C1WY
 bond     C1WW C2AR
 bond     C1WX C1WY
 bond     C1WX C1WZ
 bond     C1WY C2AT
 bond     C1WZ C1XA
 bond     C1XA C1XC
 bond     C1XA C2AV
 bond     C1XB C1XC
 bond     C1XB C1XD
 bond     C1XC C2AX
 bond     C1XD C1XE
 bond     C1XE C1XG
 bond     C1XE C2AZ
 bond     C1XF C1XG
 bond     C1XF C1XH
 bond     C1XG C2BB
 bond     C1XH C1XI
 bond     C1XI C1XK
 bond     C1XI C2BD
 bond     C1XJ C1XK
 bond     C1XJ C1XL
 bond     C1XK C2BF
 bond     C1XL C1XM
 bond     C1XM C1XO
 bond     C1XM C2BH
 bond     C1XN C1XO
 bond     C1XN C1XP
 bond     C1XO C2BJ
 bond     C1XP C1XQ
 bond     C1XQ C1XS
 bond     C1XQ C2BL
 bond     C1XR C1XS
 bond     C1XR C1XT
 bond     C1XS C2BN
 bond     C1XT C1XU
 bond     C1XU C1XW
 bond     C1XU C2BP
 bond     C1XV C1XW
 bond     C1XV C1XX
 bond     C1XW C2BR
 bond     C1XX C1XY
 bond     C1XY C1YA
 bond     C1XY C2BT
 bond     C1XZ C1YA
 bond     C1YA C2BV
 bond     C1YB C1YC
 bond     C1YB C2BV
 bond     C1YC C1YE
 bond     C1YC C2BX
 bond     C1YD C1YE
 bond     C1YD C1YF
 bond     C1YE C2BZ
 bond     C1YF C1YG
 bond     C1YG C1YI
 bond     C1YG C2CB
 bond     C1YH C1YI
 bond     C1YH C1YJ
 bond     C1YI C2CD
 bond     C1YJ C1YK
 bond     C1YK C1YM
 bond     C1YK C2CF
 bond     C1YL C1YM
 bond     C1YL C1YN
 bond     C1YM C2CH
 bond     C1YN C1YO
 bond     C1YO C1YQ
 bond     C1YO C2CJ
 bond     C1YP C1YQ
 bond     C1YP C1YR
 bond     C1YQ C2CL
 bond     C1YR C1YS
 bond     C1YS C1YU
 bond     C1YS C2CN
 bond     C1YT C1YU
 bond     C1YT C1YV
 bond     C1YU C2CP
 bond     C1YV C1YW
 bond     C1YW C1YY
 bond     C1YW C2CR
 bond     C1YX C1YY
 bond     C1YX C1YZ
 bond     C1YY C2CT
 bond     C1YZ C1ZA
 bond     C1ZA C1ZC
 bond     C1ZA C2CV
 bond     C1ZB C1ZC
 bond     C1ZB C1ZD
 bond     C1ZC C2CX
 bond     C1ZD C1ZE
 bond     C1ZE C1ZG
 bond     C1ZE C2CZ
 bond     C1ZF C1ZG
 bond     C1ZF C1ZH
 bond     C1ZG C2DB
 bond     C1ZH C1ZI
 bond     C1ZI C1ZK
 bond     C1ZI C2DD
 bond     C1ZJ C1ZK
 bond     C1ZJ C1ZL
 bond     C1ZK C2DF
 bond     C1ZL C1ZM
 bond     C1ZM C1ZO
 bond     C1ZM C2DH
 bond     C1ZN C1ZO
 bond     C1ZN C1ZP
 bond     C1ZO C2DJ
 bond     C1ZP C1ZQ
 bond     C1ZQ C1ZS
 bond     C1ZQ C2DL
 bond     C1ZR C1ZS
 bond     C1ZR C1ZT
 bond     C1ZS C2DN
 bond     C1ZT C1ZU
 bond     C1ZU C1ZW
 bond     C1ZU C2DP
 bond     C1ZV C1ZW
 bond     C1ZV C1ZX
 bond     C1ZW C2DR
 bond     C1ZX C1ZY
 bond     C1ZY C2AA
 bond     C1ZY C2DT
 bond     C1ZZ C2AA
 bond     C1ZZ C2AB
 bond     C2AA C2DV
 bond     C2AB C2AC
 bond     C2AC C2AE
 bond     C2AC C2DX
 bond     C2AD C2AE
 bond     C2AD C2AF
 bond     C2AE C2DZ
 bond     C2AF C2AG
 bond     C2AG C2AI
 bond     C2AG C2EB
 bond     C2AH C2AI
 bond     C2AH C2AJ
 bond     C2AI C2ED
 bond     C2AJ C2AK
 bond     C2AK C2AM
 bond     C2AK C2EF
 bond     C2AL C2AM
 bond     C2AL C2AN
 bond     C2AM C2EH
 bond     C2AN C2AO
 bond     C2AO C2AQ
 bond     C2AO C2EJ
 bond     C2AP C2AQ
 bond     C2AP C2AR
 bond     C2AQ C2EL
 bond     C2AR C2AS
 bond     C2AS C2AU
 bond     C2AS C2EN
 bond     C2AT C2AU
 bond     C2AT C2AV
 bond     C2AU C2EP
 bond     C2AV C2AW
 bond     C2AW C2AY
 bond     C2AW C2ER
 bond     C2AX C2AY
 bond     C2AX C2AZ
 bond     C2AY C2ET
 bond     C2AZ C2BA
 bond     C2BA C2BC
 bond     C2BA C2EV
 bond     C2BB C2BC
 bond     C2BB C2BD
 bond     C2BC C2EX
 bond     C2BD C2BE
 bond     C2BE C2BG
 bond     C2BE C2EZ
 bond     C2BF C2BG
 bond     C2BF C2BH
 bond     C2BG C2FB
 bond     C2BH C2BI
 bond     C2BI C2BK
 bond     C2BI C2FD
 bond     C2BJ C2BK
 bond     C2BJ C2BL
 bond     C2BK C2FF
 bond     C2BL C2BM
 bond     C2BM C2BO
 bond     C2BM C2FH
 bond     C2BN C2BO
 bond     C2BN C2BP
 bond     C2BO C2FJ
 bond     C2BP C2BQ
 bond     C2BQ C2BS
 bond     C2BQ C2FL
 bond     C2BR C2BS
 bond     C2BR C2BT
 bond     C2BS C2FN
 bond     C2BT C2BU
 bond     C2BU C2BW
 bond     C2BU C2FP
 bond     C2BV C2BW
 bond     C2BW C2FR
 bond     C2BX C2BY
 bond     C2BX C2FR
 bond     C2BY C2CA
 bond     C2BY C2FT
 bond     C2BZ C2CA
 bond     C2BZ C2CB
 bond     C2CA C2FV
 bond     C2CB C2CC
 bond     C2CC C2CE
 bond     C2CC C2FX
 bond     C2CD C2CE
 bond     C2CD C2CF
 bond     C2CE C2FZ
 bond     C2CF C2CG
 bond     C2CG C2CI
 bond     C2CG C2GB
 bond     C2CH C2CI
 bond     C2CH C2CJ
 bond     C2CI C2GD
 bond     C2CJ C2CK
 bond     C2CK C2CM
 bond     C2CK C2GF
 bond     C2CL C2CM
 bond     C2CL C2CN
 bond     C2CM C2GH
 bond     C2CN C2CO
 bond     C2CO C2CQ
 bond     C2CO C2GJ
 bond     C2CP C2CQ
 bond     C2CP C2CR
 bond     C2CQ C2GL
 bond     C2CR C2CS
 bond     C2CS C2CU
 bond     C2CS C2GN
 bond     C2CT C2CU
 bond     C2CT C2CV
 bond     C2CU C2GP
 bond     C2CV C2CW
 bond     C2CW C2CY
 bond     C2CW C2GR
 bond     C2CX C2CY
 bond     C2CX C2CZ
 bond     C2CY C2GT
 bond     C2CZ C2DA
 bond     C2DA C2DC
 bond     C2DA C2GV
 bond     C2DB C2DC
 bond     C2DB C2DD
 bond     C2DC C2GX
 bond     C2DD C2DE
 bond     C2DE C2DG
 bond     C2DE C2GZ
 bond     C2DF C2DG
 bond     C2DF C2DH
 bond     C2DG C2HB
 bond     C2DH C2DI
 bond     C2DI C2DK
 bond     C2DI C2HD
 bond     C2DJ C2DK
 bond     C2DJ C2DL
 bond     C2DK C2HF
 bond     C2DL C2DM
 bond     C2DM C2DO
 bond     C2DM C2HH
 bond     C2DN C2DO
 bond     C2DN C2DP
 bond     C2DO C2HJ
 bond     C2DP C2DQ
 bond     C2DQ C2DS
 bond     C2DQ C2HL
 bond     C2DR C2DS
 bond     C2DR C2DT
 bond     C2DS C2HN
 bond     C2DT C2DU
 bond     C2DU C2DW
 bond     C2DU C2HP
 bond     C2DV C2DW
 bond     C2DV C2DX
 bond     C2DW C2HR
 bond     C2DX C2DY
 bond     C2DY C2EA
 bond     C2DY C2HT
 bond     C2DZ C2EA
 bond     C2DZ C2EB
 bond     C2EA C2HV
 bond     C2EB C2EC
 bond     C2EC C2EE
 bond     C2EC C2HX
 bond     C2ED C2EE
 bond     C2ED C2EF
 bond     C2EE C2HZ
 bond     C2EF C2EG
 bond     C2EG C2EI
 bond     C2EG C2IB
 bond     C2EH C2EI
 bond     C2EH C2EJ
 bond     C2EI C2ID
 bond     C2EJ C2EK
 bond     C2EK C2EM
 bond     C2EK C2IF
 bond     C2EL C2EM
 bond     C2EL C2EN
 bond     C2EM C2IH
 bond     C2EN C2EO
 bond     C2EO C2EQ
 bond     C2EO C2IJ
 bond     C2EP C2EQ
 bond     C2EP C2ER
 bond     C2EQ C2IL
 bond     C2ER C2ES
 bond     C2ES C2EU
 bond     C2ES C2IN
 bond     C2ET C2EU
 bond     C2ET C2EV
 bond     C2EU C2IP
 bond     C2EV C2EW
 bond     C2EW C2EY
 bond     C2EW C2IR
 bond     C2EX C2EY
 bond     C2EX C2EZ
 bond     C2EY C2IT
 bond     C2EZ C2FA
 bond     C2FA C2FC
 bond     C2FA C2IV
 bond     C2FB C2FC
 bond     C2FB C2FD
 bond     C2FC C2IX
 bond     C2FD C2FE
 bond     C2FE C2FG
 bond     C2FE C2IZ
 bond     C2FF C2FG
 bond     C2FF C2FH
 bond     C2FG C2JB
 bond     C2FH C2FI
 bond     C2FI C2FK
 bond     C2FI C2JD
 bond     C2FJ C2FK
 bond     C2FJ C2FL
 bond     C2FK C2JF
 bond     C2FL C2FM
 bond     C2FM C2FO
 bond     C2FM C2JH
 bond     C2FN C2FO
 bond     C2FN C2FP
 bond     C2FO C2JJ
 bond     C2FP C2FQ
 bond     C2FQ C2FS
 bond     C2FQ C2JL
 bond     C2FR C2FS
 bond     C2FS C2JN
 bond     C2FT C2FU
 bond     C2FT C2JN
 bond     C2FU C2FW
 bond     C2FU C2JP
 bond     C2FV C2FW
 bond     C2FV C2FX
 bond     C2FW C2JR
 bond     C2FX C2FY
 bond     C2FY C2GA
 bond     C2FY C2JT
 bond     C2FZ C2GA
 bond     C2FZ C2GB
 bond     C2GA C2JV
 bond     C2GB C2GC
 bond     C2GC C2GE
 bond     C2GC C2JX
 bond     C2GD C2GE
 bond     C2GD C2GF
 bond     C2GE C2JZ
 bond     C2GF C2GG
 bond     C2GG C2GI
 bond     C2GG C2KB
 bond     C2GH C2GI
 bond     C2GH C2GJ
 bond     C2GI C2KD
 bond     C2GJ C2GK
 bond     C2GK C2GM
 bond     C2GK C2KF
 bond     C2GL C2GM
 bond     C2GL C2GN
 bond     C2GM C2KH
 bond     C2GN C2GO
 bond     C2GO C2GQ
 bond     C2GO C2KJ
 bond     C2GP C2GQ
 bond     C2GP C2GR
 bond     C2GQ C2KL
 bond     C2GR C2GS
 bond     C2GS C2GU
 bond     C2GS C2KN
 bond     C2GT C2GU
 bond     C2GT C2GV
 bond     C2GU C2KP
 bond     C2GV C2GW
 bond     C2GW C2GY
 bond     C2GW C2KR
 bond     C2GX C2GY
 bond     C2GX C2GZ
 bond     C2GY C2KT
 bond     C2GZ C2HA
 bond     C2HA C2HC
 bond     C2HA C2KV
 bond     C2HB C2HC
 bond     C2HB C2HD
 bond     C2HC C2KX
 bond     C2HD C2HE
 bond     C2HE C2HG
 bond     C2HE C2KZ
 bond     C2HF C2HG
 bond     C2HF C2HH
 bond     C2HG C2LB
 bond     C2HH C2HI
 bond     C2HI C2HK
 bond     C2HI C2LD
 bond     C2HJ C2HK
 bond     C2HJ C2HL
 bond     C2HK C2LF
 bond     C2HL C2HM
 bond     C2HM C2HO
 bond     C2HM C2LH
 bond     C2HN C2HO
 bond     C2HN C2HP
 bond     C2HO C2LJ
 bond     C2HP C2HQ
 bond     C2HQ C2HS
 bond     C2HQ C2LL
 bond     C2HR C2HS
 bond     C2HR C2HT
 bond     C2HS C2LN
 bond     C2HT C2HU
 bond     C2HU C2HW
 bond     C2HU C2LP
 bond     C2HV C2HW
 bond     C2HV C2HX
 bond     C2HW C2LR
 bond     C2HX C2HY
 bond     C2HY C2IA
 bond     C2HY C2LT
 bond     C2HZ C2IA
 bond     C2HZ C2IB
 bond     C2IA C2LV
 bond     C2IB C2IC
 bond     C2IC C2IE
 bond     C2IC C2LX
 bond     C2ID C2IE
 bond     C2ID C2IF
 bond     C2IE C2LZ
 bond     C2IF C2IG
 bond     C2IG C2II
 bond     C2IG C2MB
 bond     C2IH C2II
 bond     C2IH C2IJ
 bond     C2II C2MD
 bond     C2IJ C2IK
 bond     C2IK C2IM
 bond     C2IK C2MF
 bond     C2IL C2IM
 bond     C2IL C2IN
 bond     C2IM C2MH
 bond     C2IN C2IO
 bond     C2IO C2IQ
 bond     C2IO C2MJ
 bond     C2IP C2IQ
 bond     C2IP C2IR
 bond     C2IQ C2ML
 bond     C2IR C2IS
 bond     C2IS C2IU
 bond     C2IS C2MN
 bond     C2IT C2IU
 bond     C2IT C2IV
 bond     C2IU C2MP
 bond     C2IV C2IW
 bond     C2IW C2IY
 bond     C2IW C2MR
 bond     C2IX C2IY
 bond     C2IX C2IZ
 bond     C2IY C2MT
 bond     C2IZ C2JA
 bond     C2JA C2JC
 bond     C2JA C2MV
 bond     C2JB C2JC
 bond     C2JB C2JD
 bond     C2JC C2MX
 bond     C2JD C2JE
 bond     C2JE C2JG
 bond     C2JE C2MZ
 bond     C2JF C2JG
 bond     C2JF C2JH
 bond     C2JG C2NB
 bond     C2JH C2JI
 bond     C2JI C2JK
 bond     C2JI C2ND
 bond     C2JJ C2JK
 bond     C2JJ C2JL
 bond     C2JK C2NF
 bond     C2JL C2JM
 bond     C2JM C2JO
 bond     C2JM C2NH
 bond     C2JN C2JO
 bond     C2JO C2NJ
 bond     C2JP C2JQ
 bond     C2JP C2NJ
 bond     C2JQ C2JS
 bond     C2JQ C2NL
 bond     C2JR C2JS
 bond     C2JR C2JT
 bond     C2JS C2NN
 bond     C2JT C2JU
 bond     C2JU C2JW
 bond     C2JU C2NP
 bond     C2JV C2JW
 bond     C2JV C2JX
 bond     C2JW C2NR
 bond     C2JX C2JY
 bond     C2JY C2KA
 bond     C2JY C2NT
 bond     C2JZ C2KA
 bond     C2JZ C2KB
 bond     C2KA C2NV
 bond     C2KB C2KC
 bond     C2KC C2KE
 bond     C2KC C2NX
 bond     C2KD C2KE
 bond     C2KD C2KF
 bond     C2KE C2NZ
 bond     C2KF C2KG
 bond     C2KG C2KI
 bond     C2KG C2OB
 bond     C2KH C2KI
 bond     C2KH C2KJ
 bond     C2KI C2OD
 bond     C2KJ C2KK
 bond     C2KK C2KM
 bond     C2KK C2OF
 bond     C2KL C2KM
 bond     C2KL C2KN
 bond     C2KM C2OH
 bond     C2KN C2KO
 bond     C2KO C2KQ
 bond     C2KO C2OJ
 bond     C2KP C2KQ
 bond     C2KP C2KR
 bond     C2KQ C2OL
 bond     C2KR C2KS
 bond     C2KS C2KU
 bond     C2KS C2ON
 bond     C2KT C2KU
 bond     C2KT C2KV
 bond     C2KU C2OP
 bond     C2KV C2KW
 bond     C2KW C2KY
 bond     C2KW C2OR
 bond     C2KX C2KY
 bond     C2KX C2KZ
 bond     C2KY C2OT
 bond     C2KZ C2LA
 bond     C2LA C2LC
 bond     C2LA C2OV
 bond     C2LB C2LC
 bond     C2LB C2LD
 bond     C2LC C2OX
 bond     C2LD C2LE
 bond     C2LE C2LG
 bond     C2LE C2OZ
 bond     C2LF C2LG
 bond     C2LF C2LH
 bond     C2LG C2PB
 bond     C2LH C2LI
 bond     C2LI C2LK
 bond     C2LI C2PD
 bond     C2LJ C2LK
 bond     C2LJ C2LL
 bond     C2LK C2PF
 bond     C2LL C2LM
 bond     C2LM C2LO
 bond     C2LM C2PH
 bond     C2LN C2LO
 bond     C2LN C2LP
 bond     C2LO C2PJ
 bond     C2LP C2LQ
 bond     C2LQ C2LS
 bond     C2LQ C2PL
 bond     C2LR C2LS
 bond     C2LR C2LT
 bond     C2LS C2PN
 bond     C2LT C2LU
 bond     C2LU C2LW
 bond     C2LU C2PP
 bond     C2LV C2LW
 bond     C2LV C2LX
 bond     C2LW C2PR
 bond     C2LX C2LY
 bond     C2LY C2MA
 bond     C2LY C2PT
 bond     C2LZ C2MA
 bond     C2LZ C2MB
 bond     C2MA C2PV
 bond     C2MB C2MC
 bond     C2MC C2ME
 bond     C2MC C2PX
 bond     C2MD C2ME
 bond     C2MD C2MF
 bond     C2ME C2PZ
 bond     C2MF C2MG
 bond     C2MG C2MI
 bond     C2MG C2QB
 bond     C2MH C2MI
 bond     C2MH C2MJ
 bond     C2MI C2QD
 bond     C2MJ C2MK
 bond     C2MK C2MM
 bond     C2MK C2QF
 bond     C2ML C2MM
 bond     C2ML C2MN
 bond     C2MM C2QH
 bond     C2MN C2MO
 bond     C2MO C2MQ
 bond     C2MO C2QJ
 bond     C2MP C2MQ
 bond     C2MP C2MR
 bond     C2MQ C2QL
 bond     C2MR C2MS
 bond     C2MS C2MU
 bond     C2MS C2QN
 bond     C2MT C2MU
 bond     C2MT C2MV
 bond     C2MU C2QP
 bond     C2MV C2MW
 bond     C2MW C2MY
 bond     C2MW C2QR
 bond     C2MX C2MY
 bond     C2MX C2MZ
 bond     C2MY C2QT
 bond     C2MZ C2NA
 bond     C2NA C2NC
 bond     C2NA C2QV
 bond     C2NB C2NC
 bond     C2NB C2ND
 bond     C2NC C2QX
 bond     C2ND C2NE
 bond     C2NE C2NG
 bond     C2NE C2QZ
 bond     C2NF C2NG
 bond     C2NF C2NH
 bond     C2NG C2RB
 bond     C2NH C2NI
 bond     C2NI C2NK
 bond     C2NI C2RD
 bond     C2NJ C2NK
 bond     C2NK C2RF
 bond     C2NL C2NM
 bond     C2NL C2RF
 bond     C2NM C2NO
 bond     C2NM C2RH
 bond     C2NN C2NO
 bond     C2NN C2NP
 bond     C2NO C2RJ
 bond     C2NP C2NQ
 bond     C2NQ C2NS
 bond     C2NQ C2RL
 bond     C2NR C2NS
 bond     C2NR C2NT
 bond     C2NS C2RN
 bond     C2NT C2NU
 bond     C2NU C2NW
 bond     C2NU C2RP
 bond     C2NV C2NW
 bond     C2NV C2NX
 bond     C2NW C2RR
 bond     C2NX C2NY
 bond     C2NY C2OA
 bond     C2NY C2RT
 bond     C2NZ C2OA
 bond     C2NZ C2OB
 bond     C2OA C2RV
 bond     C2OB C2OC
 bond     C2OC C2OE
 bond     C2OC C2RX
 bond     C2OD C2OE
 bond     C2OD C2OF
 bond     C2OE C2RZ
 bond     C2OF C2OG
 bond     C2OG C2OI
 bond     C2OG C2SB
 bond     C2OH C2OI
 bond     C2OH C2OJ
 bond     C2OI C2SD
 bond     C2OJ C2OK
 bond     C2OK C2OM
 bond     C2OK C2SF
 bond     C2OL C2OM
 bond     C2OL C2ON
 bond     C2OM C2SH
 bond     C2ON C2OO
 bond     C2OO C2OQ
 bond     C2OO C2SJ
 bond     C2OP C2OQ
 bond     C2OP C2OR
 bond     C2OQ C2SL
 bond     C2OR C2OS
 bond     C2OS C2OU
 bond     C2OS C2SN
 bond     C2OT C2OU
 bond     C2OT C2OV
 bond     C2OU C2SP
 bond     C2OV C2OW
 bond     C2OW C2OY
 bond     C2OW C2SR
 bond     C2OX C2OY
 bond     C2OX C2OZ
 bond     C2OY C2ST
 bond     C2OZ C2PA
 bond     C2PA C2PC
 bond     C2PA C2SV
 bond     C2PB C2PC
 bond     C2PB C2PD
 bond     C2PC C2SX
 bond     C2PD C2PE
 bond     C2PE C2PG
 bond     C2PE C2SZ
 bond     C2PF C2PG
 bond     C2PF C2PH
 bond     C2PG C2TB
 bond     C2PH C2PI
 bond     C2PI C2PK
 bond     C2PI C2TD
 bond     C2PJ C2PK
 bond     C2PJ C2PL
 bond     C2PK C2TF
 bond     C2PL C2PM
 bond     C2PM C2PO
 bond     C2PM C2TH
 bond     C2PN C2PO
 bond     C2PN C2PP
 bond     C2PO C2TJ
 bond     C2PP C2PQ
 bond     C2PQ C2PS
 bond     C2PQ C2TL
 bond     C2PR C2PS
 bond     C2PR C2PT
 bond     C2PS C2TN
 bond     C2PT C2PU
 bond     C2PU C2PW
 bond     C2PU C2TP
 bond     C2PV C2PW
 bond     C2PV C2PX
 bond     C2PW C2TR
 bond     C2PX C2PY
 bond     C2PY C2QA
 bond     C2PY C2TT
 bond     C2PZ C2QA
 bond     C2PZ C2QB
 bond     C2QA C2TV
 bond     C2QB C2QC
 bond     C2QC C2QE
 bond     C2QC C2TX
 bond     C2QD C2QE
 bond     C2QD C2QF
 bond     C2QE C2TZ
 bond     C2QF C2QG
 bond     C2QG C2QI
 bond     C2QG C2UB
 bond     C2QH C2QI
 bond     C2QH C2QJ
 bond     C2QI C2UD
 bond     C2QJ C2QK
 bond     C2QK C2QM
 bond     C2QK C2UF
 bond     C2QL C2QM
 bond     C2QL C2QN
 bond     C2QM C2UH
 bond     C2QN C2QO
 bond     C2QO C2QQ
 bond     C2QO C2UJ
 bond     C2QP C2QQ
 bond     C2QP C2QR
 bond     C2QQ C2UL
 bond     C2QR C2QS
 bond     C2QS C2QU
 bond     C2QS C2UN
 bond     C2QT C2QU
 bond     C2QT C2QV
 bond     C2QU C2UP
 bond     C2QV C2QW
 bond     C2QW C2QY
 bond     C2QW C2UR
 bond     C2QX C2QY
 bond     C2QX C2QZ
 bond     C2QY C2UT
 bond     C2QZ C2RA
 bond     C2RA C2RC
 bond     C2RA C2UV
 bond     C2RB C2RC
 bond     C2RB C2RD
 bond     C2RC C2UX
 bond     C2RD C2RE
 bond     C2RE C2RG
 bond     C2RE C2UZ
 bond     C2RF C2RG
 bond     C2RG C2VB
 bond     C2RH C2RI
 bond     C2RH C2VB
 bond     C2RI C2RK
 bond     C2RI C2VD
 bond     C2RJ C2RK
 bond     C2RJ C2RL
 bond     C2RK C2VF
 bond     C2RL C2RM
 bond     C2RM C2RO
 bond     C2RM C2VH
 bond     C2RN C2RO
 bond     C2RN C2RP
 bond     C2RO C2VJ
 bond     C2RP C2RQ
 bond     C2RQ C2RS
 bond     C2RQ C2VL
 bond     C2RR C2RS
 bond     C2RR C2RT
 bond     C2RS C2VN
 bond     C2RT C2RU
 bond     C2RU C2RW
 bond     C2RU C2VP
 bond     C2RV C2RW
 bond     C2RV C2RX
 bond     C2RW C2VR
 bond     C2RX C2RY
 bond     C2RY C2SA
 bond     C2RY C2VT
 bond     C2RZ C2SA
 bond     C2RZ C2SB
 bond     C2SA C2VV
 bond     C2SB C2SC
 bond     C2SC C2SE
 bond     C2SC C2VX
 bond     C2SD C2SE
 bond     C2SD C2SF
 bond     C2SE C2VZ
 bond     C2SF C2SG
 bond     C2SG C2SI
 bond     C2SG C2WB
 bond     C2SH C2SI
 bond     C2SH C2SJ
 bond     C2SI C2WD
 bond     C2SJ C2SK
 bond     C2SK C2SM
 bond     C2SK C2WF
 bond     C2SL C2SM
 bond     C2SL C2SN
 bond     C2SM C2WH
 bond     C2SN C2SO
 bond     C2SO C2SQ
 bond     C2SO C2WJ
 bond     C2SP C2SQ
 bond     C2SP C2SR
 bond     C2SQ C2WL
 bond     C2SR C2SS
 bond     C2SS C2SU
 bond     C2SS C2WN
 bond     C2ST C2SU
 bond     C2ST C2SV
 bond     C2SU C2WP
 bond     C2SV C2SW
 bond     C2SW C2SY
 bond     C2SW C2WR
 bond     C2SX C2SY
 bond     C2SX C2SZ
 bond     C2SY C2WT
 bond     C2SZ C2TA
 bond     C2TA C2TC
 bond     C2TA C2WV
 bond     C2TB C2TC
 bond     C2TB C2TD
 bond     C2TC C2WX
 bond     C2TD C2TE
 bond     C2TE C2TG
 bond     C2TE C2WZ
 bond     C2TF C2TG
 bond     C2TF C2TH
 bond     C2TG C2XB
 bond     C2TH C2TI
 bond     C2TI C2TK
 bond     C2TI C2XD
 bond     C2TJ C2TK
 bond     C2TJ C2TL
 bond     C2TK C2XF
 bond     C2TL C2TM
 bond     C2TM C2TO
 bond     C2TM C2XH
 bond     C2TN C2TO
 bond     C2TN C2TP
 bond     C2TO C2XJ
 bond     C2TP C2TQ
 bond     C2TQ C2TS
 bond     C2TQ C2XL
 bond     C2TR C2TS
 bond     C2TR C2TT
 bond     C2TS C2XN
 bond     C2TT C2TU
 bond     C2TU C2TW
 bond     C2TU C2XP
 bond     C2TV C2TW
 bond     C2TV C2TX
 bond     C2TW C2XR
 bond     C2TX C2TY
 bond     C2TY C2UA
 bond     C2TY C2XT
 bond     C2TZ C2UA
 bond     C2TZ C2UB
 bond     C2UA C2XV
 bond     C2UB C2UC
 bond     C2UC C2UE
 bond     C2UC C2XX
 bond     C2UD C2UE
 bond     C2UD C2UF
 bond     C2UE C2XZ
 bond     C2UF C2UG
 bond     C2UG C2UI
 bond     C2UG C2YB
 bond     C2UH C2UI
 bond     C2UH C2UJ
 bond     C2UI C2YD
 bond     C2UJ C2UK
 bond     C2UK C2UM
 bond     C2UK C2YF
 bond     C2UL C2UM
 bond     C2UL C2UN
 bond     C2UM C2YH
 bond     C2UN C2UO
 bond     C2UO C2UQ
 bond     C2UO C2YJ
 bond     C2UP C2UQ
 bond     C2UP C2UR
 bond     C2UQ C2YL
 bond     C2UR C2US
 bond     C2US C2UU
 bond     C2US C2YN
 bond     C2UT C2UU
 bond     C2UT C2UV
 bond     C2UU C2YP
 bond     C2UV C2UW
 bond     C2UW C2UY
 bond     C2UW C2YR
 bond     C2UX C2UY
 bond     C2UX C2UZ
 bond     C2UY C2YT
 bond     C2UZ C2VA
 bond     C2VA C2VC
 bond     C2VA C2YV
 bond     C2VB C2VC
 bond     C2VC C2YX
 bond     C2VD C2VE
 bond     C2VD C2YX
 bond     C2VE C2VG
 bond     C2VE C2YZ
 bond     C2VF C2VG
 bond     C2VF C2VH
 bond     C2VG C2ZB
 bond     C2VH C2VI
 bond     C2VI C2VK
 bond     C2VI C2ZD
 bond     C2VJ C2VK
 bond     C2VJ C2VL
 bond     C2VK C2ZF
 bond     C2VL C2VM
 bond     C2VM C2VO
 bond     C2VM C2ZH
 bond     C2VN C2VO
 bond     C2VN C2VP
 bond     C2VO C2ZJ
 bond     C2VP C2VQ
 bond     C2VQ C2VS
 bond     C2VQ C2ZL
 bond     C2VR C2VS
 bond     C2VR C2VT
 bond     C2VS C2ZN
 bond     C2VT C2VU
 bond     C2VU C2VW
 bond     C2VU C2ZP
 bond     C2VV C2VW
 bond     C2VV C2VX
 bond     C2VW C2ZR
 bond     C2VX C2VY
 bond     C2VY C2WA
 bond     C2VY C2ZT
 bond     C2VZ C2WA
 bond     C2VZ C2WB
 bond     C2WA C2ZV
 bond     C2WB C2WC
 bond     C2WC C2WE
 bond     C2WC C2ZX
 bond     C2WD C2WE
 bond     C2WD C2WF
 bond     C2WE C2ZZ
 bond     C2WF C2WG
 bond     C2WG C2WI
 bond     C2WG C3AB
 bond     C2WH C2WI
 bond     C2WH C2WJ
 bond     C2WI C3AD
 bond     C2WJ C2WK
 bond     C2WK C2WM
 bond     C2WK C3AF
 bond     C2WL C2WM
 bond     C2WL C2WN
 bond     C2WM C3AH
 bond     C2WN C2WO
 bond     C2WO C2WQ
 bond     C2WO C3AJ
 bond     C2WP C2WQ
 bond     C2WP C2WR
 bond     C2WQ C3AL
 bond     C2WR C2WS
 bond     C2WS C2WU
 bond     C2WS C3AN
 bond     C2WT C2WU
 bond     C2WT C2WV
 bond     C2WU C3AP
 bond     C2WV C2WW
 bond     C2WW C2WY
 bond     C2WW C3AR
 bond     C2WX C2WY
 bond     C2WX C2WZ
 bond     C2WY C3AT
 bond     C2WZ C2XA
 bond     C2XA C2XC
 bond     C2XA C3AV
 bond     C2XB C2XC
 bond     C2XB C2XD
 bond     C2XC C3AX
 bond     C2XD C2XE
 bond     C2XE C2XG
 bond     C2XE C3AZ
 bond     C2XF C2XG
 bond     C2XF C2XH
 bond     C2XG C3BB
 bond     C2XH C2XI
 bond     C2XI C2XK
 bond     C2XI C3BD
 bond     C2XJ C2XK
 bond     C2XJ C2XL
 bond     C2XK C3BF
 bond     C2XL C2XM
 bond     C2XM C2XO
 bond     C2XM C3BH
 bond     C2XN C2XO
 bond     C2XN C2XP
 bond     C2XO C3BJ
 bond     C2XP C2XQ
 bond     C2XQ C2XS
 bond     C2XQ C3BL
 bond     C2XR C2XS
 bond     C2XR C2XT
 bond     C2XS C3BN
 bond     C2XT C2XU
 bond     C2XU C2XW
 bond     C2XU C3BP
 bond     C2XV C2XW
 bond     C2XV C2XX
 bond     C2XW C3BR
 bond     C2XX C2XY
 bond     C2XY C2YA
 bond     C2XY C3BT
 bond     C2XZ C2YA
 bond     C2XZ C2YB
 bond     C2YA C3BV
 bond     C2YB C2YC
 bond     C2YC C2YE
 bond     C2YC C3BX
 bond     C2YD C2YE
 bond     C2YD C2YF
 bond     C2YE C3BZ
 bond     C2YF C2YG
 bond     C2YG C2YI
 bond     C2YG C3CB
 bond     C2YH C2YI
 bond     C2YH C2YJ
 bond     C2YI C3CD
 bond     C2YJ C2YK
 bond     C2YK C2YM
 bond     C2YK C3CF
 bond     C2YL C2YM
 bond     C2YL C2YN
 bond     C2YM C3CH
 bond     C2YN C2YO
 bond     C2YO C2YQ
 bond     C2YO C3CJ
 bond     C2YP C2YQ
 bond     C2YP C2YR
 bond     C2YQ C3CL
 bond     C2YR C2YS
 bond     C2YS C2YU
 bond     C2YS C3CN
 bond     C2YT C2YU
 bond     C2YT C2YV
 bond     C2YU C3CP
 bond     C2YV C2YW
 bond     C2YW C2YY
 bond     C2YW C3CR
 bond     C2YX C2YY
 bond     C2YY C3CT
 bond     C2YZ C2ZA
 bond     C2YZ C3CT
 bond     C2ZA C2ZC
 bond     C2ZA C3CV
 bond     C2ZB C2ZC
 bond     C2ZB C2ZD
 bond     C2ZC C3CX
 bond     C2ZD C2ZE
 bond     C2ZE C2ZG
 bond     C2ZE C3CZ
 bond     C2ZF C2ZG
 bond     C2ZF C2ZH
 bond     C2ZG C3DB
 bond     C2ZH C2ZI
 bond     C2ZI C2ZK
 bond     C2ZI C3DD
 bond     C2ZJ C2ZK
 bond     C2ZJ C2ZL
 bond     C2ZK C3DF
 bond     C2ZL C2ZM
 bond     C2ZM C2ZO
 bond     C2ZM C3DH
 bond     C2ZN C2ZO
 bond     C2ZN C2ZP
 bond     C2ZO C3DJ
 bond     C2ZP C2ZQ
 bond     C2ZQ C2ZS
 bond     C2ZQ C3DL
 bond     C2ZR C2ZS
 bond     C2ZR C2ZT
 bond     C2ZS C3DN
 bond     C2ZT C2ZU
 bond     C2ZU C2ZW
 bond     C2ZU C3DP
 bond     C2ZV C2ZW
 bond     C2ZV C2ZX
 bond     C2ZW C3DR
 bond     C2ZX C2ZY
 bond     C2ZY C3AA
 bond     C2ZY C3DT
 bond     C2ZZ C3AA
 bond     C2ZZ C3AB
 bond     C3AA C3DV
 bond     C3AB C3AC
 bond     C3AC C3AE
 bond     C3AC C3DX
 bond     C3AD C3AE
 bond     C3AD C3AF
 bond     C3AE C3DZ
 bond     C3AF C3AG
 bond     C3AG C3AI
 bond     C3AG C3EB
 bond     C3AH C3AI
 bond     C3AH C3AJ
 bond     C3AI C3ED
 bond     C3AJ C3AK
 bond     C3AK C3AM
 bond     C3AK C3EF
 bond     C3AL C3AM
 bond     C3AL C3AN
 bond     C3AM C3EH
 bond     C3AN C3AO
 bond     C3AO C3AQ
 bond     C3AO C3EJ
 bond     C3AP C3AQ
 bond     C3AP C3AR
 bond     C3AQ C3EL
 bond     C3AR C3AS
 bond     C3AS C3AU
 bond     C3AS C3EN
 bond     C3AT C3AU
 bond     C3AT C3AV
 bond     C3AU C3EP
 bond     C3AV C3AW
 bond     C3AW C3AY
 bond     C3AW C3ER
 bond     C3AX C3AY
 bond     C3AX C3AZ
 bond     C3AY C3ET
 bond     C3AZ C3BA
 bond     C3BA C3BC
 bond     C3BA C3EV
 bond     C3BB C3BC
 bond     C3BB C3BD
 bond     C3BC C3EX
 bond     C3BD C3BE
 bond     C3BE C3BG
 bond     C3BE C3EZ
 bond     C3BF C3BG
 bond     C3BF C3BH
 bond     C3BG C3FB
 bond     C3BH C3BI
 bond     C3BI C3BK
 bond     C3BI C3FD
 bond     C3BJ C3BK
 bond     C3BJ C3BL
 bond     C3BK C3FF
 bond     C3BL C3BM
 bond     C3BM C3BO
 bond     C3BM C3FH
 bond     C3BN C3BO
 bond     C3BN C3BP
 bond     C3BO C3FJ
 bond     C3BP C3BQ
 bond     C3BQ C3BS
 bond     C3BQ C3FL
 bond     C3BR C3BS
 bond     C3BR C3BT
 bond     C3BS C3FN
 bond     C3BT C3BU
 bond     C3BU C3BW
 bond     C3BU C3FP
 bond     C3BV C3BW
 bond     C3BV C3BX
 bond     C3BW C3FR
 bond     C3BX C3BY
 bond     C3BY C3CA
 bond     C3BY C3FT
 bond     C3BZ C3CA
 bond     C3BZ C3CB
 bond     C3CA C3FV
 bond     C3CB C3CC
 bond     C3CC C3CE
 bond     C3CC C3FX
 bond     C3CD C3CE
 bond     C3CD C3CF
 bond     C3CE C3FZ
 bond     C3CF C3CG
 bond     C3CG C3CI
 bond     C3CG C3GB
 bond     C3CH C3CI
 bond     C3CH C3CJ
 bond     C3CI C3GD
 bond     C3CJ C3CK
 bond     C3CK C3CM
 bond     C3CK C3GF
 bond     C3CL C3CM
 bond     C3CL C3CN
 bond     C3CM C3GH
 bond     C3CN C3CO
 bond     C3CO C3CQ
 bond     C3CO C3GJ
 bond     C3CP C3CQ
 bond     C3CP C3CR
 bond     C3CQ C3GL
 bond     C3CR C3CS
 bond     C3CS C3CU
 bond     C3CS C3GN
 bond     C3CT C3CU
 bond     C3CU C3GP
 bond     C3CV C3CW
 bond     C3CV C3GP
 bond     C3CW C3CY
 bond     C3CW C3GR
 bond     C3CX C3CY
 bond     C3CX C3CZ
 bond     C3CY C3GT
 bond     C3CZ C3DA
 bond     C3DA C3DC
 bond     C3DA C3GV
 bond     C3DB C3DC
 bond     C3DB C3DD
 bond     C3DC C3GX
 bond     C3DD C3DE
 bond     C3DE C3DG
 bond     C3DE C3GZ
 bond     C3DF C3DG
 bond     C3DF C3DH
 bond     C3DG C3HB
 bond     C3DH C3DI
 bond     C3DI C3DK
 bond     C3DI C3HD
 bond     C3DJ C3DK
 bond     C3DJ C3DL
 bond     C3DK C3HF
 bond     C3DL C3DM
 bond     C3DM C3DO
 bond     C3DM C3HH
 bond     C3DN C3DO
 bond     C3DN C3DP
 bond     C3DO C3HJ
 bond     C3DP C3DQ
 bond     C3DQ C3DS
 bond     C3DQ C3HL
 bond     C3DR C3DS
 bond     C3DR C3DT
 bond     C3DS C3HN
 bond     C3DT C3DU
 bond     C3DU C3DW
 bond     C3DU C3HP
 bond     C3DV C3DW
 bond     C3DV C3DX
 bond     C3DW C3HR
 bond     C3DX C3DY
 bond     C3DY C3EA
 bond     C3DY C3HT
 bond     C3DZ C3EA
 bond     C3DZ C3EB
 bond     C3EA C3HV
 bond     C3EB C3EC
 bond     C3EC C3EE
 bond     C3EC C3HX
 bond     C3ED C3EE
 bond     C3ED C3EF
 bond     C3EE C3HZ
 bond     C3EF C3EG
 bond     C3EG C3EI
 bond     C3EG C3IB
 bond     C3EH C3EI
 bond     C3EH C3EJ
 bond     C3EI C3ID
 bond     C3EJ C3EK
 bond     C3EK C3EM
 bond     C3EK C3IF
 bond     C3EL C3EM
 bond     C3EL C3EN
 bond     C3EM C3IH
 bond     C3EN C3EO
 bond     C3EO C3EQ
 bond     C3EO C3IJ
 bond     C3EP C3EQ
 bond     C3EP C3ER
 bond     C3EQ C3IL
 bond     C3ER C3ES
 bond     C3ES C3EU
 bond     C3ES C3IN
 bond     C3ET C3EU
 bond     C3ET C3EV
 bond     C3EU C3IP
 bond     C3EV C3EW
 bond     C3EW C3EY
 bond     C3EW C3IR
 bond     C3EX C3EY
 bond     C3EX C3EZ
 bond     C3EY C3IT
 bond     C3EZ C3FA
 bond     C3FA C3FC
 bond     C3FA C3IV
 bond     C3FB C3FC
 bond     C3FB C3FD
 bond     C3FC C3IX
 bond     C3FD C3FE
 bond     C3FE C3FG
 bond     C3FE C3IZ
 bond     C3FF C3FG
 bond     C3FF C3FH
 bond     C3FG C3JB
 bond     C3FH C3FI
 bond     C3FI C3FK
 bond     C3FI C3JD
 bond     C3FJ C3FK
 bond     C3FJ C3FL
 bond     C3FK C3JF
 bond     C3FL C3FM
 bond     C3FM C3FO
 bond     C3FM C3JH
 bond     C3FN C3FO
 bond     C3FN C3FP
 bond     C3FO C3JJ
 bond     C3FP C3FQ
 bond     C3FQ C3FS
 bond     C3FQ C3JL
 bond     C3FR C3FS
 bond     C3FR C3FT
 bond     C3FS C3JN
 bond     C3FT C3FU
 bond     C3FU C3FW
 bond     C3FU C3JP
 bond     C3FV C3FW
 bond     C3FV C3FX
 bond     C3FW C3JR
 bond     C3FX C3FY
 bond     C3FY C3GA
 bond     C3FY C3JT
 bond     C3FZ C3GA
 bond     C3FZ C3GB
 bond     C3GA C3JV
 bond     C3GB C3GC
 bond     C3GC C3GE
 bond     C3GC C3JX
 bond     C3GD C3GE
 bond     C3GD C3GF
 bond     C3GE C3JZ
 bond     C3GF C3GG
 bond     C3GG C3GI
 bond     C3GG C3KB
 bond     C3GH C3GI
 bond     C3GH C3GJ
 bond     C3GI C3KD
 bond     C3GJ C3GK
 bond     C3GK C3GM
 bond     C3GK C3KF
 bond     C3GL C3GM
 bond     C3GL C3GN
 bond     C3GM C3KH
 bond     C3GN C3GO
 bond     C3GO C3GQ
 bond     C3GO C3KJ
 bond     C3GP C3GQ
 bond     C3GQ C3KL
 bond     C3GR C3GS
 bond     C3GR C3KL
 bond     C3GS C3GU
 bond     C3GS C3KN
 bond     C3GT C3GU
 bond     C3GT C3GV
 bond     C3GU C3KP
 bond     C3GV C3GW
 bond     C3GW C3GY
 bond     C3GW C3KR
 bond     C3GX C3GY
 bond     C3GX C3GZ
 bond     C3GY C3KT
 bond     C3GZ C3HA
 bond     C3HA C3HC
 bond     C3HA C3KV
 bond     C3HB C3HC
 bond     C3HB C3HD
 bond     C3HC C3KX
 bond     C3HD C3HE
 bond     C3HE C3HG
 bond     C3HE C3KZ
 bond     C3HF C3HG
 bond     C3HF C3HH
 bond     C3HG C3LB
 bond     C3HH C3HI
 bond     C3HI C3HK
 bond     C3HI C3LD
 bond     C3HJ C3HK
 bond     C3HJ C3HL
 bond     C3HK C3LF
 bond     C3HL C3HM
 bond     C3HM C3HO
 bond     C3HM C3LH
 bond     C3HN C3HO
 bond     C3HN C3HP
 bond     C3HO C3LJ
 bond     C3HP C3HQ
 bond     C3HQ C3HS
 bond     C3HQ C3LL
 bond     C3HR C3HS
 bond     C3HR C3HT
 bond     C3HS C3LN
 bond     C3HT C3HU
 bond     C3HU C3HW
 bond     C3HU C3LP
 bond     C3HV C3HW
 bond     C3HV C3HX
 bond     C3HW C3LR
 bond     C3HX C3HY
 bond     C3HY C3IA
 bond     C3HY C3LT
 bond     C3HZ C3IA
 bond     C3HZ C3IB
 bond     C3IA C3LV
 bond     C3IB C3IC
 bond     C3IC C3IE
 bond     C3IC C3LX
 bond     C3ID C3IE
 bond     C3ID C3IF
 bond     C3IE C3LZ
 bond     C3IF C3IG
 bond     C3IG C3II
 bond     C3IG C3MB
 bond     C3IH C3II
 bond     C3IH C3IJ
 bond     C3II C3MD
 bond     C3IJ C3IK
 bond     C3IK C3IM
 bond     C3IK C3MF
 bond     C3IL C3IM
 bond     C3IL C3IN
 bond     C3IM C3MH
 bond     C3IN C3IO
 bond     C3IO C3IQ
 bond     C3IO C3MJ
 bond     C3IP C3IQ
 bond     C3IP C3IR
 bond     C3IQ C3ML
 bond     C3IR C3IS
 bond     C3IS C3IU
 bond     C3IS C3MN
 bond     C3IT C3IU
 bond     C3IT C3IV
 bond     C3IU C3MP
 bond     C3IV C3IW
 bond     C3IW C3IY
 bond     C3IW C3MR
 bond     C3IX C3IY
 bond     C3IX C3IZ
 bond     C3IY C3MT
 bond     C3IZ C3JA
 bond     C3JA C3JC
 bond     C3JA C3MV
 bond     C3JB C3JC
 bond     C3JB C3JD
 bond     C3JC C3MX
 bond     C3JD C3JE
 bond     C3JE C3JG
 bond     C3JE C3MZ
 bond     C3JF C3JG
 bond     C3JF C3JH
 bond     C3JG C3NB
 bond     C3JH C3JI
 bond     C3JI C3JK
 bond     C3JI C3ND
 bond     C3JJ C3JK
 bond     C3JJ C3JL
 bond     C3JK C3NF
 bond     C3JL C3JM
 bond     C3JM C3JO
 bond     C3JM C3NH
 bond     C3JN C3JO
 bond     C3JN C3JP
 bond     C3JO C3NJ
 bond     C3JP C3JQ
 bond     C3JQ C3JS
 bond     C3JQ C3NL
 bond     C3JR C3JS
 bond     C3JR C3JT
 bond     C3JS C3NN
 bond     C3JT C3JU
 bond     C3JU C3JW
 bond     C3JU C3NP
 bond     C3JV C3JW
 bond     C3JV C3JX
 bond     C3JW C3NR
 bond     C3JX C3JY
 bond     C3JY C3KA
 bond     C3JY C3NT
 bond     C3JZ C3KA
 bond     C3JZ C3KB
 bond     C3KA C3NV
 bond     C3KB C3KC
 bond     C3KC C3KE
 bond     C3KC C3NX
 bond     C3KD C3KE
 bond     C3KD C3KF
 bond     C3KE C3NZ
 bond     C3KF C3KG
 bond     C3KG C3KI
 bond     C3KG C3OB
 bond     C3KH C3KI
 bond     C3KH C3KJ
 bond     C3KI C3OD
 bond     C3KJ C3KK
 bond     C3KK C3KM
 bond     C3KK C3OF
 bond     C3KL C3KM
 bond     C3KM C3OH
 bond     C3KN C3KO
 bond     C3KN C3OH
 bond     C3KO C3KQ
 bond     C3KO C3OJ
 bond     C3KP C3KQ
 bond     C3KP C3KR
 bond     C3KQ C3OL
 bond     C3KR C3KS
 bond     C3KS C3KU
 bond     C3KS C3ON
 bond     C3KT C3KU
 bond     C3KT C3KV
 bond     C3KU C3OP
 bond     C3KV C3KW
 bond     C3KW C3KY
 bond     C3KW C3OR
 bond     C3KX C3KY
 bond     C3KX C3KZ
 bond     C3KY C3OT
 bond     C3KZ C3LA
 bond     C3LA C3LC
 bond     C3LA C3OV
 bond     C3LB C3LC
 bond     C3LB C3LD
 bond     C3LC C3OX
 bond     C3LD C3LE
 bond     C3LE C3LG
 bond     C3LE C3OZ
 bond     C3LF C3LG
 bond     C3LF C3LH
 bond     C3LG C3PB
 bond     C3LH C3LI
 bond     C3LI C3LK
 bond     C3LI C3PD
 bond     C3LJ C3LK
 bond     C3LJ C3LL
 bond     C3LK C3PF
 bond     C3LL C3LM
 bond     C3LM C3LO
 bond     C3LM C3PH
 bond     C3LN C3LO
 bond     C3LN C3LP
 bond     C3LO C3PJ
 bond     C3LP C3LQ
 bond     C3LQ C3LS
 bond     C3LQ C3PL
 bond     C3LR C3LS
 bond     C3LR C3LT
 bond     C3LS C3PN
 bond     C3LT C3LU
 bond     C3LU C3LW
 bond     C3LU C3PP
 bond     C3LV C3LW
 bond     C3LV C3LX
 bond     C3LW C3PR
 bond     C3LX C3LY
 bond     C3LY C3MA
 bond     C3LY C3PT
 bond     C3LZ C3MA
 bond     C3LZ C3MB
 bond     C3MA C3PV
 bond     C3MB C3MC
 bond     C3MC C3ME
 bond     C3MC C3PX
 bond     C3MD C3ME
 bond     C3MD C3MF
 bond     C3ME C3PZ
 bond     C3MF C3MG
 bond     C3MG C3MI
 bond     C3MG C3QB
 bond     C3MH C3MI
 bond     C3MH C3MJ
 bond     C3MI C3QD
 bond     C3MJ C3MK
 bond     C3MK C3MM
 bond     C3MK C3QF
 bond     C3ML C3MM
 bond     C3ML C3MN
 bond     C3MM C3QH
 bond     C3MN C3MO
 bond     C3MO C3MQ
 bond     C3MO C3QJ
 bond     C3MP C3MQ
 bond     C3MP C3MR
 bond     C3MQ C3QL
 bond     C3MR C3MS
 bond     C3MS C3MU
 bond     C3MS C3QN
 bond     C3MT C3MU
 bond     C3MT C3MV
 bond     C3MU C3QP
 bond     C3MV C3MW
 bond     C3MW C3MY
 bond     C3MW C3QR
 bond     C3MX C3MY
 bond     C3MX C3MZ
 bond     C3MY C3QT
 bond     C3MZ C3NA
 bond     C3NA C3NC
 bond     C3NA C3QV
 bond     C3NB C3NC
 bond     C3NB C3ND
 bond     C3NC C3QX
 bond     C3ND C3NE
 bond     C3NE C3NG
 bond     C3NE C3QZ
 bond     C3NF C3NG
 bond     C3NF C3NH
 bond     C3NG C3RB
 bond     C3NH C3NI
 bond     C3NI C3NK
 bond     C3NI C3RD
 bond     C3NJ C3NK
 bond     C3NJ C3NL
 bond     C3NK C3RF
 bond     C3NL C3NM
 bond     C3NM C3NO
 bond     C3NM C3RH
 bond     C3NN C3NO
 bond     C3NN C3NP
 bond     C3NO C3RJ
 bond     C3NP C3NQ
 bond     C3NQ C3NS
 bond     C3NQ C3RL
 bond     C3NR C3NS
 bond     C3NR C3NT
 bond     C3NS C3RN
 bond     C3NT C3NU
 bond     C3NU C3NW
 bond     C3NU C3RP
 bond     C3NV C3NW
 bond     C3NV C3NX
 bond     C3NW C3RR
 bond     C3NX C3NY
 bond     C3NY C3OA
 bond     C3NY C3RT
 bond     C3NZ C3OA
 bond     C3NZ C3OB
 bond     C3OA C3RV
 bond     C3OB C3OC
 bond     C3OC C3OE
 bond     C3OC C3RX
 bond     C3OD C3OE
 bond     C3OD C3OF
 bond     C3OE C3RZ
 bond     C3OF C3OG
 bond     C3OG C3OI
 bond     C3OG C3SB
 bond     C3OH C3OI
 bond     C3OI C3SD
 bond     C3OJ C3OK
 bond     C3OJ C3SD
 bond     C3OK C3OM
 bond     C3OK C3SF
 bond     C3OL C3OM
 bond     C3OL C3ON
 bond     C3OM C3SH
 bond     C3ON C3OO
 bond     C3OO C3OQ
 bond     C3OO C3SJ
 bond     C3OP C3OQ
 bond     C3OP C3OR
 bond     C3OQ C3SL
 bond     C3OR C3OS
 bond     C3OS C3OU
 bond     C3OS C3SN
 bond     C3OT C3OU
 bond     C3OT C3OV
 bond     C3OU C3SP
 bond     C3OV C3OW
 bond     C3OW C3OY
 bond     C3OW C3SR
 bond     C3OX C3OY
 bond     C3OX C3OZ
 bond     C3OY C3ST
 bond     C3OZ C3PA
 bond     C3PA C3PC
 bond     C3PA C3SV
 bond     C3PB C3PC
 bond     C3PB C3PD
 bond     C3PC C3SX
 bond     C3PD C3PE
 bond     C3PE C3PG
 bond     C3PE C3SZ
 bond     C3PF C3PG
 bond     C3PF C3PH
 bond     C3PG C3TB
 bond     C3PH C3PI
 bond     C3PI C3PK
 bond     C3PI C3TD
 bond     C3PJ C3PK
 bond     C3PJ C3PL
 bond     C3PK C3TF
 bond     C3PL C3PM
 bond     C3PM C3PO
 bond     C3PM C3TH
 bond     C3PN C3PO
 bond     C3PN C3PP
 bond     C3PO C3TJ
 bond     C3PP C3PQ
 bond     C3PQ C3PS
 bond     C3PQ C3TL
 bond     C3PR C3PS
 bond     C3PR C3PT
 bond     C3PS C3TN
 bond     C3PT C3PU
 bond     C3PU C3PW
 bond     C3PU C3TP
 bond     C3PV C3PW
 bond     C3PV C3PX
 bond     C3PW C3TR
 bond     C3PX C3PY
 bond     C3PY C3QA
 bond     C3PY C3TT
 bond     C3PZ C3QA
 bond     C3PZ C3QB
 bond     C3QA C3TV
 bond     C3QB C3QC
 bond     C3QC C3QE
 bond     C3QC C3TX
 bond     C3QD C3QE
 bond     C3QD C3QF
 bond     C3QE C3TZ
 bond     C3QF C3QG
 bond     C3QG C3QI
 bond     C3QG C3UB
 bond     C3QH C3QI
 bond     C3QH C3QJ
 bond     C3QI C3UD
 bond     C3QJ C3QK
 bond     C3QK C3QM
 bond     C3QK C3UF
 bond     C3QL C3QM
 bond     C3QL C3QN
 bond     C3QM C3UH
 bond     C3QN C3QO
 bond     C3QO C3QQ
 bond     C3QO C3UJ
 bond     C3QP C3QQ
 bond     C3QP C3QR
 bond     C3QQ C3UL
 bond     C3QR C3QS
 bond     C3QS C3QU
 bond     C3QS C3UN
 bond     C3QT C3QU
 bond     C3QT C3QV
 bond     C3QU C3UP
 bond     C3QV C3QW
 bond     C3QW C3QY
 bond     C3QW C3UR
 bond     C3QX C3QY
 bond     C3QX C3QZ
 bond     C3QY C3UT
 bond     C3QZ C3RA
 bond     C3RA C3RC
 bond     C3RA C3UV
 bond     C3RB C3RC
 bond     C3RB C3RD
 bond     C3RC C3UX
 bond     C3RD C3RE
 bond     C3RE C3RG
 bond     C3RE C3UZ
 bond     C3RF C3RG
 bond     C3RF C3RH
 bond     C3RG C3VB
 bond     C3RH C3RI
 bond     C3RI C3RK
 bond     C3RI C3VD
 bond     C3RJ C3RK
 bond     C3RJ C3RL
 bond     C3RK C3VF
 bond     C3RL C3RM
 bond     C3RM C3RO
 bond     C3RM C3VH
 bond     C3RN C3RO
 bond     C3RN C3RP
 bond     C3RO C3VJ
 bond     C3RP C3RQ
 bond     C3RQ C3RS
 bond     C3RQ C3VL
 bond     C3RR C3RS
 bond     C3RR C3RT
 bond     C3RS C3VN
 bond     C3RT C3RU
 bond     C3RU C3RW
[truncated: 5,453 more chars]
