# Supplementary material for: MYTHOS: A Python Interface for Surface Crystal Structure Prediction of Organic Semiconductors
Source: J Chem Inf Model. 2025 Jul 9;65(14):7619–31. doi: 10.1021/acs.jcim.5c00669 (PMC12308790; doi:10.1021/acs.jcim.5c00669)
Supplement: Supplementary file 2 [file ci5c00669_si_002.zip › supporting_material/tpc_prm/a6T.prm]

BONDS
P   P    418.3 1.0000
CG  CG   418.3 1.0000

H1    C1    344.3    1.0770
C1    S1    256.6    1.8300
C1    C4    478.4    1.3800
S1    C2    256.6    1.8300
C2    C3    478.4    1.3800
C2    C5    478.4    1.4300
C3    H2    344.3    1.0870
C3    C4    478.4    1.3870
C4    H3    344.3    1.0870
C5    S2    256.6    1.8300
C5    C8    478.4    1.3800
S2    C6    256.6    1.8300
C6    C7    478.4    1.3800
C6    C9    478.4    1.4300
C7    H4    344.3    1.0870
C7    C8    478.4    1.3870
C8    H5    344.3    1.0870
C9    S3    256.6    1.8300
C9   C12    478.4    1.3800
S3   C10    256.6    1.8300
C10  C11    478.4    1.3800
C10  C13    478.4    1.4300
C11   H6    344.3    1.0870
C11  C12    478.4    1.3870
C12   H7    344.3    1.0870
C13   S4    256.6    1.8300
C13  C16    478.4    1.3800
S4   C14    256.6    1.8300
C14  C15    478.4    1.3800
C14  C17    478.4    1.4300
C15   H8    344.3    1.0870
C15  C16    478.4    1.3870
C16   H9    344.3    1.0870
C17   S5    256.6    1.8300
C17  C20    478.4    1.3800
S5   C18    256.6    1.8300
C18  C19    478.4    1.3800
C18  C21    478.4    1.4300
C19  H10    344.3    1.0870
C19  C20    478.4    1.3870
C20  H11    344.3    1.0870
C21   S6    256.6    1.8300
C21  C24    478.4    1.3800
S6   C22    256.6    1.8300
C22  H12    344.3    1.0770
C22  C23    478.4    1.3800
C23  H13    344.3    1.0870
C23  C24    478.4    1.3870
C24  H14    344.3    1.0870


ANGLES
P   P   P   67.880 90.000
CG  CG  CG  67.880 110.700

H1    C1   C4    35.000     128.000
H1    C1   S1    44.300     120.000
C1    C4   H3    35.000     123.000
C1    C4   C3    63.000     120.000
C1    C4   C3    63.000     120.000
C1    S1   C2    63.300      92.000
S1    C2   C5    62.000     120.000
S1    C2   C3    62.000     111.000
S1    C1   C4    62.000     111.000
C2    C5   C8    63.000     120.000
C2    C5   S2    62.000     120.000
C2    C3   C4    63.000     120.000
C2    C3   C4    63.000     120.000
C2    C3   H2    35.000     123.000
C3    C4   H3    35.000     123.000
C3    C2   C5    63.000     120.000
H2    C3   C4    35.000     123.000
C5    C8   H5    35.000     123.000
C5    C8   C7    63.000     120.000
C5    C8   C7    63.000     120.000
C5    S2   C6    63.300      92.000
S2    C6   C9    62.000     120.000
S2    C6   C7    62.000     111.000
S2    C5   C8    62.000     111.000
C6    C9  C12    63.000     120.000
C6    C9   S3    62.000     120.000
C6    C7   C8    63.000     120.000
C6    C7   C8    63.000     120.000
C6    C7   H4    35.000     123.000
C7    C8   H5    35.000     123.000
C7    C6   C9    63.000     120.000
H4    C7   C8    35.000     123.000
C9   C12   H7    35.000     123.000
C9   C12  C11    63.000     120.000
C9   C12  C11    63.000     120.000
C9    S3  C10    63.300      92.000
S3   C10  C13    62.000     120.000
S3   C10  C11    62.000     111.000
S3    C9  C12    62.000     111.000
C10  C13  C16    63.000     120.000
C10  C13   S4    62.000     120.000
C10  C11  C12    63.000     120.000
C10  C11  C12    63.000     120.000
C10  C11   H6    35.000     123.000
C11  C12   H7    35.000     123.000
C11  C10  C13    63.000     120.000
H6   C11  C12    35.000     123.000
C13  C16   H9    35.000     123.000
C13  C16  C15    63.000     120.000
C13  C16  C15    63.000     120.000
C13   S4  C14    63.300      92.000
S4   C14  C17    62.000     120.000
S4   C14  C15    62.000     111.000
S4   C13  C16    62.000     111.000
C14  C17  C20    63.000     120.000
C14  C17   S5    62.000     120.000
C14  C15  C16    63.000     120.000
C14  C15  C16    63.000     120.000
C14  C15   H8    35.000     123.000
C15  C16   H9    35.000     123.000
C15  C14  C17    63.000     120.000
H8   C15  C16    35.000     123.000
C17  C20  H11    35.000     123.000
C17  C20  C19    63.000     120.000
C17  C20  C19    63.000     120.000
C17   S5  C18    63.300      92.000
S5   C18  C21    62.000     120.000
S5   C18  C19    62.000     111.000
S5   C17  C20    62.000     111.000
C18  C21  C24    63.000     120.000
C18  C21   S6    62.000     120.000
C18  C19  C20    63.000     120.000
C18  C19  C20    63.000     120.000
C18  C19  H10    35.000     123.000
C19  C20  H11    35.000     123.000
C19  C18  C21    63.000     120.000
H10  C19  C20    35.000     123.000
C21  C24  H14    35.000     123.000
C21  C24  C23    63.000     120.000
C21  C24  C23    63.000     120.000
C21   S6  C22    63.300      92.000
S6   C22  C23    62.000     111.000
S6   C22  H12    44.300     120.000
S6   C21  C24    62.000     111.000
C22  C23  C24    63.000     120.000
C22  C23  C24    63.000     120.000
C22  C23  H13    35.000     123.000
H12  C22  C23    35.000     128.000
C23  C24  H14    35.000     123.000
H13  C23  C24    35.000     123.000


DIHEDRALS
X    P    P    X        4.000  2   180.
X    CG   CG   X        4.000  2   180.

X     C1   S1    X    1.2000  2 180.0
X     C1   C4    X    3.6250  2 180.0
X     C4   C3    X    3.6250  2 180.0
X     S1   C2    X    1.2000  2 180.0
X     C2   C3    X    3.6250  2 180.0
S1    C2   C5   S2    0.4653  1 0.0  
S1    C2   C5   S2    2.3332  2 180.0
S1    C2   C5   S2    0.1313  3 0.0  
S1    C2   C5   S2    0.3869  4 0.0  
S1    C2   C5   S2    0.0006  5 180.0
S1    C2   C5   S2    0.0480  6 180.0
S1    C2   C5   C8    0.0000  2 180.0
X     C5   S2    X    1.2000  2 180.0
X     C5   C8    X    3.6250  2 180.0
X     C3   C4    X    3.6250  2 180.0
X     S1   C1    X    1.2000  2 180.0
C3    C2   C5   S2    0.0000  2 180.0
C3    C2   C5   C8    0.0000  2 180.0
X     C3   C2    X    3.6250  2 180.0
X     C8   C7    X    3.6250  2 180.0
X     S2   C6    X    1.2000  2 180.0
X     C6   C7    X    3.6250  2 180.0
S2    C6   C9   S3    0.4653  1 0.0  
S2    C6   C9   S3    2.3332  2 180.0
S2    C6   C9   S3    0.1313  3 0.0  
S2    C6   C9   S3    0.3869  4 0.0  
S2    C6   C9   S3    0.0006  5 180.0
S2    C6   C9   S3    0.0480  6 180.0
S2    C6   C9  C12    0.0000  2 180.0
X     C9   S3    X    1.2000  2 180.0
X     C9  C12    X    3.6250  2 180.0
X     C7   C8    X    3.6250  2 180.0
X     S2   C5    X    1.2000  2 180.0
C7    C6   C9   S3    0.0000  2 180.0
C7    C6   C9  C12    0.0000  2 180.0
X     C7   C6    X    3.6250  2 180.0
X    C12  C11    X    3.6250  2 180.0
X     S3  C10    X    1.2000  2 180.0
X    C10  C11    X    3.6250  2 180.0
S3   C10  C13   S4    0.4653  1 0.0  
S3   C10  C13   S4    2.3332  2 180.0
S3   C10  C13   S4    0.1313  3 0.0  
S3   C10  C13   S4    0.3869  4 0.0  
S3   C10  C13   S4    0.0006  5 180.0
S3   C10  C13   S4    0.0480  6 180.0
S3   C10  C13  C16    0.0000  2 180.0
X    C13   S4    X    1.2000  2 180.0
X    C13  C16    X    3.6250  2 180.0
X    C11  C12    X    3.6250  2 180.0
X     S3   C9    X    1.2000  2 180.0
C11  C10  C13   S4    0.0000  2 180.0
C11  C10  C13  C16    0.0000  2 180.0
X    C11  C10    X    3.6250  2 180.0
X    C16  C15    X    3.6250  2 180.0
X     S4  C14    X    1.2000  2 180.0
X    C14  C15    X    3.6250  2 180.0
S4   C14  C17   S5    0.4653  1 0.0  
S4   C14  C17   S5    2.3332  2 180.0
S4   C14  C17   S5    0.1313  3 0.0  
S4   C14  C17   S5    0.3869  4 0.0  
S4   C14  C17   S5    0.0006  5 180.0
S4   C14  C17   S5    0.0480  6 180.0
S4   C14  C17  C20    0.0000  2 180.0
X    C17   S5    X    1.2000  2 180.0
X    C17  C20    X    3.6250  2 180.0
X    C15  C16    X    3.6250  2 180.0
X     S4  C13    X    1.2000  2 180.0
C15  C14  C17   S5    0.0000  2 180.0
C15  C14  C17  C20    0.0000  2 180.0
X    C15  C14    X    3.6250  2 180.0
X    C20  C19    X    3.6250  2 180.0
X     S5  C18    X    1.2000  2 180.0
X    C18  C19    X    3.6250  2 180.0
S5   C18  C21   S6    0.4653  1 0.0  
S5   C18  C21   S6    2.3332  2 180.0
S5   C18  C21   S6    0.1313  3 0.0  
S5   C18  C21   S6    0.3869  4 0.0  
S5   C18  C21   S6    0.0006  5 180.0
S5   C18  C21   S6    0.0480  6 180.0
S5   C18  C21  C24    0.0000  2 180.0
X    C21   S6    X    1.2000  2 180.0
X    C21  C24    X    3.6250  2 180.0
X    C19  C20    X    3.6250  2 180.0
X     S5  C17    X    1.2000  2 180.0
C19  C18  C21   S6    0.0000  2 180.0
C19  C18  C21  C24    0.0000  2 180.0
X    C19  C18    X    3.6250  2 180.0
X    C24  C23    X    3.6250  2 180.0
X     S6  C22    X    1.2000  2 180.0
X    C22  C23    X    3.6250  2 180.0
X    C23  C24    X    3.6250  2 180.0
X     S6  C21    X    1.2000  2 180.0


IMPROPERS
H1    S1   C4   C1  13.333 0.0 
C1    C3   H3   C4  13.333 0.0 
S1    C3   C5   C2  13.333 0.0 
C2    H2   C4   C3  13.333 0.0 
C2    S2   C8   C5  13.333 0.0 
C5    C7   H5   C8  13.333 0.0 
S2    C7   C9   C6  13.333 0.0 
C6    H4   C8   C7  13.333 0.0 
C6    S3  C12   C9  13.333 0.0 
C9   C11   H7  C12  13.333 0.0 
S3   C11  C13  C10  13.333 0.0 
C10   H6  C12  C11  13.333 0.0 
C10   S4  C16  C13  13.333 0.0 
C13  C15   H9  C16  13.333 0.0 
S4   C15  C17  C14  13.333 0.0 
C14   H8  C16  C15  13.333 0.0 
C14   S5  C20  C17  13.333 0.0 
C17  C19  H11  C20  13.333 0.0 
S5   C19  C21  C18  13.333 0.0 
C18  H10  C20  C19  13.333 0.0 
C18   S6  C24  C21  13.333 0.0 
C21  C23  H14  C24  13.333 0.0 
S6   H12  C23  C22  13.333 0.0 
C22  H13  C24  C23  13.333 0.0 

NONBONDED
P  0.  -.0150  1.908   0. -0.0075   1.908
CG 0.  -.0860  1.908   0. -0.0430   1.908

H1  0.0 -0.01500 1.45900 0.0 -0.00750 1.45900
C1  0.0 -0.08600 1.90800 0.0 -0.04300 1.90800
S1  0.0 -0.25000 2.00000 0.0 -0.12500 2.00000
C2  0.0 -0.08600 1.90800 0.0 -0.04300 1.90800
C3  0.0 -0.08600 1.90800 0.0 -0.04300 1.90800
H2  0.0 -0.01500 1.45900 0.0 -0.00750 1.45900
C4  0.0 -0.08600 1.90800 0.0 -0.04300 1.90800
H3  0.0 -0.01500 1.45900 0.0 -0.00750 1.45900
C5  0.0 -0.08600 1.90800 0.0 -0.04300 1.90800
S2  0.0 -0.25000 2.00000 0.0 -0.12500 2.00000
C6  0.0 -0.08600 1.90800 0.0 -0.04300 1.90800
C7  0.0 -0.08600 1.90800 0.0 -0.04300 1.90800
H4  0.0 -0.01500 1.45900 0.0 -0.00750 1.45900
C8  0.0 -0.08600 1.90800 0.0 -0.04300 1.90800
H5  0.0 -0.01500 1.45900 0.0 -0.00750 1.45900
C9  0.0 -0.08600 1.90800 0.0 -0.04300 1.90800
S3  0.0 -0.25000 2.00000 0.0 -0.12500 2.00000
C10 0.0 -0.08600 1.90800 0.0 -0.04300 1.90800
C11 0.0 -0.08600 1.90800 0.0 -0.04300 1.90800
H6  0.0 -0.01500 1.45900 0.0 -0.00750 1.45900
C12 0.0 -0.08600 1.90800 0.0 -0.04300 1.90800
H7  0.0 -0.01500 1.45900 0.0 -0.00750 1.45900
C13 0.0 -0.08600 1.90800 0.0 -0.04300 1.90800
S4  0.0 -0.25000 2.00000 0.0 -0.12500 2.00000
C14 0.0 -0.08600 1.90800 0.0 -0.04300 1.90800
C15 0.0 -0.08600 1.90800 0.0 -0.04300 1.90800
H8  0.0 -0.01500 1.45900 0.0 -0.00750 1.45900
C16 0.0 -0.08600 1.90800 0.0 -0.04300 1.90800
H9  0.0 -0.01500 1.45900 0.0 -0.00750 1.45900
C17 0.0 -0.08600 1.90800 0.0 -0.04300 1.90800
S5  0.0 -0.25000 2.00000 0.0 -0.12500 2.00000
C18 0.0 -0.08600 1.90800 0.0 -0.04300 1.90800
C19 0.0 -0.08600 1.90800 0.0 -0.04300 1.90800
H10 0.0 -0.01500 1.45900 0.0 -0.00750 1.45900
C20 0.0 -0.08600 1.90800 0.0 -0.04300 1.90800
H11 0.0 -0.01500 1.45900 0.0 -0.00750 1.45900
C21 0.0 -0.08600 1.90800 0.0 -0.04300 1.90800
S6  0.0 -0.25000 2.00000 0.0 -0.12500 2.00000
C22 0.0 -0.08600 1.90800 0.0 -0.04300 1.90800
H12 0.0 -0.01500 1.45900 0.0 -0.00750 1.45900
C23 0.0 -0.08600 1.90800 0.0 -0.04300 1.90800
H13 0.0 -0.01500 1.45900 0.0 -0.00750 1.45900
C24 0.0 -0.08600 1.90800 0.0 -0.04300 1.90800
H14 0.0 -0.01500 1.45900 0.0 -0.00750 1.45900

END
