# Supplementary material for: MYTHOS: A Python Interface for Surface Crystal Structure Prediction of Organic Semiconductors
Source: J Chem Inf Model. 2025 Jul 9;65(14):7619–31. doi: 10.1021/acs.jcim.5c00669 (PMC12308790; doi:10.1021/acs.jcim.5c00669)
Supplement: Supplementary file 2 [file ci5c00669_si_002.zip › supporting_material/tpc_prm/DREIDING/DCV2_block.prm]

BONDS
P  P   418.3 1.0000
CG  CG   418.3 1.4290       # GRAFITE CG (gaff: cc)

C1  C19  350 1.292
C1  C2   525 1.39
C1  C20  350 1.292
C10 C11  525 1.39
C11 C12  525 1.39
C11 H    350 1.02
C12 C13  525 1.39
C13 C14  525 1.39
C14 C15  525 1.39
C14 H    350 1.02
C15 C16  525 1.39
C15 H    350 1.02
C16 C17  525 1.39
C17 C18  525 1.39
C17 H    350 1.02
C18 C21  350 1.292
C18 C22  350 1.292
C19 N2  1050 1.148
C2  C3   525 1.39
C2  H    350 1.02
C20 N3  1050 1.148
C21 N4  1050 1.148
C22 N5  1050 1.148
C23 C24  350 1.53
C23 C25  350 1.53
C23 H    350 1.09
C24 H    350 1.09
C25 H    350 1.09
C3  C4   525 1.39
C4  C5   525 1.39
C4  H    350 1.02
C5  C6   525 1.39
C5  H    350 1.02
C6  C7   525 1.39
C7  C8   525 1.39
C8  C9   525 1.39
C8  H    350 1.02
C9  C10  525 1.39
N1  C10  525 1.34
N1  C23  350 1.41
N1  C7   525 1.34
O1  C3   525 1.35
O1  C6   525 1.35
C13 O2   525 1.35
O2 C16   525 1.35
S1 C12   350 1.73
S1 C9    350 1.73

ANGLES
P  P  P  67.880 90.000
CG  CG  CG  67.880 110.700

C11 C12 S1  50 117  
C12 C11 H   50 120 
C11 C10 C9  50 120 
C10 C9  C8  50 120 
C12 S1  C9  50  92.1  
C14 C13 O2  50 122  
C15 C14 H   50 120 
C16 C15 H   50 120 
C17 C16 O2  50 109  
C18 C17 H   50 120 
C21 C18 C22 50 121  
C7  C8  H   50 120 
C6  C7  N1  50 118.2  
C24 C23 N1  50 109.471  
C24 C23 H   50 109.471  
C23 C25 H   50 109.471  
H   C25 H   50 109.471 
C23 C24 H   50 109.471  
H   C24 H   50 109.471 
C5  C6  O1  50 117.5 
C4 C5 H  50 120 
C3 C4 H  50 120 
C2 C3 O1 50 113  
C1 C2 H  50 120 
C20 C1 C19 50 122 
C7 N1 C23 50 120 
C18 C21 N4 50 180 
C6 O1 C3 50 110  
S1 C12 C13 50 120 
C12 C11 C10 50 120 
C11 C10 N1 50 120 
C10 C9 S1 50 120 
C12 C13 C14 50 130  
C13 C14 H  50 120 
C14 C15 H  50 120 
C15 C16 C17 50 129 
C16 C17 H  50 120 
C17 C18 C22 50 120 
C9 C8 C7 50 120 
C8 C7 C6 50 121.8  
C25 C23 N1 50 109.471  
C25 C23 H  50 109.471  
C23 C25 H  50 109.471  
H  C25 H  50 109.471  
C23 C24 H  50 109.471  
H  C24 H  50 109.471  
C7 C6 O1 50 115.5  
C6 C5 H  50 120 
C5 C4 C3 50 120 
C4 C3 O1 50 119  
C3 C2 H  50 120 
C2 C1 C20 50 119  
C10 N1 C7 50 120 
C1 C20 N3 50 180  
C18 C22 N5 50 180  
C11 C12 C13 50 123  
C10 C11 H  50 120 
C9 C10 N1 50 120 
S1 C9 C8 50 120 
C12 C13 O2 50 108  
C13 C14 C15 50 120 
C14 C15 C16 50 120 
C15 C16 O2 50 121  
C16 C17 C18 50 115.6  
C17 C18 C21 50 116.7  
C9 C8 H  50 120 
C8 C7 N1 50 120 
H  C23 N1 50 109.471  
C25 C23 C24 50 109.471  
C23 C25 H  50 109.471  
H  C25 H  50 109.471  
C23 C24 H  50 109.471  
H  C24 H  50 109.471  
C7 C6 C5 50 127  
C6 C5 C4 50 120 
C5 C4 H  50 120 
C4 C3 C2 50 128  
C3 C2 C1 50 122  
C2 C1 C19 50 119  
C10 N1 C23 50 120 
C1 C19 N2 50 180  
C13 O2 C16 50 120 


DIHEDRALS
X    P   P   X        4.000  2       180.
X    CG   CG   X        4.000  2       180.

****** Tor1 ******

*S1 C12 C13 O2 0.165 2 180 !exo   * D1
*S1 C12 C13 O2 1.22 1 180 !exo
*S1 C12 C13 O2 -0.1 3 180 !exo
*S1 C12 C13 O2 -0.098 6 180 !exo
*S1 C12 C13 O2 -0.1 4 180 !exo
*
*S1 C12 C13 C14 1.25 2 180 !exo    * D2
*
*C11 C12 C13 O2 1.25 2 180 !exo    * D3
*
*C11 C12 C13 C14 1.25 2 180 !exo   * D4 

S1 C12 C13 O2 1.357 0 0 !exo 
S1 C12 C13 C14 1.357 0 180 !exo
C11 C12 C13 O2 1.357 0 180 !exo
C11 C12 C13 C14 1.357 0 0 !exo


****** Tor2 ******

*O1 C6 C7 N1 2.575 2 180 !exo    * D1
*O1 C6 C7 N1 0.66 1 180 !exo
*O1 C6 C7 N1 -0.015 6 180 !exo
*O1 C6 C7 N1 0.55 3 180 !exo
*O1 C6 C7 N1 0.125 5 180 !exo
*O1 C6 C7 N1 0.245 4 180 !exo
*
*O1 C6 C7 C8 1.25 2 180 ! exo    * D2
*
*C5 C6 C7 N1 -1 2 180 ! exo      * D3
*C5 C6 C7 N1 1 3 180 ! exo
*C5 C6 C7 N1 0.8 1 180 ! exo
*
*C5 C6 C7 C8 1.25 2 180 ! exo    * D4

O1 C6 C7 N1 3.223 0 0 ! exo
O1 C6 C7 C8 3.223 0 180 ! exo
C5 C6 C7 N1 3.223 0 180 ! exo
C5 C6 C7 C8 3.223 0 0 ! exo 


****** Tor3 ******

*O2 C16 C17 C18 2.6 2 180 !exo   * D1
*O2 C16 C17 C18 0.585 1 180 !exo
*O2 C16 C17 C18 0.1 6 180 !exo
*O2 C16 C17 C18 0.7 3 180 !exo
*O2 C16 C17 C18 -0.15 4 180 !exo
*O2 C16 C17 C18 0.1 5 180 !exo
*
*O2 C16 C17 H  1.25 2 180 !exo   * D2
*
*C15 C16 C17 C18 1.25 2 180 !exo * D3
*
*C15 C16 C17 H  1.25 2 180 !exo  * D4

O2 C16 C17 C18 4.498 0 0 !exo
O2 C16 C17 H  4.498 0 180 !exo   
C15 C16 C17 C18 4.498 0 180 !exo 
C15 C16 C17 H  4.498 0 0 !exo  


****** Tor4 ******

*C1 C2 C3 O1 3.17 2 180 !exo     * D1
*C1 C2 C3 O1 1.665 1 180 !exo
*C1 C2 C3 O1 -0.07 6 180 !exo
*C1 C2 C3 O1 -0.05 4 180 !exo
*C1 C2 C3 O1 0.15 5 180 !exo
*C1 C2 C3 O1 0.05 3 180 !exo
*
*C1 C2 C3 C4 1.25 2 180 !exo     * D2
*
*H  C2 C3 O1 1.25 2 180 !exo     * D3
*      
*H  C2 C3 C4 1.25 2 180 !exo     * D4
       
C1 C2 C3 O1 3.356 0 0 !exo
C1 C2 C3 C4 3.356 0 180 !exo
H  C2 C3 O1 3.356 0 180 !exo
H  C2 C3 C4 3.356 0 0 !exo


******

C10 N1 C23 C24 0.083333333 6 180
C10 N1 C23 C25 0.083333333 6 180
C10 N1 C23 H   0.083333333 6 180

C16 C17 C18 C21 3.125 2 180
C16 C17 C18 C22 3.125 2 180
C19 C1 C2 C3 3.125 2 180
C19 C1 C2 H  3.125 2 180
C20 C1 C2 C3 3.125 2 180
C20 C1 C2 H  3.125 2 180
C5 C6 C7 C8 1.25 2 180 ! exo
      
C7 N1 C23 C24 -0.385833333 6 180
C7 N1 C23 C24 0.583333333 3 180
C7 N1 C23 C24 -0.15 4 180
C7 N1 C23 C24 1.033333333 1 180
      
C7 N1 C23 C25 0 6 180
C7 N1 C23 H  -0.416666667 2 180
      
H  C17 C18 C21 3.125 2 180
H   C17 C18 C22 3.125 2 180

N1 C10 C11 H  3.125 2 180
N1 C10 C11 C12 3.125 2 180
C9 C10 C11 H  3.125 2 180
C9 C10 C11 C12 3.125 2 180
      
C10 C11 C12 S1 3.125 2 180
C10 C11 C12 C13 3.125 2 180
H  C11 C12 S1 3.125 2 180
H  C11 C12 C13 3.125 2 180
      
C12 C13 C14 C15 3.125 2 180
C12 C13 C14 H  3.125 2 180
O2 C13 C14 C15 3.125 2 180
O2 C13 C14 H  3.125 2 180
      
C13 C14 C15 C16 3.125 2 180
C13 C14 C15 H  3.125 2 180
H  C14 C15 C16 3.125 2 180
H  C14 C15 H  3.125 2 180
      
C14 C15 C16 O2 3.125 2 180
C14 C15 C16 C17 3.125 2 180
H  C15 C16 O2 3.125 2 180
H  C15 C16 C17 3.125 2 180
      
N1  C23 C24 H  0.111111111 3 0
H   C23 C24 H  0.111111111 3 0
C25 C23 C24 H  0.111111111 3 0
      
N1  C23 C25 H  0.111111111 3 0
H   C23 C25 H  0.111111111 3 0
C24 C23 C25 H  0.111111111 3 0
      
C2 C3 C4 C5 3.125 2 180
C2 C3 C4 H  3.125 2 180
O1 C3 C4 C5 3.125 2 180
O1 C3 C4 H  3.125 2 180
      
C3 C4 C5 C6 3.125 2 180
C3 C4 C5 H  3.125 2 180
H  C4 C5 C6 3.125 2 180
H  C4 C5 H  3.125 2 180
      
C4 C5 C6 O1 3.125 2 180
C4 C5 C6 C7 3.125 2 180
H  C5 C6 O1 3.125 2 180
H  C5 C6 C7 3.125 2 180
      
C6 C7 C8 C9 3.125 2 180
C6 C7 C8 H  3.125 2 180
N1 C7 C8 C9 3.125 2 180
N1 C7 C8 H  3.125 2 180
      
C7 C8 C9 C10 3.125 2 180
C7 C8 C9 S1 3.125 2 180
H  C8 C9 C10 3.125 2 180
H  C8 C9 S1 3.125 2 180
      
C8 C9 C10 N1 3.125 2 180
C8 C9 C10 C11 3.125 2 180
S1 C9 C10 N1 3.125 2 180
S1 C9 C10 C11 3.125 2 180
      
C7 N1 C10 C9 3.125 2 180
C7 N1 C10 C11 3.125 2 180
C23 N1 C10 C9 3.125 2 180
C23 N1 C10 C11 3.125 2 180
      
C10 N1 C7 C6 3.125 2 180
C10 N1 C7 C8 3.125 2 180
C23 N1 C7 C6 3.125 2 180
C23 N1 C7 C8 3.125 2 180
      
C6 O1 C3 C2 6.25 2 180
C6 O1 C3 C4 6.25 2 180
      
C3 O1 C6 C5 6.25 2 180
C3 O1 C6 C7 6.25 2 180
      
C16 O2 C13 C12 6.25 2 180
C16 O2 C13 C14 6.25 2 180
      
C13 O2 C16 C15 6.25 2 180
C13 O2 C16 C17 6.25 2 180
      
C9 S1 C12 C11 0.5 2 180
C9 S1 C12 C13 0.5 2 180
      
C12 S1 C9 C8 0.5 2 180
C12 S1 C9 C10 0.5 2 180

C17 C18 C21 N4 0 2 0
C17 C18 C22 N5 0 2 0
C19 C1 C20 N3 0 2 0
C2 C1 C19 N2 0 2 0
C2 C1 C20 N3 0 2 0
C20 C1 C19 N2 0 2 0 
C21 C18 C22 N5 0 2 0
C22 C18 C21 N4 0 2 0

IMPROPERS
C13 C11 S1  C12 13.333 0.0
C11 S1  C13 C12 13.333 0.0
C12 C10 H   C11 13.333 0.0
C10 C11 C9  N1  13.333 0.0
C9  C11 N1  C10 13.333 0.0
C10 S1  C8  C9  13.333 0.0
C13 C12 C14 O2  13.333 0.0
C14 C12 O2 C13 13.333 0.0
C13 C15 H  C14 13.333 0.0
C15 C14 H  C16 13.333 0.0
H  C14 C16 C15 13.333 0.0 
C16 C17 O2 C15 13.333 0.0 
C17 C16 H  C18 13.333 0.0
H  C16 C18 C17 13.333 0.0
C17 C21 C22 C18 13.333 0.0 
C8 C9 C7 H  13.333 0.0
C7 C9 H  C8 13.333 0.0
C7 C6 N1 C8 13.333 0.0
C6 C7 O1 C5 13.333 0.0
O1 C7 C5 C6 13.333 0.0
C6 C4 H  C5 13.333 0.0
C4 C5 C3 H  13.333 0.0
C3 C5 H  C4 13.333 0.0
C4 C2 O1 C3 13.333 0.0
C2 C3 H  C1 13.333 0.0
H  C3 C1 C2 13.333 0.0
C1 C20 C19 C2 13.333 0.0
N1 C10 C7 C23 13.333 0.0
C7 C10 C23 N1 13.333 0.0
C12 C11 C13 S1 13.333 0.0
C11 C12 H  C10 13.333 0.0
H  C12 C10 C11 13.333 0.0
C10 C9 N1 C11 13.333 0.0
C9 C10 C8 S1 13.333 0.0
C8 C10 S1 C9 13.333 0.0
C13 C14 O2 C12 13.333 0.0 
C14 C13 H  C15 13.333 0.0
H  C13 C15 C14 13.333 0.0
C14 C16 H  C15 13.333 0.0
C16 C15 C17 O2 13.333 0.0 
C17 C15 O2 C16 13.333 0.0
C16 C18 H  C17 13.333 0.0
C18 C17 C22 C21 13.333 0.0 
C22 C17 C21 C18 13.333 0.0 
C8 C7 H  C9 13.333 0.0
C7 C8 C6 N1 13.333 0.0
C6 C8 N1 C7 13.333 0.0
C7 C5 O1 C6 13.333 0.0
C5 C6 H  C4 13.333 0.0
H  C6 C4 C5 13.333 0.0
C4 C3 H  C5 13.333 0.0
C3 C4 O1 C2 13.333 0.0
O1 C4 C2 C3 13.333 0.0
C3 C1 H  C2 13.333 0.0
C1 C2 C20 C19 13.333 0.0
C20 C2 C19 C1 13.333 0.0
N1 C7 C23 C10 13.333 0.0


NONBONDED
P 0.  -.0161  1.908   0. -.00805  1.908
CG 0.  -.0860  1.908   0. -.0430  1.908

C1  0.000000 -0.0951 1.94915
C2  0.000000 -0.0951 1.94915
C3  0.000000 -0.0951 1.94915
C4  0.000000 -0.0951 1.94915
C5  0.000000 -0.0951 1.94915
C6  0.000000 -0.0951 1.94915
C7  0.000000 -0.0951 1.94915
C8  0.000000 -0.0951 1.94915
C9  0.000000 -0.0951 1.94915
C10 0.000000 -0.0951 1.94915
C11 0.000000 -0.0951 1.94915
C12 0.000000 -0.0951 1.94915
C13 0.000000 -0.0951 1.94915
C14 0.000000 -0.0951 1.94915
C15 0.000000 -0.0951 1.94915
C16 0.000000 -0.0951 1.94915
C17 0.000000 -0.0951 1.94915
C18 0.000000 -0.0951 1.94915
C19 0.000000 -0.0951 1.94915
C20 0.000000 -0.0951 1.94915
C21 0.000000 -0.0951 1.94915
C22 0.000000 -0.0951 1.94915
C23 0.000000 -0.0951 1.94915
C24 0.000000 -0.0951 1.94915
C25 0.000000 -0.0951 1.94915
N1  0.000000 -0.0774 1.83105
N2  0.000000 -0.0774 1.83105
N3  0.000000 -0.0774 1.83105
N4  0.000000 -0.0774 1.83105
N5  0.000000 -0.0774 1.83105
O1  0.000000 -0.0957 1.7023
O2  0.000000 -0.0957 1.7023
S1  0.000000 -0.3440 2.015
H   0.000000 -0.0152 1.415

AR 0.   -.2498  1.8770   0.   .0      0.

END
