# Supplementary material for: MYTHOS: A Python Interface for Surface Crystal Structure Prediction of Organic Semiconductors
Source: J Chem Inf Model. 2025 Jul 9;65(14):7619–31. doi: 10.1021/acs.jcim.5c00669 (PMC12308790; doi:10.1021/acs.jcim.5c00669)
Supplement: Supplementary file 2 [file ci5c00669_si_002.zip › supporting_material/tpc_prm/DCV1_block.prm]

BONDS
P   P    418.3 1.0000
CG  CG   418.3 1.4290       # GRAFITE CG (gaff: cc)

S1    C1    256.6    1.8300
S1   C16    256.6    1.8300
S2    C5    256.6    1.8300
S2    C8    256.6    1.8300
S3    C2    256.6    1.8300
S3    C3    256.6    1.8300
C1    C2    478.4    1.4300
C1    C4    478.4    1.3800
C2    C6    478.4    1.3800
C3    C8    478.4    1.4300
C3   C11    478.4    1.3800
C4   C13    323.5    1.5130
C4   C19    478.4    1.3870
C5    C7    478.4    1.3800
C5   C10    478.4    1.3800
C6    H1    344.3    1.0870
C6   C11    478.4    1.3870
C7    H2    344.3    1.0870
C7   C12    478.4    1.3870
C8    C9    478.4    1.3800
C9    H3    344.3    1.0870
C9   C10    478.4    1.3870
C10   H4    344.3    1.0870
C11   H5    344.3    1.0870
C12  C14    404.1    1.4400
C12  C15    404.1    1.4400
C13   H6    337.3    1.0920
C13   H7    337.3    1.0920
C13   H8    337.3    1.0920
N1   C14   1014.5    1.1380
C15   N2   1014.5    1.1380
S4   C20    256.6    1.8300
S4   C23    256.6    1.8300
S5   C17    256.6    1.8300
S5   C18    256.6    1.8300
C16  C17    478.4    1.4300
C16  C19    478.4    1.3800
C17  C21    478.4    1.3800
C18  C23    478.4    1.4300
C18  C26    478.4    1.3800
C19  C28    323.5    1.5130
C20  C22    478.4    1.3800
C20  C25    478.4    1.3800
C21   H9    344.3    1.0870
C21  C26    478.4    1.3870
C22  H10    344.3    1.0870
C22  C27    478.4    1.3870
C23  C24    478.4    1.3800
C24  H11    344.3    1.0870
C24  C25    478.4    1.3870
C25  H12    344.3    1.0870
C26  H13    344.3    1.0870
C27  C29    404.1    1.4400
C27  C30    404.1    1.4400
C28  H14    337.3    1.0920
C28  H15    337.3    1.0920
C28  H16    337.3    1.0920
N3   C29   1014.5    1.1380
C30   N4   1014.5    1.1380


ANGLES
P   P   P   67.880 90.000
CG  CG  CG  67.880 110.700

S1   C16  C19    62.000     111.000
S1   C16  C17    62.000     120.000
S1    C1   C4    62.000     111.000
S1    C1   C2    62.000     120.000
S2    C8   C9    62.000     111.000
S2    C8   C3    62.000     120.000
S2    C5  C10    62.000     111.000
S2    C5   C7    62.000     111.000
S3    C3  C11    62.000     111.000
S3    C3   C8    62.000     120.000
S3    C2   C6    62.000     111.000
S3    C2   C1    62.000     120.000
C1    C4  C19    63.000     120.000
C1    C4  C19    63.000     120.000
C1    C4  C13    63.840     120.630
C1    C2   C6    63.000     120.000
C1    S1  C16    63.300      92.000
C2    C6  C11    63.000     120.000
C2    C6  C11    63.000     120.000
C2    C6   H1    35.000     123.000
C2    C1   C4    63.000     120.000
C2    S3   C3    63.300      92.000
C3   C11   H5    35.000     123.000
C3   C11   C6    63.000     120.000
C3   C11   C6    63.000     120.000
C3    C8   C9    63.000     120.000
C4   C19  C28    63.840     120.630
C4   C19  C28    63.840     120.630
C4   C19  C16    63.000     120.000
C4   C19  C16    63.000     120.000
C4   C13   H8    46.960     110.150
C4   C13   H7    46.960     110.150
C4   C13   H6    46.960     110.150
C5   C10   H4    35.000     123.000
C5   C10   C9    63.000     120.000
C5   C10   C9    63.000     120.000
C5    C7  C12    63.000     120.000
C5    C7  C12    63.000     120.000
C5    C7   H2    35.000     123.000
C5    S2   C8    63.300      92.000
C6   C11   H5    35.000     123.000
H1    C6  C11    35.000     123.000
C7   C12  C15    65.860     120.000
C7   C12  C14    65.860     120.000
C7    C5  C10    63.000     120.000
H2    C7  C12    35.000     123.000
C8    C9  C10    63.000     120.000
C8    C9  C10    63.000     120.000
C8    C9   H3    35.000     123.000
C8    C3  C11    63.000     120.000
C9   C10   H4    35.000     123.000
H3    C9  C10    35.000     123.000
C12  C15   N2    63.140     180.000
C12  C14   N1    63.140     180.000
C13   C4  C19    63.840     120.630
C13   C4  C19    63.840     120.630
H6   C13   H8    39.430     108.350
H6   C13   H7    39.430     108.350
H7   C13   H8    39.430     108.350
C14  C12  C15    64.700     120.000
S4   C23  C24    62.000     111.000
S4   C23  C18    62.000     120.000
S4   C20  C25    62.000     111.000
S4   C20  C22    62.000     111.000
S5   C18  C26    62.000     111.000
S5   C18  C23    62.000     120.000
S5   C17  C21    62.000     111.000
S5   C17  C16    62.000     120.000
C16  C19  C28    63.840     120.630
C16  C17  C21    63.000     120.000
C17  C21  C26    63.000     120.000
C17  C21  C26    63.000     120.000
C17  C21   H9    35.000     123.000
C17  C16  C19    63.000     120.000
C17   S5  C18    63.300      92.000
C18  C26  H13    35.000     123.000
C18  C26  C21    63.000     120.000
C18  C26  C21    63.000     120.000
C18  C23  C24    63.000     120.000
C19  C28  H16    46.960     110.150
C19  C28  H15    46.960     110.150
C19  C28  H14    46.960     110.150
C20  C25  H12    35.000     123.000
C20  C25  C24    63.000     120.000
C20  C25  C24    63.000     120.000
C20  C22  C27    63.000     120.000
C20  C22  C27    63.000     120.000
C20  C22  H10    35.000     123.000
C20   S4  C23    63.300      92.000
C21  C26  H13    35.000     123.000
H9   C21  C26    35.000     123.000
C22  C27  C30    65.860     120.000
C22  C27  C29    65.860     120.000
C22  C20  C25    63.000     120.000
H10  C22  C27    35.000     123.000
C23  C24  C25    63.000     120.000
C23  C24  C25    63.000     120.000
C23  C24  H11    35.000     123.000
C23  C18  C26    63.000     120.000
C24  C25  H12    35.000     123.000
H11  C24  C25    35.000     123.000
C27  C30   N4    63.140     180.000
C27  C29   N3    63.140     180.000
H14  C28  H16    39.430     108.350
H14  C28  H15    39.430     108.350
H15  C28  H16    39.430     108.350
C29  C27  C30    64.700     120.000


DIHEDRALS
X    P    P    X        4.000  2       180.
X    CG   CG   X        4.000  2       180.

* S1   C16  C17   S5    0.4653  1 0.0  
* S1   C16  C17   S5    2.3332  2 180.0
* S1   C16  C17   S5    0.1313  3 0.0  
* S1   C16  C17   S5    0.3869  4 0.0  
* S1   C16  C17   S5    0.0006  5 180.0
* S1   C16  C17   S5    0.0480  6 180.0
* S1   C16  C17  C21    0.0000  2 180.0
X    C16  C19    X    3.6250  2 180.0
* S1    C1   C2   S3    0.4653  1 0.0  
* S1    C1   C2   S3    2.3332  2 180.0
* S1    C1   C2   S3    0.1313  3 0.0  
* S1    C1   C2   S3    0.3869  4 0.0  
* S1    C1   C2   S3    0.0006  5 180.0
* S1    C1   C2   S3    0.0480  6 180.0
* S1    C1   C2   C6    0.0000  2 180.0
X     C1   C4    X    3.6250  2 180.0
* S2    C8   C3   S3    0.4653  1 0.0  
* S2    C8   C3   S3    2.3332  2 180.0
* S2    C8   C3   S3    0.1313  3 0.0  
* S2    C8   C3   S3    0.3869  4 0.0  
* S2    C8   C3   S3    0.0006  5 180.0
* S2    C8   C3   S3    0.0480  6 180.0
* S2    C8   C3  C11    0.0000  2 180.0
X     C8   C9    X    3.6250  2 180.0
* X     C5   C7    X    3.6250  2 180.0
X     C5  C10    X    3.6250  2 180.0
* S3    C3   C8   C9    0.0000  2 180.0
X     C3  C11    X    3.6250  2 180.0
* S3    C2   C1   C4    0.0000  2 180.0
X     C2   C6    X    3.6250  2 180.0
X     C4  C13    X    0.0000  2 0.0  
X     C4  C19    X    3.6250  2 180.0
X     C2   S3    X    1.2000  2 180.0
X     S1  C16    X    1.2000  2 180.0
X     C6  C11    X    3.6250  2 180.0
X     C1   S1    X    1.2000  2 180.0
X     S3   C3    X    1.2000  2 180.0
X    C11   C6    X    3.6250  2 180.0
X     C8   S2    X    1.2000  2 180.0
X     S3   C2    X    1.2000  2 180.0
X    C19  C16    X    3.6250  2 180.0
X    C19  C28    X    0.0000  2 0.0  
* C4    C1   C2   C6    0.0000  2 180.0
X    C10   C9    X    3.6250  2 180.0
X     C7  C12    X    3.6250  2 180.0
X     S2   C8    X    1.2000  2 180.0
X    C11   C3    X    3.6250  2 180.0
C7   C12  C14   N1    0.0000  2 0.0  
C7   C12  C15   N2    0.0000  2 0.0  
X     C5   S2    X    1.2000  2 180.0
* X     C7   C5    X    3.6250  2 180.0
X     C9  C10    X    3.6250  2 180.0
X     S2   C5    X    1.2000  2 180.0
* C9    C8   C3  C11    0.0000  2 180.0
X    C13   C4    X    0.0000  2 0.0  
N1   C14  C12  C15    0.0000  2 0.0  
C14  C12  C15   N2    0.0000  2 0.0  
* S4   C23  C18   S5    0.4653  1 0.0  
* S4   C23  C18   S5    2.3332  2 180.0
* S4   C23  C18   S5    0.1313  3 0.0  
* S4   C23  C18   S5    0.3869  4 0.0  
* S4   C23  C18   S5    0.0006  5 180.0
* S4   C23  C18   S5    0.0480  6 180.0
* S4   C23  C18  C26    0.0000  2 180.0
X    C23  C24    X    3.6250  2 180.0
* X    C20  C22    X    3.6250  2 180.0
X    C20  C25    X    3.6250  2 180.0
* S5   C18  C23  C24    0.0000  2 180.0
X    C18  C26    X    3.6250  2 180.0
* S5   C17  C16  C19    0.0000  2 180.0
X    C17  C21    X    3.6250  2 180.0
X    C17   S5    X    1.2000  2 180.0
X    C21  C26    X    3.6250  2 180.0
X     S5  C18    X    1.2000  2 180.0
X    C26  C21    X    3.6250  2 180.0
X    C23   S4    X    1.2000  2 180.0
X     S5  C17    X    1.2000  2 180.0
* C19  C16  C17  C21    0.0000  2 180.0
X    C25  C24    X    3.6250  2 180.0
X    C22  C27    X    3.6250  2 180.0
X     S4  C23    X    1.2000  2 180.0
X    C26  C18    X    3.6250  2 180.0
C22  C27  C29   N3    0.0000  2 0.0  
C22  C27  C30   N4    0.0000  2 0.0  
X    C20   S4    X    1.2000  2 180.0
* X    C22  C20    X    3.6250  2 180.0
X    C24  C25    X    3.6250  2 180.0
X     S4  C20    X    1.2000  2 180.0
* C24  C23  C18  C26    0.0000  2 180.0
N3   C29  C27  C30    0.0000  2 0.0  
C29  C27  C30   N4    0.0000  2 0.0  


S1    C1   C2   C6    4.0000  0   0.0
C4    C1   C2   S3    4.0000  0   0.0
S1    C1   C2   S3    4.0000  0 180.0
C4    C1   C2   C6    4.0000  0 180.0
C11   C3   C8   S2    4.0000  0   0.0
S3    C3   C8   C9    4.0000  0   0.0
C11   C3   C8   C9    4.0000  0 180.0
S3    C3   C8   S2    4.0000  0 180.0
S2    C5   C7  C12    4.0000  0   0.0
C10   C5   C7   H2    4.0000  0   0.0
S2    C5   C7   H2    4.0000  0 180.0
C10   C5   C7  C12    4.0000  0 180.0
S1   C16  C17  C21    4.0000  0   0.0
C19  C16  C17   S5    4.0000  0   0.0
S1   C16  C17   S5    4.0000  0 180.0
C19  C16  C17  C21    4.0000  0 180.0
C26  C18  C23   S4    4.0000  0   0.0
S5   C18  C23  C24    4.0000  0   0.0
C26  C18  C23  C24    4.0000  0 180.0
S5   C18  C23   S4    4.0000  0 180.0
S4   C20  C22  C27    4.0000  0   0.0
C25  C20  C22  H10    4.0000  0   0.0
S4   C20  C22  H10    4.0000  0 180.0
C25  C20  C22  C27    4.0000  0 180.0

IMPROPERS
S1    C2   C4   C1  13.333 0.0 
S1   C17  C19  C16  13.333 0.0 
S2    C7  C10   C5  13.333 0.0 
S2    C3   C9   C8  13.333 0.0 
S3    C1   C6   C2  13.333 0.0 
S3    C8  C11   C3  13.333 0.0 
C1   C13  C19   C4  13.333 0.0 
C2    H1  C11   C6  13.333 0.0 
C3    C6   H5  C11  13.333 0.0 
C4   C16  C28  C19  13.333 0.0 
C5    H2  C12   C7  13.333 0.0 
C5    C9   H4  C10  13.333 0.0 
C7   C14  C15  C12  13.333 0.0 
C8    H3  C10   C9  13.333 0.0 
S4   C22  C25  C20  13.333 0.0 
S4   C18  C24  C23  13.333 0.0 
S5   C16  C21  C17  13.333 0.0 
S5   C23  C26  C18  13.333 0.0 
C17   H9  C26  C21  13.333 0.0 
C18  C21  H13  C26  13.333 0.0 
C20  H10  C27  C22  13.333 0.0 
C20  C24  H12  C25  13.333 0.0 
C22  C29  C30  C27  13.333 0.0 
C23  H11  C25  C24  13.333 0.0 

NONBONDED
P  0.  -.0150  1.908   0. -.00336  1.908
CG 0.  -.0860  1.908   0. -.0430   1.908

S1  0.0 -0.25000 2.00000 0.0 -0.12500 2.00000
S2  0.0 -0.25000 2.00000 0.0 -0.12500 2.00000
S3  0.0 -0.25000 2.00000 0.0 -0.12500 2.00000
C1  0.0 -0.08600 1.90800 0.0 -0.04300 1.90800
C2  0.0 -0.08600 1.90800 0.0 -0.04300 1.90800
C3  0.0 -0.08600 1.90800 0.0 -0.04300 1.90800
C4  0.0 -0.08600 1.90800 0.0 -0.04300 1.90800
C5  0.0 -0.08600 1.90800 0.0 -0.04300 1.90800
C6  0.0 -0.08600 1.90800 0.0 -0.04300 1.90800
H1  0.0 -0.01500 1.45900 0.0 -0.00750 1.45900
C7  0.0 -0.08600 1.90800 0.0 -0.04300 1.90800
H2  0.0 -0.01500 1.45900 0.0 -0.00750 1.45900
C8  0.0 -0.08600 1.90800 0.0 -0.04300 1.90800
C9  0.0 -0.08600 1.90800 0.0 -0.04300 1.90800
H3  0.0 -0.01500 1.45900 0.0 -0.00750 1.45900
C10 0.0 -0.08600 1.90800 0.0 -0.04300 1.90800
H4  0.0 -0.01500 1.45900 0.0 -0.00750 1.45900
C11 0.0 -0.08600 1.90800 0.0 -0.04300 1.90800
H5  0.0 -0.01500 1.45900 0.0 -0.00750 1.45900
C12 0.0 -0.08600 1.90800 0.0 -0.04300 1.90800
C13 0.0 -0.10940 1.90800 0.0 -0.05470 1.90800
H6  0.0 -0.01570 1.48700 0.0 -0.00785 1.48700
H7  0.0 -0.01570 1.48700 0.0 -0.00785 1.48700
H8  0.0 -0.01570 1.48700 0.0 -0.00785 1.48700
N1  0.0 -0.17000 1.82400 0.0 -0.08500 1.82400
C14 0.0 -0.21000 1.90800 0.0 -0.10500 1.90800
C15 0.0 -0.21000 1.90800 0.0 -0.10500 1.90800
N2  0.0 -0.17000 1.82400 0.0 -0.08500 1.82400
S4  0.0 -0.25000 2.00000 0.0 -0.12500 2.00000
S5  0.0 -0.25000 2.00000 0.0 -0.12500 2.00000
C16 0.0 -0.08600 1.90800 0.0 -0.04300 1.90800
C17 0.0 -0.08600 1.90800 0.0 -0.04300 1.90800
C18 0.0 -0.08600 1.90800 0.0 -0.04300 1.90800
C19 0.0 -0.08600 1.90800 0.0 -0.04300 1.90800
C20 0.0 -0.08600 1.90800 0.0 -0.04300 1.90800
C21 0.0 -0.08600 1.90800 0.0 -0.04300 1.90800
H9  0.0 -0.01500 1.45900 0.0 -0.00750 1.45900
C22 0.0 -0.08600 1.90800 0.0 -0.04300 1.90800
H10 0.0 -0.01500 1.45900 0.0 -0.00750 1.45900
C23 0.0 -0.08600 1.90800 0.0 -0.04300 1.90800
C24 0.0 -0.08600 1.90800 0.0 -0.04300 1.90800
H11 0.0 -0.01500 1.45900 0.0 -0.00750 1.45900
C25 0.0 -0.08600 1.90800 0.0 -0.04300 1.90800
H12 0.0 -0.01500 1.45900 0.0 -0.00750 1.45900
C26 0.0 -0.08600 1.90800 0.0 -0.04300 1.90800
H13 0.0 -0.01500 1.45900 0.0 -0.00750 1.45900
C27 0.0 -0.08600 1.90800 0.0 -0.04300 1.90800
C28 0.0 -0.10940 1.90800 0.0 -0.05470 1.90800
H14 0.0 -0.01570 1.48700 0.0 -0.00785 1.48700
H15 0.0 -0.01570 1.48700 0.0 -0.00785 1.48700
H16 0.0 -0.01570 1.48700 0.0 -0.00785 1.48700
N3  0.0 -0.17000 1.82400 0.0 -0.08500 1.82400
C29 0.0 -0.21000 1.90800 0.0 -0.10500 1.90800
C30 0.0 -0.21000 1.90800 0.0 -0.10500 1.90800
N4  0.0 -0.17000 1.82400 0.0 -0.08500 1.82400

END
