# Supplementary material for: MYTHOS: A Python Interface for Surface Crystal Structure Prediction of Organic Semiconductors
Source: J Chem Inf Model. 2025 Jul 9;65(14):7619–31. doi: 10.1021/acs.jcim.5c00669 (PMC12308790; doi:10.1021/acs.jcim.5c00669)
Supplement: Supplementary file 2 [file ci5c00669_si_002.zip › supporting_material/tpc_prm/PEN.prm]

BONDS
P   P    418.3 1.0000
CG  CG   418.3 1.0000

C1    C3    478.4    1.3870
C1    C4    478.4    1.3870
C1    H1    344.3    1.0870
C2    C3    478.4    1.3870
C2   C11    478.4    1.3870
C2    H2    344.3    1.0870
C3    H3    344.3    1.0870
C4    C5    478.4    1.3870
C4    H4    344.3    1.0870
C5    C6    478.4    1.3870
C5   C11    478.4    1.3870
C6    C7    478.4    1.3870
C6    H5    344.3    1.0870
C7    C8    478.4    1.3870
C7    C9    478.4    1.3870
C8   C12    478.4    1.3870
C8    H6    344.3    1.0870
C9   C10    478.4    1.3870
C9   C13    478.4    1.3870
C10  C11    478.4    1.3870
C10   H7    344.3    1.0870
C12  C14    478.4    1.3870
C12  C15    478.4    1.3870
C13  C14    478.4    1.3870
C13   H8    344.3    1.0870
C14  C16    478.4    1.3870
C15  C17    478.4    1.3870
C15   H9    344.3    1.0870
C16  C22    478.4    1.3870
C16  H10    344.3    1.0870
C17  C18    478.4    1.3870
C17  C22    478.4    1.3870
C18  C20    478.4    1.3870
C18  H11    344.3    1.0870
C19  C21    478.4    1.3870
C19  C22    478.4    1.3870
C19  H12    344.3    1.0870
C20  C21    478.4    1.3870
C20  H13    344.3    1.0870
C21  H14    344.3    1.0870


ANGLES
P   P   P   67.880 90.000
CG  CG  CG  67.880 110.700

C1    C4   H4    35.000     123.000
C1    C4   C5    67.180     119.970
C1    C3   H3    35.000     123.000
C1    C3   C2    67.180     119.970
C2   C11  C10    67.180     119.970
C2   C11   C5    67.180     119.970
C2    C3   H3    35.000     123.000
C3    C2   H2    35.000     123.000
C3    C2  C11    67.180     119.970
C3    C1   H1    35.000     123.000
C3    C1   C4    67.180     119.970
C4    C5  C11    67.180     119.970
C4    C5   C6    67.180     119.970
C4    C1   H1    35.000     123.000
C5   C11  C10    67.180     119.970
C5    C6   H5    35.000     123.000
C5    C6   C7    67.180     119.970
C5    C4   H4    35.000     123.000
C6    C7   C9    67.180     119.970
C6    C7   C8    67.180     119.970
C6    C5  C11    67.180     119.970
C7    C9  C13    67.180     119.970
C7    C9  C10    67.180     119.970
C7    C8   H6    35.000     123.000
C7    C8  C12    67.180     119.970
C7    C6   H5    35.000     123.000
C8   C12  C15    67.180     119.970
C8   C12  C14    67.180     119.970
C8    C7   C9    67.180     119.970
C9   C13   H8    35.000     123.000
C9   C13  C14    67.180     119.970
C9   C10   H7    35.000     123.000
C9   C10  C11    67.180     119.970
C10   C9  C13    67.180     119.970
C11  C10   H7    35.000     123.000
C11   C2   H2    35.000     123.000
C12  C15   H9    35.000     123.000
C12  C15  C17    67.180     119.970
C12  C14  C16    67.180     119.970
C12  C14  C13    67.180     119.970
C12   C8   H6    35.000     123.000
C13  C14  C16    67.180     119.970
C14  C16  H10    35.000     123.000
C14  C16  C22    67.180     119.970
C14  C13   H8    35.000     123.000
C14  C12  C15    67.180     119.970
C15  C17  C22    67.180     119.970
C15  C17  C18    67.180     119.970
C16  C22  C19    67.180     119.970
C16  C22  C17    67.180     119.970
C17  C22  C19    67.180     119.970
C17  C18  H11    35.000     123.000
C17  C18  C20    67.180     119.970
C17  C15   H9    35.000     123.000
C18  C20  H13    35.000     123.000
C18  C20  C21    67.180     119.970
C18  C17  C22    67.180     119.970
C19  C21  H14    35.000     123.000
C19  C21  C20    67.180     119.970
C20  C21  H14    35.000     123.000
C20  C18  H11    35.000     123.000
C21  C20  H13    35.000     123.000
C21  C19  H12    35.000     123.000
C21  C19  C22    67.180     119.970
C22  C19  H12    35.000     123.000
C22  C16  H10    35.000     123.000


DIHEDRALS
X    P    P    X        4.000  2   180.
X    CG   CG   X        4.000  2   180.

X     C4   C5    X    3.6250  2 180.0
X     C3   C2    X    3.6250  2 180.0
X    C11   C5    X    3.6250  2 180.0
X    C11  C10    X    3.6250  2 180.0
X     C3   C1    X    3.6250  2 180.0
X     C2  C11    X    3.6250  2 180.0
X     C1   C4    X    3.6250  2 180.0
X     C5   C6    X    3.6250  2 180.0
X     C5  C11    X    3.6250  2 180.0
X     C1   C3    X    3.6250  2 180.0
X    C11   C2    X    3.6250  2 180.0
X     C6   C7    X    3.6250  2 180.0
X     C4   C1    X    3.6250  2 180.0
X     C7   C8    X    3.6250  2 180.0
X     C7   C9    X    3.6250  2 180.0
X     C5   C4    X    3.6250  2 180.0
X     C9  C10    X    3.6250  2 180.0
X     C9  C13    X    3.6250  2 180.0
X     C8  C12    X    3.6250  2 180.0
X     C6   C5    X    3.6250  2 180.0
X    C12  C14    X    3.6250  2 180.0
X    C12  C15    X    3.6250  2 180.0
X     C7   C6    X    3.6250  2 180.0
X    C13  C14    X    3.6250  2 180.0
X    C10   C9    X    3.6250  2 180.0
X     C2   C3    X    3.6250  2 180.0
X    C15  C17    X    3.6250  2 180.0
X    C14  C13    X    3.6250  2 180.0
X    C14  C16    X    3.6250  2 180.0
X    C14  C12    X    3.6250  2 180.0
X    C16  C22    X    3.6250  2 180.0
X    C12   C8    X    3.6250  2 180.0
X    C17  C18    X    3.6250  2 180.0
X    C17  C22    X    3.6250  2 180.0
X    C22  C17    X    3.6250  2 180.0
X    C22  C19    X    3.6250  2 180.0
X    C22  C16    X    3.6250  2 180.0
X    C18  C20    X    3.6250  2 180.0
X    C20  C21    X    3.6250  2 180.0
X    C17  C15    X    3.6250  2 180.0
X    C21  C20    X    3.6250  2 180.0
X    C21  C19    X    3.6250  2 180.0
X    C18  C17    X    3.6250  2 180.0
X    C20  C18    X    3.6250  2 180.0
X    C19  C21    X    3.6250  2 180.0


IMPROPERS
C1    C2   H3   C3  13.333 0.0 
C1    C5   H4   C4  13.333 0.0 
C2    C5  C10  C11  13.333 0.0 
C3    C4   H1   C1  13.333 0.0 
C3   C11   H2   C2  13.333 0.0 
C4    C6  C11   C5  13.333 0.0 
C5    C7   H5   C6  13.333 0.0 
C6    C8   C9   C7  13.333 0.0 
C7   C12   H6   C8  13.333 0.0 
C7   C10  C13   C9  13.333 0.0 
C8   C14  C15  C12  13.333 0.0 
C9   C11   H7  C10  13.333 0.0 
C9   C14   H8  C13  13.333 0.0 
C12  C13  C16  C14  13.333 0.0 
C12  C17   H9  C15  13.333 0.0 
C14  C22  H10  C16  13.333 0.0 
C15  C18  C22  C17  13.333 0.0 
C16  C17  C19  C22  13.333 0.0 
C17  C20  H11  C18  13.333 0.0 
C18  C21  H13  C20  13.333 0.0 
C19  C20  H14  C21  13.333 0.0 
C21  C22  H12  C19  13.333 0.0 

NONBONDED
P  0.  -.0150  1.908   0. -0.0075   1.908
CG 0.  -.0860  1.908   0. -0.0430   1.908

C1  0.0 -0.08600 1.90800 0.0 -0.04300 1.90800
C2  0.0 -0.08600 1.90800 0.0 -0.04300 1.90800
C3  0.0 -0.08600 1.90800 0.0 -0.04300 1.90800
C4  0.0 -0.08600 1.90800 0.0 -0.04300 1.90800
C5  0.0 -0.08600 1.90800 0.0 -0.04300 1.90800
C6  0.0 -0.08600 1.90800 0.0 -0.04300 1.90800
C7  0.0 -0.08600 1.90800 0.0 -0.04300 1.90800
C8  0.0 -0.08600 1.90800 0.0 -0.04300 1.90800
C9  0.0 -0.08600 1.90800 0.0 -0.04300 1.90800
C10 0.0 -0.08600 1.90800 0.0 -0.04300 1.90800
C11 0.0 -0.08600 1.90800 0.0 -0.04300 1.90800
C12 0.0 -0.08600 1.90800 0.0 -0.04300 1.90800
C13 0.0 -0.08600 1.90800 0.0 -0.04300 1.90800
C14 0.0 -0.08600 1.90800 0.0 -0.04300 1.90800
C15 0.0 -0.08600 1.90800 0.0 -0.04300 1.90800
C16 0.0 -0.08600 1.90800 0.0 -0.04300 1.90800
C17 0.0 -0.08600 1.90800 0.0 -0.04300 1.90800
C18 0.0 -0.08600 1.90800 0.0 -0.04300 1.90800
C19 0.0 -0.08600 1.90800 0.0 -0.04300 1.90800
C20 0.0 -0.08600 1.90800 0.0 -0.04300 1.90800
C21 0.0 -0.08600 1.90800 0.0 -0.04300 1.90800
C22 0.0 -0.08600 1.90800 0.0 -0.04300 1.90800
H1  0.0 -0.01500 1.45900 0.0 -0.00750 1.45900
H2  0.0 -0.01500 1.45900 0.0 -0.00750 1.45900
H3  0.0 -0.01500 1.45900 0.0 -0.00750 1.45900
H4  0.0 -0.01500 1.45900 0.0 -0.00750 1.45900
H5  0.0 -0.01500 1.45900 0.0 -0.00750 1.45900
H6  0.0 -0.01500 1.45900 0.0 -0.00750 1.45900
H7  0.0 -0.01500 1.45900 0.0 -0.00750 1.45900
H8  0.0 -0.01500 1.45900 0.0 -0.00750 1.45900
H9  0.0 -0.01500 1.45900 0.0 -0.00750 1.45900
H10 0.0 -0.01500 1.45900 0.0 -0.00750 1.45900
H11 0.0 -0.01500 1.45900 0.0 -0.00750 1.45900
H12 0.0 -0.01500 1.45900 0.0 -0.00750 1.45900
H13 0.0 -0.01500 1.45900 0.0 -0.00750 1.45900
H14 0.0 -0.01500 1.45900 0.0 -0.00750 1.45900

END
