# Supplementary material for: MYTHOS: A Python Interface for Surface Crystal Structure Prediction of Organic Semiconductors
Source: J Chem Inf Model. 2025 Jul 9;65(14):7619–31. doi: 10.1021/acs.jcim.5c00669 (PMC12308790; doi:10.1021/acs.jcim.5c00669)
Supplement: Supplementary file 2 [file ci5c00669_si_002.zip › supporting_material/tpc_prm/PFP.prm]

BONDS
P   P    418.3 1.0000
CG  CG   418.3 1.0000

F1    C2    363.8    1.3440
F2    C3    363.8    1.3440
F3    C4    363.8    1.3440
F4    C6    363.8    1.3440
F5    C8    363.8    1.3440
F6   C10    363.8    1.3440
F7    C1    363.8    1.3440
C1    C2    478.4    1.3870
C1   C11    478.4    1.3870
C2    C3    478.4    1.3870
C3    C4    478.4    1.3870
C4    C5    478.4    1.3870
C5    C6    478.4    1.3870
C5   C11    478.4    1.3870
C6    C7    478.4    1.3870
C7    C9    478.4    1.3870
C7   C19    478.4    1.3870
C8    C9    478.4    1.3870
C8   C18    478.4    1.3870
C9   C10    478.4    1.3870
C10  C11    478.4    1.3870
F8   C13    363.8    1.3440
F9   C14    363.8    1.3440
F10  C15    363.8    1.3440
F11  C17    363.8    1.3440
F12  C19    363.8    1.3440
F13  C21    363.8    1.3440
F14  C12    363.8    1.3440
C12  C13    478.4    1.3870
C12  C22    478.4    1.3870
C13  C14    478.4    1.3870
C14  C15    478.4    1.3870
C15  C16    478.4    1.3870
C16  C17    478.4    1.3870
C16  C22    478.4    1.3870
C17  C18    478.4    1.3870
C18  C20    478.4    1.3870
C19  C20    478.4    1.3870
C20  C21    478.4    1.3870
C21  C22    478.4    1.3870


ANGLES
P   P   P   67.880 90.000
CG  CG  CG  67.880 110.700

F1    C2   C3    67.510     118.950
F1    C2   C1    67.510     118.950
F2    C3   C4    67.510     118.950
F2    C3   C2    67.510     118.950
F3    C4   C5    67.510     118.950
F3    C4   C3    67.510     118.950
F4    C6   C7    67.510     118.950
F4    C6   C5    67.510     118.950
F5    C8  C18    67.510     118.950
F5    C8   C9    67.510     118.950
F6   C10  C11    67.510     118.950
F6   C10   C9    67.510     118.950
F7    C1  C11    67.510     118.950
F7    C1   C2    67.510     118.950
C1   C11  C10    67.180     119.970
C1   C11   C5    67.180     119.970
C1    C2   C3    67.180     119.970
C2    C3   C4    67.180     119.970
C2    C1  C11    67.180     119.970
C3    C4   C5    67.180     119.970
C4    C5  C11    67.180     119.970
C4    C5   C6    67.180     119.970
C5   C11  C10    67.180     119.970
C5    C6   C7    67.180     119.970
C6    C7  C19    67.180     119.970
C6    C7   C9    67.180     119.970
C6    C5  C11    67.180     119.970
C7   C19  C20    67.180     119.970
C7   C19  F12    67.510     118.950
C7    C9  C10    67.180     119.970
C7    C9   C8    67.180     119.970
C8   C18  C20    67.180     119.970
C8   C18  C17    67.180     119.970
C8    C9  C10    67.180     119.970
C9   C10  C11    67.180     119.970
C9    C8  C18    67.180     119.970
C9    C7  C19    67.180     119.970
F8   C13  C14    67.510     118.950
F8   C13  C12    67.510     118.950
F9   C14  C15    67.510     118.950
F9   C14  C13    67.510     118.950
F10  C15  C16    67.510     118.950
F10  C15  C14    67.510     118.950
F11  C17  C18    67.510     118.950
F11  C17  C16    67.510     118.950
F12  C19  C20    67.510     118.950
F13  C21  C22    67.510     118.950
F13  C21  C20    67.510     118.950
F14  C12  C22    67.510     118.950
F14  C12  C13    67.510     118.950
C12  C22  C21    67.180     119.970
C12  C22  C16    67.180     119.970
C12  C13  C14    67.180     119.970
C13  C14  C15    67.180     119.970
C13  C12  C22    67.180     119.970
C14  C15  C16    67.180     119.970
C15  C16  C22    67.180     119.970
C15  C16  C17    67.180     119.970
C16  C22  C21    67.180     119.970
C16  C17  C18    67.180     119.970
C17  C18  C20    67.180     119.970
C17  C16  C22    67.180     119.970
C18  C20  C21    67.180     119.970
C18  C20  C19    67.180     119.970
C19  C20  C21    67.180     119.970
C20  C21  C22    67.180     119.970


DIHEDRALS
X    P    P    X        4.000  2   180.
X    CG   CG   X        4.000  2   180.

X     C2   C1    X    3.6250  2 180.0
X     C2   C3    X    3.6250  2 180.0
X     C3   C2    X    3.6250  2 180.0
X     C3   C4    X    3.6250  2 180.0
X     C4   C3    X    3.6250  2 180.0
X     C4   C5    X    3.6250  2 180.0
X     C6   C5    X    3.6250  2 180.0
X     C6   C7    X    3.6250  2 180.0
X     C8   C9    X    3.6250  2 180.0
X     C8  C18    X    3.6250  2 180.0
X    C10   C9    X    3.6250  2 180.0
X    C10  C11    X    3.6250  2 180.0
X     C1   C2    X    3.6250  2 180.0
X     C1  C11    X    3.6250  2 180.0
X    C11   C5    X    3.6250  2 180.0
X    C11  C10    X    3.6250  2 180.0
X     C5   C6    X    3.6250  2 180.0
X     C5  C11    X    3.6250  2 180.0
X     C7   C9    X    3.6250  2 180.0
X     C7  C19    X    3.6250  2 180.0
X    C19  C20    X    3.6250  2 180.0
X     C9   C8    X    3.6250  2 180.0
X     C9  C10    X    3.6250  2 180.0
X    C18  C17    X    3.6250  2 180.0
X    C18  C20    X    3.6250  2 180.0
X     C9   C7    X    3.6250  2 180.0
X    C13  C12    X    3.6250  2 180.0
X    C13  C14    X    3.6250  2 180.0
X    C14  C13    X    3.6250  2 180.0
X    C14  C15    X    3.6250  2 180.0
X    C15  C14    X    3.6250  2 180.0
X    C15  C16    X    3.6250  2 180.0
X    C17  C16    X    3.6250  2 180.0
X    C17  C18    X    3.6250  2 180.0
X    C21  C20    X    3.6250  2 180.0
X    C21  C22    X    3.6250  2 180.0
X    C12  C13    X    3.6250  2 180.0
X    C12  C22    X    3.6250  2 180.0
X    C22  C16    X    3.6250  2 180.0
X    C22  C21    X    3.6250  2 180.0
X    C16  C17    X    3.6250  2 180.0
X    C16  C22    X    3.6250  2 180.0
X    C20  C21    X    3.6250  2 180.0


IMPROPERS
F1    C1   C3   C2  13.333 0.0 
F2    C2   C4   C3  13.333 0.0 
F3    C3   C5   C4  13.333 0.0 
F4    C5   C7   C6  13.333 0.0 
F5    C9  C18   C8  13.333 0.0 
F6    C9  C11  C10  13.333 0.0 
F7    C2  C11   C1  13.333 0.0 
C1    C5  C10  C11  13.333 0.0 
C4    C6  C11   C5  13.333 0.0 
C6    C9  C19   C7  13.333 0.0 
C7    C8  C10   C9  13.333 0.0 
C7   F12  C20  C19  13.333 0.0 
C8   C17  C20  C18  13.333 0.0 
F8   C12  C14  C13  13.333 0.0 
F9   C13  C15  C14  13.333 0.0 
F10  C14  C16  C15  13.333 0.0 
F11  C16  C18  C17  13.333 0.0 
F13  C20  C22  C21  13.333 0.0 
F14  C13  C22  C12  13.333 0.0 
C12  C16  C21  C22  13.333 0.0 
C15  C17  C22  C16  13.333 0.0 
C18  C19  C21  C20  13.333 0.0 

NONBONDED
P  0.  -.0160  1.908   0. -0.0075   1.908
CG 0.  -.0860  1.908   0. -0.0430   1.908

F1  0.0 -0.06100 1.75000 0.0 -0.03050 1.75000
F2  0.0 -0.06100 1.75000 0.0 -0.03050 1.75000
F3  0.0 -0.06100 1.75000 0.0 -0.03050 1.75000
F4  0.0 -0.06100 1.75000 0.0 -0.03050 1.75000
F5  0.0 -0.06100 1.75000 0.0 -0.03050 1.75000
F6  0.0 -0.06100 1.75000 0.0 -0.03050 1.75000
F7  0.0 -0.06100 1.75000 0.0 -0.03050 1.75000
C1  0.0 -0.08600 1.90800 0.0 -0.04300 1.90800
C2  0.0 -0.08600 1.90800 0.0 -0.04300 1.90800
C3  0.0 -0.08600 1.90800 0.0 -0.04300 1.90800
C4  0.0 -0.08600 1.90800 0.0 -0.04300 1.90800
C5  0.0 -0.08600 1.90800 0.0 -0.04300 1.90800
C6  0.0 -0.08600 1.90800 0.0 -0.04300 1.90800
C7  0.0 -0.08600 1.90800 0.0 -0.04300 1.90800
C8  0.0 -0.08600 1.90800 0.0 -0.04300 1.90800
C9  0.0 -0.08600 1.90800 0.0 -0.04300 1.90800
C10 0.0 -0.08600 1.90800 0.0 -0.04300 1.90800
C11 0.0 -0.08600 1.90800 0.0 -0.04300 1.90800
F8  0.0 -0.06100 1.75000 0.0 -0.03050 1.75000
F9  0.0 -0.06100 1.75000 0.0 -0.03050 1.75000
F10 0.0 -0.06100 1.75000 0.0 -0.03050 1.75000
F11 0.0 -0.06100 1.75000 0.0 -0.03050 1.75000
F12 0.0 -0.06100 1.75000 0.0 -0.03050 1.75000
F13 0.0 -0.06100 1.75000 0.0 -0.03050 1.75000
F14 0.0 -0.06100 1.75000 0.0 -0.03050 1.75000
C12 0.0 -0.08600 1.90800 0.0 -0.04300 1.90800
C13 0.0 -0.08600 1.90800 0.0 -0.04300 1.90800
C14 0.0 -0.08600 1.90800 0.0 -0.04300 1.90800
C15 0.0 -0.08600 1.90800 0.0 -0.04300 1.90800
C16 0.0 -0.08600 1.90800 0.0 -0.04300 1.90800
C17 0.0 -0.08600 1.90800 0.0 -0.04300 1.90800
C18 0.0 -0.08600 1.90800 0.0 -0.04300 1.90800
C19 0.0 -0.08600 1.90800 0.0 -0.04300 1.90800
C20 0.0 -0.08600 1.90800 0.0 -0.04300 1.90800
C21 0.0 -0.08600 1.90800 0.0 -0.04300 1.90800
C22 0.0 -0.08600 1.90800 0.0 -0.04300 1.90800

END
