# Supplementary material for: MYTHOS: A Python Interface for Surface Crystal Structure Prediction of Organic Semiconductors
Source: J Chem Inf Model. 2025 Jul 9;65(14):7619–31. doi: 10.1021/acs.jcim.5c00669 (PMC12308790; doi:10.1021/acs.jcim.5c00669)
Supplement: Supplementary file 2 [file ci5c00669_si_002.zip › supporting_material/cif/exp/a6T_HT.cif]

####################################################################### 
# 
# This file contains crystal structure data downloaded from the 
# Cambridge Structural Database (CSD) hosted by the Cambridge 
# Crystallographic Data Centre (CCDC).
# 
# Full information about CCDC data access policies and citation 
# guidelines are available at http://www.ccdc.cam.ac.uk/access/V1 
# 
# Audit and citation data items may have been added by the CCDC. 
# Please retain this information to preserve the provenance of 
# this file and to allow appropriate attribution of the data. 
# 
#######################################################################

data_ZAQZUM01
#This CIF has been generated from an entry in the Cambridge Structural Database
_database_code_depnum_ccdc_archive 'CCDC 1309241'
_database_code_CSD               ZAQZUM01
loop_
_citation_id
_citation_doi
_citation_year
1 10.1557/JMR.1995.2170 1995
_audit_creation_method           'Created from the CSD'
_audit_update_record             
;
2025-03-17 downloaded from the CCDC.
;
_database_code_NBS               690952
_chemical_formula_moiety         'C24 H14 S6'
_chemical_name_systematic        \a-Hexathienyl
_chemical_absolute_configuration unk
_diffrn_ambient_temperature      295
_exptl_crystal_density_diffrn    1.544
#These two values have been output from a single CSD field.
_refine_ls_R_factor_gt           0.046
_refine_ls_wR_factor_gt          0.046
_diffrn_radiation_probe          x-ray
_symmetry_cell_setting           monoclinic
_symmetry_space_group_name_H-M   'P 21/a'
_symmetry_Int_Tables_number      14
_space_group_name_Hall           '-P 2yab'
loop_
_symmetry_equiv_pos_site_id
_symmetry_equiv_pos_as_xyz
1 x,y,z
2 1/2-x,1/2+y,-z
3 -x,-y,-z
4 1/2+x,1/2-y,z
_cell_length_a                   9.1404(7)
_cell_length_b                   5.6843(2)
_cell_length_c                   20.672(2)
_cell_angle_alpha                90
_cell_angle_beta                 97.78(1)
_cell_angle_gamma                90
_cell_volume                     1064.16
_cell_formula_units_Z            2
loop_
_atom_site_label
_atom_site_type_symbol
_atom_site_fract_x
_atom_site_fract_y
_atom_site_fract_z
S1 S 0.6612(3) 0.1625(4) 0.40809(12)
S2 S 0.46671(22) -0.1548(4) 0.22400(10)
S3 S 0.10229(22) 0.1537(4) 0.09188(10)
C1 C 0.7998(10) -0.0117(20) 0.4455(5)
C2 C 0.8166(10) -0.2073(19) 0.4090(5)
C3 C 0.7167(15) -0.224(3) 0.3486(6)
C4 C 0.6246(8) -0.0242(15) 0.3425(4)
C5 C 0.5084(8) 0.0331(13) 0.2901(4)
C6 C 0.4211(9) 0.2269(14) 0.2827(4)
C7 C 0.3175(9) 0.2247(15) 0.2261(4)
C8 C 0.3268(8) 0.0296(13) 0.1876(4)
C9 C 0.2413(8) -0.0330(14) 0.1276(4)
C10 C 0.2475(9) -0.2277(15) 0.0888(4)
C11 C 0.1445(9) -0.2270(15) 0.0317(4)
C12 C 0.0576(7) -0.0308(13) 0.0264(3)
H1 H 0.843(9) 0.037(17) 0.490(4)
H2 H 0.868(10) -0.338(17) 0.439(4)
H3 H 0.708(10) -0.344(18) 0.316(4)
H4 H 0.427(10) 0.338(17) 0.314(4)
H5 H 0.265(10) 0.319(18) 0.209(4)
H6 H 0.307(10) -0.350(17) 0.104(4)
H7 H 0.135(10) -0.346(17) 0.001(4)
C12B C -0.0576(7) 0.0308(13) -0.0264(3)
S3B S -0.10229(22) -0.1537(4) -0.09188(10)
C9B C -0.2413(8) 0.0330(14) -0.1276(4)
C8B C -0.3268(8) -0.0296(13) -0.1876(4)
S2B S -0.46671(22) 0.1548(4) -0.22400(10)
C5B C -0.5084(8) -0.0331(13) -0.2901(4)
C4B C -0.6246(8) 0.0242(15) -0.3425(4)
S1B S -0.6612(3) -0.1625(4) -0.40809(12)
C1B C -0.7998(10) 0.0117(20) -0.4455(5)
C2B C -0.8166(10) 0.2073(19) -0.4090(5)
C3B C -0.7167(15) 0.224(3) -0.3486(6)
H3B H -0.708(10) 0.344(18) -0.316(4)
H2B H -0.868(10) 0.338(17) -0.439(4)
H1B H -0.843(9) -0.037(17) -0.490(4)
C6B C -0.4211(9) -0.2269(14) -0.2827(4)
C7B C -0.3175(9) -0.2247(15) -0.2261(4)
H5B H -0.265(10) -0.319(18) -0.209(4)
H4B H -0.427(10) -0.338(17) -0.314(4)
C10B C -0.2475(9) 0.2277(15) -0.0888(4)
C11B C -0.1445(9) 0.2270(15) -0.0317(4)
H7B H -0.135(10) 0.346(17) -0.001(4)
H6B H -0.307(10) 0.350(17) -0.104(4)

#END
