# Supplementary material for: MYTHOS: A Python Interface for Surface Crystal Structure Prediction of Organic Semiconductors
Source: J Chem Inf Model. 2025 Jul 9;65(14):7619–31. doi: 10.1021/acs.jcim.5c00669 (PMC12308790; doi:10.1021/acs.jcim.5c00669)
Supplement: Supplementary file 2 [file ci5c00669_si_002.zip › supporting_material/cif/exp/PFP.cif]

####################################################################### 
# 
# This file contains crystal structure data downloaded from the 
# Cambridge Structural Database (CSD) hosted by the Cambridge 
# Crystallographic Data Centre (CCDC).
# 
# Full information about CCDC data access policies and citation 
# guidelines are available at http://www.ccdc.cam.ac.uk/access/V1 
# 
# Audit and citation data items may have been added by the CCDC. 
# Please retain this information to preserve the provenance of 
# this file and to allow appropriate attribution of the data. 
# 
#######################################################################

data___173K
_audit_block_doi                 10.5517/cc7w7x7
_database_code_depnum_ccdc_archive 'CCDC 234729'
loop_
_citation_id
_citation_doi
_citation_year
1 10.1021/ja0476258 2004
2 10.1080/15421400500365011 2006
_audit_update_record             
;
2004-03-28 deposited with the CCDC.	2025-03-17 downloaded from the CCDC.
;

#==============================================================================

# CHEMICAL DATA

_chemical_formula_sum            'C22 F14 '
_chemical_formula_moiety         'C22 F14 '
_chemical_formula_weight         530.22
_chemical_melting_point          ?

#==============================================================================

# CRYSTAL DATA
_symmetry_cell_setting           monoclinic
_symmetry_space_group_name_H-M   'P 1 21/c 1'
_symmetry_space_group_name_Hall  '-P 2ybc'
_symmetry_Int_Tables_number      14
loop_
_symmetry_equiv_pos_as_xyz
x,y,z
-x,-y,-z
-x,y+1/2,-z+1/2
x,-y+1/2,z+1/2

#------------------------------------------------------------------------------

_cell_length_a                   15.51(1)
_cell_length_b                   4.490(4)
_cell_length_c                   11.449(11)
_cell_angle_alpha                90
_cell_angle_beta                 91.567(13)
_cell_angle_gamma                90
_cell_volume                     797.0(13)
_cell_formula_units_Z            2
_cell_measurement_reflns_used    1805
_cell_measurement_theta_min      3.1
_cell_measurement_theta_max      27.5
_cell_measurement_temperature    173.1

#------------------------------------------------------------------------------

_exptl_crystal_description       platelet
_exptl_crystal_colour            blue
_exptl_crystal_size_max          0.20
_exptl_crystal_size_mid          0.10
_exptl_crystal_size_min          0.05
_exptl_crystal_density_diffrn    2.209
_exptl_crystal_density_meas      ?
_exptl_crystal_density_method    'not measured'
_exptl_crystal_F_000             516.00
_exptl_absorpt_coefficient_mu    0.244
_exptl_absorpt_correction_type   psi-scans
_exptl_absorpt_process_details   '(North, Phillips & Mathews, 1968)'
_exptl_absorpt_correction_T_min  0.854
_exptl_absorpt_correction_T_max  0.988

#==============================================================================

# EXPERIMENTAL DATA

_diffrn_radiation_type           'Mo K\a'
_diffrn_radiation_wavelength     0.7107
_diffrn_measurement_device_type  'Rigaku Saturn'
_diffrn_measurement_method       \w
_diffrn_detector_area_resol_mean 7.31
_diffrn_reflns_number            3304
_diffrn_reflns_av_R_equivalents  0.031
_diffrn_reflns_theta_max         27.47
_diffrn_measured_fraction_theta_max 0.8026
_diffrn_reflns_theta_full        27.50
_diffrn_measured_fraction_theta_full 0.8018
_diffrn_reflns_limit_h_min       -20
_diffrn_reflns_limit_h_max       20
_diffrn_reflns_limit_k_min       -5
_diffrn_reflns_limit_k_max       0
_diffrn_reflns_limit_l_min       0
_diffrn_reflns_limit_l_max       14

#==============================================================================

# REFINEMENT DATA

_refine_special_details          
;
Refinement using reflections with F^2^ > -10.0 sigma(F^2^).
The weighted     R-factor (wR) and goodness of fit (S) are based on F^2^.
R-factor (gt) are based on F. The threshold expression of
F^2^ > 2.0 sigma(F^2^) is used only for calculating R-factor (gt).
;
_reflns_number_total             1652
_reflns_number_gt                1111
_reflns_threshold_expression     F^2^>2.0\s(F^2^)
_refine_ls_structure_factor_coef Fsqd
_refine_ls_R_factor_gt           0.0640
_refine_ls_wR_factor_ref         0.2040
_refine_ls_hydrogen_treatment    ?
_refine_ls_number_reflns         1536
_refine_ls_number_parameters     163
_refine_ls_goodness_of_fit_ref   1.018
_refine_ls_weighting_scheme      calc
_refine_ls_weighting_details     
'w = 1/[0.0040Fo^2^ + 3.0000\s(Fo^2^) + 0.5000]/(4Fo^2^)'
_refine_ls_shift/su_max          0.0000
_refine_diff_density_max         0.62
_refine_diff_density_min         -0.44
_refine_ls_extinction_method     none
_refine_ls_extinction_coef       ?

loop_
_atom_type_symbol
_atom_type_description
_atom_type_scat_dispersion_real
_atom_type_scat_dispersion_imag
_atom_type_scat_source
C C 0.003 0.002
;
International Tables for Crystallography
(1992, Vol. C, Tables 4.2.6.8 and 6.1.1.4)
;
F F 0.017 0.010
;
International Tables for Crystallography
(1992, Vol. C, Tables 4.2.6.8 and 6.1.1.4)
;

#==============================================================================

# ATOMIC COORDINATES AND THERMAL PARAMETERS

loop_
_atom_site_label
_atom_site_type_symbol
_atom_site_fract_x
_atom_site_fract_y
_atom_site_fract_z
_atom_site_U_iso_or_equiv
_atom_site_adp_type
_atom_site_occupancy
_atom_site_symmetry_multiplicity
_atom_site_calc_flag
_atom_site_refinement_flags
_atom_site_disorder_assembly
_atom_site_disorder_group
F(2) F 0.97030(12) 0.7463(5) 0.9405(2) 0.0344(6) Uani 1.00 1 d . . .
F(3) F 0.94360(13) 0.3105(5) 0.7819(2) 0.0349(6) Uani 1.00 1 d . . .
F(4) F 0.78629(12) 0.0806(4) 0.7421(2) 0.0295(6) Uani 1.00 1 d . . .
F(5) F 0.62767(12) 0.0785(4) 0.7883(2) 0.0263(5) Uani 1.00 1 d . . .
F(6) F 0.52851(12) 0.9235(4) 1.1668(2) 0.0262(5) Uani 1.00 1 d . . .
F(7) F 0.68477(12) 0.9256(4) 1.1224(2) 0.0274(5) Uani 1.00 1 d . . .
F(8) F 0.84290(13) 0.9405(5) 1.0742(2) 0.0316(6) Uani 1.00 1 d . . .
C(1) C 0.8253(2) 0.7298(7) 0.9937(3) 0.0224(8) Uani 1.00 1 d . . .
C(2) C 0.8908(2) 0.6302(8) 0.9282(3) 0.0257(9) Uani 1.00 1 d . . .
C(3) C 0.8763(2) 0.4082(7) 0.8424(3) 0.0252(9) Uani 1.00 1 d . . .
C(4) C 0.7965(2) 0.2941(7) 0.8234(3) 0.0215(8) Uani 1.00 1 d . . .
C(5) C 0.7243(2) 0.3942(7) 0.8881(2) 0.0201(8) Uani 1.00 1 d . . .
C(6) C 0.6411(2) 0.2891(7) 0.8703(3) 0.0198(8) Uani 1.00 1 d . . .
C(7) C 0.5695(2) 0.3898(7) 0.9334(2) 0.0191(8) Uani 1.00 1 d . . .
C(8) C 0.5144(2) 0.7154(7) 1.0850(3) 0.0206(8) Uani 1.00 1 d . . .
C(9) C 0.5850(2) 0.6127(7) 1.0226(2) 0.0184(8) Uani 1.00 1 d . . .
C(10) C 0.6701(2) 0.7172(7) 1.0406(2) 0.0190(8) Uani 1.00 1 d . . .
C(11) C 0.7400(2) 0.6176(7) 0.9772(2) 0.0196(8) Uani 1.00 1 d . . .


loop_
_atom_site_aniso_label
_atom_site_aniso_U_11
_atom_site_aniso_U_22
_atom_site_aniso_U_33
_atom_site_aniso_U_12
_atom_site_aniso_U_13
_atom_site_aniso_U_23
F(2) 0.0288(11) 0.0365(12) 0.0378(11) -0.0064(9) 0.0022(9) -0.0024(10)
F(3) 0.0316(12) 0.0396(13) 0.0340(11) 0.0026(9) 0.0094(9) -0.0060(10)
F(4) 0.0334(12) 0.0292(12) 0.0259(10) 0.0017(9) 0.0024(9) -0.0096(9)
F(5) 0.0313(11) 0.0244(11) 0.0232(10) -0.0005(8) -0.0004(8) -0.0106(8)
F(6) 0.0292(11) 0.0252(11) 0.0242(10) -0.0033(8) -0.0010(8) -0.0132(8)
F(7) 0.0302(11) 0.0268(12) 0.0250(10) -0.0050(8) -0.0004(8) -0.0110(8)
F(8) 0.0344(12) 0.0321(12) 0.0285(10) -0.0070(9) 0.0013(9) -0.0082(9)
C(1) 0.029(2) 0.020(2) 0.018(1) -0.0028(13) -0.0014(12) -0.0024(13)
C(2) 0.027(2) 0.024(2) 0.026(2) -0.0024(13) -0.0008(13) 0.003(1)
C(3) 0.030(2) 0.024(2) 0.022(2) 0.003(1) 0.0014(13) 0.002(1)
C(4) 0.029(2) 0.019(2) 0.016(1) 0.0021(13) -0.0006(13) -0.0008(13)
C(5) 0.027(2) 0.017(2) 0.016(1) 0.0003(13) -0.0012(13) 0.0015(12)
C(6) 0.025(2) 0.019(2) 0.015(1) 0.0019(12) -0.0020(12) -0.0004(12)
C(7) 0.026(2) 0.018(2) 0.013(1) -0.0005(12) -0.0006(12) 0.0027(13)
C(8) 0.029(2) 0.016(2) 0.017(1) -0.0005(13) -0.0011(12) -0.0003(12)
C(9) 0.025(2) 0.016(2) 0.013(1) 0.0010(12) -0.0009(12) 0.0007(12)
C(10) 0.025(2) 0.017(2) 0.015(1) 0.0000(12) -0.0022(12) -0.0009(12)
C(11) 0.028(2) 0.016(2) 0.015(1) -0.0012(12) 0.0013(12) 0.0014(12)

#==============================================================================

_computing_data_collection       CrystalClear
_computing_cell_refinement       CrystalClear
_computing_data_reduction        CrystalStructure
_computing_structure_solution    SIR92
_computing_structure_refinement  CRYSTALS
_computing_publication_material  'CrystalStructure Ver. 3.5.1'
_computing_molecular_graphics    ?

#==============================================================================

# MOLECULAR GEOMETRY

_geom_special_details            
;
ENTER SPECIAL DETAILS OF THE MOLECULAR GEOMETRY
;

loop_
_geom_bond_atom_site_label_1
_geom_bond_atom_site_label_2
_geom_bond_distance
_geom_bond_publ_flag
_geom_bond_site_symmetry_1
_geom_bond_site_symmetry_2
F(2) C(2) 1.343(4) yes . .
F(3) C(3) 1.342(4) yes . .
F(4) C(4) 1.343(4) yes . .
F(5) C(6) 1.345(4) yes . .
F(6) C(8) 1.337(3) yes . .
F(7) C(10) 1.339(3) yes . .
F(8) C(1) 1.343(4) yes . .
C(1) C(2) 1.355(5) yes . .
C(1) C(11) 1.423(4) yes . .
C(2) C(3) 1.413(5) yes . .
C(3) C(4) 1.352(5) yes . .
C(4) C(5) 1.431(4) yes . .
C(5) C(6) 1.383(4) yes . .
C(5) C(11) 1.447(4) yes . .
C(6) C(7) 1.415(4) yes . .
C(7) C(9) 1.445(4) yes . .
C(8) C(9) 1.402(4) yes . .
C(9) C(10) 1.411(4) yes . .
C(10) C(11) 1.394(4) yes . .

loop_
_geom_angle_atom_site_label_1
_geom_angle_atom_site_label_2
_geom_angle_atom_site_label_3
_geom_angle
_geom_angle_publ_flag
_geom_angle_site_symmetry_1
_geom_angle_site_symmetry_2
_geom_angle_site_symmetry_3
C(2) C(1) C(11) 121.2(3) yes . . .
C(2) C(1) F(8) 118.1(3) yes . . .
C(11) C(1) F(8) 120.7(3) yes . . .
C(3) C(2) F(2) 118.3(3) yes . . .
C(3) C(2) C(1) 120.7(3) yes . . .
F(2) C(2) C(1) 120.9(3) yes . . .
C(4) C(3) F(3) 121.0(3) yes . . .
C(4) C(3) C(2) 120.4(3) yes . . .
F(3) C(3) C(2) 118.6(3) yes . . .
C(5) C(4) F(4) 120.2(3) yes . . .
C(5) C(4) C(3) 121.6(3) yes . . .
F(4) C(4) C(3) 118.2(3) yes . . .
C(6) C(5) C(11) 118.5(3) yes . . .
C(6) C(5) C(4) 123.8(3) yes . . .
C(11) C(5) C(4) 117.6(3) yes . . .
C(7) C(6) F(5) 118.1(3) yes . . .
C(7) C(6) C(5) 123.9(3) yes . . .
F(5) C(6) C(5) 117.9(3) yes . . .
C(9) C(7) C(6) 117.6(3) yes . . .
C(9) C(8) F(6) 118.1(3) yes . . .
C(10) C(9) C(7) 118.1(3) yes . . .
C(10) C(9) C(8) 123.8(3) yes . . .
C(7) C(9) C(8) 118.1(3) yes . . .
C(11) C(10) F(7) 118.0(3) yes . . .
C(11) C(10) C(9) 123.7(3) yes . . .
F(7) C(10) C(9) 118.4(3) yes . . .
C(1) C(11) C(5) 118.4(3) yes . . .
C(1) C(11) C(10) 123.4(3) yes . . .
C(5) C(11) C(10) 118.2(3) yes . . .

loop_
_geom_torsion_atom_site_label_1
_geom_torsion_atom_site_label_2
_geom_torsion_atom_site_label_3
_geom_torsion_atom_site_label_4
_geom_torsion
_geom_torsion_publ_flag
_geom_torsion_site_symmetry_1
_geom_torsion_site_symmetry_2
_geom_torsion_site_symmetry_3
_geom_torsion_site_symmetry_4
F(8) C(1) C(2) F(2) -2.3(5) yes . . . .
F(8) C(1) C(2) C(3) 179.8(3) yes . . . .
C(11) C(1) C(2) F(2) 177.0(3) yes . . . .
C(11) C(1) C(2) C(3) -0.9(5) yes . . . .
F(8) C(1) C(11) C(5) 179.0(3) yes . . . .
F(8) C(1) C(11) C(10) 0.7(5) yes . . . .
C(2) C(1) C(11) C(5) -0.3(4) yes . . . .
C(2) C(1) C(11) C(10) -178.6(3) yes . . . .
F(2) C(2) C(3) F(3) 3.9(5) yes . . . .
F(2) C(2) C(3) C(4) -177.1(3) yes . . . .
C(1) C(2) C(3) F(3) -178.2(3) yes . . . .
C(1) C(2) C(3) C(4) 0.8(5) yes . . . .
F(3) C(3) C(4) F(4) -0.1(5) yes . . . .
F(3) C(3) C(4) C(5) 179.4(3) yes . . . .
C(2) C(3) C(4) F(4) -179.0(3) yes . . . .
C(2) C(3) C(4) C(5) 0.5(5) yes . . . .
F(4) C(4) C(5) C(6) -1.8(5) yes . . . .
F(4) C(4) C(5) C(11) 177.9(3) yes . . . .
C(3) C(4) C(5) C(6) 178.6(3) yes . . . .
C(3) C(4) C(5) C(11) -1.6(4) yes . . . .
C(4) C(5) C(6) F(5) 0.7(4) yes . . . .
C(4) C(5) C(6) C(7) -179.4(3) yes . . . .
C(11) C(5) C(6) F(5) -179.1(3) yes . . . .
C(11) C(5) C(6) C(7) 0.9(5) yes . . . .
C(4) C(5) C(11) C(1) 1.5(4) yes . . . .
C(4) C(5) C(11) C(10) 179.9(3) yes . . . .
C(6) C(5) C(11) C(1) -178.7(3) yes . . . .
C(6) C(5) C(11) C(10) -0.3(4) yes . . . .
F(5) C(6) C(7) C(9) 179.0(3) yes . . . .
C(5) C(6) C(7) C(9) -0.9(4) yes . . . .
C(6) C(7) C(9) C(8) 179.6(3) yes . . . .
C(6) C(7) C(9) C(10) 0.4(4) yes . . . .
F(6) C(8) C(9) C(7) -179.4(3) yes . . . .
F(6) C(8) C(9) C(10) -0.3(5) yes . . . .
C(7) C(9) C(10) F(7) 179.4(2) yes . . . .
C(7) C(9) C(10) C(11) 0.0(4) yes . . . .
C(8) C(9) C(10) F(7) 0.3(4) yes . . . .
C(8) C(9) C(10) C(11) -179.1(3) yes . . . .
F(7) C(10) C(11) C(1) -1.2(5) yes . . . .
F(7) C(10) C(11) C(5) -179.5(3) yes . . . .
C(9) C(10) C(11) C(1) 178.2(3) yes . . . .
C(9) C(10) C(11) C(5) -0.1(4) yes . . . .

loop_
_geom_contact_atom_site_label_1
_geom_contact_atom_site_label_2
_geom_contact_distance
_geom_contact_publ_flag
_geom_contact_site_symmetry_1
_geom_contact_site_symmetry_2
F(2) F(3) 2.694(3) yes . 55501
F(2) F(3) 3.138(3) yes . 56501
F(2) F(4) 3.899(3) yes . 56501
F(2) F(8) 2.678(3) yes . 55501
F(2) C(1) 2.347(4) yes . 55501
F(2) C(3) 2.367(4) yes . 55501
F(2) C(3) 3.483(4) yes . 56501
F(2) C(4) 3.604(4) yes . 55501
F(2) C(4) 3.862(4) yes . 56501
F(2) C(11) 3.654(4) yes . 55501
F(3) F(2) 3.138(3) yes . 54501
F(3) F(2) 2.694(3) yes . 55501
F(3) F(4) 2.677(3) yes . 55501
F(3) C(1) 3.611(4) yes . 55501
F(3) C(2) 3.590(4) yes . 54501
F(3) C(2) 2.370(4) yes . 55501
F(3) C(4) 2.344(4) yes . 55501
F(3) C(5) 3.662(4) yes . 55501
F(4) F(2) 3.899(3) yes . 54501
F(4) F(3) 2.677(3) yes . 55501
F(4) F(5) 2.531(3) yes . 55501
F(4) F(8) 3.929(3) yes . 54501
F(4) C(1) 3.324(4) yes . 54501
F(4) C(2) 3.326(4) yes . 54501
F(4) C(2) 3.615(4) yes . 55501
F(4) C(3) 3.506(4) yes . 54501
F(4) C(3) 2.312(4) yes . 55501
F(4) C(4) 3.654(4) yes . 54501
F(4) C(5) 3.647(4) yes . 54501
F(4) C(5) 2.405(4) yes . 55501
F(4) C(6) 2.878(4) yes . 55501
F(4) C(11) 3.491(3) yes . 54501
F(4) C(11) 3.699(3) yes . 55501
F(5) F(4) 2.531(3) yes . 55501
F(5) F(7) 3.962(2) yes . 54501
F(5) C(4) 2.810(4) yes . 55501
F(5) C(5) 3.592(4) yes . 54501
F(5) C(5) 2.338(4) yes . 55501
F(5) C(6) 3.671(4) yes . 54501
F(5) C(7) 3.636(4) yes . 54501
F(5) C(7) 2.368(3) yes . 55501
F(5) C(9) 3.479(3) yes . 54501
F(5) C(9) 3.671(3) yes . 55501
F(5) C(10) 3.362(3) yes . 54501
F(5) C(11) 3.434(3) yes . 54501
F(5) C(11) 3.656(3) yes . 55501
F(6) F(5) 3.044(3) yes . 55504
F(6) F(5) 3.030(3) yes . 56504
F(6) F(7) 2.490(3) yes . 55501
F(6) C(5) 3.986(3) yes . 56504
F(6) C(6) 3.150(3) yes . 56504
F(6) C(7) 3.659(3) yes . 55501
F(6) C(7) 3.468(3) yes . 56501
F(6) C(7) 3.212(3) yes . 56504
F(6) C(8) 3.682(4) yes . 56501
F(6) C(9) 2.350(3) yes . 55501
F(6) C(9) 3.626(3) yes . 56501
F(6) C(10) 2.818(4) yes . 55501
F(7) F(4) 3.067(3) yes . 55504
F(7) F(4) 3.026(3) yes . 56504
F(7) F(5) 3.962(2) yes . 56501
F(7) F(5) 3.100(3) yes . 55504
F(7) F(5) 3.073(3) yes . 56504
F(7) F(6) 2.490(3) yes . 55501
F(7) F(8) 2.530(3) yes . 55501
F(7) C(1) 2.805(4) yes . 55501
F(7) C(3) 3.914(4) yes . 56504
F(7) C(4) 3.109(3) yes . 56504
F(7) C(5) 3.655(3) yes . 55501
F(7) C(5) 3.477(3) yes . 56501
F(7) C(5) 3.190(3) yes . 56504
F(7) C(6) 3.368(3) yes . 56501
F(7) C(6) 3.203(3) yes . 56504
F(7) C(7) 3.668(3) yes . 55501
F(7) C(7) 3.466(3) yes . 56501
F(7) C(8) 2.828(4) yes . 55501
F(7) C(9) 2.362(3) yes . 55501
F(7) C(9) 3.622(4) yes . 56501
F(7) C(10) 3.681(4) yes . 56501
F(7) C(11) 2.342(3) yes . 55501
F(7) C(11) 3.637(4) yes . 56501
F(8) F(2) 2.678(3) yes . 55501
F(8) F(3) 3.023(3) yes . 56504
F(8) F(4) 3.929(3) yes . 56501
F(8) F(4) 3.168(3) yes . 55504
F(8) F(4) 3.031(3) yes . 56504
F(8) F(7) 2.530(3) yes . 55501
F(8) C(1) 3.670(4) yes . 56501
F(8) C(2) 2.314(4) yes . 55501
F(8) C(2) 3.606(4) yes . 56501
F(8) C(3) 3.619(4) yes . 55501
F(8) C(3) 3.435(4) yes . 56501
F(8) C(3) 3.174(4) yes . 56504
F(8) C(4) 3.342(3) yes . 56501
F(8) C(4) 3.193(3) yes . 56504
F(8) C(5) 3.705(4) yes . 55501
F(8) C(5) 3.444(4) yes . 56501
F(8) C(10) 2.877(4) yes . 55501
F(8) C(11) 2.405(4) yes . 55501
F(8) C(11) 3.595(4) yes . 56501
C(1) F(2) 2.347(4) yes . 55501
C(1) F(3) 3.611(4) yes . 55501
C(1) F(4) 3.324(4) yes . 56501
C(1) F(4) 3.239(4) yes . 55504
C(1) F(7) 2.805(4) yes . 55501
C(1) F(8) 3.670(4) yes . 54501
C(1) C(3) 2.406(4) yes . 55501
C(1) C(3) 3.603(5) yes . 56501
C(1) C(4) 2.789(4) yes . 55501
C(1) C(4) 3.221(4) yes . 56501
C(1) C(5) 2.466(4) yes . 55501
C(1) C(5) 3.565(4) yes . 56501
C(1) C(6) 3.721(4) yes . 55501
C(1) C(9) 3.787(5) yes . 55501
C(1) C(10) 2.481(5) yes . 55501
C(2) F(3) 2.370(4) yes . 55501
C(2) F(3) 3.590(4) yes . 56501
C(2) F(4) 3.615(4) yes . 55501
C(2) F(4) 3.326(4) yes . 56501
C(2) F(8) 3.606(4) yes . 54501
C(2) F(8) 2.314(4) yes . 55501
C(2) C(3) 3.634(5) yes . 56501
C(2) C(4) 2.399(5) yes . 55501
C(2) C(4) 3.517(5) yes . 56501
C(2) C(5) 2.817(5) yes . 55501
C(2) C(10) 3.709(5) yes . 55501
C(2) C(11) 2.420(5) yes . 55501
C(3) F(2) 3.483(4) yes . 54501
C(3) F(2) 2.367(4) yes . 55501
C(3) F(4) 2.312(4) yes . 55501
C(3) F(4) 3.506(4) yes . 56501
C(3) F(8) 3.435(4) yes . 54501
C(3) F(8) 3.619(4) yes . 55501
C(3) C(1) 3.603(5) yes . 54501
C(3) C(1) 2.406(4) yes . 55501
C(3) C(2) 3.634(5) yes . 54501
C(3) C(5) 2.430(5) yes . 55501
C(3) C(6) 3.709(5) yes . 55501
C(3) C(11) 2.814(5) yes . 55501
C(4) F(2) 3.862(4) yes . 54501
C(4) F(2) 3.604(4) yes . 55501
C(4) F(3) 2.344(4) yes . 55501
C(4) F(4) 3.654(4) yes . 56501
C(4) F(5) 2.810(4) yes . 55501
C(4) F(8) 3.342(3) yes . 54501
C(4) C(1) 3.221(4) yes . 54501
C(4) C(1) 2.789(4) yes . 55501
C(4) C(2) 3.517(5) yes . 54501
C(4) C(2) 2.399(5) yes . 55501
C(4) C(6) 2.483(5) yes . 55501
C(4) C(7) 3.796(4) yes . 55501
C(4) C(10) 3.728(4) yes . 55501
C(4) C(11) 3.631(4) yes . 54501
C(4) C(11) 2.463(4) yes . 55501
C(5) F(3) 3.662(4) yes . 55501
C(5) F(4) 2.405(4) yes . 55501
C(5) F(4) 3.647(4) yes . 56501
C(5) F(5) 2.338(4) yes . 55501
C(5) F(5) 3.592(4) yes . 56501
C(5) F(7) 3.477(3) yes . 54501
C(5) F(7) 3.655(3) yes . 55501
C(5) F(8) 3.444(4) yes . 54501
C(5) F(8) 3.705(4) yes . 55501
C(5) C(1) 3.565(4) yes . 54501
C(5) C(1) 2.466(4) yes . 55501
C(5) C(2) 2.817(5) yes . 55501
C(5) C(3) 2.430(5) yes . 55501
C(5) C(7) 2.470(4) yes . 55501
C(5) C(9) 2.861(4) yes . 55501
C(5) C(10) 3.616(4) yes . 54501
C(5) C(10) 2.438(4) yes . 55501
C(5) C(11) 3.640(4) yes . 54501
C(6) F(4) 2.878(4) yes . 55501
C(6) F(5) 3.671(4) yes . 56501
C(6) F(7) 3.368(3) yes . 54501
C(6) C(1) 3.721(4) yes . 55501
C(6) C(3) 3.709(5) yes . 55501
C(6) C(4) 2.483(5) yes . 55501
C(6) C(8) 3.719(4) yes . 55501
C(6) C(9) 3.620(4) yes . 54501
C(6) C(9) 2.447(4) yes . 55501
C(6) C(10) 3.248(4) yes . 54501
C(6) C(10) 2.766(4) yes . 55501
C(6) C(11) 3.583(4) yes . 54501
C(6) C(11) 2.433(4) yes . 55501
C(7) F(5) 2.368(3) yes . 55501
C(7) F(5) 3.636(4) yes . 56501
C(7) F(6) 3.468(3) yes . 54501
C(7) F(6) 3.659(3) yes . 55501
C(7) F(7) 3.466(3) yes . 54501
C(7) F(7) 3.668(3) yes . 55501
C(7) C(4) 3.796(4) yes . 55501
C(7) C(5) 2.470(4) yes . 55501
C(7) C(8) 3.605(4) yes . 54501
C(7) C(8) 2.442(4) yes . 55501
C(7) C(9) 3.642(4) yes . 54501
C(7) C(10) 3.600(4) yes . 54501
C(7) C(10) 2.449(4) yes . 55501
C(7) C(11) 2.866(4) yes . 55501
C(8) F(5) 3.166(3) yes . 55504
C(8) F(6) 3.682(4) yes . 54501
C(8) F(7) 2.828(4) yes . 55501
C(8) C(6) 3.719(4) yes . 55501
C(8) C(7) 2.442(4) yes . 55501
C(8) C(7) 3.605(4) yes . 56501
C(8) C(10) 2.482(4) yes . 55501
C(8) C(11) 3.768(4) yes . 55501
C(9) F(5) 3.671(3) yes . 55501
C(9) F(5) 3.479(3) yes . 56501
C(9) F(5) 3.213(3) yes . 55504
C(9) F(6) 3.626(3) yes . 54501
C(9) F(6) 2.350(3) yes . 55501
C(9) F(7) 3.622(4) yes . 54501
C(9) F(7) 2.362(3) yes . 55501
C(9) C(1) 3.787(5) yes . 55501
C(9) C(5) 2.861(4) yes . 55501
C(9) C(6) 2.447(4) yes . 55501
C(9) C(6) 3.620(4) yes . 56501
C(9) C(7) 3.642(4) yes . 56501
C(9) C(11) 2.473(4) yes . 55501
C(10) F(4) 3.183(3) yes . 55504
C(10) F(5) 3.362(3) yes . 56501
C(10) F(5) 3.216(3) yes . 55504
C(10) F(6) 2.818(4) yes . 55501
C(10) F(7) 3.681(4) yes . 54501
C(10) F(8) 2.877(4) yes . 55501
C(10) C(1) 2.481(5) yes . 55501
C(10) C(2) 3.709(5) yes . 55501
C(10) C(4) 3.728(4) yes . 55501
C(10) C(5) 2.438(4) yes . 55501
C(10) C(5) 3.616(4) yes . 56501
C(10) C(6) 2.766(4) yes . 55501
C(10) C(6) 3.248(4) yes . 56501
C(10) C(7) 2.449(4) yes . 55501
C(10) C(7) 3.600(4) yes . 56501
C(10) C(8) 2.482(4) yes . 55501
C(11) F(2) 3.654(4) yes . 55501
C(11) F(4) 3.699(3) yes . 55501
C(11) F(4) 3.491(3) yes . 56501
C(11) F(4) 3.223(3) yes . 55504
C(11) F(5) 3.656(3) yes . 55501
C(11) F(5) 3.434(3) yes . 56501
C(11) F(7) 3.637(4) yes . 54501
C(11) F(7) 2.342(3) yes . 55501
C(11) F(8) 3.595(4) yes . 54501
C(11) F(8) 2.405(4) yes . 55501
C(11) C(2) 2.420(5) yes . 55501
C(11) C(3) 2.814(5) yes . 55501
C(11) C(4) 2.463(4) yes . 55501
C(11) C(4) 3.631(4) yes . 56501
C(11) C(5) 3.640(4) yes . 56501
C(11) C(6) 2.433(4) yes . 55501
C(11) C(6) 3.583(4) yes . 56501
C(11) C(7) 2.866(4) yes . 55501
C(11) C(8) 3.768(4) yes . 55501
C(11) C(9) 2.473(4) yes . 55501

#==============================================================================

# Additional structures and associated data_? identifiers
# should be added at this point if there is more than one
# structure analysis in the CIF.

#==============================================================================

#     End of CIF

#==============================================================================
