# Supplementary material for: MYTHOS: A Python Interface for Surface Crystal Structure Prediction of Organic Semiconductors
Source: J Chem Inf Model. 2025 Jul 9;65(14):7619–31. doi: 10.1021/acs.jcim.5c00669 (PMC12308790; doi:10.1021/acs.jcim.5c00669)
Supplement: Supplementary file 2 [file ci5c00669_si_002.zip › supporting_material/cif/exp/DCV2.cif]

data_RFI20086
_audit_creation_date               2020-11-18
_audit_creation_method
;
Olex2 1.3
(compiled Nov 21 2019 18:26:39 for OlexSys, GUI svn.r6003)
;
_audit_contact_author_address      ?
_audit_contact_author_email        ?
_audit_contact_author_name         ''
_audit_contact_author_phone        ?
_publ_contact_author_id_orcid      ?
_publ_section_references
;
Bourhis, L.J., Dolomanov, O.V., Gildea, R.J., Howard, J.A.K., Puschmann, H.
 (2015). Acta Cryst. A71, 59-75.

Dolomanov, O.V., Bourhis, L.J., Gildea, R.J, Howard, J.A.K. & Puschmann, H.
 (2009), J. Appl. Cryst. 42, 339-341.
;
_chemical_formula_moiety           'C25 H15 N5 O2 S'
_chemical_formula_sum              'C25 H15 N5 O2 S'
_chemical_formula_weight           449.496
_chemical_absolute_configuration   unk
_chemical_oxdiff_formula           'C25 H15 N5 O2 S'
loop_
  _atom_type_symbol
  _atom_type_scat_dispersion_real
  _atom_type_scat_dispersion_imag
  _atom_type_scat_Cromer_Mann_a1
  _atom_type_scat_Cromer_Mann_a2
  _atom_type_scat_Cromer_Mann_a3
  _atom_type_scat_Cromer_Mann_a4
  _atom_type_scat_Cromer_Mann_b1
  _atom_type_scat_Cromer_Mann_b2
  _atom_type_scat_Cromer_Mann_b3
  _atom_type_scat_Cromer_Mann_b4
  _atom_type_scat_Cromer_Mann_c
  _atom_type_scat_source
  _atom_type_scat_dispersion_source
 H 0.00000 0.00000 0.49300 0.32291 0.14019 0.04081 10.51090 26.12570 3.14236
 57.79970 0.0030380000826
 'International Tables Volume C Table 6.1.1.4 (pp. 500-502)'
 'Henke, Gullikson and Davis, At. Data and Nucl. Data Tables, 1993, 54, 2'
 C 0.01920 0.00962 2.31000 1.02000 1.58860 0.86500 20.84390 10.20750 0.56870
 51.65120 0.215599998832
 'International Tables Volume C Table 6.1.1.4 (pp. 500-502)'
 'Henke, Gullikson and Davis, At. Data and Nucl. Data Tables, 1993, 54, 2'
 S 0.33537 0.55136 6.90530 5.20340 1.43790 1.58630 1.46790 22.21510 0.25360
 56.17200 0.866900026798
 'International Tables Volume C Table 6.1.1.4 (pp. 500-502)'
 'Henke, Gullikson and Davis, At. Data and Nucl. Data Tables, 1993, 54, 2'
 O 0.05239 0.03377 3.04850 2.28680 1.54630 0.86700 13.27710 5.70110 0.32390
 32.90890 0.250800013542
 'International Tables Volume C Table 6.1.1.4 (pp. 500-502)'
 'Henke, Gullikson and Davis, At. Data and Nucl. Data Tables, 1993, 54, 2'
 N 0.03256 0.01839 12.21260 3.13220 2.01250 1.16630 0.00570 9.89330 28.99750
 0.58260 -11.5290002823
 'International Tables Volume C Table 6.1.1.4 (pp. 500-502)'
 'Henke, Gullikson and Davis, At. Data and Nucl. Data Tables, 1993, 54, 2'

_space_group_crystal_system        'monoclinic'
_space_group_IT_number             4
_space_group_name_H-M_alt          'P 1 21 1'
_space_group_name_Hall             ' P 2yb'
loop_
  _space_group_symop_id
  _space_group_symop_operation_xyz
 1 x,y,z
 2 -x,y+1/2,-z

_symmetry_Int_Tables_number        4
_cell_length_a                     8.6994(3)
_cell_length_b                     6.8231(4)
_cell_length_c                     17.5316(9)
_cell_angle_alpha                  90
_cell_angle_beta                   90.823(4)
_cell_angle_gamma                  90
_cell_volume                       1040.51(8)
_cell_formula_units_Z              2
_cell_measurement_reflns_used      1376
_cell_measurement_temperature      150.2(7)
_cell_measurement_theta_max        72.2740
_cell_measurement_theta_min        5.0600
_exptl_absorpt_coefficient_mu      1.673
_exptl_absorpt_correction_T_max    1.000
_exptl_absorpt_correction_T_min    0.730
_exptl_absorpt_correction_type     gaussian
_exptl_absorpt_process_details
;
CrysAlisPro 1.171.40.82a (Rigaku Oxford Diffraction, 2020)
Numerical absorption correction based on gaussian integration over
a multifaceted crystal model
Empirical absorption correction using spherical harmonics,
implemented in SCALE3 ABSPACK scaling algorithm.
;
_exptl_crystal_colour              'metallic dark black'
_exptl_crystal_density_diffrn      1.435
_exptl_crystal_description         needle
_exptl_crystal_F_000               466.087
loop_
  _exptl_crystal_face_index_h
  _exptl_crystal_face_index_k
  _exptl_crystal_face_index_l
  _exptl_crystal_face_perp_dist
 0 -4 5 0.0354
 0 4 -4 0.0415
 -6 1 1 0.1027
 6 0 -1 0.1086
 1 2 10 0.0361
 -1 -2 -10 0.0462
 -1 -4 -2 0.0410
 1 4 3 0.0394
 1 -1 -11 0.0679
 -1 2 10 0.0469
 -1 4 4 0.0522

_exptl_crystal_size_max            0.216
_exptl_crystal_size_mid            0.118
_exptl_crystal_size_min            0.084
loop_
  _exptl_oxdiff_crystal_face_indexfrac_h
  _exptl_oxdiff_crystal_face_indexfrac_k
  _exptl_oxdiff_crystal_face_indexfrac_l
  _exptl_oxdiff_crystal_face_x
  _exptl_oxdiff_crystal_face_y
  _exptl_oxdiff_crystal_face_z
 -0.2812 -4.0541 4.5588 -0.1963 -0.1391 -0.9706
 -0.1389 4.0756 -4.4471 0.1358 0.0975 0.9859
 -5.5646 0.6719 1.0529 -0.7870 -0.5412 0.2962
 5.5966 -0.2911 -1.4828 0.8062 0.5549 -0.2052
 0.6903 1.9400 10.1123 0.5665 -0.8223 0.0545
 -0.6200 -2.1781 -9.8099 -0.5634 0.8181 -0.1156
 -0.5548 -4.3303 -2.1319 -0.4691 0.3623 -0.8054
 0.9150 4.1535 3.4879 0.5550 -0.4277 0.7135
 0.8103 -0.8275 -11.0773 -0.2814 0.9472 0.1539
 -1.1745 2.2505 9.5457 0.2801 -0.9388 0.2005
 -1.4391 3.9252 4.4651 0.2014 -0.6681 0.7163

_diffrn_reflns_av_R_equivalents    0.0235
_diffrn_reflns_av_unetI/netI       0.0443
_diffrn_reflns_Laue_measured_fraction_full  0.9971
_diffrn_reflns_Laue_measured_fraction_max  0.9665
_diffrn_reflns_limit_h_max         10
_diffrn_reflns_limit_h_min         -10
_diffrn_reflns_limit_k_max         8
_diffrn_reflns_limit_k_min         -5
_diffrn_reflns_limit_l_max         21
_diffrn_reflns_limit_l_min         -17
_diffrn_reflns_number              3911
_diffrn_reflns_point_group_measured_fraction_full  0.6959
_diffrn_reflns_point_group_measured_fraction_max  0.6640
_diffrn_reflns_theta_full          67.6840
_diffrn_reflns_theta_max           72.87
_diffrn_reflns_theta_min           5.05
_diffrn_ambient_environment        N~2~
_diffrn_ambient_temperature        150.2(7)
_diffrn_detector                   'CCD plate'
_diffrn_detector_area_resol_mean   10.3385
_diffrn_detector_type              Atlas
_diffrn_measured_fraction_theta_full  0.9971
_diffrn_measured_fraction_theta_max  0.9665
_diffrn_measurement_details
;
List of Runs (angles in degrees, time in seconds):

  # Type    Start    End  Width  t~exp~   \w     \q     \k     \f   Frames
--------------------------------------------------------------------------
  1  \w    -32.00  -6.00   1.00    1.49    --  -43.06 125.00  90.00   26
  2  \w   -111.00 -21.00   1.00    1.49    --  -43.06 -38.00 -60.00   90
  3  \w   -110.00 -32.00   1.00    1.49    --  -43.06 -38.00  30.00   78
  4  \w    130.00 170.00   1.00    5.93    --  104.94 125.00-180.00   40
  5  \w     35.00 101.00   1.00    5.93    --  104.94-125.00  60.00   66
  6  \w     34.00  94.00   1.00    5.93    --  104.94-125.00   0.00   60
  7  \w     30.00 151.00   1.00    5.93    --  104.94 -15.00 120.00  121
  8  \w     53.00 131.00   1.00    5.93    --  104.94  15.00-180.00   78
  9  \w    140.00 173.00   1.00    5.93    --  104.94  77.00 120.00   33
;
_diffrn_measurement_device         'four-circle diffractometer'
_diffrn_measurement_device_type    'SuperNova, Dual, Cu at home/near, Atlas'
_diffrn_measurement_method         '\w scans'
_diffrn_orient_matrix_type        
 'CrysAlisPro convention (1999,Acta A55,543-557)'
_diffrn_orient_matrix_UB_11        0.1561639000
_diffrn_orient_matrix_UB_12        0.0728735000
_diffrn_orient_matrix_UB_13        0.0313799000
_diffrn_orient_matrix_UB_21        0.0761547000
_diffrn_orient_matrix_UB_22        -0.0561332000
_diffrn_orient_matrix_UB_23        -0.0757426000
_diffrn_orient_matrix_UB_31        -0.0343626000
_diffrn_orient_matrix_UB_32        0.2060483000
_diffrn_orient_matrix_UB_33        -0.0317958000
_diffrn_radiation_monochromator    mirror
_diffrn_radiation_probe            x-ray
_diffrn_radiation_type             'Cu K\a'
_diffrn_radiation_wavelength       1.54184
_diffrn_source                     'micro-focus sealed X-ray tube'
_diffrn_source_type                'SuperNova (Cu) X-ray Source'
_reflns_Friedel_coverage           0.303
_reflns_limit_h_max                10
_reflns_limit_h_min                -10
_reflns_limit_k_max                8
_reflns_limit_k_min                -5
_reflns_limit_l_max                21
_reflns_limit_l_min                -20
_reflns_number_gt                  2258
_reflns_number_total               2770
_reflns_odcompleteness_completeness  99.85
_reflns_odcompleteness_iscentric   1
_reflns_odcompleteness_theta       66.97
_reflns_threshold_expression       I>=2u(I)
_computing_cell_refinement         'CrysAlisPro 1.171.40.82a (Rigaku OD, 2020)'
_computing_data_collection         'CrysAlisPro 1.171.40.82a (Rigaku OD, 2020)'
_computing_data_reduction          'CrysAlisPro 1.171.40.82a (Rigaku OD, 2020)'
_computing_molecular_graphics      'Olex2 1.3 (Dolomanov et al., 2009)'
_computing_publication_material    'Olex2 1.3 (Dolomanov et al., 2009)'
_computing_structure_refinement    'olex2.refine 1.3 (Bourhis et al., 2015)'
_computing_structure_solution      'olex2.solve 1.3 (Bourhis et al., 2015)'
_refine_diff_density_max           0.2831
_refine_diff_density_min           -0.1898
_refine_diff_density_rms           0.0492
_refine_ls_abs_structure_details  
 'Flack, H. D. (1983). Acta Cryst. A39, 876-881.'
_refine_ls_abs_structure_Flack     0.23(8)
_refine_ls_d_res_high              0.8067
_refine_ls_d_res_low               8.7649
_refine_ls_goodness_of_fit_ref     1.0223
_refine_ls_hydrogen_treatment      constr
_refine_ls_matrix_type             full
_refine_ls_number_constraints      26
_refine_ls_number_parameters       300
_refine_ls_number_reflns           2770
_refine_ls_number_restraints       1
_refine_ls_R_factor_all            0.0579
_refine_ls_R_factor_gt             0.0450
_refine_ls_restrained_S_all        1.0223
_refine_ls_shift/su_max            150.7430
_refine_ls_shift/su_mean           3.2997
_refine_ls_structure_factor_coef   Fsqd
_refine_ls_weighting_details      
 'w=1/[\s^2^(Fo^2^)+(0.1P)^2^] where P=(Fo^2^+2Fc^2^)/3'
_refine_ls_weighting_scheme        calc
_refine_ls_wR_factor_gt            0.1304
_refine_ls_wR_factor_ref           0.1475
_olex2_refinement_description
;
1. Fixed Uiso
 At 1.2 times of:
  All C(H) groups
 At 1.5 times of:
  All C(H,H,H) groups
2.a Ternary CH refined with riding coordinates:
 C1e(H1e)
2.b Aromatic/amide H refined with riding coordinates:
 C23(H23), C7(H7), C24(H24), C22(H22), C10(H10), C14(H14), C1a(H1a), C1b(H1b)
2.c Idealised Me refined as rotating group:
 C21(H21a,H21b,H21c), C20(H20a,H20b,H20c)
;
_atom_sites_solution_primary       iterative
loop_
  _atom_site_label
  _atom_site_type_symbol
  _atom_site_fract_x
  _atom_site_fract_y
  _atom_site_fract_z
  _atom_site_U_iso_or_equiv
  _atom_site_adp_type
  _atom_site_occupancy
  _atom_site_refinement_flags_posn
 S1 S 0.87041(7) 0.2510(5) 0.66597(4) 0.0367(2) Uani 1.000000 .
 O2 O 0.4667(2) 0.2525(11) 0.96837(10) 0.0282(4) Uani 1.000000 .
 O1 O 0.8572(2) 0.2552(14) 0.49903(11) 0.0363(5) Uani 1.000000 .
 N7 N 0.5249(3) 0.2522(15) 0.79676(12) 0.0292(5) Uani 1.000000 .
 C4 C 0.4884(3) 0.2478(17) 1.04709(15) 0.0294(6) Uani 1.000000 .
 C23 C 0.3615(3) 0.2511(16) 1.09567(15) 0.0292(6) Uani 1.000000 .
 C5 C 0.6326(3) 0.2510(16) 0.85603(15) 0.0273(5) Uani 1.000000 .
 N5 N 0.0016(3) 0.2498(19) 1.18023(16) 0.0448(7) Uani 1.000000 .
 N6 N 1.3386(3) 0.2498(17) 0.29906(16) 0.0444(7) Uani 1.000000 .
 C7 C 0.7194(3) 0.2495(19) 0.99390(16) 0.0363(7) Uani 1.000000 .
 C24 C 0.9713(3) 0.250(2) 0.37514(16) 0.0384(7) Uani 1.000000 .
 C8 C 0.7131(3) 0.2546(19) 0.52821(17) 0.0373(7) Uani 1.000000 .
 C22 C 0.5689(3) 0.2528(18) 0.65095(15) 0.0323(6) Uani 1.000000 .
 C9 C 0.6092(3) 0.2492(14) 0.93672(15) 0.0267(6) Uani 1.000000 .
 C10 C 0.6435(3) 0.249(2) 1.06292(16) 0.0362(7) Uani 1.000000 .
 N4 N 1.2178(3) 0.257(2) 0.53822(17) 0.0526(9) Uani 1.000000 .
 C11 C 0.0949(3) 0.2523(16) 1.13453(16) 0.0341(7) Uani 1.000000 .
 C12 C 0.6036(3) 0.2480(17) 0.72962(16) 0.0296(6) Uani 1.000000 .
 C13 C 1.2419(3) 0.2481(17) 0.34290(18) 0.0371(7) Uani 1.000000 .
 C14 C 0.7812(3) 0.2482(17) 0.82563(16) 0.0313(6) Uani 1.000000 .
 C15 C 0.2090(3) 0.2507(17) 1.07671(15) 0.0316(6) Uani 1.000000 .
 C16 C 0.7021(3) 0.2538(19) 0.60979(16) 0.0350(6) Uani 1.000000 .
 C17 C 1.1218(3) 0.2529(19) 0.39834(16) 0.0374(7) Uani 1.000000 .
 C18 C 0.8394(4) 0.254(2) 0.42089(16) 0.0402(7) Uani 1.000000 .
 C19 C 1.1718(3) 0.249(2) 0.47709(19) 0.0412(8) Uani 1.000000 .
 C1a C 0.6860(4) 0.255(2) 0.40255(17) 0.0457(9) Uani 1.000000 .
 C1b C 0.6055(3) 0.251(2) 0.47093(16) 0.0434(8) Uani 1.000000 .
 C1c C 0.7613(3) 0.2481(19) 0.74721(16) 0.0307(6) Uani 1.000000 .
 N N 0.1001(3) 0.270(3) 0.93977(18) 0.0662(19) Uani 1.000000 .
 C21 C 0.2854(16) 0.0770(19) 0.7669(8) 0.067(3) Uani 1.000000 .
 C1d C 0.1510(3) 0.246(2) 1.00010(18) 0.0430(9) Uani 1.000000 .
 C1e C 0.3565(3) 0.249(2) 0.80193(16) 0.0403(8) Uani 1.000000 .
 C20 C 0.2929(13) 0.4425(16) 0.7637(6) 0.054(3) Uani 1.000000 .
 H23 H 0.3846(3) 0.2538(16) 1.14763(15) 0.0351(7) Uiso 1.000000 R
 H7 H 0.8253(3) 0.2501(19) 0.98741(16) 0.0435(8) Uiso 1.000000 R
 H24 H 0.9536(3) 0.246(2) 0.32273(16) 0.0461(8) Uiso 1.000000 R
 H22 H 0.4702(3) 0.2550(18) 0.62990(15) 0.0387(7) Uiso 1.000000 R
 H10 H 0.6894(3) 0.249(2) 1.11118(16) 0.0434(8) Uiso 1.000000 R
 H14 H 0.8739(3) 0.2468(17) 0.85270(16) 0.0376(8) Uiso 1.000000 R
 H1a H 0.6432(4) 0.259(2) 0.35365(17) 0.0548(11) Uiso 1.000000 R
 H1b H 0.4993(3) 0.247(2) 0.47630(16) 0.0521(9) Uiso 1.000000 R
 H21a H 0.308(9) 0.075(7) 0.7134(13) 0.101(5) Uiso 1.000000 GR
 H21b H 0.326(8) -0.039(2) 0.791(4) 0.101(5) Uiso 1.000000 GR
 H21c H 0.1761(19) 0.082(7) 0.774(5) 0.101(5) Uiso 1.000000 GR
 H1e H 0.3295(3) 0.251(2) 0.85601(16) 0.0484(9) Uiso 1.000000 R
 H20a H 0.336(7) 0.5543(16) 0.789(3) 0.082(4) Uiso 1.000000 GR
 H20b H 0.321(8) 0.445(6) 0.7109(13) 0.082(4) Uiso 1.000000 GR
 H20c H 0.1830(15) 0.446(6) 0.768(4) 0.082(4) Uiso 1.000000 GR

loop_
  _atom_site_aniso_label
  _atom_site_aniso_U_11
  _atom_site_aniso_U_22
  _atom_site_aniso_U_33
  _atom_site_aniso_U_12
  _atom_site_aniso_U_13
  _atom_site_aniso_U_23
 S1 0.0252(3) 0.0626(5) 0.0224(3) 0.0001(12) 0.0052(2) 0.0007(12)
 O2 0.0248(8) 0.0413(10) 0.0186(9) -0.000(3) 0.0044(7) -0.005(3)
 O1 0.0284(9) 0.0625(14) 0.0182(9) 0.006(4) 0.0056(7) 0.005(4)
 N7 0.0264(11) 0.0430(12) 0.0182(10) 0.002(4) 0.0031(8) 0.003(4)
 C4 0.0299(12) 0.0394(15) 0.0190(12) -0.003(4) 0.0035(10) -0.006(4)
 C23 0.0309(12) 0.0364(13) 0.0204(12) 0.002(5) 0.0055(10) -0.001(4)
 C5 0.0251(11) 0.0345(12) 0.0224(12) 0.001(4) 0.0019(10) -0.000(5)
 N5 0.0357(13) 0.0622(17) 0.0369(14) 0.006(5) 0.0140(12) 0.003(5)
 N6 0.0374(13) 0.0595(17) 0.0364(14) -0.002(5) 0.0108(11) -0.012(5)
 C7 0.0265(12) 0.0583(18) 0.0241(13) 0.004(5) 0.0041(10) 0.007(5)
 C24 0.0337(14) 0.0604(18) 0.0213(12) 0.004(6) 0.0067(11) 0.003(5)
 C8 0.0269(13) 0.0586(19) 0.0264(13) 0.010(5) 0.0056(11) -0.003(5)
 C22 0.0264(12) 0.0480(15) 0.0224(12) -0.001(5) 0.0025(10) -0.004(5)
 C9 0.0235(11) 0.0345(13) 0.0221(12) 0.001(4) 0.0054(9) 0.008(4)
 C10 0.0297(13) 0.0554(18) 0.0234(13) -0.003(5) -0.0009(11) -0.005(5)
 N4 0.0359(13) 0.088(3) 0.0340(15) 0.006(6) 0.0004(11) -0.007(6)
 C11 0.0321(14) 0.0418(15) 0.0286(14) 0.010(5) 0.0032(12) -0.005(5)
 C12 0.0255(11) 0.0392(15) 0.0242(13) 0.002(4) 0.0049(10) 0.006(4)
 C13 0.0329(14) 0.0478(18) 0.0307(14) -0.004(5) 0.0033(12) 0.007(5)
 C14 0.0304(13) 0.0416(15) 0.0221(12) 0.005(4) 0.0055(10) -0.001(4)
 C15 0.0328(13) 0.0400(14) 0.0222(12) -0.000(5) 0.0068(11) -0.007(4)
 C16 0.0316(13) 0.0500(16) 0.0234(13) -0.002(5) 0.0039(11) -0.001(5)
 C17 0.0337(14) 0.0529(18) 0.0257(13) 0.012(5) 0.0068(12) 0.002(5)
 C18 0.0362(14) 0.068(2) 0.0166(11) -0.004(6) 0.0039(11) -0.000(6)
 C19 0.0304(13) 0.061(2) 0.0320(16) 0.003(5) 0.0064(12) -0.012(5)
 C1a 0.0343(14) 0.081(3) 0.0221(14) 0.003(6) 0.0020(12) -0.013(5)
 C1b 0.0282(13) 0.078(2) 0.0237(13) -0.002(6) 0.0017(11) -0.006(6)
 C1c 0.0259(12) 0.0413(16) 0.0251(12) 0.002(4) 0.0047(10) -0.002(4)
 N 0.0275(12) 0.143(6) 0.0284(13) -0.001(5) 0.0022(11) 0.007(5)
 C21 0.056(6) 0.079(6) 0.067(8) -0.016(5) -0.014(5) 0.023(5)
 C1d 0.0259(12) 0.075(3) 0.0278(15) 0.010(5) 0.0052(11) -0.004(5)
 C1e 0.0238(12) 0.075(2) 0.0219(12) 0.003(6) 0.0042(10) 0.000(6)
 C20 0.047(5) 0.076(6) 0.040(5) 0.038(4) -0.008(4) -0.017(4)

loop_
  _geom_bond_atom_site_label_1
  _geom_bond_atom_site_label_2
  _geom_bond_distance
  _geom_bond_site_symmetry_2
  _geom_bond_publ_flag
 S1 C16 1.753(3) . ?
 S1 C1c 1.723(3) . ?
 O2 C4 1.391(3) . ?
 O2 C9 1.366(3) . ?
 O1 C8 1.362(3) . ?
 O1 C18 1.377(3) . ?
 N7 C5 1.389(3) . ?
 N7 C12 1.370(3) . ?
 N7 C1e 1.470(3) . ?
 C4 C23 1.404(3) . ?
 C4 C10 1.374(4) . ?
 C23 C15 1.364(4) . ?
 C23 H23 0.9300 . ?
 C5 C9 1.432(3) . ?
 C5 C14 1.405(3) . ?
 N5 C11 1.148(4) . ?
 N6 C13 1.148(4) . ?
 C7 C9 1.377(4) . ?
 C7 C10 1.387(4) . ?
 C7 H7 0.9300 . ?
 C24 C17 1.365(4) . ?
 C24 C18 1.409(4) . ?
 C24 H24 0.9300 . ?
 C8 C16 1.435(4) . ?
 C8 C1b 1.363(4) . ?
 C22 C12 1.408(4) . ?
 C22 C16 1.373(4) . ?
 C22 H22 0.9300 . ?
 C10 H10 0.9300 . ?
 N4 C19 1.140(4) . ?
 C11 C15 1.429(4) . ?
 C12 C1c 1.402(4) . ?
 C13 C17 1.437(4) . ?
 C14 C1c 1.383(4) . ?
 C14 H14 0.9300 . ?
 C15 C1d 1.428(4) . ?
 C17 C19 1.442(4) . ?
 C18 C1a 1.368(4) . ?
 C1a C1b 1.397(4) . ?
 C1a H1a 0.9300 . ?
 C1b H1b 0.9300 . ?
 N C1d 1.152(6) . ?
 C21 C1e 1.458(17) . ?
 C21 H21a 0.9600 . ?
 C21 H21b 0.9600 . ?
 C21 H21c 0.9600 . ?
 C1e C20 1.578(16) . ?
 C1e H1e 0.9800 . ?
 C20 H20a 0.9600 . ?
 C20 H20b 0.9600 . ?
 C20 H20c 0.9600 . ?

loop_
  _geom_angle_atom_site_label_1
  _geom_angle_atom_site_label_2
  _geom_angle_atom_site_label_3
  _geom_angle
  _geom_angle_site_symmetry_1
  _geom_angle_site_symmetry_3
  _geom_angle_publ_flag
 C1c S1 C16 89.94(13) . . ?
 C9 O2 C4 107.0(2) . . ?
 C18 O1 C8 106.4(2) . . ?
 C12 N7 C5 107.6(2) . . ?
 C1e N7 C5 128.0(2) . . ?
 C1e N7 C12 124.3(2) . . ?
 C23 C4 O2 120.3(2) . . ?
 C10 C4 O2 108.6(2) . . ?
 C10 C4 C23 131.0(3) . . ?
 C15 C23 C4 128.5(3) . . ?
 H23 C23 C4 115.74(16) . . ?
 H23 C23 C15 115.74(16) . . ?
 C9 C5 N7 129.4(2) . . ?
 C14 C5 N7 109.3(2) . . ?
 C14 C5 C9 121.3(2) . . ?
 C10 C7 C9 107.5(2) . . ?
 H7 C7 C9 126.27(15) . . ?
 H7 C7 C10 126.27(17) . . ?
 C18 C24 C17 128.0(3) . . ?
 H24 C24 C17 116.02(16) . . ?
 H24 C24 C18 116.02(18) . . ?
 C16 C8 O1 116.7(3) . . ?
 C1b C8 O1 110.5(2) . . ?
 C1b C8 C16 132.8(3) . . ?
 C16 C22 C12 110.1(2) . . ?
 H22 C22 C12 124.93(15) . . ?
 H22 C22 C16 124.93(17) . . ?
 C5 C9 O2 123.0(2) . . ?
 C7 C9 O2 109.3(2) . . ?
 C7 C9 C5 127.7(2) . . ?
 C7 C10 C4 107.6(3) . . ?
 H10 C10 C4 126.21(16) . . ?
 H10 C10 C7 126.21(17) . . ?
 C15 C11 N5 178.4(10) . . ?
 C22 C12 N7 137.6(3) . . ?
 C1c C12 N7 108.1(2) . . ?
 C1c C12 C22 114.2(2) . . ?
 C17 C13 N6 178.1(13) . . ?
 C1c C14 C5 105.9(2) . . ?
 H14 C14 C5 127.03(16) . . ?
 H14 C14 C1c 127.03(16) . . ?
 C11 C15 C23 120.7(2) . . ?
 C1d C15 C23 124.0(2) . . ?
 C1d C15 C11 115.3(2) . . ?
 C8 C16 S1 119.5(2) . . ?
 C22 C16 S1 114.1(2) . . ?
 C22 C16 C8 126.3(3) . . ?
 C13 C17 C24 120.1(3) . . ?
 C19 C17 C24 124.0(3) . . ?
 C19 C17 C13 115.8(3) . . ?
 C24 C18 O1 119.0(3) . . ?
 C1a C18 O1 109.2(2) . . ?
 C1a C18 C24 131.7(3) . . ?
 C17 C19 N4 174.9(14) . . ?
 C1b C1a C18 107.3(3) . . ?
 H1a C1a C18 126.34(17) . . ?
 H1a C1a C1b 126.34(18) . . ?
 C1a C1b C8 106.5(3) . . ?
 H1b C1b C8 126.74(17) . . ?
 H1b C1b C1a 126.74(18) . . ?
 C12 C1c S1 111.5(2) . . ?
 C14 C1c S1 139.4(2) . . ?
 C14 C1c C12 109.1(2) . . ?
 H21a C21 C1e 109.5 . . ?
 H21b C21 C1e 109.5 . . ?
 H21b C21 H21a 109.5 . . ?
 H21c C21 C1e 109.5 . . ?
 H21c C21 H21a 109.5 . . ?
 H21c C21 H21b 109.5 . . ?
 N C1d C15 170.7(17) . . ?
 C21 C1e N7 113.8(10) . . ?
 C20 C1e N7 107.7(9) . . ?
 C20 C1e C21 110.5(3) . . ?
 H1e C1e N7 108.20(14) . . ?
 H1e C1e C21 108.2(5) . . ?
 H1e C1e C20 108.2(4) . . ?
 H20a C20 C1e 109.5 . . ?
 H20b C20 C1e 109.5 . . ?
 H20b C20 H20a 109.5 . . ?
 H20c C20 C1e 109.5 . . ?
 H20c C20 H20a 109.5 . . ?
 H20c C20 H20b 109.5 . . ?

loop_
  _diffrn_refln_index_h
  _diffrn_refln_index_k
  _diffrn_refln_index_l
  _diffrn_refln_intensity_net
  _diffrn_refln_intensity_u
  _diffrn_refln_scale_group_code
 0 0 -2 13687.8 241.96 2
 0 0 -3 3169.53 146.801 2
 0 0 -4 6352.51 244.994 2
 0 0 -5 1196.03 130.359 2
 0 0 -6 17015.8 511.102 2
 0 0 -7 32331.8 778.342 2
 0 0 -8 46.5586 75.9253 2
 0 0 -8 136.265 58.9905 1
 0 0 -9 2516.23 202.532 1
 0 0 -9 2296.31 253.873 2
 0 0 -10 417.589 98.3133 1
 0 0 -11 2199.74 220.028 1
 0 0 -12 3636.14 298.115 1
 0 0 -13 116.923 70.8122 1
 0 0 13 91.8638 46.3558 7
 0 0 -14 134.711 69.3919 1
 0 0 14 173.438 47.5335 7
 0 0 15 10616.6 299.7 7
 0 0 15 13163.4 326.847 8
 0 0 16 329.363 66.0222 8
 0 0 16 237.309 59.472 7
 0 0 17 554.554 78.5258 8
 0 0 17 577.553 76.4352 7
 0 0 18 320.672 64.3659 8
 0 0 19 274.446 58.1699 8
 0 0 20 184.2 45.1751 8
 0 0 21 2297.55 112.126 8
 0 -1 0 8.59895 15.5559 2
 0 -1 0 7.89485 9.81537 3
 0 -1 -1 21411.2 284.037 2
 0 -1 -2 1437.49 90.0305 2
 0 -1 -3 51044.3 616.315 2
 0 -1 -4 231.265 70.5607 2
 0 1 -5 466.631 70.9161 1
 0 -1 -5 468.836 86.1494 2
 0 -1 -6 9747.85 385.45 2
 0 1 -6 8979.58 320.543 1
 0 1 -7 20625 519.255 1
 0 -1 -7 18669.2 591.244 2
 0 -1 -8 2711.67 254.136 2
 0 1 -8 2736.14 208.697 1
 0 1 -9 13254.2 486.367 1
 0 -1 -9 13750.2 610.212 2
 0 -1 -10 3531.84 344.017 2
 0 -1 -11 2623.61 321.146 2
 0 1 12 2805.87 136.961 7
 0 -1 -12 2732.63 346.649 2
 0 -1 -12 2661.05 255.863 1
 0 -1 -13 135.197 66.689 1
 0 1 13 194.08 48.0872 7
 0 1 14 1365.03 108.74 7
 0 -1 -14 1576.58 225.132 1
 0 1 15 97.0612 36.3708 7
 0 1 15 107.947 48.654 8
 0 -1 15 150.706 50.5717 8
 0 1 16 7471.87 256.491 7
 0 1 16 7124.98 257.775 8
 0 -1 16 6625.74 241.164 8
 0 1 17 1247.8 114.336 8
 0 -1 17 1255.55 108.883 8
 0 1 17 1195.97 106.894 7
 0 -1 18 45.7845 36.473 8
 0 1 18 43.0581 42.0404 8
 0 1 19 554.806 76.0945 8
 0 -1 19 425.42 60.8891 8
 0 -1 20 -15.8801 26.9368 8
 0 1 20 -15.2528 37.6376 8
 0 1 21 724.098 66.2396 8
 0 -2 0 999999 2358.6 2
 0 -2 0 984517 1497.84 3
 0 -2 -1 272.732 49.2979 2
 0 -2 1 258.3 41.4926 3
 0 -2 2 43581.8 543.126 3
 0 -2 -2 42093.2 580.452 2
 0 -2 -3 4902.36 226.022 2
 0 -2 -4 1763.77 152.804 2
 0 -2 -5 340.167 84.2016 2
 0 -2 -6 24510.9 655.752 2
 0 -2 -7 8434.6 421.119 2
 0 -2 -8 1766.16 220.632 2
 0 -2 -9 4791.55 386.534 2
 0 -2 -10 -141.827 85.8134 2
 0 -2 -11 109.887 94.7898 2
 0 2 11 1.70934 29.0495 7
 0 -2 -12 2249.48 332.483 2
 0 2 12 2175.07 128.838 8
 0 2 12 1943.39 119.841 7
 0 2 13 1001.91 92.1473 7
 0 2 13 1066.67 98.3646 8
 0 -2 -13 1198.3 252.35 2
 0 2 14 165.022 51.219 8
 0 2 14 93.3513 44.5375 7
 0 -2 -14 -2.49417 54.0399 1
 0 2 15 14188.1 366.324 8
 0 2 15 14827.8 361.009 7
 0 2 16 388.463 72.9324 8
 0 2 16 321.996 62.5324 7
 0 2 17 48.8734 39.7879 7
 0 2 17 -63.6907 47.3358 8
 0 2 18 224.488 52.6547 8
 0 2 19 3.46688 33.7114 8
 0 2 20 249.075 47.7468 8
 0 2 21 1015.96 70.633 8
 0 -3 0 15.1556 37.1111 2
 0 -3 1 673.787 80.0255 2
 0 -3 -1 500.193 81.4254 2
 0 -3 -2 -6.91497 44.1206 2
 0 -3 2 5.35325 28.9823 2
 0 -3 3 5997.11 260.008 3
 0 -3 -3 5963.99 293.58 2
 0 -3 4 352.041 71.5929 3
 0 -3 -4 325.121 84.512 2
 0 -3 -5 896.231 139.461 2
 0 -3 5 1245.52 145.292 3
 0 -3 -6 1591.26 193.73 2
 0 -3 6 1551.45 178.572 3
 0 -3 -7 12436.5 562.028 2
 0 -3 -8 257.427 97.5562 2
 0 -3 -9 3389.8 346.175 2
 0 3 -10 612.13 74.2646 5
 0 3 10 669.31 75.6693 8
 0 3 10 798.558 76.7243 7
 0 3 -10 697.646 82.9966 4
 0 -3 -10 590.786 154.276 2
 0 3 -11 1024.47 102.886 4
 0 -3 11 913.165 201.812 3
 0 3 11 992.955 89.183 7
 0 3 11 907.442 88.9775 8
 0 -3 -11 1272.66 260.598 2
 0 3 12 3302.83 171.424 8
 0 3 -12 3340.05 181.493 4
 0 3 12 3420.36 164.46 7
 0 -3 12 3352.12 389.55 3
 0 3 13 158.091 47.2896 8
 0 -3 13 16.6925 91.6113 3
 0 3 13 184.549 48.7125 7
 0 3 -13 114.914 45.5925 4
 0 -3 -13 32.1176 71.0296 2
 0 3 14 2049.64 144.773 8
 0 3 14 2031.16 137.896 7
 0 3 -14 2011.39 140.682 4
 0 3 15 -19.9184 43.9247 8
 0 3 15 62.7269 39.1696 7
 0 3 16 6204.23 229.588 7
 0 3 16 5791.8 239.531 8
 0 3 17 638.988 82.0579 8
 0 3 18 157.901 46.0657 8
 0 3 19 222.842 43.9205 8
 0 3 20 -30.146 20.6478 8
 0 -4 0 268580 1973.92 2
 0 -4 1 -32.1539 55.033 2
 0 -4 -2 4313.35 281.242 2
 0 -4 -3 1437.91 176.011 2
 0 -4 -4 96.3932 55.1175 2
 0 -4 -5 183.856 77.9684 2
 0 4 -6 5306.57 196.666 5
 0 -4 -6 4969.9 379.454 2
 0 4 -6 5442.41 175.385 6
 0 4 -6 5460.7 218.499 4
 0 4 -7 3076.5 159.435 5
 0 -4 -7 3248 331.158 2
 0 4 -7 3130.38 173.184 4
 0 4 -8 220.985 58.8931 4
 0 -4 -8 91.7262 88.3213 2
 0 4 -8 182.707 56.6805 5
 0 4 9 897.001 81.8829 7
 0 4 -9 952.508 107.944 4
 0 4 -9 1133.26 113.189 5
 0 -4 -10 233.515 108.564 2
 0 4 10 120.015 38.2358 7
 0 4 -10 100.18 53.1063 5
 0 4 -10 106.277 53.3145 4
 0 4 -11 24.1412 46.164 4
 0 4 -11 149.163 58.9757 5
 0 -4 -11 124.237 111.78 2
 0 4 11 30.1297 30.7917 7
 0 4 12 1316.57 110.007 7
 0 4 -12 1479.17 135.716 4
 0 4 13 226.014 55.8699 7
 0 4 -13 341.905 74.9575 4
 0 4 14 305.049 63.565 8
 0 4 -14 142.921 52.5639 4
 0 4 14 150.16 48.0733 7
 0 4 15 5942.75 227.151 8
 0 4 -15 6086.1 230.176 4
 0 4 16 127.893 41.0086 8
 0 4 17 3.63203 25.2408 8
 0 4 18 29.1785 15.769 6
 0 5 0 -32.3922 37.9875 4
 0 5 0 -18.1943 45.5748 5
 0 5 0 11.5921 26.8029 6
 0 5 -1 2495.04 142.54 5
 0 5 1 2432.72 133.443 5
 0 5 -1 2720.99 155.523 4
 0 5 1 2526.42 123.706 6
 0 5 -1 2343.52 125.466 6
 0 5 -2 119.648 53.0665 5
 0 5 2 60.0698 36.1176 6
 0 5 -2 31.497 27.5864 6
 0 5 -2 40.5066 39.0465 4
 0 5 -3 4952.63 201.412 5
 0 5 -3 4669.22 213.996 4
 0 5 -3 4986.24 180.639 6
 0 5 3 4573.1 164.274 6
 0 5 4 35.4936 29.2694 6
 0 5 -4 15.6414 49.1918 5
 0 5 -4 4.36112 31.0042 6
 0 5 -4 75.7981 50.7654 4
 0 5 -5 -41.4625 50.0457 4
 0 -5 -5 -20.5812 51.4783 2
 0 5 -5 6.08977 30.5127 6
 0 5 5 -5.53636 29.916 6
 0 5 -5 -15.9069 53.8212 5
 0 5 -6 646.011 73.973 6
 0 -5 -6 622.218 173.664 2
 0 5 -6 569.232 86.6619 4
 0 5 -6 558.299 85.9864 5
 0 5 6 612.548 65.5559 6
 0 5 -7 1749.18 138.657 5
 0 5 -7 1775.91 150.969 4
 0 5 7 1643.85 102.868 6
 0 5 8 325.106 53.673 6
 0 -5 -8 242.793 101.961 2
 0 5 -8 264.282 69.9817 4
 0 5 -8 375.907 85.6038 5
 0 5 9 2173.02 118.325 6
 0 5 -9 2132.56 167.979 4
 0 5 -9 2179.45 161.745 5
 0 5 10 893.791 79.2974 6
 0 5 -10 938.466 114.138 4
 0 5 -10 864.596 107.004 5
 0 5 -11 701.354 101.843 4
 0 5 11 716.85 70.9436 6
 0 5 -11 773.423 102.642 5
 0 5 -12 679.72 97.1254 4
 0 5 12 698.297 67.7354 6
 0 5 13 314.153 49.1701 6
 0 5 -13 235.976 65.161 4
 0 5 -14 203.137 51.53 4
 0 5 14 328.72 44.1109 6
 0 5 15 50.2822 23.4955 6
 0 5 16 1600.15 73.1768 6
 0 5 17 204.594 25.1741 6
 0 6 0 56871.9 623.449 6
 0 6 0 57062.2 693.539 5
 0 6 1 77.2982 45.671 6
 0 6 -1 93.75 66.8887 5
 0 6 -1 101.158 47.6601 6
 0 6 1 92.3878 59.5268 5
 0 6 -2 121.549 45.8759 6
 0 6 -2 94.8792 53.3351 5
 0 6 2 95.4608 37.8163 6
 0 6 -3 291.184 53.2382 6
 0 6 -3 355.893 77.3672 5
 0 6 3 289.048 52.7877 6
 0 6 4 11.2976 30.55 6
 0 6 -4 -16.5779 53.8856 5
 0 6 -4 15.1146 35.4439 6
 0 6 -4 10.9786 50.8663 4
 0 6 -5 7.47488 44.9252 4
 0 6 -5 28.8636 60.2835 5
 0 6 5 -11.7398 28.6734 6
 0 6 -5 -63.85 40.1331 6
 0 6 -6 859.443 107.992 5
 0 6 -6 793.658 106.855 4
 0 6 6 709.08 73.4123 6
 0 6 -7 1230.2 133.309 4
 0 6 7 1131 89.5882 6
 0 6 -7 1027.7 115.826 5
 0 6 -8 -9.9358 48.3592 4
 0 6 8 40.9158 31.8742 6
 0 6 -8 -4.00458 58.8463 5
 0 6 9 90.6871 35.1866 6
 0 6 -9 107.842 57.9019 4
 0 6 -9 46.8172 55.7954 5
 0 6 -10 56.3514 52.6229 5
 0 6 -10 140.31 60.189 4
 0 6 10 91.7922 32.7743 6
 0 6 11 106.299 32.5005 6
 0 6 12 401.012 47.7428 6
 0 6 13 44.6011 22.5801 6
 0 6 14 37.6277 18.8285 6
 0 6 15 1478.77 59.5477 6
 0 7 0 10.6686 31.2108 6
 0 7 0 16.7526 50.3544 5
 0 7 1 357.304 54.2502 6
 0 7 -1 378.194 72.453 5
 0 7 -1 418.454 58.9508 6
 0 7 -2 4.67875 46.0839 5
 0 7 2 72.805 36.0225 6
 0 7 -2 10.9422 30.1539 6
 0 7 3 731.401 72.2577 6
 0 7 -3 655.712 71.9645 6
 0 7 -3 901.19 102.236 5
 0 7 4 21.0562 31.6473 6
 0 7 -4 19.4982 49.7492 5
 0 7 -5 55.0118 45.7968 5
 0 7 5 91.4076 33.2675 6
 0 7 6 158.327 37.7706 6
 0 7 -6 98.6624 55.6999 5
 0 7 -7 621.841 83.1079 5
 0 7 7 692.418 64.2552 6
 0 7 8 21.4336 26.1689 6
 0 7 9 369.941 43.442 6
 0 7 10 84.158 25.3543 6
 0 7 11 67.0504 21.278 6
 0 7 12 211.314 25.8565 6
 0 8 0 9674.89 195.576 6
 0 8 1 108.486 30.614 6
 0 8 2 131.261 30.5139 6
 0 8 3 71.9603 24.2847 6
 0 8 4 75.7267 24.7849 6
 0 8 5 -2.25996 17.8953 6
 0 8 6 243.683 30.2622 6
 0 8 7 106.709 20.3861 6
 -1 0 21 1254.24 81.5959 8
 -1 0 20 6092.88 199.734 8
 -1 0 19 36.976 35.5542 8
 -1 0 18 2499.22 146.001 8
 -1 0 18 2327.5 135.427 7
 -1 0 17 191.472 51.1157 7
 -1 0 17 278.135 59.8972 8
 -1 0 16 9516.32 279.685 7
 -1 0 15 1147.94 242.12 3
 -1 0 15 1253.74 105.458 7
 -1 0 14 838.542 84.4466 7
 -1 0 13 6287.05 210.372 7
 1 0 -12 16298.8 599.997 1
 -1 0 12 15888.7 315.943 7
 1 0 -11 2358.22 214.461 1
 1 0 -10 332.856 82.1621 1
 1 0 -9 2939.68 208.654 1
 1 0 -8 719.007 98.9466 1
 1 0 -7 3282.4 181.011 1
 1 0 -6 462.317 69.4299 1
 1 0 -5 45394.4 536.195 1
 1 0 -4 4889.36 152.004 1
 1 0 -3 985.485 56.2013 1
 -1 0 2 712.073 70.8898 3
 1 0 -2 719.557 33.7194 1
 -1 0 1 1206.3 95.6097 3
 -1 0 0 9964.2 230.329 3
 -1 0 -1 124458 799.415 3
 -1 0 -2 4180.57 117.058 2
 -1 0 -3 6649.29 186.907 2
 -1 0 -4 94847 826.762 2
 -1 0 -5 36891.6 607.313 2
 -1 0 -6 35211.6 666.296 2
 -1 0 -7 802.86 125.063 2
 -1 0 -8 2214.8 214.304 2
 -1 0 -8 1889.1 175.391 1
 -1 0 -9 145.808 79.2644 2
 -1 0 -9 192.328 71.6775 1
 -1 0 -10 3552.01 270.633 1
 -1 0 -10 3834.42 337.194 2
 -1 0 -11 701.806 160.571 2
 -1 0 -11 750.967 137.356 1
 1 0 12 6879.48 217.592 8
 1 0 12 7516.53 229.426 7
 -1 0 -12 6631.92 418.636 1
 1 0 13 3269.42 160.307 7
 1 0 13 3249.67 157.197 8
 1 0 14 476.674 72.1497 8
 1 0 14 471.095 66.9668 7
 -1 0 -14 449.776 136.11 1
 1 0 15 154.107 55.9965 8
 -1 0 -15 12.0984 46.7613 1
 1 0 16 107.257 50.8067 8
 1 0 17 361.252 69.4013 8
 1 0 18 2554.56 158.563 8
 1 0 19 2443.49 146.646 8
 1 0 20 71.0493 35.6103 8
 1 0 21 52.6906 27.0942 8
 -1 1 21 8.54241 21.6743 8
 -1 -1 20 257.395 46.7603 8
 -1 1 20 298.03 50.9301 8
 -1 1 19 142.963 46.7265 8
 -1 -1 19 206.171 48.1196 8
 -1 -1 18 1220.1 101.201 8
 -1 1 18 1165.65 99.8491 7
 -1 1 18 1233.5 107.774 8
 -1 1 17 1664.4 122.871 7
 -1 -1 17 1874.84 126.341 8
 -1 1 17 1753.23 127.849 8
 -1 1 16 860.813 91.9292 7
 -1 1 15 2573.04 334.845 3
 -1 1 15 3527.5 171.936 7
 -1 -1 15 2632.25 377.504 3
 -1 1 14 62.7093 34.9365 7
 1 -1 -13 5424.38 362.267 1
 -1 1 13 5646.66 204.415 7
 1 -1 -12 18876.9 638.559 1
 -1 1 12 17991.5 348.96 7
 1 -1 -11 1127.96 151.633 1
 1 -1 -10 2495.7 303.008 2
 1 -1 -9 914.626 182.108 2
 1 -1 -8 18937.9 707.788 2
 1 -1 -7 1164.35 172.14 2
 1 -1 -6 25762.1 691.828 2
 1 -1 -5 45.7234 57.9884 2
 1 -1 -4 39661.9 699.801 2
 -1 -1 3 24.1838 41.6499 3
 1 -1 -3 46.1349 48.5156 2
 1 -1 -2 2280.98 128.175 2
 -1 -1 2 2042.06 136.36 3
 -1 1 2 2071.85 106.732 3
 1 -1 -1 990.569 74.704 2
 -1 -1 1 808.76 86.7745 3
 1 -1 0 19376.8 220.632 2
 -1 -1 0 19189 361.33 3
 -1 -1 -1 77939.2 741.012 3
 -1 -1 -1 77614.3 644.795 2
 -1 -1 -2 743.734 73.9723 2
 -1 -1 -3 1153.12 99.5696 2
 -1 -1 -4 24808.7 481.808 2
 -1 1 -4 24389.1 466.386 1
 -1 -1 -5 9995.66 342.589 2
 -1 1 -5 9685.98 323.548 1
 -1 1 -6 1746.19 157.298 1
 -1 -1 -6 1614.55 160.767 2
 -1 1 -7 2578.23 201.338 1
 -1 -1 -7 2779.4 225.254 2
 -1 -1 -8 823.116 145.759 2
 -1 1 -8 772.666 126.766 1
 -1 1 -9 6694.36 364.115 1
 -1 -1 -9 6914.54 423.412 2
 -1 -1 -10 136.022 82.827 2
 -1 1 -10 233.021 80.6686 1
 -1 1 -11 11881.7 546.735 1
 -1 -1 -11 11900.9 651.092 2
 1 1 12 2013.75 123.912 7
 1 1 12 1998.3 123.981 8
 -1 -1 -12 1927.82 239.752 1
 -1 -1 -12 1633.34 278.053 2
 1 -1 12 2054.78 118.047 8
 -1 -1 -13 536.406 187.709 2
 1 -1 13 328.302 56.8198 8
 -1 -1 -13 365.509 115.216 1
 1 1 13 290.387 57.9312 8
 1 1 13 285.456 58.8413 7
 1 1 14 552.131 78.5055 8
 1 1 14 446.345 68.7312 7
 1 -1 14 537.462 75.7341 8
 -1 -1 -14 511.849 133.956 1
 -1 -1 -15 111.525 75.2184 1
 1 1 15 220.804 61.545 8
 1 1 15 273.197 62.3486 7
 1 -1 15 258.353 56.549 8
 1 -1 16 94.005 47.4924 8
 1 1 16 60.9281 47.5478 8
 1 1 17 3645.48 194.319 8
 1 -1 17 3578.43 185.801 8
 1 1 18 2940.7 170.414 8
 1 -1 18 2627.37 152.436 8
 1 -1 19 803.854 84.2469 8
 1 1 19 762.795 86.7905 8
 1 1 20 176.337 43.0071 8
 1 -1 20 211.8 42.0408 8
 1 1 21 210.971 39.2815 8
 -1 2 20 6055.74 188.793 8
 -1 2 19 21.9253 31.955 8
 -1 2 18 3247.52 157.588 7
 -1 2 18 3247.13 165.628 8
 -1 -2 17 77.376 35.7496 8
 -1 2 17 86.0141 41.1998 8
 -1 2 17 44.5343 38.457 7
 -1 2 16 4558.65 204.335 8
 -1 -2 16 4185.09 177.134 8
 -1 2 16 4672.74 200.124 7
 -1 2 15 705.025 85.9891 8
 -1 2 15 584.639 75.2055 7
 -1 2 14 44.4363 34.8269 7
 -1 -2 14 112.026 97.9077 3
 -1 2 13 6294.87 222.858 7
 1 2 -13 6159.87 230.722 4
 -1 -2 13 6268.56 546.856 3
 1 2 -12 6370.62 230.888 4
 -1 -2 12 6956.19 545.858 3
 -1 2 12 6210.11 211.223 7
 1 -2 -11 3002.06 366.058 2
 -1 2 11 3430.03 151.46 7
 1 -2 -10 211.77 113.398 2
 1 -2 -9 5720.97 431.3 2
 1 -2 -8 78.9255 79.6649 2
 1 -2 -7 33.0117 71.7601 2
 -1 -2 6 1515.91 173.434 3
 1 -2 -6 1541.85 185.28 2
 1 -2 -5 6168.14 324.041 2
 -1 -2 5 6399.19 324.22 3
 1 -2 -4 1439.26 149.081 2
 -1 -2 4 1373.06 148.679 3
 -1 2 3 7758.85 193.841 3
 -1 -2 3 7553.8 312.941 3
 1 -2 -3 8300.2 305.944 2
 1 -2 -2 1058.31 99.2742 2
 -1 -2 2 1072.17 111.979 3
 -1 -2 1 20082 424.817 3
 1 -2 -1 20205.4 377.871 2
 1 -2 0 1427.26 87.2782 2
 -1 -2 0 1285.94 106.419 3
 -1 -2 -1 149015 1077.01 3
 1 -2 1 148948 712.333 2
 -1 -2 -1 149610 1103.49 2
 1 -2 2 35.8734 12.2353 2
 -1 -2 -2 97.9957 45.6858 2
 -1 -2 -3 1103.63 113.782 2
 -1 -2 -4 30377.5 619.151 2
 -1 -2 -5 5082.14 278.616 2
 -1 -2 -6 8086.74 381.547 2
 -1 -2 -7 179.107 84.1246 2
 -1 -2 -8 7176.7 421.471 2
 -1 -2 -9 504.351 142.491 2
 -1 -2 -10 51.9168 69.0191 2
 -1 -2 -11 997.396 204.796 2
 1 2 11 884.508 82.569 7
 1 2 11 975.555 91.0892 8
 1 2 12 10441.2 295.97 8
 -1 -2 -12 10224.8 682.717 2
 1 2 12 10391.1 281.774 7
 -1 -2 -13 2452.8 355.24 2
 1 2 13 2304.71 148.307 8
 1 2 13 2384.17 143.874 7
 1 2 14 40.7977 42.2274 8
 -1 -2 -14 -90.6612 114.315 2
 1 2 14 67.475 38.4694 7
 -1 -2 -14 113.135 82.2279 1
 1 2 15 145.159 53.4985 8
 1 2 15 165.146 46.0797 7
 1 2 16 79.2328 52.3745 8
 1 2 17 372.405 73.2062 8
 1 2 18 785.04 92.7988 8
 1 2 19 2524.63 145.298 8
 1 2 20 99.8723 36.1724 8
 -1 3 19 194.692 41.1766 8
 -1 3 18 939.143 86.7101 8
 -1 3 17 1790.56 121.205 7
 -1 3 17 2064.77 131.99 8
 -1 3 16 844.156 91.2701 8
 -1 3 16 674.085 82.2816 7
 -1 3 15 1289.32 112.175 8
 1 3 -15 1235.8 109.658 4
 -1 3 15 1257.5 107.261 7
 -1 3 14 103.415 43.7076 7
 1 3 -14 140.006 52.462 4
 -1 3 14 149.912 51.5706 8
 -1 -3 13 2113.41 330.626 3
 -1 3 13 1997.34 129.844 7
 -1 3 13 2057.59 134.236 8
 -1 3 12 10010.2 278.634 8
 1 -3 -12 9461.52 714.407 2
 1 3 -12 10280.8 320.337 4
 -1 3 12 9984.7 275.205 7
 -1 -3 12 10198.8 694.246 3
 1 3 -11 92.1157 55.1763 4
 -1 -3 11 160.289 90.2119 3
 1 3 -10 3276.54 174.172 4
 -1 3 10 2922.78 141.894 7
 1 -3 -10 2900.73 346.032 2
 1 3 -9 24.1321 38.2978 4
 -1 3 9 -5.45431 27.4454 7
 -1 -3 9 -47.3872 70.5854 3
 -1 -3 8 10787 568.869 3
 1 -3 -8 9634.44 557.373 2
 -1 -3 7 1310.92 192.02 3
 1 -3 -7 1315.89 199.283 2
 -1 -3 6 5909.31 371.297 3
 1 -3 -6 5474.45 369.543 2
 -1 -3 5 206.045 79.3499 3
 1 -3 -5 211.319 72.5768 2
 -1 -3 4 5078.85 300.638 3
 1 -3 -4 4787.01 293.477 2
 1 -3 -3 70.063 55.2504 2
 -1 -3 3 62.6055 46.3239 3
 -1 -3 2 369.589 81.0945 3
 1 -3 -2 323.735 77.5045 2
 1 -3 -1 299.476 69.6015 2
 -1 -3 1 124.642 50.4468 3
 -1 -3 1 277.496 71.6656 2
 1 -3 0 19960.4 420.983 2
 -1 -3 0 19658.1 481.024 2
 -1 -3 0 19695.5 403.986 3
 -1 -3 -1 19436.7 488.093 2
 1 -3 1 19271.9 368.333 2
 -1 -3 -2 6680.92 298.902 2
 -1 -3 -3 1.72606 46.9072 2
 -1 -3 -4 17147.1 545.273 2
 -1 -3 -5 4057.5 283.08 2
 -1 -3 -6 2176.72 229.427 2
 -1 -3 -7 34.3087 60.7782 2
 -1 -3 -8 200.01 92.6926 2
 1 3 9 1364.91 97.2875 7
 -1 3 -9 1523.97 114.274 5
 -1 3 -9 1364.77 112.171 4
 -1 -3 -9 1079.23 197.43 2
 -1 -3 -10 222.14 110.025 2
 -1 3 -10 228.589 53.2116 4
 1 3 10 319.8 56.0401 7
 1 3 10 213.75 48.5386 8
 -1 3 -10 200.385 62.7595 5
 -1 3 -11 8842.36 286.161 4
 1 3 11 8693.5 258.616 7
 1 3 11 8848.61 280.334 8
 -1 -3 -11 9683.56 656.912 2
 1 3 12 1229.72 105.841 7
 1 3 12 1315.77 118.856 8
 -1 -3 -12 924.191 187.73 2
 -1 3 -12 1203.08 110.683 4
 1 3 13 85.2298 51.4303 8
 -1 -3 -13 54.0819 94.6654 2
 1 3 13 49.7643 40.1906 7
 -1 3 -13 100.649 52.0487 4
 1 3 14 149.86 55.7519 8
 1 3 14 92.2136 46.209 7
 1 3 15 -22.8416 45.2923 8
 1 3 16 90.2271 53.454 8
 1 3 17 1355.47 118.478 8
 1 3 18 2062.33 134.064 8
 1 3 19 220.973 45.9668 8
 -1 4 18 1177.75 53.6037 6
 -1 4 17 177.748 28.681 6
 -1 4 16 2487.28 133.995 7
 1 4 -16 2377.68 136.31 4
 -1 4 15 481.799 67.9023 7
 1 4 -15 367.267 67.971 4
 -1 4 14 211.995 52.9671 7
 1 4 -14 246.387 60.4389 4
 -1 4 13 2244.49 138.002 7
 1 4 -13 2270.19 158.545 4
 1 4 -12 2535.47 156.322 5
 -1 4 12 2666.91 148.497 7
 1 4 -12 2986.55 184.537 4
 -1 4 11 1022.68 94.0825 7
 1 4 -11 1018.22 115.56 4
 1 -4 -11 871.535 216.811 2
 1 4 -11 899.609 99.8716 5
 1 4 -10 -2.98193 52.6724 5
 1 4 -10 -9.87231 51.0909 4
 -1 4 10 12.991 27.7482 7
 1 -4 -9 1774.74 281.652 2
 -1 4 9 1809.05 115.796 7
 1 4 -9 1945.31 146.067 4
 1 4 -9 1895.15 132.597 5
 1 4 -8 40.7437 50.258 4
 1 4 -8 -4.04244 46.1199 5
 1 4 -7 347.268 68.3845 5
 1 -4 -7 382.979 120.228 2
 1 4 -7 278.811 64.2749 4
 1 4 -6 811.718 69.3237 6
 1 4 -6 651.527 82.582 4
 1 -4 -6 689.056 147.764 2
 1 4 -6 787.591 84.1819 5
 1 -4 -5 3193.68 296.036 2
 1 -4 -4 317.646 97.1339 2
 -1 -4 4 318.575 77.9343 2
 -1 -4 3 228.23 66.0806 2
 1 -4 -3 445.642 102.477 2
 -1 -4 2 520.173 96.6917 2
 1 -4 -2 507.409 102.694 2
 -1 -4 1 2461.53 199.328 2
 -1 -4 0 972.795 128.847 2
 -1 -4 -1 37942.9 809.349 2
 -1 -4 -2 -82.7705 55.5336 2
 -1 -4 -3 203.981 77.0377 2
 -1 -4 -4 11483.2 528.537 2
 -1 -4 -5 1989.58 232.214 2
 -1 4 -6 3772.8 148.399 6
 -1 4 -6 3688.94 189.434 4
 -1 -4 -6 3839.37 346.309 2
 -1 4 -6 3879.3 178.813 5
 -1 -4 -7 -12.878 54.1538 2
 -1 4 -7 -12.2687 45.6766 4
 -1 4 -7 -21.5789 54.8449 5
 -1 4 -8 2238.2 156.898 4
 -1 4 -8 2044.93 143.929 5
 -1 -4 -8 2410.18 303.043 2
 -1 4 -9 25.8783 57.9806 5
 -1 -4 -9 -64.5804 74.1192 2
 1 4 9 31.0451 33.3566 7
 -1 4 -9 39.0079 52.1278 4
 -1 4 -10 378.523 76.8567 4
 1 4 10 308.806 56.7125 7
 -1 -4 -10 300.404 128.032 2
 -1 4 -10 299.019 73.8583 5
 -1 -4 -11 170.037 107.357 2
 -1 4 -11 379.285 76.3525 4
 1 4 12 4254.29 211.684 8
 -1 4 -12 4332.67 218.186 4
 1 4 13 761.647 96.315 8
 -1 4 -13 761.771 97.7995 4
 1 4 14 70.3102 46.3739 8
 1 4 15 130.817 43.4847 8
 1 4 16 -17.4454 31.4472 8
 1 4 17 241.892 46.9643 8
 1 4 18 271.454 40.2945 8
 -1 5 16 394.613 36.3119 6
 1 5 -15 1109.63 93.7136 4
 -1 5 15 1456.64 73.6156 6
 -1 5 14 54.3864 25.6665 6
 1 5 -14 1.00278 42.8481 4
 -1 5 13 1577.94 90.3112 6
 1 5 -13 1560.8 130.263 4
 1 5 -12 2081.26 154.701 4
 1 5 -12 1933.3 138.48 5
 -1 5 12 2059.37 108.156 6
 1 5 -11 146.867 65.343 5
 1 5 -11 208.387 69.6961 4
 -1 5 11 191.802 40.9023 6
 1 5 -10 1034.65 114.964 5
 1 5 -10 881.018 107.896 4
 -1 5 10 890.001 76.9905 6
 1 5 -9 39.4523 56.6909 4
 -1 5 9 65.7933 32.7424 6
 1 5 -9 3.77215 54.6994 5
 1 5 -8 1528.47 138.023 4
 1 5 -8 1403.05 126.992 5
 -1 5 8 1509.54 98.7435 6
 1 5 -7 262.691 71.0154 4
 -1 5 7 146.894 39.5576 6
 1 5 -7 135.532 59.5063 5
 -1 5 6 3519.21 145.856 6
 1 5 -6 3851.13 163.554 6
 1 5 -6 3708.33 183.753 5
 1 5 -6 3513.56 197.894 4
 1 5 -5 106.397 40.0781 6
 -1 5 5 65.8104 32.6084 6
 1 5 -5 80.8017 58.1661 5
 1 5 -5 54.0906 51.215 4
 1 5 -4 2794.9 167.804 4
 -1 5 4 2837.24 131.706 6
 1 5 -4 2713.78 139.803 6
 1 5 -4 2725.29 152.093 5
 1 5 -3 78.5494 37.2492 6
 1 5 -3 104.297 53.6497 4
 1 5 -3 82.309 43.5151 5
 -1 5 3 114.366 35.3735 6
 1 5 -2 438.602 68.4312 5
 1 5 -2 455.14 59.8968 6
 1 5 -2 587.171 79.836 4
 1 5 -2 466.825 59.9775 9
 -1 5 2 436.845 58.2237 6
 1 5 -1 151.209 50.1858 4
 -1 5 1 39.6456 48.144 5
 1 5 -1 104.707 39.2105 6
 -1 5 1 164.788 43.917 6
 1 5 -1 118.499 50.7174 5
 1 5 -1 72.3853 33.4518 9
 1 5 0 1991.96 111.743 6
 -1 5 0 1826.23 109.114 6
 1 5 0 1760.13 116.607 5
 -1 5 0 1701.07 123.173 5
 1 5 0 1897.94 108.078 9
 1 5 1 4536.93 162.243 9
 1 5 1 4439.86 162.94 6
 -1 5 -1 4320.16 192.013 5
 -1 5 -1 4709.08 175.609 6
 -1 -5 -1 4563.7 342.201 2
 1 5 1 4539.95 174.635 5
 1 5 2 268.577 46.7888 6
 -1 5 -2 395.54 76.3358 5
 1 5 2 388.141 51.9799 9
 1 5 2 307.391 57.1185 5
 -1 5 -2 292.475 55.0531 6
 -1 -5 -2 265.705 92.095 2
 -1 -5 -3 28.8381 59.3721 2
 1 5 3 31.3869 24.8207 9
 -1 5 -3 -4.51837 47.3497 4
 1 5 3 51.2104 31.7362 6
 -1 5 -3 16.6601 51.4389 5
 -1 5 -3 32.6155 33.929 6
 -1 5 -4 1659.09 140.739 4
 1 5 4 1471.43 91.7359 9
 -1 5 -4 1600.12 109.01 6
 1 5 4 1475.52 95.1689 6
 -1 -5 -4 1479.56 214.932 2
 -1 5 -4 1698.67 137.386 5
 1 5 5 138.546 35.1343 9
 -1 5 -5 142.513 62.9722 4
 -1 5 -5 76.8918 63.537 5
 1 5 5 84.0491 31.2579 6
 -1 -5 -5 -23.4425 54.7139 2
 -1 5 -5 138.235 47.588 6
 1 5 6 91.5742 33.5784 6
 -1 5 -6 41.955 36.4921 6
 -1 -5 -6 112.485 89.4912 2
 -1 5 -6 13.6606 50.2252 4
 -1 5 -6 -54.474 61.3001 5
 -1 5 -7 224.656 74.1355 5
 1 5 7 188.27 42.8273 6
 -1 5 -7 239.208 71.8002 4
 -1 5 -8 603.63 96.434 4
 -1 5 -8 612.29 97.2781 5
 -1 -5 -8 437.642 135.786 2
 1 5 8 562.446 65.6607 6
 -1 5 -9 1316.91 130.981 5
 -1 5 -9 1486.05 141.161 4
 1 5 9 1436.27 99.3881 6
 -1 5 -10 7.96191 56.8279 4
 -1 5 -10 30.0094 61.9471 5
 1 5 10 39.9932 34.1432 6
 1 5 11 1600.77 103.091 6
 -1 5 -11 1487.21 139.722 4
 1 5 12 456.597 58.046 6
 1 5 13 -2.38515 23.8187 6
 1 5 14 20.8295 25.5661 6
 1 5 15 185.163 32.4801 6
 1 5 16 29.7141 18.6329 6
 1 5 17 891.005 47.8171 6
 -1 6 14 252.945 29.948 6
 -1 6 13 850.118 56.8148 6
 1 6 -12 1221.08 106.314 4
 -1 6 12 1070.71 70.0836 6
 1 6 -11 206.96 59.6878 5
 1 6 -11 402.717 74.7161 4
 -1 6 11 368.157 48.0261 6
 1 6 -10 66.5063 58.6348 4
 -1 6 10 14.8265 24.2418 6
 1 6 -10 99.1143 55.0696 5
 1 6 -9 641.028 91.9317 5
 1 6 -9 730.242 101.144 4
 -1 6 9 628.398 64.9896 6
 1 6 -8 33.3214 46.2105 4
 1 6 -8 85.9438 54.6305 5
 -1 6 8 26.1748 31.5566 6
 -1 6 7 283.067 49.1822 6
 1 6 -7 171.353 60.3647 5
 1 6 -7 319.956 73.4547 4
 -1 6 6 113.302 35.6942 6
 1 6 -6 142.371 61.4846 5
 1 6 -6 117.801 59.227 4
 -1 6 5 1069.86 87.7281 6
 1 6 -5 1110.42 114.108 5
 1 6 -5 1160.57 122.16 4
 1 6 -5 1005.98 90.7752 6
 1 6 -4 16.3975 50.3368 5
 1 6 -4 128.845 44.5382 6
 1 6 -4 76.8822 53.8008 4
 -1 6 4 100.808 39.3136 6
 1 6 -3 37.4926 34.0504 6
 1 6 -3 61.0166 51.7308 5
 1 6 -3 6.67176 49.0516 4
 -1 6 3 33.8399 33.7578 6
 1 6 -2 178.598 52.6452 4
 -1 6 2 234.316 45.8106 6
 1 6 -2 186.788 65.9304 5
 1 6 -2 147.699 41.9306 6
 -1 6 1 272.5 63.7765 5
 1 6 -1 267.046 70.9166 5
 -1 6 1 249.722 53.307 6
 1 6 -1 295.671 58.363 6
 -1 6 0 461.016 67.5762 6
 1 6 0 380.515 71.6784 5
 1 6 0 313.807 49.992 9
 1 6 0 424.061 65.9812 6
 -1 6 0 293.68 64.1964 5
 1 6 1 8449.65 260.121 5
 1 6 1 8158.14 230.037 9
 1 6 1 8878.57 243.525 6
 -1 6 -1 8796.47 253.667 6
 -1 6 -1 8951.05 290.968 5
 1 6 2 16.4864 46.2175 5
 1 6 2 4.95233 33.6441 6
 -1 6 -2 20.8658 52.935 5
 1 6 2 43.829 31.158 9
 -1 6 -2 16.8973 39.2895 6
 -1 6 -3 317.694 75.2192 5
 1 6 3 397.358 54.0678 9
 -1 6 -3 404.113 64.8603 6
 1 6 3 358.482 56.723 6
 -1 6 -4 3127.6 187.41 5
 -1 6 -4 3138.84 159.418 6
 1 6 4 3342.83 149.991 6
 1 6 5 709.829 74.4483 6
 -1 6 -5 658.092 81.689 6
 -1 6 -5 653.745 93.4334 5
 1 6 6 1457.13 102.26 6
 -1 6 -6 1343.39 131.1 5
 -1 6 -7 66.6409 58.8915 5
 1 6 7 13.6802 28.9036 6
 -1 6 -8 591.157 96.5249 5
 1 6 8 514.813 62.4543 6
 1 6 9 30.3786 29.421 6
 1 6 10 354.308 52.6494 6
 1 6 11 299.352 45.6971 6
 1 6 12 1076.97 72.8094 6
 1 6 13 302.737 39.7991 6
 1 6 14 68.1988 22.3318 6
 1 6 15 28.1627 14.5997 6
 -1 7 11 70.7564 19.2898 6
 -1 7 10 542.168 46.6558 6
 1 7 -9 -32.1578 44.6034 5
 -1 7 9 27.0901 20.8161 6
 1 7 -8 585.626 78.3842 5
 -1 7 8 652.738 58.3025 6
 1 7 -7 -95.5442 48.8929 5
 -1 7 7 24.2861 24.351 6
 1 7 -6 515.985 78.9117 5
 -1 7 6 491.762 55.3514 6
 1 7 -5 81.9743 47.9333 5
 -1 7 5 43.0116 30.7959 6
 1 7 -4 212.69 64.16 5
 -1 7 4 280.493 46.4699 6
 1 7 -3 143.176 58.8679 5
 1 7 -3 76.8441 35.2992 6
 -1 7 3 75.1866 36.8092 6
 1 7 -2 -6.01837 29.6615 6
 1 7 -2 -6.21446 44.2425 5
 -1 7 2 28.4463 34.9983 6
 1 7 -1 45.2958 31.2878 6
 1 7 -1 -18.0729 44.3935 5
 -1 7 1 10.7593 29.1554 6
 -1 7 0 795.891 75.3908 6
 1 7 0 774.488 93.5003 5
 1 7 0 703.272 71.9264 6
 1 7 1 746.524 84.1956 5
 -1 7 -1 740.906 91.1143 5
 -1 7 -1 709.258 74.9416 6
 1 7 1 741.113 74.5181 6
 -1 7 -2 238.258 50.0531 6
 1 7 2 329.201 52.7613 6
 -1 7 -2 341.771 72.1318 5
 1 7 3 -23.2723 28.4989 6
 -1 7 -3 -38.168 55.6605 5
 -1 7 -3 -32.3245 32.6664 6
 -1 7 -4 439.669 78.618 5
 1 7 4 594.199 64.2684 6
 1 7 5 18.7771 28.3169 6
 1 7 6 18.0786 25.4735 6
 1 7 7 46.2304 27.7761 6
 1 7 8 113.666 31.2544 6
 1 7 9 304.789 40.1223 6
 1 7 10 73.2839 25.6891 6
 1 7 11 454.367 40.4965 6
 1 7 12 185.96 24.8891 6
 -1 8 6 30.9055 16.4308 6
 -1 8 5 52.1059 20.4492 6
 -1 8 4 13.3906 17.9436 6
 -1 8 3 -17.8985 21.1323 6
 -1 8 2 37.7312 21.6239 6
 -1 8 1 209.566 34.4604 6
 1 8 0 120.147 30.5707 6
 1 8 1 3041.31 107.943 6
 1 8 2 38.0576 23.8269 6
 1 8 3 29.5621 20.6527 6
 1 8 4 517.438 45.8082 6
 1 8 5 22.8005 17.7434 6
 1 8 6 171.313 27.1394 6
 -2 0 21 101.653 28.5389 8
 -2 0 20 2524.01 122.021 8
 -2 0 19 1147.23 92.5244 8
 -2 0 19 1178.79 84.6739 7
 -2 0 18 533.614 65.7737 7
 -2 0 18 695.023 77.6775 8
 -2 0 17 5156.5 198.56 7
 -2 0 16 2933.36 153 7
 -2 0 15 1677.91 117.896 7
 -2 0 15 1212.11 256.526 3
 -2 0 14 2569.15 374.664 3
 -2 0 14 2807.05 149.488 7
 -2 0 13 35.9758 39.1112 7
 -2 0 13 220.089 117.123 3
 -2 0 12 13411.9 742.004 3
 -2 0 12 13994.6 307.442 7
 -2 0 11 699.781 177.442 3
 -2 0 10 1700.9 239.518 3
 2 0 -9 611.528 87.127 1
 -2 0 9 485.494 131.387 3
 2 0 -8 20652.8 451.225 1
 -2 0 8 20056.6 700.863 3
 -2 0 7 696.039 137.313 3
 2 0 -7 894.727 87.2501 1
 -2 0 6 11137.6 452.507 3
 2 0 -6 11562.6 263.996 1
 -2 0 5 431.183 98.1749 3
 -2 0 4 21207.4 546.266 3
 -2 0 3 566.071 94.0773 3
 -2 0 2 2980.26 188.603 3
 -2 0 1 42768.4 685.592 3
 -2 0 0 44315.5 693.838 3
 -2 0 -1 9212.88 327.965 3
 -2 0 -2 2624.6 114.898 2
 -2 0 -3 4615.59 164.654 2
 -2 0 -4 1863.28 123.451 2
 -2 0 -5 13922 370.588 2
 -2 0 -6 77.239 54.987 2
 -2 0 -7 10050.3 391.864 2
 -2 0 -8 131.531 74.2963 1
 -2 0 -8 106.215 78.9787 2
 -2 0 -9 7791.31 422.615 2
 -2 0 -9 7868.99 393.483 1
 -2 0 -10 8139.72 470.499 2
 -2 0 -10 8149.98 428.115 1
 -2 0 -11 -75.0839 56.1125 1
 -2 0 -11 -201.992 93.4133 2
 -2 0 -12 4502.95 362.262 1
 -2 0 -12 3803.06 381.244 2
 2 0 12 4636.3 197 8
 2 0 13 22575.6 451.693 8
 -2 0 -13 24314.4 884.266 1
 2 0 14 2973.2 172.502 8
 -2 0 -14 2640.55 303.505 1
 2 0 15 373.545 72.0265 8
 -2 0 -15 266.655 108.513 1
 2 0 16 952.491 106.208 8
 2 0 17 364.918 71.4659 8
 2 0 18 1288.16 114.195 8
 2 0 19 46.4146 32.0333 8
 2 0 20 1089.6 86.2208 8
 -2 1 21 54.8012 23.3239 8
 -2 -1 20 25.413 25.2268 8
 -2 1 20 63.8781 32.3386 8
 -2 1 19 153.134 42.2826 8
 -2 -1 19 196.266 44.7994 8
 -2 1 19 156.146 41.4654 7
 -2 1 18 469.518 69.3614 8
 -2 1 18 404.698 60.0621 7
 -2 -1 18 426.303 63.7113 8
 -2 1 17 4479.53 189.34 7
 -2 1 16 423.657 66.599 7
 -2 1 15 28823.8 482.291 7
 -2 1 14 20.1002 34.6344 7
 -2 -1 14 12.3816 75.6782 3
 -2 -1 13 4996.88 504.265 3
 -2 1 13 4134.33 423.234 3
 -2 1 13 4859.2 192.596 7
 -2 1 12 1795.09 117.809 7
 -2 1 12 1753.45 271.501 3
 -2 -1 12 1530.18 280.789 3
 -2 -1 11 903.275 198.083 3
 -2 1 11 664.262 163.318 3
 -2 1 11 650.369 69.0806 7
 -2 1 10 181.42 103.675 3
 -2 -1 10 168.162 107.538 3
 -2 -1 9 27165.1 904.097 3
 2 -1 -9 26423.6 567.712 1
 -2 1 9 25540.2 830.048 3
 -2 -1 8 1274.09 189.765 3
 -2 1 8 1086.2 169.328 3
 -2 -1 7 493.196 118.425 3
 -2 1 7 567.155 120.13 3
 -2 1 6 6168.4 326.186 3
 -2 -1 6 6241.57 358.168 3
 -2 1 5 2851.31 209.334 3
 -2 -1 5 2907.55 227.732 3
 -2 1 4 26414.7 583.417 3
 -2 -1 4 25981.8 641.505 3
 -2 -1 3 91.0898 61.5131 3
 -2 1 3 97.8404 51.2628 3
 -2 -1 2 25733.5 579.558 3
 -2 1 2 27244.9 514.643 3
 -2 1 1 1721.48 130.477 3
 -2 -1 1 1489.73 144.577 3
 -2 -1 0 14307.5 418.618 3
 -2 1 0 14457.3 365.635 3
 -2 -1 -1 20506.1 497.236 3
 -2 -1 -2 41091.5 567.834 2
 -2 -1 -2 42436.4 696.043 3
 -2 1 -3 5913.27 126.864 2
 -2 1 -3 6204.99 232.235 1
 -2 -1 -3 5963.54 229.024 2
 -2 1 -4 23461.3 349.522 2
 -2 -1 -4 23884.4 499.359 2
 -2 1 -4 23809.9 503.383 1
 -2 -1 -5 2796.21 192.513 2
 -2 1 -5 2470.86 178.95 1
 -2 1 -5 2517.69 143.505 2
 -2 1 -6 24517.4 597.885 1
 -2 -1 -6 24792.3 613.648 2
 -2 1 -6 24546.8 518.307 2
 -2 1 -7 1411.07 162.494 1
 -2 1 -7 1559.16 153.922 2
 -2 -1 -7 1448 168.41 2
 -2 -1 -8 4065.65 305.187 2
 -2 1 -8 4431.55 295.201 1
 -2 -1 -9 417.412 127.754 2
 -2 1 -9 229.386 87.1263 1
 -2 1 -10 12407.2 549.525 1
 -2 -1 -10 13113 629.453 2
 -2 1 -11 1875.45 227.175 1
 2 1 11 2024.13 125.735 7
 2 1 11 2010.98 129.607 8
 -2 -1 -11 2237.39 283.966 2
 -2 -1 -12 8272.59 497.76 1
 2 1 12 8176.94 259.554 7
 -2 -1 -12 8027.29 579.225 2
 2 -1 12 8381.9 259.581 8
 2 1 12 8028.65 264.407 8
 -2 -1 -13 12485.1 768.651 2
 -2 -1 -13 13235 657.258 1
 2 1 13 13318.6 354.213 8
 2 -1 13 13459.4 345.693 8
 -2 -1 -14 3682 364.687 1
 2 -1 14 3425.97 182.52 8
 2 1 14 3424.77 190.494 8
 -2 -1 -14 2819.69 389.971 2
 2 -1 15 690.562 90.6442 8
 2 1 15 743.263 97.2661 8
 2 1 16 -36.7337 49.449 8
 2 -1 16 2.3253 42.509 8
 2 1 17 4224.43 213.737 8
 2 -1 17 4294.35 203.365 8
 2 1 18 136.521 51.693 8
 2 -1 18 265.835 57.7215 8
 2 1 19 2108.36 136.954 8
 2 -1 19 2017.56 121.53 8
 2 1 20 133.239 41.0898 8
 2 1 21 1410.76 82.7934 8
 -2 2 20 1524.24 88.741 8
 -2 2 19 482.383 61.2003 8
 -2 2 19 427.028 54.6122 7
 -2 2 18 199.35 46.0622 8
 -2 -2 18 171.841 39.0401 8
 -2 2 18 251.914 50.0581 7
 -2 2 17 2620.61 146.191 8
 -2 2 17 2512.7 142.104 7
 -2 2 16 2911.72 154.414 7
 -2 2 15 2456.62 145.588 7
 -2 2 14 3567.24 174.435 7
 2 2 -14 3447.41 181.561 4
 -2 -2 14 3433.89 431.467 3
 -2 -2 13 224.515 118.604 3
 -2 2 13 256.544 56.9156 7
 -2 2 12 7819.1 243.268 7
 -2 -2 12 7242.95 589.334 3
 -2 -2 11 1947.93 290.233 3
 -2 2 11 1870.85 117.041 7
 -2 2 11 1428.55 221.079 3
 -2 -2 10 37.1949 75.9864 3
 -2 2 10 171.16 80.458 3
 -2 2 10 192.967 46.009 7
 -2 2 9 -72.1576 64.9911 3
 -2 -2 9 55.7979 61.8576 3
 -2 2 8 6127.11 368.788 3
 -2 -2 8 6334.49 435.626 3
 2 -2 -8 6538.43 464.349 2
 -2 2 7 494.113 104.227 3
 -2 -2 7 500.262 125.649 3
 2 -2 -7 511.428 143.825 2
 -2 2 6 1087.52 135.579 3
 -2 -2 6 912.551 153.697 3
 2 -2 -6 1010.69 167.843 2
 -2 2 5 436.612 86.3369 3
 2 -2 -5 399.227 106.518 2
 -2 -2 5 346.287 106.051 3
 2 -2 -4 475.838 101.171 2
 -2 -2 4 705.992 128.404 3
 -2 2 4 703.32 90.5371 3
 2 -2 -3 1767.91 160.302 2
 -2 -2 3 1473.88 163.381 3
 -2 2 3 1851.52 124.696 3
 -2 -2 2 15547.3 487.294 3
 -2 2 2 15887.7 317.254 3
 2 -2 -2 15907.7 424.854 2
 -2 -2 1 11904 414.139 3
 -2 -2 0 1971.88 168.075 3
 -2 -2 -1 14858 413.548 2
 -2 -2 -1 16142.2 472.169 3
 -2 -2 -2 1805.16 143.599 2
 -2 -2 -3 71.7928 47.9598 2
 -2 -2 -4 506.56 91.349 2
 -2 -2 -5 21725.2 597.068 2
 -2 -2 -6 976.578 146.972 2
 -2 -2 -7 16766.2 611.278 2
 -2 -2 -8 369.325 114.632 2
 -2 -2 -9 938.508 172.927 2
 2 2 10 5725.29 216.855 8
 -2 -2 -10 6285.1 468.793 2
 2 2 10 5624.48 203.099 7
 2 2 11 1064.9 102.769 8
 2 2 11 1038.09 93.497 7
 -2 -2 -11 1128.84 215.899 2
 -2 -2 -12 3080.62 379.791 2
 2 2 12 3696.82 191.189 8
 2 2 13 11249.1 340.617 8
 -2 -2 -13 12153.3 792.211 2
 2 2 14 2950.42 182.857 8
 -2 -2 -14 2867.38 409.586 2
 -2 -2 -14 3012.89 335.319 1
 2 2 15 1178.32 121.078 8
 2 2 16 1259.86 125.171 8
 2 2 17 69.9073 50.9739 8
 2 2 18 702.031 87.0819 8
 2 2 19 356.405 62.7848 8
 2 2 20 606.731 62.6343 8
 -2 3 19 35.5976 22.9513 8
 -2 3 18 80.7737 33.1254 8
 -2 3 18 84.131 34.565 7
 -2 3 17 2696.27 140.408 8
 -2 3 17 2831.82 143.217 7
 -2 3 16 101.108 40.4671 8
 -2 3 16 165.22 47.0057 7
 2 3 -16 153.335 46.0457 4
 -2 3 15 16579.8 362.295 8
 -2 3 15 16480.9 364.173 7
 2 3 -15 17204 397.504 4
 -2 3 14 317.206 62.2646 8
 2 3 -14 351.12 72.5467 4
 -2 3 14 312.41 59.3733 7
 -2 -3 13 3060.16 405.58 3
 2 3 -13 3463.67 195.047 4
 -2 3 13 3487.86 170.848 7
 -2 -3 12 1641.93 288.133 3
 -2 3 12 1906.46 126.949 7
 2 3 -12 1825.89 141.393 4
 -2 -3 11 4.60166 82.7846 3
 -2 3 11 79.9465 38.6155 7
 -2 -3 10 422.585 145.707 3
 -2 3 10 549.203 70.5595 7
 2 -3 -9 9258.93 620.499 2
 -2 -3 9 10239.1 626.71 3
 -2 3 9 9554.55 250.356 7
 -2 -3 8 44.8537 65.5966 3
 2 -3 -8 199.051 109.674 2
 -2 -3 7 -111.087 73.7192 3
 2 -3 -7 26.7902 65.7512 2
 2 -3 -6 2337.24 259.967 2
 -2 -3 6 2452.98 269.186 3
 2 -3 -5 4469.56 336.827 2
 -2 -3 5 4655.12 340.584 3
 -2 -3 4 8657.04 434.061 3
 2 -3 -4 9105.91 432.745 2
 2 -3 -3 1854.56 180.088 2
 -2 -3 3 1569.84 182.781 3
 2 -3 -2 6241.69 289.807 2
 -2 -3 2 5629.97 324.331 3
 -2 -3 1 5424.14 301.792 3
 -2 -3 0 4662.02 266.254 3
 -2 -3 0 4273.52 253.394 2
 -2 -3 -1 855.522 118.729 2
 -2 -3 -2 7022.1 335.646 2
 -2 -3 -3 92.8394 57.9865 2
 -2 -3 -4 4676.28 303.852 2
 -2 -3 -5 56.9857 72.7143 2
 -2 -3 -6 14608.5 592.899 2
 -2 -3 -7 2057.43 240.753 2
 -2 -3 -8 5673.62 426.222 2
 2 3 9 546.232 77.897 8
 -2 3 -9 499.084 76.4188 4
 -2 -3 -10 8863.25 591.517 2
 -2 3 -10 8743.48 282.873 4
 2 3 10 8388.28 290.493 8
 2 3 11 908.658 105.364 8
 -2 -3 -11 992.353 238.901 2
 -2 3 -11 870.449 98.9455 4
 -2 -3 -12 2285.14 337.913 2
 2 3 12 2680.64 175.703 8
 2 3 13 8440.78 309.589 8
 2 3 14 988.718 114.264 8
 2 3 15 221.193 64.8988 8
 2 3 16 170.067 60.8406 8
 2 3 17 2990.94 168.687 8
 2 3 18 379.135 61.1965 8
 2 3 19 798.139 72.7329 8
 -2 4 17 1296.92 86.1708 7
 2 4 -17 1105.12 80.8244 4
 -2 4 16 743.479 75.13 7
 2 4 -16 709.337 76.6172 4
 2 4 -15 1363.81 114.295 4
 -2 4 15 1394.97 104.014 7
 -2 4 15 1506.61 79.0874 6
 -2 4 14 1098.31 96.2814 7
 2 4 -14 1157.11 114.132 4
 -2 4 14 1296.99 80.5301 6
 -2 4 13 114.235 41.4861 7
 2 4 -13 106.615 59.5503 4
 -2 4 12 5111.69 199.765 7
 2 4 -12 5326.89 244.948 4
 -2 4 11 1001.45 90.5367 7
 2 4 -11 884.857 92.6758 5
 2 4 -11 1042.57 115.97 4
 2 4 -10 386.039 71.5431 5
 -2 4 10 298.582 54.4336 7
 2 4 -10 236.849 66.4015 4
 2 4 -9 -21.4121 53.9292 5
 -2 4 9 21.0037 25.2889 7
 2 4 -9 48.5012 44.7672 4
 2 -4 -8 2716.76 340.988 2
 2 4 -8 3065.78 156.997 5
 2 4 -8 2891.52 174.136 4
 -2 4 8 3073.55 129.834 6
 2 4 -7 402.935 66.8623 5
 2 -4 -7 342.403 129.271 2
 2 4 -7 420.224 74.1344 4
 -2 4 7 396.385 57.0238 6
 2 -4 -6 1159.71 201.004 2
 2 4 -6 931.154 87.2867 5
 2 4 -6 943.713 97.5818 4
 2 4 -6 999.427 74.4527 6
 -2 4 6 995.402 71.3069 6
 2 4 -5 33.5432 34.2602 5
 2 4 -5 54.7042 36.8292 4
 2 4 -4 197.398 42.2982 9
 2 4 -4 182.649 47.7416 5
 -2 -4 3 187.638 70.1118 2
 -2 -4 2 2221.7 206.165 2
 -2 -4 1 4588.41 296.887 2
 -2 -4 0 1183.04 152.914 2
 -2 -4 -1 2044.69 213.057 2
 -2 -4 -2 65.1665 57.7685 2
 -2 -4 -3 29.6702 44.8729 2
 -2 4 -4 12.5031 48.9812 5
 -2 4 -4 -27.5488 45.7619 4
 -2 -4 -4 61.7214 56.0197 2
 -2 -4 -5 5028 378.679 2
 -2 4 -5 4349.75 192.19 5
 -2 4 -5 4687.17 216.841 4
 -2 4 -5 4408.62 157.352 6
 -2 4 -6 230.217 64.569 5
 -2 4 -6 124.239 52.3555 4
 -2 -4 -6 280.379 106.965 2
 -2 -4 -7 4278.13 386.343 2
 -2 4 -7 4305.91 217.915 4
 -2 4 -7 4121.91 199.122 5
 -2 -4 -8 107.965 89.3286 2
 -2 4 -8 120.825 60.2726 5
 -2 4 -8 123.272 57.2224 4
 -2 -4 -9 78.2393 92.1034 2
 -2 4 -9 500.106 90.0083 4
 -2 -4 -10 2049.32 308.151 2
 -2 4 -10 2350.12 167.427 4
 2 4 10 2002.55 152.227 8
 2 4 11 113.024 46.17 8
 2 4 12 1686.58 142.28 8
 2 4 13 6694.99 273.026 8
 2 4 14 1602.67 130.646 8
 2 4 15 268.839 62.625 8
 2 4 16 655.96 79.4728 8
 2 4 17 57.8223 31.4585 8
 2 4 18 450.939 38.2409 6
 2 5 -16 212.598 43.704 4
 2 5 -15 8488.07 240.712 4
 -2 5 14 66.1896 28.3573 7
 -2 5 14 134.432 29.7993 6
 2 5 -14 141.189 52.292 4
 -2 5 13 507.315 63.396 7
 2 5 -13 564.583 82.7548 4
 -2 5 13 724.602 59.6634 6
 2 5 -12 407.649 75.8125 5
 2 5 -12 294.821 70.0524 4
 -2 5 12 311.206 43.8918 6
 2 5 -11 150.856 60.6937 4
 2 5 -11 97.9508 55.9091 5
 -2 5 11 131.115 35.6165 6
 2 5 -10 54.9856 56.5412 5
 -2 5 10 29.3707 29.2128 6
 2 5 -10 63.5662 52.3131 4
 2 5 -9 5313.71 225.569 5
 -2 5 9 5163 174.229 6
 2 5 -9 5335.71 246.356 4
 2 5 -8 125.525 59.3087 4
 2 5 -8 87.2109 56.9656 5
 -2 5 8 91.9184 37.453 6
 2 5 -7 701.605 97.776 4
 2 5 -7 571.367 81.4888 5
 -2 5 7 684.173 69.0456 6
 2 5 -6 631.911 89.8744 4
 2 5 -6 567.942 83.8359 5
 2 5 -6 474.359 59.6122 6
 -2 5 6 613.675 65.4924 6
 2 5 -5 217.926 48.0599 6
 2 5 -5 347.857 69.8382 4
 -2 5 5 402.467 56.3047 6
 2 5 -5 211.786 60.5247 5
 2 5 -4 1611.42 120.12 5
 -2 5 4 1541.17 98.6379 6
 2 5 -4 1418.07 124.614 4
 2 5 -4 1597.3 102.679 6
 2 5 -3 79.8094 52.4631 5
 2 5 -3 33.138 30.328 6
 2 5 -3 123.493 40.9213 9
 -2 5 3 49.0362 27.8703 6
 2 5 -3 129.421 46.7122 4
 2 5 -2 1588.69 112.828 5
 -2 5 2 1583.48 101.643 6
 2 5 -2 1358.65 110.234 4
 -2 -5 2 1306.87 178.061 2
 2 5 -2 1517.67 105.308 9
 2 5 -2 1445.21 101.356 6
 2 5 -1 106.65 37.4815 6
 -2 -5 1 108.206 62.9929 2
 2 5 -1 93.924 43.1092 5
 -2 5 1 83.5885 32.9651 6
 2 5 -1 87.1699 35.138 9
 -2 5 0 255.397 47.3836 6
 -2 5 0 171.257 55.1004 5
 2 5 0 194.31 48.0199 5
 2 5 0 203.88 46.6012 6
 -2 -5 0 184.913 77.6871 2
 2 5 0 253.919 47.7307 9
 -2 5 -1 1589.3 127.415 5
 -2 5 -1 1567.55 102.637 6
 2 5 1 1478.47 98.6673 9
 2 5 1 1368.76 101.154 5
 2 5 1 1547.69 98.6586 6
 -2 -5 -1 1867.53 232.802 2
 -2 5 -2 2290.92 153.641 5
 2 5 2 2090.04 116.789 9
 2 5 2 2310.17 124.687 5
 -2 5 -2 2278.77 125.937 6
 2 5 2 2328.89 117.73 6
 -2 -5 -2 2251.69 256.697 2
 2 5 3 1238.73 89.7209 9
 -2 5 -3 1230.3 120.016 5
 2 5 3 1130.17 90.0739 5
 -2 5 -3 1289.38 97.7175 6
 -2 -5 -3 1290.47 200.481 2
 2 5 3 1170.82 86.4265 6
 -2 -5 -4 2241.71 279.996 2
 -2 5 -4 1931.34 144.451 5
 2 5 4 1979.16 111.338 9
 -2 5 -4 1852.51 118.299 6
 2 5 4 1976.32 108.891 6
 -2 5 -5 360.566 83.3555 5
 2 5 5 274.871 46.209 6
 -2 5 -5 432.226 64.7018 6
 -2 5 -6 1978.75 156.768 5
 -2 -5 -6 1777.48 269.833 2
 2 5 6 2177.89 115.8 6
 -2 5 -7 106.671 62.2602 5
 2 5 7 134.262 39.7727 6
 -2 -5 -7 108.47 79.1651 2
 2 5 8 984.887 83.1988 6
 2 5 9 221.272 49.157 6
 2 5 10 1444.21 97.9359 6
 2 5 11 175.296 41.0813 6
 2 5 12 2179.16 111.644 6
 2 5 13 3195.96 129.22 6
 2 5 14 1464.4 82.824 6
 2 5 15 132.268 29.6644 6
 2 5 16 34.7891 19.3879 6
 -2 6 13 7.24124 15.8596 6
 2 6 -13 14.9249 34.2097 4
 2 6 -12 2050.85 128.657 4
 -2 6 12 1854.47 81.1146 6
 2 6 -11 168.973 54.2678 5
 -2 6 11 269.919 40.9087 6
 2 6 -11 336.33 69.2551 4
 2 6 -10 67.3717 48.823 5
 -2 6 10 159.889 34.071 6
 2 6 -10 201.668 61.7636 4
 2 6 -9 -7.32469 43.3492 4
 2 6 -9 108.919 55.5616 5
 -2 6 9 57.6679 30.3084 6
 2 6 -8 1153.33 112.054 5
 -2 6 8 1050.75 80.7813 6
 2 6 -8 989.28 110.1 4
 2 6 -7 222.999 65.2468 5
 -2 6 7 317.088 50.1401 6
 2 6 -7 271.192 69.3693 4
 2 6 -6 498.451 80.8512 5
 2 6 -6 531.719 81.6272 4
 -2 6 6 490.975 61.6073 6
 -2 6 5 2.80879 33.5596 6
 2 6 -5 4.82895 46.9173 5
 2 6 -5 -33.8295 46.7299 4
 2 6 -5 24.6985 29.456 6
 2 6 -4 46.8955 31.1593 6
 2 6 -4 44.4536 51.6279 5
 -2 6 4 39.8372 31.3852 6
 2 6 -4 131.526 54.8359 4
 2 6 -3 39.0605 34.5937 6
 2 6 -3 132.261 57.862 5
 2 6 -3 61.2583 49.3666 4
 -2 6 3 2.16625 31.1129 6
 2 6 -2 157.499 42.233 6
 2 6 -2 239.005 62.0972 5
 -2 6 2 200.324 47.2045 6
 -2 6 1 1054.45 89.1408 6
 2 6 -1 922.285 99.4565 5
 2 6 -1 1089.53 92.456 9
 2 6 -1 967.38 86.6124 6
 -2 6 0 381.118 77.8403 5
 2 6 0 405.804 61.1459 6
 2 6 0 447.244 74.2795 5
 -2 6 0 504.247 67.7438 6
 2 6 0 502.824 64.8065 9
 -2 6 -1 343.427 59.1846 6
 2 6 1 304.1 53.6193 9
 2 6 1 302.798 53.3381 6
 -2 6 -1 116.849 52.7764 5
 2 6 1 238.794 59.5475 5
 -2 6 -2 174.979 47.9397 6
 2 6 2 144.287 41.6156 9
 -2 6 -2 201.524 62.7447 5
 2 6 2 148.785 49.4284 5
 2 6 2 172.916 42.7247 6
 -2 6 -3 55.6241 36.5011 6
 -2 6 -3 -17.4181 60.8928 5
 2 6 3 89.8862 38.8278 6
 2 6 3 49.4089 37.289 5
 2 6 3 -1.778 27.2662 9
 -2 6 -4 12.0368 62.578 5
 2 6 4 57.6158 30.9297 9
 2 6 4 89.1369 35.4942 6
 -2 6 -4 49.6874 35.3081 6
 2 6 5 887.458 77.0304 9
 2 6 5 859.308 78.8248 6
 2 6 6 2.57849 24.6596 9
 2 6 6 -2.53114 29.465 6
 2 6 7 897.301 74.5194 9
 2 6 7 825.521 76.4302 6
 2 6 8 92.9538 30.211 9
 2 6 8 59.4763 36.8724 6
 2 6 9 267.815 40.3476 9
 2 6 9 217.361 41.953 6
 2 6 10 656.822 56.1686 9
 2 6 10 750.39 67.2529 6
 2 6 11 -6.29775 26.6159 6
 2 6 12 591.65 53.8345 6
 2 6 13 2461.87 94.5924 6
 2 6 14 378.617 36.2137 6
 -2 7 10 31.4471 15.0586 6
 2 7 -9 970.907 84.8623 5
 -2 7 9 1047.7 59.8757 6
 2 7 -8 27.6939 43.2515 5
 -2 7 8 64.5288 25.0739 6
 2 7 -7 89.2906 46.3982 5
 -2 7 7 125.366 33.428 6
 2 7 -6 260.814 62.1724 5
 -2 7 6 295.843 44.35 6
 -2 7 5 149.842 34.7191 6
 2 7 -5 134.075 53.2428 5
 2 7 -4 393.121 70.3003 5
 -2 7 4 454.014 54.6427 6
 -2 7 3 124.441 36.8386 6
 2 7 -3 81.5494 49.3347 5
 2 7 -3 93.118 33.54 6
 2 7 -2 64.8694 28.2143 6
 -2 7 2 122.354 35.5907 6
 2 7 -2 124.205 52.4126 5
 2 7 -1 97.4019 34.1901 6
 -2 7 1 68.2265 32.7455 6
 2 7 -1 89.2647 48.3612 5
 -2 7 0 141.313 40.3898 6
 2 7 0 185.623 41.8646 6
 2 7 0 208.724 56.9058 5
 -2 7 -1 192.826 42.2841 6
 2 7 1 131.696 38.4458 6
 2 7 1 99.8715 48.4784 5
 2 7 2 216.152 54.0469 5
 2 7 2 253.038 44.569 6
 -2 7 -2 230.054 46.5328 6
 2 7 3 199.368 40.0188 6
 2 7 4 250.398 43.556 6
 2 7 4 291.936 42.5881 9
 2 7 5 -15.635 25.2534 6
 2 7 6 646.329 60.6163 6
 2 7 7 84.0866 30.2782 6
 2 7 8 586.878 53.463 6
 2 7 9 93.2972 27.5702 6
 2 7 10 488.612 42.7285 6
 2 7 11 23.6435 14.781 6
 2 8 -5 19.0447 28.1679 5
 2 8 -4 -15.9516 29.769 5
 -2 8 4 -6.89673 13.442 6
 2 8 -3 17.8767 29.0325 5
 2 8 -2 95.2615 34.8086 5
 2 8 -1 162.677 39.4097 5
 2 8 1 150.687 29.0497 6
 2 8 2 54.1941 21.3305 6
 2 8 3 -23.6 19.0371 6
 2 8 4 -2.69931 15.7558 6
 -3 0 20 148.924 37.5373 8
 -3 0 19 -1.47122 26.0895 8
 -3 0 19 20.6744 22.5704 7
 -3 0 18 485.016 59.869 7
 -3 0 17 541.288 66.8055 7
 -3 0 16 3627.59 166.758 7
 -3 0 15 36.835 33.1308 7
 -3 0 14 1495.53 111.384 7
 -3 0 14 1298.59 276.769 3
 -3 0 13 4244.5 472.945 3
 -3 0 13 4715.64 192.519 7
 -3 0 12 4574.6 474.069 3
 -3 0 12 4689.7 187.833 7
 -3 0 11 305.006 131.246 3
 -3 0 11 527.76 66.7071 7
 -3 0 10 12192.1 694.526 3
 -3 0 9 4603.87 401.536 3
 -3 0 8 132.388 84.1777 3
 -3 0 7 226.358 105.885 3
 -3 0 6 32127.9 872.397 3
 -3 0 5 4019.34 295.844 3
 -3 0 4 7493.47 386.467 3
 -3 0 3 10952.4 442.097 3
 -3 0 2 38997.9 826.116 3
 -3 0 1 19337.6 571.021 3
 -3 0 0 1358.91 72.1645 1
 -3 0 0 1387.35 158.443 3
 -3 0 -1 2351.76 206.625 3
 -3 0 -1 2295.73 115.284 1
 -3 0 -2 21180.3 401.391 2
 -3 0 -3 67.268 40.3607 2
 -3 0 -4 6221.65 237.673 2
 -3 0 -5 9250.1 319.79 2
 -3 0 -6 2227.8 177.355 2
 -3 0 -6 2504.05 203.503 1
 -3 0 -7 9002.77 396.115 1
 -3 0 -7 9214.68 380.653 2
 -3 0 -8 1965.03 195.76 2
 -3 0 -8 1959.15 199.218 1
 -3 0 -9 1718.58 201.138 2
 -3 0 -9 2057.07 220.051 1
 -3 0 -10 1769.35 215.955 1
 -3 0 -10 1672.15 208.799 2
 3 0 11 6749.62 250.883 8
 -3 0 -11 6273.88 428.592 1
 3 0 12 1783.35 140.054 8
 -3 0 -12 1901.93 252.576 1
 3 0 13 9918.65 326.302 8
 -3 0 -13 8949.66 567.914 1
 3 0 14 429.081 81.3346 8
 -3 0 -14 290.966 99.9183 1
 3 0 15 956.519 111.234 8
 3 0 16 24.6697 47.3392 8
 3 0 17 4502.67 217.391 8
 3 0 18 572.393 76.4394 8
 3 0 19 187.8 45.6976 8
 3 0 20 914.581 72.9103 8
 -3 -1 20 852.808 63.7363 8
 -3 1 20 965.962 70.5058 8
 -3 1 19 36.5681 28.5457 8
 -3 -1 19 24.6345 27.495 8
 -3 1 19 63.0378 26.5965 7
 -3 1 18 1472.05 100.492 7
 -3 1 17 2245.81 129.242 7
 -3 1 16 573.752 74.522 7
 -3 1 15 57.5883 41.7018 7
 -3 -1 14 3782.22 473.929 3
 -3 1 14 3447 170.302 7
 -3 1 14 2791.37 382.971 3
 -3 1 13 82.7283 43.1101 7
 -3 -1 13 48.7194 84.5939 3
 -3 1 13 -87.4753 97.5271 3
 -3 1 12 6380.74 546.841 3
 -3 -1 12 7015.15 590.014 3
 -3 1 12 6995.55 233.064 7
 -3 -1 12 7034.52 220.983 7
 -3 -1 11 37.242 81.9676 3
 -3 1 11 125.289 90.8191 3
 -3 1 11 26.3145 30.7177 7
 -3 1 10 2654.55 318.069 3
 -3 -1 10 2376.38 312.277 3
 -3 1 10 2294.35 125.767 7
 -3 1 9 808.461 176.566 3
 -3 -1 9 634.905 158.311 3
 -3 -1 8 7664.86 496.244 3
 -3 1 8 7715.21 473.88 3
 -3 -1 7 1017.45 184.774 3
 -3 1 7 973.81 165.733 3
 -3 -1 6 11055.6 530.118 3
 -3 1 6 11125.5 498.371 3
 -3 1 5 43787.5 937.137 3
 -3 -1 5 42196.5 991.589 3
 -3 -1 4 4614.72 320.171 3
 -3 1 4 4805.95 296.978 3
 -3 -1 3 68.4832 57.5478 3
 -3 1 3 46.6323 60.2193 3
 -3 1 2 8380.71 371.029 3
 -3 -1 2 8096.49 392.919 3
 -3 -1 1 1597.75 185.646 3
 -3 1 1 1376.56 162.68 3
 -3 -1 0 4456.91 286.017 3
 -3 1 0 4158.27 251.311 3
 -3 -1 -1 70549.7 1118.88 3
 -3 -1 -2 1090.28 143.656 3
 -3 -1 -2 1251.04 119.536 2
 -3 1 -2 1168.49 63.4741 2
 -3 1 -3 3290 108.66 2
 -3 -1 -3 3808.93 204.367 2
 -3 1 -4 8787.38 326.925 1
 -3 -1 -4 9333.04 340.697 2
 -3 1 -5 2255.1 187.087 1
 -3 -1 -5 2506.88 194.058 2
 -3 1 -6 215.226 78.9164 1
 -3 -1 -6 444.568 97.984 2
 -3 -1 -7 38310.7 877.071 2
 -3 1 -7 38241.5 855.496 1
 -3 -1 -8 50.9873 70.6871 2
 -3 1 -8 -13.0844 39.3147 1
 -3 -1 -9 7446.26 449.404 2
 -3 1 -9 6888.72 410.483 1
 3 1 10 6485.07 244.673 8
 -3 -1 -10 7092.97 475.292 2
 -3 1 -10 7124.07 441.428 1
 -3 -1 -11 260.758 93.3704 1
 3 -1 11 136.182 53.9469 8
 3 1 11 95.3914 40.3341 8
 -3 -1 -11 230.948 98.2835 2
 -3 1 -11 105.954 68.729 1
 3 -1 12 472.888 78.2978 8
 3 1 12 361.184 71.1532 8
 -3 -1 -12 337.5 138.184 2
 -3 -1 -12 216.657 92.4582 1
 3 -1 13 2705.78 170.359 8
 3 1 13 2730.35 179.575 8
 -3 -1 -13 2557.57 303.345 1
 -3 -1 -13 2595.93 358.264 2
 3 -1 14 797.584 100.273 8
 3 1 14 775.935 104.444 8
 -3 -1 -14 975.167 204.799 1
 3 -1 15 2628.42 170.137 8
 3 1 15 2553.16 175.672 8
 3 -1 16 1598.07 131.07 8
 3 1 16 1461.54 133.267 8
 3 -1 17 529.281 75.4357 8
 3 1 17 513.518 82.0893 8
 3 -1 18 34.5748 31.9829 8
 3 1 18 14.0216 40.3682 8
 3 1 19 348.771 61.7044 8
 3 1 20 208.12 40.4086 8
 -3 2 20 -42.3564 21.4668 8
 -3 2 19 178.666 38.9886 8
 -3 2 19 103.797 30.2661 7
 -3 2 18 681.616 70.2011 8
 -3 -2 18 734.591 64.9093 8
 -3 2 18 716.135 70.4188 7
 -3 2 17 867.593 83.4469 7
 -3 2 17 961.238 85.842 8
 -3 2 16 3620.06 167.759 7
 -3 2 15 79.5561 40.067 7
 3 2 -15 52.0272 45.9584 4
 -3 2 14 1628.83 119.808 7
 -3 -2 13 1611.17 300.949 3
 -3 2 13 1586.68 120.034 7
 -3 2 12 2783.12 153.49 7
 -3 -2 12 2521.97 361.946 3
 -3 -2 11 1301.65 270.979 3
 -3 2 11 1627.85 115.302 7
 -3 2 10 8355.11 244.956 7
 -3 -2 10 8604 612.177 3
 -3 -2 9 7023.79 527.072 3
 -3 2 9 6666.71 214.441 7
 -3 -2 8 24.5537 68.7694 3
 -3 2 8 140.881 70.8856 3
 -3 2 7 1759.02 202.774 3
 -3 -2 7 1694.13 241.738 3
 -3 -2 6 16908.5 691.152 3
 -3 2 6 17249.8 582.15 3
 -3 -2 5 9807.06 506.587 3
 -3 2 5 9168.72 397.779 3
 -3 -2 4 7126.68 413.163 3
 -3 2 4 7345.72 337.852 3
 -3 2 3 629.289 97.6309 3
 -3 -2 3 684.794 133.504 3
 -3 -2 2 9780.16 464.381 3
 -3 2 2 9728.89 341.045 3
 -3 -2 1 2925.39 250.197 3
 -3 -2 0 7614.72 387.953 3
 -3 -2 -1 212.262 78.7424 3
 -3 -2 -2 2448.29 188.312 2
 -3 -2 -3 1870.25 169.521 2
 -3 -2 -4 13364.7 463.926 2
 -3 -2 -5 9561.54 415.743 2
 -3 -2 -6 143.355 74.8355 2
 -3 -2 -7 4639.09 339.107 2
 -3 -2 -8 -23.9116 61.5002 2
 3 2 9 1654.62 129.14 8
 -3 -2 -9 1687.01 237.749 2
 3 2 10 61.9924 48.2196 8
 -3 -2 -10 -28.3022 62.9518 2
 -3 -2 -11 6486.12 522.093 2
 3 2 11 5756.08 251.032 8
 3 2 12 3554.63 204.016 8
 -3 -2 -12 3226.25 383.684 2
 3 2 13 5987.89 265.847 8
 -3 -2 -13 5522.99 530.608 2
 -3 -2 -13 5536.57 464.626 1
 3 2 14 1444.39 136.176 8
 3 2 15 223.958 67.7448 8
 3 2 16 329.808 79.696 8
 3 2 17 2429.43 160.188 8
 3 2 18 182.19 51.2965 8
 3 2 19 466.555 61.7152 8
 3 2 20 306.229 44.2946 8
 -3 3 19 12.1557 18.6605 7
 -3 3 18 1057.26 74.1692 8
 -3 3 18 1278.1 84.9168 7
 -3 3 17 1651.1 105.636 7
 -3 3 17 1446.43 96.2727 8
 3 3 -17 1475.31 98.1821 4
 -3 3 16 620.906 70.3025 8
 -3 3 16 553.886 68.9815 7
 3 3 -16 471.069 66.7253 4
 -3 3 15 287.598 52.9692 8
 -3 3 15 258.235 52.587 7
 3 3 -15 243.474 60.4525 4
 -3 3 14 3315.64 164.339 7
 3 3 -14 3277.13 185.84 4
 -3 3 13 -14.1183 35.9868 7
 -3 -3 12 3417.15 409.536 3
 -3 3 12 3189.73 163.318 7
 -3 -3 11 -36.7345 67.0493 3
 -3 3 11 -2.43696 35.559 7
 -3 -3 10 305.022 126.21 3
 -3 3 10 512.062 70.1139 7
 -3 -3 9 73.0922 117.315 3
 -3 3 9 141.266 39.9734 7
 -3 3 8 7258.32 224.088 7
 3 3 -8 7248.52 206.974 5
 -3 -3 8 7748.06 551.368 3
 -3 -3 7 481.189 144.909 3
 -3 -3 6 7530.66 497.436 3
 -3 -3 5 18584.1 747.8 3
 -3 -3 4 105.228 65.6814 3
 -3 -3 3 165.809 82.9529 3
 -3 -3 2 410.922 112.799 3
 -3 -3 1 164.67 88.9016 3
 -3 -3 0 62.6142 61.1063 2
 -3 -3 0 67.971 61.7925 3
 -3 -3 -1 30254.3 780.191 3
 -3 -3 -1 31136.7 744.078 2
 -3 -3 -2 134.977 53.3163 2
 -3 -3 -3 5787.48 338.006 2
 -3 -3 -4 8141.63 411.842 2
 -3 -3 -5 2613.55 254.351 2
 -3 -3 -6 733.136 147.553 2
 -3 -3 -7 12632.8 613.067 2
 3 3 7 11484.2 331.207 8
 -3 -3 -8 -16.1987 58.6242 2
 3 3 8 100.857 48.4222 8
 3 3 9 1186.9 119.905 8
 -3 -3 -9 1352.49 239.755 2
 -3 -3 -10 4083.19 411.54 2
 3 3 10 4318.35 224.73 8
 3 3 11 562.435 89.9382 8
 -3 -3 -11 686.521 191.648 2
 3 3 12 202.054 62.9785 8
 -3 -3 -12 -0.975 51.5062 2
 3 3 13 3125.9 199.203 8
 3 3 14 424.432 81.6563 8
 3 3 15 2742.56 178.069 8
 3 3 16 457.49 81.0942 8
 3 3 17 148.38 47.2692 8
 3 3 18 33.0856 30.3799 8
 3 3 19 44.31 24.7712 8
 -3 4 17 193.609 36.5956 7
 3 4 -17 144.194 34.9544 4
 -3 4 16 1865.24 104.899 7
 3 4 -16 1836.31 113.419 4
 -3 4 15 7.57895 29.3165 7
 3 4 -15 33.5641 37.3106 4
 -3 4 14 1096.81 92.246 7
 3 4 -14 1046.22 105.482 4
 -3 4 13 1071.43 93.4813 7
 3 4 -13 1034.08 112.13 4
 -3 4 12 1231.02 101.101 7
 3 4 -12 1151.53 117.298 4
 -3 4 11 341.249 58.1626 7
 3 4 -11 310.061 73.7607 4
 3 4 -10 3066.24 160.345 5
 -3 4 10 3212.12 157.979 7
 3 4 -10 3109.34 187.85 4
 3 4 -9 2070.32 137.732 5
 -3 4 9 2293.57 131.222 7
 3 4 -8 44.5566 46.0198 5
 -3 4 8 -17.9257 27.3503 7
 3 4 -7 559.301 73.9594 5
 3 4 -6 7290.58 222.708 5
 3 4 -5 2350.24 127.941 5
 3 4 -4 408.946 59.9711 9
 3 4 -4 526.998 68.6937 5
 3 4 -3 507.647 60.558 9
 3 4 -3 398.07 55.7005 5
 3 4 -2 2979.19 137.005 9
 3 4 -2 2777.98 129.912 5
 -3 -4 2 3176.9 272.717 2
 3 4 -1 1703.05 105.111 5
 3 4 -1 1856.35 106.993 9
 -3 -4 1 1619.61 192.886 2
 3 4 0 1364.2 91.0379 9
 3 4 0 1366.64 93.2235 5
 -3 -4 0 1280.7 174.463 2
 -3 -4 -1 1.36233 43.6428 2
 3 4 1 1.94759 23.0156 9
 -3 -4 -2 1066.92 165.849 2
 -3 -4 -3 877.277 158.607 2
 -3 4 -3 833.219 69.49 6
 3 4 3 880.908 66.0103 6
 -3 4 -4 2984.79 129.108 6
 -3 -4 -4 3011.13 304.924 2
 3 4 4 3104.37 121.146 6
 -3 -4 -5 2664.05 294.821 2
 -3 -4 -6 411.548 127.513 2
 -3 -4 -7 1264.75 219.458 2
 3 4 8 171.295 58.017 8
 -3 -4 -8 112.278 93.5251 2
 -3 -4 -9 916.043 204.334 2
 3 4 9 579.887 92.5734 8
 3 4 10 108.218 50.8581 8
 3 4 11 3066.36 191.152 8
 3 4 12 911.386 111.361 8
 3 4 13 3723.98 202.387 8
 3 4 14 889.174 100.426 8
 3 4 15 201.967 52.7606 8
 3 4 16 8.81396 31.6011 8
 3 4 17 1163.06 82.428 8
 3 5 -16 25.0382 26.9772 4
 3 5 -15 126.923 38.6129 4
 -3 5 14 954.144 69.2941 7
 3 5 -14 1100.42 94.7327 4
 -3 5 13 -2.02802 20.2975 7
 3 5 -13 50.0157 41.8457 4
 3 5 -12 2497.24 158.014 4
 3 5 -11 -35.5943 51.0098 5
 3 5 -11 33.0231 47.063 4
 3 5 -10 785.86 95.7317 5
 3 5 -10 809.093 100.642 4
 3 5 -9 30.3237 53.3043 5
 3 5 -9 87.1821 56.6904 4
 3 5 -8 1882.17 132.72 5
 3 5 -8 1963.94 151.873 4
 -3 5 8 1833.66 102.724 6
 3 5 -7 292.53 70.1696 5
 -3 5 7 276.772 47.5909 6
 3 5 -7 174.682 60.2791 4
 3 5 -6 930.511 99.9675 5
 3 5 -6 836.566 100.382 4
 -3 5 6 850.238 73.0019 6
 3 5 -5 6469.12 228.218 5
 3 5 -5 5982.28 249.759 4
 -3 5 5 6323.96 189.95 6
 3 5 -4 337.239 49.0612 6
 -3 -5 4 537.534 120.604 2
 -3 5 4 367.119 55.9997 6
 3 5 -4 345.969 67.7208 4
 3 5 -4 415.615 68.0588 5
 3 5 -3 90.8415 34.5303 6
 -3 5 3 80.5287 32.8781 6
 3 5 -3 119.102 52.0939 5
 -3 -5 3 -60.418 55.1153 2
 3 5 -3 58.8816 34.625 9
 3 5 -3 61.0552 41.6917 4
 3 5 -2 1035.13 92.113 9
 3 5 -2 1005.82 94.8099 5
 -3 -5 2 996.03 181.234 2
 3 5 -2 1019.96 79.7366 6
 -3 5 2 993.261 81.1118 6
 3 5 -1 122.503 48.516 5
 3 5 -1 100.437 41.0237 9
 3 5 -1 68.3091 33.0968 6
 -3 5 1 76.3996 38.3524 6
 3 5 0 692.279 79.163 5
 -3 -5 0 715.518 147.171 2
 3 5 0 701.389 75.1828 9
 -3 5 0 780.044 72.6916 6
 3 5 0 690.878 67.506 6
 3 5 1 4300.9 175.306 5
 3 5 1 4253.13 170.674 9
 -3 5 -1 4170.49 162.352 6
 -3 -5 -1 3992.53 358.203 2
 3 5 1 4216.06 155.911 6
 -3 5 -2 140.343 43.1234 6
 3 5 2 78.7706 31.8604 9
 3 5 2 144.185 50.9638 5
 3 5 2 91.3768 32.6354 6
 -3 -5 -2 66.4464 64.2065 2
 3 5 3 944.772 82.2462 9
 3 5 3 1022.38 90.2257 5
 -3 5 -3 883.419 82.0988 6
 3 5 3 774.789 71.0312 6
 3 5 4 1379.95 98.6068 9
 3 5 4 1345.55 98.3385 5
 -3 -5 -4 1158.11 209.109 2
 3 5 4 1164.85 85.5828 6
 3 5 5 68.05 37.3706 6
 -3 -5 -5 224.696 106.227 2
 -3 -5 -6 -163.116 106.692 2
 3 5 6 -0.34001 25.8683 6
 3 5 7 6316.81 195.882 6
 3 5 8 4.75164 29.8835 6
 3 5 9 1254.25 90.5996 6
 3 5 10 2073.36 111.538 6
 3 5 11 -34.4311 27.2312 6
 3 5 12 243.47 42.5261 6
 3 5 13 621.084 57.4131 6
 3 5 14 417.783 44.5996 6
 3 5 15 579.546 42.4509 9
 3 5 15 714.824 49.4816 6
 3 5 16 208.78 26.2276 6
 3 6 -14 147.793 33.5893 4
 3 6 -13 282.86 48.3802 4
 3 6 -12 585.655 69.6797 4
 3 6 -11 -40.4211 39.2164 5
 3 6 -11 41.4038 38.4867 4
 3 6 -10 947.156 90.1939 5
 3 6 -10 1359.39 113.103 4
 3 6 -9 360.652 67.7032 5
 3 6 -9 475.011 77.17 4
 3 6 -8 5.46529 43.9946 5
 -3 6 8 14.4596 25.2069 6
 3 6 -8 -2.54745 40.444 4
 3 6 -7 51.6535 46.6212 5
 -3 6 7 93.3474 30.1734 6
 3 6 -7 89.7165 54.7333 4
 3 6 -6 1585.21 121.744 5
 3 6 -6 1512.8 125.679 4
 -3 6 6 1598.8 96.0645 6
 -3 6 5 291.409 46.1654 6
 3 6 -5 330.813 68.4095 5
 3 6 -5 346.153 71.4601 4
 -3 6 4 65.1382 33.3242 6
 3 6 -4 -49.7959 47.2625 5
 3 6 -4 -23.8728 38.292 4
 3 6 -4 36.1431 28.649 6
 3 6 -3 201.524 43.586 6
 3 6 -3 223.875 61.8676 5
 -3 6 3 315.395 50.1245 6
 3 6 -3 362.23 66.0753 4
 3 6 -2 358.31 53.9486 6
 -3 6 2 376.453 56.9645 6
 3 6 -2 434.453 73.6217 5
 3 6 -1 1076.32 94.9252 9
 3 6 -1 1037.2 100.813 5
 -3 6 1 962.287 84.6845 6
 3 6 -1 939.464 78.4787 6
 -3 6 0 230.48 47.1753 6
 3 6 0 238.868 46.4465 6
 3 6 0 347.039 66.2559 5
 3 6 0 226.775 49.0777 9
 -3 6 -1 168.196 44.4874 6
 3 6 1 121.002 39.5424 9
 3 6 1 149.036 57.4665 5
 3 6 1 98.3792 34.2984 6
 -3 6 -2 263.255 53.5695 6
 3 6 2 269.688 61.3321 5
 3 6 2 248.212 47.8375 9
 3 6 2 248.731 47.622 6
 3 6 3 158.056 39.6696 6
 3 6 3 145.016 39.7889 9
 3 6 3 157.376 52.4601 5
 3 6 4 694.859 74.0751 9
 3 6 4 679.059 72.0356 5
 3 6 4 705.009 70.8499 6
 3 6 5 300.185 52.4768 9
 3 6 5 273.177 48.4997 6
 3 6 6 284.793 49.1801 6
 3 6 6 277.724 49.3184 9
 3 6 7 402.436 53.7418 9
 3 6 7 383.005 52.2739 6
 3 6 8 269.031 44.4432 9
 3 6 8 177.008 39.1964 6
 3 6 9 190.88 36.9237 9
 3 6 9 192.036 40.9188 6
 3 6 10 84.1237 28.5158 9
 3 6 10 98.7708 31.1658 6
 3 6 11 947.632 61.9699 9
 3 6 11 923.31 65.2401 6
 3 6 12 103.399 25.7296 6
 3 6 12 90.5744 20.8899 9
 3 6 13 1674.08 69.7392 6
 3 7 -9 19.3022 32.5368 5
 3 7 -8 860.072 78.0266 5
 3 7 -7 184.759 47.7985 5
 -3 7 6 230.415 34.2912 6
 3 7 -6 320.481 59.5739 5
 3 7 -5 1236.78 98.5097 5
 -3 7 5 969.207 66.7002 6
 -3 7 4 6.60879 22.0324 6
 3 7 -4 27.9112 42.2139 5
 -3 7 3 15.494 21.9037 6
 3 7 -3 71.4967 42.8879 5
 -3 7 2 178.025 36.5675 6
 3 7 -2 234.646 56.1575 5
 3 7 -2 116.54 28.6027 6
 -3 7 1 16.141 25.0987 6
 3 7 -1 15.9149 21.8933 6
 3 7 -1 26.7924 38.7249 5
 3 7 0 133.993 34.1123 6
 3 7 0 165.435 50.6122 5
 -3 7 0 108.277 32.9263 6
 3 7 1 920.999 83.6429 5
 3 7 1 905.764 70.9569 6
 3 7 2 1.90749 23.0969 6
 3 7 2 2.19276 36.7483 5
 3 7 3 635.394 61.1811 9
 3 7 3 650.016 58.7934 6
 3 7 4 378.082 47.827 9
 3 7 4 372.165 47.6167 6
 3 7 5 8.66381 23.8882 6
 3 7 5 48.9179 23.811 9
 3 7 6 -15.9927 19.76 9
 3 7 6 22.4087 23.1299 6
 3 7 7 1173.23 65.4455 9
 3 7 7 977.591 62.5483 6
 3 7 8 10.4863 18.5433 6
 3 7 8 -31.5532 15.8206 9
 3 7 9 136.739 25.2489 6
 -4 0 20 440.128 44.1991 8
 -4 0 19 193.923 37.7631 8
 -4 0 18 3452.71 133.591 7
 -4 0 17 415.35 57.5446 7
 -4 0 16 89.1296 38.1095 7
 -4 0 15 5735.19 210.097 7
 -4 0 14 752.026 82.1994 7
 -4 0 13 985.093 94.0958 7
 -4 0 13 712.09 223.754 3
 -4 0 12 3586.6 441.339 3
 -4 0 12 3769.96 175.495 7
 -4 0 11 19918.4 390.496 7
 -4 0 11 19479.7 989.713 3
 -4 0 10 473.487 160.192 3
 -4 0 10 417.98 62.3957 7
 -4 0 9 414.642 161.417 3
 -4 0 9 445.381 59.9296 7
 -4 0 8 4151.74 394.328 3
 -4 0 7 462.343 136.283 3
 -4 0 6 15228.6 672.302 3
 -4 0 5 23418.5 795.79 3
 -4 0 4 1609.87 213.185 3
 -4 0 3 278.707 107.906 3
 -4 0 2 7128.15 422.083 3
 -4 0 1 4152.6 319.059 3
 -4 0 0 14423.1 580.735 3
 -4 0 -1 20374.3 676.414 3
 -4 0 -1 18873.3 361.655 1
 -4 0 -2 244.033 58.5166 1
 -4 0 -2 232.844 55.8427 2
 -4 0 -3 5767.31 253.578 1
 -4 0 -3 5587.64 240.585 2
 -4 0 -4 11674.5 394.108 1
 -4 0 -4 11254.3 356.249 2
 -4 0 -5 20401.1 560.458 1
 -4 0 -5 19281.5 503.721 2
 -4 0 -6 4418.11 284.492 1
 -4 0 -6 4199.88 251.095 2
 -4 0 -7 334.307 84.6703 1
 -4 0 -8 1153.61 165.945 1
 4 0 9 838.283 97.7712 8
 -4 0 -9 667.237 133.366 1
 4 0 10 1974.89 150.404 8
 -4 0 -10 1946.47 239.317 1
 4 0 11 3.09909 44.2393 8
 -4 0 -11 -79.0979 77.5415 1
 4 0 12 4339.23 228.965 8
 -4 0 -12 3897.14 371.052 1
 4 0 13 83.9097 51.4815 8
 -4 0 -13 -129.245 88.3779 1
 4 0 14 6942.6 290.669 8
 4 0 15 5391.99 253.551 8
 4 0 16 3.94311 44.475 8
 4 0 17 202.875 50.5218 8
 4 0 18 451.031 65.3829 8
 4 0 19 420.476 54.7809 8
 -4 1 20 2394.09 93.6011 8
 -4 1 19 2409.67 108.42 8
 -4 -1 19 2470.08 105.854 8
 -4 1 19 2426.37 104.336 7
 -4 1 18 61.5284 28.9232 7
 -4 1 17 1463.17 100.12 7
 -4 1 16 348.132 60.1628 7
 -4 1 15 114.704 45.2392 7
 -4 -1 14 10559 274.15 7
 -4 1 14 10252.9 287.856 7
 -4 -1 13 1329.96 103.288 7
 -4 1 13 1200.57 104.311 7
 -4 -1 13 931.413 246.606 3
 -4 1 13 1175 242.169 3
 -4 -1 12 -91.4705 97.1227 3
 -4 1 12 -100.067 99.8041 3
 -4 -1 12 -7.336 34.6076 7
 -4 1 12 35.7413 36.156 7
 -4 1 11 7971.15 602.767 3
 -4 -1 11 9310.78 260.055 7
 -4 1 11 9357.08 273.676 7
 -4 -1 11 8707.24 669.445 3
 -4 -1 10 567.517 172.318 3
 -4 1 10 562.551 170.947 3
 -4 1 10 526.981 67.7648 7
 -4 -1 10 499.263 64.4902 7
 -4 -1 9 570.39 168.354 3
 -4 1 9 492.099 141.925 3
 -4 1 9 599.07 71.0267 7
 -4 -1 8 221.205 83.5037 3
 -4 1 8 448.17 133.474 3
 -4 -1 7 5576.6 442.323 3
 -4 1 7 5609.73 415.071 3
 -4 1 6 2413 265.294 3
 -4 -1 6 2800.06 299.743 3
 -4 -1 5 6214.09 425.163 3
 -4 1 5 6739.92 423.872 3
 -4 -1 4 18952.3 723.008 3
 -4 1 4 19121.4 692.532 3
 -4 1 3 1401.93 188.349 3
 -4 -1 3 1150.71 188.538 3
 -4 -1 2 25431.9 812.229 3
 -4 1 2 24796.4 748.416 3
 -4 -1 1 1211.35 180.307 3
 -4 1 1 1277.47 168.936 3
 -4 -1 0 24.5992 75.0314 3
 -4 1 0 -21.3369 70.1366 3
 -4 -1 -1 1500.46 194.307 3
 -4 -1 -2 27753.4 791.633 3
 -4 -1 -2 26389.9 600.873 2
 -4 -1 -3 3936.69 231.022 2
 -4 -1 -4 13589 453.526 2
 -4 -1 -5 28475.4 696.158 2
 -4 -1 -6 2985.74 247.105 2
 -4 1 -6 3345.47 253.044 1
 -4 -1 -7 1896.41 207.679 2
 -4 1 -7 2264.6 224.72 1
 -4 -1 -8 4307.57 335.202 2
 4 1 8 4489.52 211.425 8
 -4 1 -8 4590.25 335.497 1
 -4 -1 -9 11.5041 63.6693 2
 4 1 9 -46.8122 47.1633 8
 4 -1 10 72.5769 48.648 8
 -4 -1 -10 -16.8919 64.3722 2
 4 1 10 28.4379 41.7929 8
 -4 -1 -10 154.92 68.016 1
 -4 -1 -11 12936.8 654.163 1
 4 -1 11 12512.4 367.027 8
 4 1 11 12466 386.134 8
 -4 -1 -12 1214.75 209.973 1
 4 -1 12 1117.32 118.366 8
 4 1 12 1226.85 127.28 8
 4 -1 13 6093.23 263.522 8
 4 1 13 5907.19 275.658 8
 4 -1 14 230.159 64.5507 8
 4 1 14 347.994 77.1585 8
 4 -1 15 639.758 87.429 8
 4 1 15 582.277 93.6521 8
 4 1 16 2219.65 159.541 8
 4 -1 16 1958.34 136.534 8
 4 1 17 506.329 76.0788 8
 4 1 18 65.9021 35.7156 8
 4 1 19 1238.77 90.3419 8
 -4 2 19 92.3659 27.3545 8
 -4 2 19 28.37 17.7278 7
 -4 2 18 1650.93 93.1708 8
 -4 2 18 1643.13 93.9944 7
 -4 2 17 140.761 38.9793 7
 -4 2 16 -42.286 35.5903 7
 4 2 -16 57.634 39.9611 4
 -4 2 15 3698.17 170.722 7
 -4 2 14 118.668 42.3295 7
 -4 2 13 473.185 70.2506 7
 -4 -2 12 4698.04 513.302 3
 -4 2 12 5158.09 211.319 7
 -4 2 11 14627.7 348.86 7
 -4 -2 11 15290.8 894.471 3
 -4 -2 10 1294.5 262.867 3
 -4 2 10 1377.22 108.478 7
 -4 -2 9 269.309 129 3
 -4 2 9 412.085 63.7738 7
 -4 2 8 989.682 90.2974 7
 -4 -2 8 1123.63 218.333 3
 -4 -2 7 65.9403 75.333 3
 -4 2 7 -61.134 33.6123 7
 -4 -2 6 6145.89 459.594 3
 -4 -2 5 23165.4 868.702 3
 -4 2 5 23365.6 735.82 3
 -4 -2 4 2.4201 69.0887 3
 -4 2 4 68.8294 54.3165 3
 -4 -2 3 624.573 146.374 3
 -4 2 3 609.583 116.342 3
 -4 2 2 1037.09 140.875 3
 -4 -2 2 1108.22 188.937 3
 -4 -2 1 -19.0391 65.9949 3
 -4 -2 0 12442 578.28 3
 -4 -2 -1 3981.57 320.141 3
 -4 -2 -1 4332.68 277.192 2
 -4 -2 -2 49.2177 45.8613 2
 -4 -2 -3 198.293 65.882 2
 -4 -2 -4 5813.62 333.576 2
 -4 -2 -5 6323.41 363.158 2
 -4 -2 -6 2842.66 264.353 2
 4 2 7 256.742 60.9678 8
 -4 -2 -7 47.6676 55.9379 2
 4 2 8 669.732 91.1074 8
 -4 -2 -8 741.352 158.52 2
 -4 -2 -9 2569.65 304.779 2
 4 2 9 2659.92 177.789 8
 4 2 10 2351.48 171.977 8
 -4 -2 -10 2357.43 301.814 2
 4 2 11 355.457 76.8732 8
 -4 -2 -11 461.903 142.011 2
 4 2 12 1852.5 157.947 8
 -4 -2 -12 1762.52 299.602 2
 -4 -2 -12 1982 282.865 1
 4 2 13 79.5501 57.1759 8
 4 2 14 7346.95 301.739 8
 4 2 15 2603.7 177.341 8
 4 2 16 162.679 60.0042 8
 4 2 17 21.2925 39.8692 8
 4 2 18 934.038 87.2338 8
 4 2 19 490.299 56.0865 8
 -4 3 18 4.44938 19.5059 7
 -4 3 17 580.5 53.9009 8
 -4 3 17 703.112 64.8719 7
 4 3 -17 609.131 62.2317 4
 -4 3 16 97.7073 32.908 8
 -4 3 16 122.392 37.5338 7
 4 3 -16 107.487 39.4211 4
 -4 3 15 35.8308 34.8 7
 4 3 -15 -1.67435 40.4335 4
 -4 3 14 4915.14 193.934 7
 4 3 -14 4940.26 221.495 4
 -4 3 13 1346.18 108.581 7
 -4 3 12 3.94981 37.291 7
 -4 -3 11 7728.45 644.475 3
 -4 3 11 7746.95 254.492 7
 -4 -3 10 787.282 213.514 3
 -4 3 10 390.962 66.8036 7
 -4 -3 9 -26.0063 81.8142 3
 -4 3 9 17.6103 34.6648 7
 -4 -3 8 76.9973 85.4085 3
 4 3 -8 39.9472 39.4927 5
 -4 3 8 125.1 45.6876 7
 4 3 -7 1484.3 99.3062 5
 -4 3 7 1366.82 103.289 7
 4 3 -6 670.328 71.3452 5
 -4 3 6 559.875 68.1822 7
 -4 -3 6 678.437 151.855 3
 4 3 -5 1546.01 97.8001 9
 -4 -3 5 1480.88 252.248 3
 4 3 -5 1595.27 98.2645 5
 -4 -3 4 10386.7 614.577 3
 -4 -3 3 -19.6203 60.554 3
 -4 -3 2 4600.89 380.679 3
 -4 -3 1 2143.91 262.929 3
 -4 -3 0 537.026 116.075 2
 -4 -3 0 610.291 133.77 3
 -4 -3 -1 2113.71 216.426 2
 -4 -3 -2 7999.01 415.214 2
 -4 -3 -3 4013.15 305.586 2
 -4 -3 -4 2263.41 235.974 2
 4 3 5 10323.3 320.332 8
 -4 -3 -5 11555.7 550.754 2
 4 3 6 3612.68 199.029 8
 -4 -3 -6 3689.51 334.815 2
 4 3 7 1145.15 120.042 8
 -4 -3 -7 1049.22 185.02 2
 4 3 8 4478.36 229.556 8
 -4 -3 -8 4378.45 399.849 2
 -4 -3 -9 138.645 87.3113 2
 4 3 9 77.24 48.7881 8
 -4 -3 -10 605.339 167.642 2
 4 3 10 552.641 94.2507 8
 4 3 11 6164.08 279.958 8
 4 3 12 134.18 60.4086 8
 4 3 13 4950.03 248.777 8
 4 3 14 13.5253 48.2958 8
 4 3 15 59.2955 45.088 8
 4 3 16 896.492 94.187 8
 4 3 17 814.342 80.7217 8
 4 3 18 -68.326 25.2841 8
 -4 4 17 59.5132 22.1004 7
 -4 4 16 75.5358 27.2653 7
 4 4 -16 37.6947 27.9704 4
 -4 4 15 1537.63 94.3327 7
 4 4 -15 1510.25 109.41 4
 -4 4 14 108.784 36.7479 7
 4 4 -14 59.2783 44.6582 4
 -4 4 13 64.5283 34.2201 7
 4 4 -13 112.414 50.9893 4
 -4 4 12 1846.01 117.723 7
 4 4 -12 1985.11 148.979 4
 -4 4 11 7635.13 238.263 7
 4 4 -11 7454.22 281.441 4
 4 4 -10 440.272 77.3625 5
 -4 4 10 594.064 73.7331 7
 4 4 -9 -11.5086 44.3646 5
 -4 4 9 -29.1141 34.5031 7
 4 4 -8 610.255 79.5373 5
 -4 4 8 687.741 77.1555 7
 4 4 -7 24.7216 40.729 5
 -4 4 7 20.4501 27.9491 7
 4 4 -6 2330.71 133.408 5
 4 4 -5 7102.05 221.981 5
 4 4 -4 148.184 45.1115 9
 4 4 -4 211.653 55.5316 5
 4 4 -3 -10.3595 30.2534 9
 4 4 -3 12.8717 38.6292 5
 4 4 -2 66.5726 33.2914 9
 -4 -4 2 -15.2686 44.8422 2
 4 4 -2 121.529 46.0304 5
 4 4 -1 40.234 32.0033 9
 -4 -4 1 30.3494 49.2099 2
 4 4 0 4105.41 162.159 9
 -4 -4 0 4241.63 334.791 2
 4 4 1 2516.49 127.747 9
 -4 -4 -1 2902.41 284.012 2
 -4 -4 -2 51.4085 64.2829 2
 4 4 2 36.4722 25.7114 9
 -4 -4 -3 374.535 118.048 2
 -4 -4 -4 1954.98 251.882 2
 4 4 5 3298.08 129.881 6
 -4 -4 -5 3416 344.618 2
 4 4 6 1060.7 111.383 8
 4 4 6 1059.65 77.9275 6
 4 4 7 36.4631 46.313 8
 -4 -4 -7 72.3128 84.1956 2
 -4 -4 -8 401.795 140.267 2
 4 4 8 449.78 81.3316 8
 4 4 9 928.863 111.069 8
 4 4 10 1136.68 123.406 8
 4 4 11 90.5304 49.6098 8
 4 4 12 1089.57 117.449 8
 4 4 13 -17.9189 43.1433 8
 4 4 14 3097.62 168.662 8
 4 4 15 1466.2 106.639 8
 4 4 16 43.8065 16.7191 6
 4 4 16 122.238 38.6021 8
 4 5 -15 93.8802 31.6413 4
 4 5 -14 1905.7 110.75 4
 4 5 -13 164.914 47.6591 4
 4 5 -12 -6.34088 40.81 4
 4 5 -11 2093.8 121.821 5
 4 5 -11 2179.26 147.013 4
 4 5 -10 140.957 53.0131 5
 4 5 -10 130.012 55.293 4
 4 5 -9 177.078 56.6954 5
 4 5 -9 224.026 62.9378 4
 4 5 -8 27.7196 42.3524 5
 4 5 -8 40.5579 51.4859 4
 4 5 -7 1142.86 102.312 5
 4 5 -7 1108.14 113.401 4
 4 5 -6 333.584 66.3074 5
 4 5 -6 277.279 70.0354 4
 4 5 -5 1178.22 102.554 5
 4 5 -5 1273.44 118.427 4
 4 5 -4 2089 132.098 5
 4 5 -4 2002.59 141.053 4
 4 5 -3 257.909 56.3134 9
 4 5 -3 263.996 60.6733 5
 4 5 -3 191.454 51.2557 4
 4 5 -2 2510.3 142.229 9
 4 5 -2 2327.62 136.621 5
 -4 -5 2 2054.55 252.583 2
 4 5 -1 335.013 58.3786 9
 4 5 -1 462.519 71.345 5
 4 5 0 29.0749 34.0348 9
 4 5 0 47.6152 43.5288 5
 -4 -5 0 6.9476 37.7067 2
 4 5 1 79.2741 38.9957 9
 4 5 1 72.877 45.8013 5
 4 5 2 5165.13 194.614 9
 4 5 2 5157.61 194.831 5
 4 5 3 733.752 77.1323 9
 4 5 3 603.615 74.2421 5
 4 5 3 662.287 64.6644 6
 4 5 4 2272.55 129.328 9
 4 5 4 1905.16 119.619 5
 4 5 4 2029.76 108.101 6
 4 5 5 4039.57 171.66 9
 4 5 5 3858.43 156.826 5
 4 5 5 4077.84 150.893 6
 4 5 6 194.325 47.2933 9
 4 5 6 234.86 44.2528 6
 4 5 7 676.465 64.8801 6
 4 5 8 508.68 58.5307 6
 4 5 9 90.2636 34.1481 6
 4 5 10 -6.98212 22.3546 6
 4 5 11 2519.82 109.856 6
 4 5 12 326.888 41.9143 6
 4 5 13 1467.38 74.546 6
 4 5 14 153.64 27.2898 6
 4 5 14 138.464 25.5549 9
 4 5 15 52.4444 14.5938 9
 4 6 -13 14.7566 20.5433 4
 4 6 -12 515.377 56.5883 4
 4 6 -11 1758.08 96.9193 5
 4 6 -11 1819.6 111.866 4
 4 6 -10 78.9645 38.1698 5
 4 6 -10 156.915 45.9698 4
 4 6 -9 -20.243 36.1918 5
 4 6 -9 -9.09873 38.2448 4
 4 6 -8 433.922 69.4629 5
 4 6 -8 415.209 68.2614 4
 4 6 -7 -2.5896 38.8808 5
 4 6 -7 22.3068 40.4646 4
 4 6 -6 975.348 93.075 5
 4 6 -6 826.82 93.7192 4
 4 6 -5 2026.19 127.615 5
 4 6 -5 1963.33 130.298 4
 4 6 -4 267.231 59.2746 5
 4 6 -4 220.33 49.8526 4
 4 6 -3 -15.0794 38.4617 5
 4 6 -2 126.089 49.9848 5
 4 6 -1 21.7871 33.4781 9
 4 6 -1 31.0219 41.1647 5
 4 6 0 507.669 68.1981 9
 4 6 0 489.9 71.4817 5
 -4 6 0 414.39 53.8332 6
 4 6 1 1001.93 88.3957 9
 4 6 1 824.685 86.3373 5
 4 6 2 1.87375 30.7691 9
 4 6 2 -9.09244 41.6488 5
 4 6 3 176.261 36.5632 6
 4 6 3 268.651 52.5239 9
 4 6 3 241.465 49.2641 5
 4 6 4 955.818 81.476 5
 4 6 4 881.791 70.1914 6
 4 6 5 1657.15 106.95 9
 4 6 5 1467.27 87.7288 6
 4 6 6 243.38 38.3815 6
 4 6 6 188.831 41.4959 9
 4 6 7 16.8096 27.3589 9
 4 6 7 33.9894 25.7053 6
 4 6 8 235.142 41.4047 6
 4 6 8 149.161 38.0421 9
 4 6 9 164.613 35.8682 9
 4 6 9 147.783 31.4456 6
 4 6 10 400.764 45.0629 9
 4 6 10 360.166 39.2989 6
 4 6 11 13.1225 19.0269 9
 4 6 11 50.7332 19.7941 6
 4 6 12 244.324 28.408 9
 4 7 -8 5.82243 29.9912 5
 4 7 -7 201.47 43.8221 5
 4 7 -6 -36.305 34.9182 5
 4 7 -5 214.215 48.9809 5
 4 7 -4 977.737 82.7856 5
 4 7 -3 79.6709 42.2901 5
 4 7 -2 163.853 47.4447 5
 4 7 -1 122.571 41.6608 5
 4 7 0 11.9446 34.4874 5
 4 7 1 94.6371 38.3406 5
 4 7 2 836.762 72.2027 5
 4 7 3 116.654 31.4727 9
 4 7 3 134.673 39.4909 5
 4 7 4 264.411 38.979 9
 4 7 5 946.133 65.5813 9
 4 7 6 109.952 26.1431 9
 4 7 7 252.784 31.4764 9
 -5 0 19 144.216 28.5362 8
 -5 0 18 303.993 37.463 7
 -5 0 17 3778.15 139.324 7
 -5 0 16 76.9278 35.6637 7
 -5 0 15 459.239 62.9994 7
 -5 0 14 322.025 60.4366 7
 -5 0 13 621.476 78.6506 7
 -5 0 12 1186.59 104.81 7
 -5 0 12 849.367 222.805 3
 -5 0 11 7694.15 251.987 7
 -5 0 11 7475.51 627.71 3
 -5 0 10 3299.79 165.915 7
 -5 0 10 3397 413.259 3
 -5 0 9 4433.74 458.642 3
 -5 0 9 5190.18 205.491 7
 -5 0 8 882.1 86.826 7
 -5 0 8 688.212 176.753 3
 -5 0 7 463.364 158.426 3
 -5 0 7 577.621 70.1153 7
 -5 0 6 1931.01 274.908 3
 -5 0 5 249.417 112.859 3
 -5 0 4 6745.09 487.018 3
 -5 0 3 15140.9 707.708 3
 -5 0 2 1030.86 193.141 3
 -5 0 1 180.196 86.9054 3
 -5 0 0 2891.91 300.895 3
 -5 0 -1 34.0152 64.8234 3
 -5 0 -2 2064.85 165.688 2
 -5 0 -3 3250.31 210.669 2
 -5 0 -4 5277.66 288.155 1
 -5 0 -5 5921.34 331.308 1
 -5 0 -6 3055.23 255.832 1
 -5 0 -7 548.318 116.796 1
 5 0 7 407.71 78.0336 8
 5 0 8 824.039 104.657 8
 -5 0 -8 701.756 137.306 1
 5 0 9 -11.2066 42.4588 8
 -5 0 -9 -31.6807 46.4717 1
 5 0 10 28.3826 44.6719 8
 -5 0 -10 56.3068 52.6701 1
 -5 0 -11 13426.1 683.222 1
 5 0 11 14649.5 430.775 8
 5 0 12 366.431 82.5025 8
 5 0 13 933.871 119.635 8
 5 0 14 2532.95 176.354 8
 5 0 15 371.025 69.574 8
 5 0 16 578.399 78.6776 8
 5 0 17 530.6 67.3587 8
 5 0 18 1778.51 100.832 8
 -5 1 19 5431 136.459 8
 -5 -1 19 5525.6 132.998 8
 -5 1 18 1904.15 91.7174 7
 -5 1 17 1504.18 93.1375 7
 -5 1 16 1679.47 107.217 7
 -5 1 15 -16.2801 34.5831 7
 -5 -1 14 33.5195 27.9237 7
 -5 1 14 71.0841 41.1434 7
 -5 -1 13 8964.68 259.15 7
 -5 1 13 8774.32 271.019 7
 -5 -1 12 2131.51 131.561 7
 -5 1 12 1911.54 130.897 7
 -5 -1 11 10933.9 293.491 7
 -5 1 11 11045.9 305.288 7
 -5 -1 11 9975.03 741.173 3
 -5 1 11 10064.7 707.441 3
 -5 1 10 5989.89 226.405 7
 -5 -1 10 5988.95 217.898 7
 -5 1 10 5661.1 522.604 3
 -5 1 9 -13.4664 36.9439 7
 -5 -1 9 8.58604 33.9683 7
 -5 1 8 2679.83 334.907 3
 -5 1 8 2557.67 147.416 7
 -5 -1 8 2788.81 148.748 7
 -5 -1 8 2378.12 329.822 3
 -5 -1 7 7734.67 575.963 3
 -5 1 7 7814.22 551.004 3
 -5 1 7 7818.19 250.365 7
 -5 -1 7 8242.72 250.933 7
 -5 -1 6 348.163 144.574 3
 -5 1 6 127.02 83.008 3
 -5 1 6 306.87 53.7909 7
 -5 -1 5 4122.92 400.973 3
 -5 1 5 4472.82 394.172 3
 -5 -1 4 1572.14 247.068 3
 -5 1 4 1563.11 226.31 3
 -5 -1 3 73.8315 94.5951 3
 -5 1 3 79.1031 85.3352 3
 -5 -1 2 7290.66 498.609 3
 -5 1 2 6833.22 453.251 3
 -5 -1 1 3382.71 338.094 3
 -5 1 1 3169.44 301.839 3
 -5 1 0 1256.72 192.968 3
 -5 -1 0 1302.16 214.611 3
 -5 -1 -1 35.5522 57.8863 3
 -5 -1 -2 2101.87 189.296 2
 -5 -1 -3 2701.53 217.488 2
 -5 -1 -4 159.994 74.5761 2
 -5 -1 -5 3091.91 254.747 2
 -5 -1 -6 4572.97 326.948 2
 5 1 6 4471.56 218.701 8
 -5 -1 -6 4645.12 320.078 1
 5 1 7 653.943 93.8142 8
 -5 -1 -7 524.362 116.844 1
 -5 -1 -7 480.305 118.77 2
 -5 -1 -8 11166.2 553.081 1
 5 -1 8 11105.6 335.859 8
 5 1 8 10988 362.688 8
 5 -1 9 55.339 48.1891 8
 5 1 9 59.8286 49.1418 8
 -5 -1 -9 134.222 66.8684 1
 5 -1 10 5549.59 248.904 8
 5 1 10 5881.75 277.6 8
 -5 -1 -10 5891.36 445.298 1
 5 -1 11 5798.33 258.869 8
 5 1 11 5778.17 279.255 8
 -5 -1 -11 5996.48 462.496 1
 5 -1 12 864.686 106.436 8
 5 1 12 893.644 116.04 8
 5 -1 13 43.798 40.8519 8
 5 1 13 37.4552 52.3344 8
 5 -1 14 202.235 57.5096 8
 5 1 14 189.066 70.2128 8
 5 1 15 583.516 87.3022 8
 5 1 16 119.497 56.5527 8
 5 1 17 140.432 45.9317 8
 5 1 18 390.118 56.4231 8
 -5 2 18 186.04 30.0371 8
 -5 2 18 150.063 30.0698 7
 -5 2 17 4061.35 143.443 7
 5 2 -17 3670.19 134.272 4
 -5 2 16 16.4357 28.1406 7
 5 2 -16 42.3613 37.0105 4
 -5 2 15 1073.57 90.495 7
 -5 2 14 292.427 56.7653 7
 -5 2 13 92.8285 44.2598 7
 -5 2 12 1238.18 106.791 7
 -5 2 11 3792.96 184.022 7
 -5 -2 10 3160.96 421.772 3
 -5 2 10 3622.45 179.711 7
 -5 2 9 2155.69 139.113 7
 -5 -2 9 2135.76 334.447 3
 -5 -2 8 73.5182 83.4232 3
 -5 2 8 148.222 46.0745 7
 -5 2 7 1302.58 108.405 7
 -5 -2 7 1021.6 221.349 3
 -5 -2 6 273.148 144.983 3
 -5 2 6 226.713 55.9516 7
 -5 -2 5 98.2166 93.7524 3
 -5 2 5 10.5304 30.7898 7
 -5 2 4 1590.22 114.177 7
 -5 -2 4 1530.14 243.365 3
 -5 -2 3 11378.8 655.908 3
 -5 -2 2 75.8132 80.7337 3
 -5 -2 1 -135.229 86.3585 3
 -5 -2 0 79.6161 58.2468 3
 -5 -2 -1 2.91616 47.5841 2
 -5 -2 -1 77.9048 65.8138 3
 -5 -2 -2 4662.2 311.144 2
 5 2 3 2111.59 146.637 8
 -5 -2 -3 1977.93 209.188 2
 5 2 4 7475.71 275.28 8
 -5 -2 -4 7558.36 417.818 2
 5 2 5 3622.06 197.865 8
 -5 -2 -5 3751.15 305.437 2
 5 2 6 5362.63 247.196 8
 -5 -2 -6 5574.63 392.659 2
 5 2 7 87.374 55.16 8
 -5 -2 -7 117.298 73.0073 2
 -5 -2 -8 -120.931 68.7812 2
 5 2 8 -35.451 54.3583 8
 -5 -2 -9 315.297 108.814 2
 5 2 9 9.75137 54.5785 8
 -5 -2 -10 199.373 97.0625 2
 5 2 10 91.9299 57.3644 8
 -5 -2 -10 106.7 71.9183 1
 5 2 11 7862.99 324.805 8
 5 2 12 7.03451 59.3693 8
 5 2 13 1766.36 155.036 8
 5 2 14 1310.41 130.345 8
 5 2 15 673.437 93.0966 8
 5 2 16 867.035 94.2159 8
 5 2 17 76.8594 37.211 8
 5 2 18 1561.8 92.41 8
 -5 3 17 1078.33 68.6238 7
 5 3 -17 901.757 62.9635 4
 -5 3 16 1540.43 89.292 7
 5 3 -16 1235.6 88.6799 4
 -5 3 15 8.73824 27.2683 7
 5 3 -15 -4.35716 35.3058 4
 -5 3 14 115.171 38.728 7
 -5 3 13 6547.72 218.789 7
 -5 3 12 415.038 64.7321 7
 -5 3 11 7878.99 255.569 7
 -5 3 10 2558.67 150.708 7
 -5 -3 9 -67.4537 113.033 3
 -5 3 9 50.0239 38.9974 7
 -5 3 8 734.391 84.3513 7
 -5 -3 8 852.023 218.041 3
 -5 -3 7 5285.74 515.451 3
 5 3 -7 5387.85 185.883 5
 -5 3 7 4878.28 200.42 7
 -5 -3 6 -36.5833 65.6503 3
 5 3 -6 70.2065 37.6357 5
 -5 3 6 78.1631 36.3809 7
 -5 3 5 766.973 81.1561 7
 -5 -3 5 766.267 198.997 3
 5 3 -4 1825.47 107.103 9
 -5 3 4 1587.4 111.984 7
 -5 -3 4 1787.62 280.482 3
 5 3 -3 63.0257 29.4627 9
 -5 3 3 107.014 38.5338 7
 5 3 -2 5511.94 182.269 9
 -5 -3 2 5726.25 476.216 3
 5 3 -1 137.17 33.9091 9
 -5 -3 1 74.9767 63.2709 2
 -5 -3 1 42.0838 61.4628 3
 5 3 0 201.026 41.3351 9
 -5 -3 0 173.098 84.4685 2
 -5 -3 0 59.6692 64.3943 3
 5 3 1 484.131 54.5806 9
 5 3 1 494.412 82.5209 8
 -5 -3 -1 541.487 127.73 2
 5 3 2 856.178 102.801 8
 -5 -3 -2 769.929 146.902 2
 5 3 3 3398.47 191.717 8
 -5 -3 -3 3821.78 325.179 2
 5 3 4 384.601 74.2437 8
 -5 -3 -4 406.359 116.403 2
 5 3 5 4004.4 215.314 8
 -5 -3 -5 3754.66 338.257 2
 5 3 6 2099.98 163.538 8
 -5 -3 -6 2354.39 277.944 2
 5 3 7 1220.08 127.819 8
 -5 -3 -7 1329.81 224.868 2
 -5 -3 -8 5778.99 474.833 2
 5 3 8 6157.4 282.226 8
 5 3 9 481.329 84.387 8
 5 3 10 4231.21 236.445 8
 5 3 11 2011.07 164.032 8
 5 3 12 1153.49 122.745 8
 5 3 13 69.6506 55.8964 8
 5 3 14 93.9555 47.9892 8
 5 3 15 561.52 76.0755 8
 5 3 16 23.8031 28.5879 8
 5 3 17 168.384 34.7972 8
 -5 4 16 34.1584 17.278 7
 5 4 -16 -5.097 21.5617 4
 -5 4 15 233.886 37.6643 7
 5 4 -15 287.232 47.3864 4
 -5 4 14 -16.1933 22.4034 7
 5 4 -14 -6.65692 32.2746 4
 -5 4 13 88.6813 33.5192 7
 5 4 -13 76.5345 45.1901 4
 -5 4 12 496.543 62.3224 7
 5 4 -12 373.503 71.1851 4
 -5 4 11 1868.76 114.349 7
 5 4 -11 1832.95 139.702 4
 -5 4 10 1281.87 97.4975 7
 5 4 -9 1290.28 103.502 5
 -5 4 9 1368.06 103.557 7
 5 4 -8 309.327 57.4418 5
 -5 4 8 402.308 60.2555 7
 -5 4 7 647.829 74.0482 7
 5 4 -7 701.148 78.2763 5
 5 4 -6 173.468 51.6036 5
 5 4 -5 47.3568 45.392 5
 5 4 -4 1192.85 97.8703 9
 5 4 -4 1208.01 97.9192 5
 -5 -4 4 1358.15 218.677 2
 5 4 -3 4825.24 189.064 9
 5 4 -3 4973.43 185.715 5
 -5 -4 3 4539.87 392.097 2
 5 4 -2 5.27141 31.2074 9
 -5 -4 2 106.385 69.8996 2
 5 4 -1 3.57791 30.395 9
 -5 -4 1 174.397 78.4962 2
 5 4 0 26.0856 31.6108 9
 -5 -4 0 58.5797 55.098 2
 5 4 1 27.1996 26.9245 9
 -5 -4 -1 167.41 86.0116 2
 5 4 2 1035.26 86.5521 9
 -5 -4 -2 1025.95 195.279 2
 5 4 3 516.084 67.3581 9
 5 4 3 479.69 78.2449 8
 -5 -4 -3 435.686 127.426 2
 5 4 4 2154.15 156.13 8
 -5 -4 -4 2346.23 288.513 2
 5 4 5 2361.69 163.725 8
 -5 -4 -5 2302.21 293.186 2
 5 4 6 1877.12 155.745 8
 5 4 7 88.3107 47.2754 8
 5 4 8 60.036 52.3614 8
 5 4 9 65.6301 53.1493 8
 5 4 10 9.34601 23.9697 6
 5 4 10 79.41 50.7778 8
 5 4 11 4279.33 214.032 8
 5 4 11 4091.98 133.61 6
 5 4 12 -14.2263 21.2444 6
 5 4 12 17.8956 41.4211 8
 5 4 13 747.35 85.3948 8
 5 4 13 609.093 47.1703 6
 5 4 14 737.723 76.7735 8
 5 4 14 736.409 46.6716 6
 5 4 15 103.131 33.1149 8
 5 5 -14 30.9029 24.4915 4
 5 5 -13 2633.2 124.773 4
 5 5 -12 244.876 50.6977 4
 5 5 -11 3073.46 155.62 4
 5 5 -10 1896.39 110.254 5
 5 5 -10 1973.02 133.473 4
 5 5 -9 121.363 41.4125 5
 5 5 -9 -10.5576 37.7144 4
 5 5 -8 748.418 81.8277 5
 5 5 -8 762.998 92.3457 4
 5 5 -7 763.529 83.7002 5
 5 5 -7 624.989 87.3903 4
 5 5 -6 15.4047 38.6292 5
 5 5 -6 -30.5873 47.0055 4
 5 5 -5 639.109 78.0547 5
 5 5 -5 531.103 77.8314 4
 5 5 -4 256.772 55.4013 5
 5 5 -4 119.139 47.9781 4
 5 5 -3 227.553 53.6707 9
 5 5 -3 214.025 55.0913 5
 5 5 -2 1528.11 113.112 9
 5 5 -2 1557.4 113.001 5
 5 5 -1 317.362 58.6324 9
 5 5 -1 299.72 61.8508 5
 5 5 0 165.431 48.0387 9
 5 5 0 163.166 51.284 5
 5 5 1 29.4759 33.0974 9
 5 5 1 -6.13094 39.0269 5
 5 5 2 54.2422 34.894 9
 5 5 2 2.66751 38.7831 5
 5 5 3 387.374 60.9309 9
 5 5 3 307.575 58.5403 5
 5 5 4 178.653 47.0558 9
 5 5 4 121.625 44.4376 5
 5 5 5 479.689 66.7824 9
 5 5 5 393.727 59.2249 5
 5 5 6 843.043 83.9562 9
 5 5 6 852.161 75.3002 5
 5 5 7 64.9267 38.9713 9
 5 5 8 4076.84 163.338 9
 5 5 9 5.74353 29.2814 9
 5 5 10 1083.81 82.0647 9
 5 5 11 1273.22 81.5891 9
 5 5 12 173.711 31.6735 9
 5 5 13 47.9501 19.8597 9
 5 5 14 184.315 24.7963 9
 5 6 -11 628.092 57.8827 4
 5 6 -10 508.648 57.7247 4
 5 6 -9 647.522 63.6411 5
 5 6 -9 685.254 67.4946 4
 5 6 -8 95.9398 40.9534 5
 5 6 -8 107.65 36.1726 4
 5 6 -7 114.035 41.9006 5
 5 6 -7 106.147 38.2373 4
 5 6 -6 -26.6198 36.338 5
 5 6 -6 -22.3429 29.9473 4
 5 6 -5 30.8328 37.3334 5
 5 6 -4 300.297 59.251 5
 5 6 -3 792.113 81.152 5
 5 6 -2 12.865 35.8778 5
 5 6 -1 -66.6941 42.8073 5
 5 6 0 -2.40611 30.5538 9
 5 6 0 48.8209 40.9513 5
 5 6 1 159.2 45.3519 9
 5 6 1 167.869 46.5424 5
 5 6 2 104.79 38.5659 9
 5 6 2 67.6576 37.791 5
 5 6 3 193.049 44.7994 5
 5 6 3 192.464 44.0131 9
 5 6 4 348.199 54.4709 9
 5 6 4 328.56 50.8915 5
 5 6 5 694.591 69.3703 9
 5 6 5 570.05 58.6199 5
 5 6 6 618.241 64.7292 9
 5 6 7 -17.9883 23.8404 9
 5 6 8 89.5188 29.5679 9
 5 6 9 63.8126 25.4515 9
 5 6 10 2.16391 16.9723 9
 5 6 11 1280.37 60.2834 9
 5 7 -6 35.0888 26.8325 5
 5 7 -5 9.02288 28.2269 5
 5 7 -4 30.8746 30.9835 5
 5 7 -3 -44.5599 33.4977 5
 5 7 -2 326.765 48.7355 5
 5 7 -1 24.4388 30.9801 5
 5 7 0 53.1995 34.6601 5
 5 7 1 0.4876 26.5123 5
 5 7 2 -1.97782 25.4543 5
 -6 0 17 215.137 31.7658 7
 -6 0 16 1803.48 95.1536 7
 -6 0 15 280.39 46.4308 7
 -6 0 14 3241 150.76 7
 -6 0 13 722.178 81.349 7
 -6 0 12 35.1114 37.4766 7
 -6 0 11 2685.11 153.037 7
 -6 0 10 4240.07 193.673 7
 -6 0 10 3476.47 442.001 3
 -6 0 9 843.985 94.7844 7
 -6 0 9 761.976 218.886 3
 -6 0 8 2869.28 163.9 7
 -6 0 8 1986.64 326.222 3
 -6 0 7 4048.71 442.421 3
 -6 0 7 4083.96 194.586 7
 -6 0 6 776.543 90.6303 7
 -6 0 6 603.824 180.754 3
 -6 0 5 12080.2 733.375 3
 -6 0 5 11458.9 326.27 7
 -6 0 4 1624.61 128.258 7
 -6 0 4 1479.55 257.987 3
 -6 0 3 1444.29 124.235 7
 -6 0 3 1638.8 264.72 3
 -6 0 2 21470 929.243 3
 -6 0 2 22387.3 480.326 7
 -6 0 1 570.466 161.2 3
 -6 0 1 513.708 82.7517 7
 -6 0 0 4015.04 387.086 3
 -6 0 0 4039.15 216.361 7
 -6 0 -1 200.468 58.4761 7
 6 0 2 7062.34 265.282 8
 6 0 3 22.616 34.9543 8
 6 0 4 184.093 62.985 8
 6 0 5 834.805 101.828 8
 6 0 6 800.014 104.543 8
 6 0 7 3480.86 204.985 8
 6 0 8 8700.78 331.884 8
 6 0 9 21.2929 51.7845 8
 6 0 10 6466.83 291.409 8
 6 0 11 -13.5587 51.6069 8
 6 0 12 72.7172 47.1466 8
 6 0 13 30.6147 43.5308 8
 6 0 14 2284.09 153.535 8
 6 0 15 1077.31 98.9006 8
 6 0 16 2111.32 119.791 8
 -6 1 17 1189.25 69.9629 7
 -6 1 16 219.468 40.9716 7
 -6 1 15 3681.91 150.537 7
 -6 1 14 41.8744 32.8412 7
 -6 -1 13 986.844 84.9372 7
 -6 1 13 1270.8 104.017 7
 -6 -1 12 4341.06 181.244 7
 -6 1 12 4001.31 184.33 7
 -6 -1 11 966.219 92.8437 7
 -6 1 11 874.554 91.4536 7
 -6 1 10 10885.6 309.995 7
 -6 -1 10 11160.1 305.844 7
 -6 -1 9 9519.89 732.958 3
 -6 1 9 10414.9 305.227 7
 -6 1 8 2262.61 147.705 7
 -6 -1 8 2355.08 145.873 7
 -6 -1 8 2206.61 349.093 3
 -6 1 8 1677.5 281.481 3
 -6 -1 7 3169.46 403.493 3
 -6 1 7 3496.06 410.195 3
 -6 1 7 3073.27 170.464 7
 -6 -1 7 3059.93 166.273 7
 -6 -1 6 4466.23 458.401 3
 -6 1 6 4261.77 435.234 3
 -6 1 6 3908.84 189.793 7
 -6 -1 6 4098.41 195.102 7
 -6 -1 5 12029.6 747.498 3
 -6 1 5 13244.1 740.17 3
 -6 1 5 11978.8 330.023 7
 -6 -1 5 11826 334.638 7
 -6 1 4 2024.63 141.585 7
 -6 -1 4 1980.44 139.237 7
 -6 -1 4 1773.55 290.989 3
 -6 1 4 1702.46 266.163 3
 -6 1 3 840.068 96.2634 7
 -6 -1 3 971.58 103.555 7
 -6 -1 3 806.652 191.705 3
 -6 1 3 711.179 172.22 3
 -6 -1 2 -55.0371 78.8373 3
 -6 1 2 34.5663 68.1523 3
 -6 1 2 33.3161 38.4446 7
 -6 -1 2 -3.47594 49.131 7
 -6 1 1 19612.3 447.744 7
 -6 -1 1 19631.2 469.556 7
 -6 -1 0 1747.07 268.182 3
 -6 1 0 1626.96 134.92 7
 -6 -1 0 1558.3 139.34 7
 6 1 1 2600.52 167.176 8
 -6 1 -1 2486.59 170.711 7
 -6 -1 -1 2472.41 230.201 2
 6 1 2 307.072 68.7447 8
 -6 -1 -2 141.619 61.8582 2
 -6 1 -2 218.535 63.8823 7
 6 1 3 790.653 97.6906 8
 -6 -1 -3 732.754 128.764 2
 -6 1 -3 804.312 106.021 7
 6 -1 4 134.315 55.8386 8
 6 1 4 26.7897 46.4037 8
 6 1 5 1153.8 121.421 8
 6 -1 5 935.582 103.749 8
 6 -1 6 4050.35 205.628 8
 6 1 6 4268.2 229.968 8
 6 1 7 2256.46 175.056 8
 6 -1 7 2586.5 169.081 8
 6 -1 8 4.21976 45.9239 8
 6 1 8 7.45605 49.0462 8
 6 -1 9 4608.44 228.552 8
 6 1 9 4582.35 252.405 8
 6 -1 10 48.7146 39.4679 8
 6 1 10 -14.024 56.4456 8
 6 -1 11 113.598 57.6361 8
 6 1 11 75.8365 53.2881 8
 6 1 12 1389.38 137.99 8
 6 1 13 127.345 58.1686 8
 6 1 14 67.6293 45.9764 8
 6 1 15 562.683 79.1475 8
 6 1 16 4011.3 169.6 8
 6 1 17 164.191 36.5337 8
 -6 2 17 130.072 26.7923 7
 -6 2 16 778.339 62.761 7
 6 2 -16 863.704 71.295 4
 -6 2 15 141.122 38.4021 7
 -6 2 14 1611.23 105.968 7
 -6 2 13 717.581 78.2453 7
 -6 2 12 204.489 50.0583 7
 -6 2 11 1394.51 113.404 7
 -6 2 10 1884.59 133.067 7
 -6 2 9 1235.23 110.914 7
 -6 2 8 2580.4 155.544 7
 -6 -2 8 1989.85 329.903 3
 -6 2 7 1574.47 123.565 7
 -6 -2 7 1559.02 285.102 3
 -6 -2 6 167.346 108.48 3
 -6 2 6 157.768 49.6952 7
 -6 -2 6 136.712 49.6731 7
 -6 -2 5 4718.59 480.978 3
 -6 2 5 4715.07 206.687 7
 -6 -2 5 4933.6 209.549 7
 -6 2 4 1193.52 105.972 7
 -6 -2 4 1290.72 111.259 7
 -6 -2 3 31.7811 86.7423 3
 -6 2 3 30.7394 40.1298 7
 -6 -2 3 51.9065 38.727 7
 -6 -2 2 15184.4 813.669 3
 -6 2 2 15706.9 378.895 7
 -6 -2 2 16523.9 421.158 7
 -6 -2 1 2401.06 319.317 3
 -6 2 1 2116.37 146.16 7
 -6 -2 1 2348.49 165.66 7
 -6 -2 0 2153.19 289.712 3
 -6 2 0 2154.51 147.81 7
 -6 -2 0 2138.04 159.39 7
 -6 -2 0 2169.1 243.271 2
 -6 2 -1 1799.77 136.842 7
 -6 -2 -1 1641.31 205.253 2
 -6 2 -2 4098.39 207.503 7
 6 2 2 3908.59 212.524 8
 -6 -2 -2 4206.86 322.678 2
 6 2 3 469.715 83.1185 8
 -6 -2 -3 566.631 119.807 2
 -6 2 -3 350.029 69.3987 7
 6 2 4 418.457 78.8249 8
 -6 -2 -4 332.206 96.8829 2
 -6 2 -4 264.804 67.6611 7
 6 2 5 58.6992 50.0936 8
 -6 -2 -5 108.164 70.5216 2
 -6 2 -5 6.64614 42.5487 7
 6 2 6 1233.38 130.477 8
 -6 2 -6 1077.57 117.801 7
 -6 -2 -6 923.167 169.149 2
 6 2 7 1097.75 127.675 8
 6 2 8 9000.63 349.189 8
 6 2 9 30.9407 56.1721 8
 6 2 10 6550.37 297.395 8
 6 2 11 -10.4586 55.9216 8
 6 2 12 656.176 99.656 8
 6 2 13 -20.9488 48.63 8
 6 2 14 828.233 95.4089 8
 6 2 15 1008.77 94.7653 8
 6 2 16 813.906 76.3862 8
 6 2 17 1076.45 73.4876 8
 -6 3 16 126.322 27.4453 7
 6 3 -16 72.1406 26.8867 4
 -6 3 15 1563.58 86.0799 7
 6 3 -15 1494.38 95.3677 4
 -6 3 14 12.2416 25.1019 7
 6 3 -14 46.8786 34.6911 4
 -6 3 13 440.601 58.2783 7
 -6 3 12 2378.23 130.349 7
 -6 3 11 238.071 52.7075 7
 -6 3 10 6344.77 225.546 7
 -6 3 9 8487.27 262.745 7
 -6 3 8 1092.15 100.709 7
 6 3 -7 3277.79 144.805 5
 -6 3 7 3183.12 165.676 7
 6 3 -6 1374.29 99.4471 5
 -6 3 6 1307.06 111.618 7
 -6 -3 6 1193.93 254.267 3
 -6 -3 5 5457.05 517.941 3
 -6 3 5 5160.71 209.288 7
 -6 -3 4 -145.675 98.9772 3
 -6 3 4 313.064 60.654 7
 6 3 -3 425.378 56.0626 9
 -6 -3 3 429.79 152.129 3
 -6 3 3 394.179 62.961 7
 6 3 -2 274.905 44.6172 9
 -6 -3 2 353.143 115.009 2
 -6 -3 2 398.323 138.159 3
 -6 3 2 272.905 55.3148 7
 -6 -3 1 8314.79 589.656 3
 -6 3 1 7745.34 249.757 7
 -6 -3 1 8706.77 520.862 2
 6 3 0 2618.24 127.796 9
 -6 -3 0 2562.46 284.52 2
 6 3 1 1428.82 96.3013 9
 -6 -3 -1 1316.74 132.167 7
 -6 -3 -1 1560.6 224.131 2
 6 3 2 965.047 80.5293 9
 -6 -3 -2 888.117 165.406 2
 6 3 3 450.516 83.5927 8
 -6 -3 -3 374.665 110.744 2
 6 3 4 397.735 78.0149 8
 -6 -3 -4 420.606 127.691 2
 6 3 5 754.75 104.461 8
 -6 -3 -5 655.005 149.774 2
 6 3 6 1087.13 123.547 8
 -6 -3 -6 936.401 183.545 2
 6 3 7 2403.43 179.226 8
 6 3 8 288.612 77.5652 8
 6 3 9 4067.71 230.431 8
 6 3 10 -13.9123 45.8169 8
 6 3 11 257.739 70.2141 8
 6 3 12 1276.44 121.77 8
 6 3 13 44.989 39.497 8
 6 3 14 26.8941 31.3964 8
 6 3 15 34.7562 28.6571 8
 6 3 16 2059.91 98.5728 8
 -6 4 14 752.723 52.4899 7
 6 4 -14 728.517 65.7069 4
 -6 4 13 34.1621 19.7461 7
 6 4 -13 72.8633 34.5433 4
 -6 4 12 46.1607 25.0853 7
 6 4 -12 62.4234 39.933 4
 -6 4 11 1261.19 85.4132 7
 6 4 -11 1181.39 104.892 4
 -6 4 10 634.555 65.3713 7
 -6 4 9 367.921 54.0302 7
 6 4 -8 868.81 81.962 5
 -6 4 8 892.322 80.9756 7
 6 4 -7 1307.72 99.309 5
 -6 4 7 1234.47 95.8866 7
 6 4 -6 33.3213 39.1194 5
 -6 4 6 73.4593 35.041 7
 6 4 -5 3322.88 153.767 5
 6 4 -4 593.656 73.6716 5
 6 4 -3 91.7941 36.0225 9
 6 4 -3 138.249 46.1981 5
 6 4 -2 6601.01 216.971 9
 6 4 -2 6695.1 219.037 5
 6 4 -1 440.057 61.7354 9
 6 4 0 1320.53 99.3836 9
 6 4 1 592.037 70.087 9
 6 4 2 2611.94 136.843 9
 6 4 3 36.6427 28.7766 9
 6 4 4 42.1003 28.531 9
 6 4 5 141.766 42.6087 9
 6 4 5 121.588 56.4551 8
 6 4 6 358.254 73.7747 8
 6 4 7 411.52 80.02 8
 6 4 8 3621.66 200.706 8
 6 4 9 -27.9975 47.1968 8
 6 4 10 2835.78 167.513 8
 6 4 11 31.1938 33.8361 8
 6 4 12 219.751 50.0631 8
 6 4 13 -62.0477 31.1445 8
 6 4 14 648.281 46.1535 9
 6 4 14 553.608 53.5803 8
 6 5 -12 486.782 52.7449 4
 6 5 -11 389.29 54.3957 4
 6 5 -10 3231.56 146.684 4
 6 5 -9 2306.43 108.074 5
 6 5 -9 2687.31 140.377 4
 6 5 -8 741.309 70.1095 5
 6 5 -8 919.449 88.7002 4
 6 5 -7 809.758 75.9615 5
 6 5 -7 931.347 90.7503 4
 6 5 -6 892.919 80.6468 5
 6 5 -6 876.768 88.4736 4
 6 5 -5 2452.98 130.22 5
 6 5 -5 2306.72 134.321 4
 6 5 -4 702.481 77.4896 5
 6 5 -3 17.1631 37.4845 5
 6 5 -2 41.5338 33.1567 9
 6 5 -2 48.2138 39.3756 5
 6 5 -1 3143.38 149.357 9
 6 5 -1 2841.81 144.999 5
 6 5 0 135.716 42.7494 9
 6 5 0 163.733 51.353 5
 6 5 1 492.011 65.6457 9
 6 5 1 651.251 74.1472 5
 6 5 2 23.0707 29.3728 9
 6 5 2 24.7066 36.2 5
 6 5 3 401.934 59.5541 9
 6 5 3 431.658 63.7837 5
 6 5 4 14.4708 29.4355 9
 6 5 4 14.2709 35.4543 5
 6 5 5 127.955 39.748 9
 6 5 5 117.4 38.6251 5
 6 5 6 997.136 82.5953 9
 6 5 6 848.46 71.921 5
 6 5 7 806.936 73.1227 9
 6 5 7 653.946 55.2807 5
 6 5 8 20.7762 27.4847 9
 6 5 9 1171.71 79.419 9
 6 5 10 33.1856 22.9469 9
 6 5 11 24.6291 19.7956 9
 6 5 12 366.84 35.2265 9
 6 6 -8 124.216 32.204 5
 6 6 -7 320.798 48.8467 5
 6 6 -6 -9.70399 29.556 5
 6 6 -5 880.616 73.8357 5
 6 6 -4 82.8069 39.2332 5
 6 6 -3 97.1337 42.6241 5
 6 6 -2 2803.3 128.673 5
 6 6 -1 22.6148 32.4476 5
 6 6 0 135.325 43.611 5
 6 6 1 31.7461 28.0114 9
 6 6 1 -18.0345 34.6945 5
 6 6 2 562.373 59.7729 9
 6 6 2 563.961 60.9746 5
 6 6 3 -9.19969 22.8517 9
 6 6 3 -32.1402 31.5725 5
 6 6 4 14.59 24.4976 9
 6 6 4 21.9275 28.2338 5
 6 6 5 82.1896 31.1011 9
 6 6 5 129.66 31.3083 5
 6 6 6 128.339 31.2842 9
 6 6 7 127.608 29.9539 9
 6 6 8 1156.18 64.5762 9
 6 6 9 27.6243 13.9121 9
 -7 0 15 288.849 37.4727 7
 -7 0 14 35.305 25.3851 7
 -7 0 13 1754.38 106.799 7
 -7 0 12 2515.81 135.944 7
 -7 0 11 1107.15 96.5915 7
 -7 0 10 525.864 73.2205 7
 -7 0 9 240.765 57.1595 7
 -7 0 8 715.348 87.234 7
 -7 0 7 844.355 96.2364 7
 -7 0 6 2364.19 154.666 7
 -7 0 6 2135.16 342.813 3
 -7 0 5 3831.27 437.356 3
 -7 0 5 3751.88 196.655 7
 -7 0 4 165.728 101.471 3
 -7 0 4 391.795 79.6188 7
 -7 0 3 1486.73 134.584 7
 -7 0 3 1633.13 280.754 3
 -7 0 2 1396.03 132.012 7
 -7 0 2 1618.92 269.834 3
 -7 0 1 23212.7 526.871 7
 -7 0 0 1323.07 133.647 7
 -7 0 -1 871.288 114.494 7
 -7 0 -2 552.663 99.8153 7
 -7 0 -3 4982.78 268.563 7
 7 0 4 2362.73 171.695 8
 -7 0 -4 2159.3 185.183 7
 7 0 5 116.715 54.9851 8
 7 0 6 5801.84 269.516 8
 7 0 7 1038.5 120.221 8
 7 0 8 7703.65 310.872 8
 7 0 9 4105.93 225.399 8
 7 0 10 3504.14 205.355 8
 7 0 11 3548.22 198.875 8
 7 0 12 6680.51 257.825 8
 7 0 13 432.481 68.5832 8
 7 0 14 279.121 48.3772 8
 7 0 15 123.336 30.1154 8
 -7 0 -15 106.244 36.9019 7
 -7 1 16 38.205 15.393 7
 -7 1 15 685.646 58.1059 7
 -7 1 14 990.298 76.2852 7
 -7 -1 13 41.5036 24.344 7
 -7 1 13 75.2085 35.6098 7
 -7 -1 12 1.33343 26.6355 7
 -7 1 12 -0.84537 33.1333 7
 -7 -1 11 550.532 68.5859 7
 -7 1 11 616.508 78.0679 7
 -7 1 10 21.9995 39.0029 7
 -7 -1 10 83.9685 41.4925 7
 -7 1 9 503.32 75.1678 7
 -7 -1 9 535.629 75.696 7
 -7 1 8 3825.08 191.724 7
 -7 -1 8 3114.05 169.556 7
 -7 1 7 482.897 77.3711 7
 -7 -1 7 345.512 63.634 7
 -7 1 6 1301.74 119.439 7
 -7 -1 6 1215.61 110.96 7
 -7 -1 6 1289.43 268.056 3
 -7 -1 5 4441.04 486.225 3
 -7 1 5 3827.84 416.119 3
 -7 1 5 4628.97 217.717 7
 -7 -1 5 4749.22 221.249 7
 -7 -1 4 35132.1 1333.7 3
 -7 1 4 33096.1 1195.21 3
 -7 1 4 35311.9 602.409 7
 -7 -1 4 36162 613.222 7
 -7 -1 3 2736.19 372.604 3
 -7 1 3 2736.61 173.979 7
 -7 -1 3 2675.01 176.824 7
 -7 1 2 1562.71 141.334 7
 -7 -1 2 1481.25 136.396 7
 -7 -1 2 1578.38 275.829 3
 -7 1 1 2179.49 162.73 7
 -7 -1 1 2106.58 163.118 7
 -7 1 0 1108.1 121.835 7
 -7 -1 0 1049.21 123.518 7
 -7 1 -1 54.9798 48.9326 7
 -7 -1 -1 37.4143 52.623 7
 -7 1 -2 2095.83 167.131 7
 -7 -1 -2 2181.88 180.294 7
 -7 1 -3 70.9587 47.3854 7
 -7 -1 -3 20.3988 53.9211 7
 7 1 4 2006.56 167.433 8
 -7 1 -4 2106.97 172.469 7
 7 1 5 1320.46 137.117 8
 -7 1 -5 1285.09 141.89 7
 7 1 6 1272.38 132.033 8
 -7 1 -6 1338.81 145.26 7
 7 -1 7 -1.24837 39.2265 8
 7 1 7 -48.0536 58.0784 8
 -7 1 -7 -44.1234 53.3362 7
 7 -1 8 1649.72 136.311 8
 7 1 8 1744.74 158.132 8
 -7 1 -8 1652.32 155.202 7
 7 1 9 62.6391 57.1451 8
 7 1 10 3881.39 223.438 8
 7 1 11 1449.4 135.538 8
 -7 1 -11 1320.61 129.324 7
 7 1 12 779.225 96.573 8
 -7 1 -12 488.909 77.0361 7
 7 1 13 302.566 60.5409 8
 -7 1 -13 234.135 46.2436 7
 7 1 14 91.9266 37.2079 8
 7 1 15 56.9892 29.4029 8
 -7 2 15 453.964 46.9315 7
 7 2 -15 510.861 54.1956 4
 -7 2 14 128.409 33.7332 7
 -7 2 13 2200.59 115.361 7
 -7 2 12 1248.56 95.3544 7
 -7 2 11 1452.83 107.701 7
 -7 2 10 129.442 42.3657 7
 -7 2 9 -18.1129 38.2634 7
 -7 2 8 73.8828 40.034 7
 -7 2 7 575.145 79.6181 7
 -7 -2 7 617.16 74.3859 7
 -7 2 6 3623.92 188.152 7
 -7 -2 6 3478.45 176.795 7
 -7 2 5 2622.31 160.649 7
 -7 -2 5 2718.16 158.234 7
 -7 2 4 1293.09 113.894 7
 -7 -2 4 1422.83 123.953 7
 -7 -2 4 1237.69 251.565 3
 -7 2 3 705.665 90.1857 7
 -7 -2 3 564.362 173.997 3
 -7 -2 3 640.05 85.1077 7
 -7 -2 2 3105.3 387.826 3
 -7 2 2 2679.5 165.677 7
 -7 -2 2 2062.84 151.29 7
 -7 -2 2 2798.95 291.481 2
 -7 2 1 15317.3 396.261 7
 -7 -2 1 15366.9 423.686 7
 -7 -2 1 15799.7 675.127 2
 -7 -2 0 -15.8462 46.8906 2
 -7 2 0 153.749 57.2692 7
 -7 -2 0 126.999 56.9607 7
 -7 2 -1 1459.21 129.233 7
 -7 -2 -1 1354.19 139.814 7
 -7 -2 -1 1082.35 177.671 2
 -7 2 -2 -38.7185 50.318 7
 -7 -2 -2 -36.0189 51.777 7
 -7 2 -3 5429.22 244.846 7
 -7 -2 -3 5171.61 272.476 7
 7 2 4 679.347 101.388 8
 -7 2 -4 733.125 95.106 7
 7 2 5 320.971 79.3766 8
 -7 2 -5 343.533 73.1905 7
 7 2 6 5751.19 278.398 8
 -7 2 -6 5576.75 249.722 7
 7 2 7 124.964 60.2397 8
 -7 2 -7 172.85 58.3263 7
 7 2 8 4511.12 247.046 8
 7 2 9 1841.7 159.249 8
 7 2 10 2897.35 189.19 8
 7 2 11 1366.44 126.38 8
 7 2 12 4549.95 212.179 8
 7 2 13 -28.9226 39.2256 8
 7 2 14 247.847 49.1198 8
 7 2 15 402.084 48.6754 8
 -7 3 14 935.192 61.284 7
 7 3 -14 871.115 68.944 4
 -7 3 13 -0.17545 21.8945 7
 -7 3 12 138.592 35.404 7
 -7 3 11 220.519 43.7039 7
 -7 3 10 387.907 60.004 7
 -7 3 9 98.8096 39.4734 7
 -7 3 8 2071.9 128.331 7
 7 3 -7 476.867 62.1798 5
 -7 3 7 436.961 65.8941 7
 7 3 -6 397.549 58.8249 5
 -7 3 6 366.531 61.953 7
 7 3 -5 4095.04 167.204 5
 -7 3 5 3995.22 184.437 7
 -7 3 4 23374 438.889 7
 -7 3 3 3555.63 173.561 7
 -7 3 2 759.591 86.8995 7
 -7 3 1 517.01 71.0878 7
 7 3 0 838.862 72.3455 9
 -7 3 0 852.098 86.8024 7
 -7 -3 0 729.14 95.2793 7
 7 3 1 217.045 38.4425 9
 -7 -3 -1 288.687 72.6786 7
 7 3 2 1375.85 91.5787 9
 -7 -3 -2 1257.82 130.81 7
 7 3 3 228.58 43.4179 9
 -7 -3 -3 337.878 80.6376 7
 7 3 4 1743.81 102.616 9
 -7 -3 -4 1672.4 153.799 7
 7 3 5 388.923 51.317 9
 7 3 6 1041.61 118.977 8
 7 3 7 171.114 60.7878 8
 7 3 8 527.622 88.239 8
 7 3 9 -40.7959 50.641 8
 7 3 10 1360.44 120.958 8
 7 3 11 537.027 77.5456 8
 7 3 12 117.807 38.6062 8
 7 3 13 121.465 37.0164 8
 7 3 14 -32.3749 23.5627 8
 7 4 -13 869.807 62.4762 4
 -7 4 12 791.732 52.0214 7
 7 4 -12 790.644 67.419 4
 -7 4 11 869.027 59.8818 7
 7 4 -11 879.187 77.5314 4
 -7 4 10 112.9 29.5316 7
 7 4 -10 172.742 44.0065 4
 -7 4 9 10.3585 20.5411 7
 -7 4 8 123.125 35.1943 7
 7 4 -7 323.317 49.9854 5
 -7 4 7 347.757 50.6324 7
 7 4 -6 875.497 76.4126 5
 -7 4 6 1048.26 81.5094 7
 7 4 -5 745.135 74.6333 5
 7 4 -4 426.645 65.4654 5
 7 4 -3 751.625 78.7408 5
 7 4 -2 952.205 86.3667 5
 7 4 -1 9854.58 243.54 9
 7 4 0 75.4312 33.0365 9
 7 4 1 364.162 53.6377 9
 7 4 2 -3.81357 24.2696 9
 7 4 3 2027.12 112.695 9
 7 4 4 573.422 63.7745 9
 7 4 5 10.4843 24.8712 9
 7 4 6 2982.84 130.045 9
 -7 -4 -6 2550.32 158.956 7
 7 4 7 256.073 41.1113 9
 -7 -4 -7 193.042 52.1111 7
 7 4 8 2138.62 105.873 9
 7 4 8 2322.77 99.1815 5
 -7 -4 -8 2133.56 139.233 7
 7 4 9 1303.52 78.4228 9
 -7 -4 -9 1003 93.8837 7
 7 4 10 1347.91 74.8083 9
 -7 -4 -10 1164.28 95.7808 7
 7 4 11 1057.82 61.7071 9
 -7 -4 -11 865.912 77.9796 7
 7 4 12 1573.8 66.6158 9
 7 5 -9 84.0714 26.9318 4
 7 5 -8 1182.93 80.3135 4
 7 5 -7 38.085 27.9521 5
 7 5 -7 -2.2579 24.4102 4
 7 5 -6 93.2271 35.1781 5
 7 5 -5 589.208 61.8181 5
 7 5 -4 9840.28 227.906 5
 7 5 -3 1081.55 82.7594 5
 7 5 -2 253.941 50.5451 5
 7 5 -1 1244.73 91.2085 5
 7 5 0 465.804 53.6889 9
 7 5 0 611.275 68.2194 5
 7 5 1 0.41584 21.0843 9
 7 5 1 -11.238 32.9908 5
 7 5 2 265.847 43.046 9
 7 5 2 365.971 53.8882 5
 7 5 3 23.9653 24.8059 9
 7 5 3 -10.1817 30.8615 5
 7 5 4 420.464 52.7948 9
 7 5 4 470.345 57.0491 5
 7 5 5 607.537 57.9651 9
 7 5 5 651.544 59.6307 5
 7 5 6 51.7452 26.5933 9
 7 5 6 90.802 32.8249 5
 7 5 7 35.3144 20.851 9
 7 5 8 495.736 46.3501 9
 7 5 9 57.6947 19.9503 9
 7 5 10 1039.96 53.2419 9
 7 6 -5 264.721 37.965 5
 7 6 -4 151.299 34.3542 5
 7 6 -3 69.8204 31.088 5
 7 6 -2 86.623 31.7664 5
 7 6 -1 3049.48 113.432 5
 7 6 0 67.3193 27.326 5
 7 6 1 213.771 37.3255 5
 7 6 2 47.9717 26.5057 5
 7 6 3 831.433 56.1618 5
 7 6 5 0.22341 13.9977 9
 -8 0 13 593.414 52.2789 7
 -8 0 12 1270.94 83.7661 7
 -8 0 11 70.6119 31.8869 7
 -8 0 10 1534.45 105.915 7
 -8 0 9 1316.69 102.509 7
 -8 0 8 718.577 81.1003 7
 -8 0 7 151.163 49.4688 7
 -8 0 6 3274.97 178.403 7
 -8 0 5 39.6828 47.6427 7
 -8 0 4 452.185 76.2651 7
 -8 0 3 1786.6 142.044 7
 -8 0 2 1067.85 114.2 7
 -8 0 1 24.7676 49.3871 7
 -8 0 0 7271.61 299.713 7
 -8 0 -1 1635.43 149.106 7
 -8 0 -2 60.0925 55.274 7
 -8 0 -3 151.507 58.4816 7
 -8 0 -4 1610.82 155.932 7
 -8 0 -5 2802.05 202.401 7
 -8 0 -6 668.124 107.695 7
 -8 0 -7 4101.69 239.63 7
 -8 0 -8 528.936 89.3235 7
 -8 0 -9 12.8679 47.334 7
 -8 0 -10 7.49595 46.3202 7
 -8 0 -11 241.277 59.4689 7
 -8 0 -12 548.06 71.8418 7
 -8 0 -13 715.386 71.3189 7
 -8 1 14 856.191 54.7584 7
 -8 1 13 184.195 32.6411 7
 -8 -1 12 -11.1404 18.3338 7
 -8 1 12 1.86315 26.8438 7
 -8 -1 11 685.714 61.9102 7
 -8 1 11 629.837 68.4868 7
 -8 -1 10 1244.74 88.7209 7
 -8 1 10 1227.83 96.468 7
 -8 1 9 118.787 42.3408 7
 -8 -1 9 104.144 39.4057 7
 -8 1 8 154.723 50.3456 7
 -8 -1 8 82.7852 36.3798 7
 -8 1 7 749.745 86.396 7
 -8 -1 7 807.453 86.9974 7
 -8 1 6 353.74 65.4453 7
 -8 -1 6 327.257 63.0853 7
 -8 1 5 578.762 83.8252 7
 -8 -1 5 690.125 84.2937 7
 -8 1 4 711.481 91.1586 7
 -8 -1 4 765.174 91.9196 7
 -8 1 3 3165.28 185.978 7
 -8 -1 3 3168.03 184.828 7
 -8 1 2 4262.68 215.807 7
 -8 -1 2 4282.39 220.608 7
 -8 1 1 2394.93 167.244 7
 -8 -1 1 2444.44 175.037 7
 -8 1 0 9663.9 336.93 7
 -8 -1 0 9795.96 345.835 7
 -8 1 -1 133.36 57.3689 7
 -8 -1 -1 142.279 57.6233 7
 -8 1 -2 2119.47 164.101 7
 -8 -1 -2 1990.99 166.358 7
 -8 1 -3 42.0761 56.9418 7
 -8 -1 -3 116.23 69.7969 7
 -8 1 -4 327.284 78.8548 7
 -8 -1 -4 248.397 70.3159 7
 -8 1 -5 1761.19 151.433 7
 -8 -1 -5 1820.62 169.087 7
 -8 1 -6 206.624 65.0803 7
 -8 -1 -6 71.3493 57.2347 7
 -8 1 -7 2.76402 42.7756 7
 -8 -1 -7 -7.2528 57.529 7
 -8 1 -8 164.434 53.4833 7
 -8 -1 -8 282.53 74.0619 7
 -8 1 -9 264.384 59.1848 7
 -8 -1 -9 265.594 76.6064 7
 8 1 10 349.221 68.6175 8
 -8 1 -10 241.526 55.1836 7
 -8 -1 -10 238.762 68.4423 7
 -8 1 -11 920.062 87.6304 7
 -8 -1 -11 1033.65 109.862 7
 -8 -1 -12 625.667 79.0464 7
 -8 -1 -13 -20.9166 34.3907 7
 -8 2 13 222.526 33.5895 7
 -8 2 12 1108.52 75.1058 7
 -8 2 11 211.083 43.4341 7
 -8 2 10 1081.08 85.2783 7
 -8 2 9 1813.33 115.223 7
 -8 2 8 606.249 74.5024 7
 -8 2 7 -26.3072 33.3379 7
 -8 -2 7 -62.4902 33.2093 7
 -8 2 6 2255.37 140.494 7
 -8 -2 6 2296.52 131.832 7
 -8 2 5 373.607 68.0028 7
 -8 -2 5 286.802 56.3459 7
 -8 2 4 437.773 72.489 7
 -8 -2 4 424.114 67.2373 7
 -8 2 3 436.721 71.1941 7
 -8 -2 3 350.026 64.1817 7
 -8 2 2 1286.89 112.325 7
 -8 -2 2 1237.88 114.958 7
 -8 2 1 58.0969 42.7768 7
 -8 -2 1 79.1022 49.0049 7
 -8 2 0 7168.68 264.68 7
 -8 -2 0 7273.86 284.28 7
 -8 2 -1 399.796 68.754 7
 -8 -2 -1 510.077 87.5164 7
 -8 2 -2 271.187 63.1674 7
 -8 -2 -2 168.35 57.8639 7
 -8 2 -3 -74.4459 51.5303 7
 -8 -2 -3 80.0725 51.6896 7
 -8 2 -4 375.157 65.2756 7
 -8 -2 -4 465.657 91.1868 7
 -8 2 -5 2884.42 167.547 7
 -8 -2 -5 2989.75 203.925 7
 -8 2 -6 156.169 52.6968 7
 -8 -2 -6 85.8249 59.6794 7
 -8 2 -7 2135.12 137.288 7
 -8 -2 -7 2455.88 183.003 7
 -8 -2 -8 13.7312 49.1041 7
 -8 -2 -9 -5.12973 51.7482 7
 -8 -2 -10 423.213 73.8073 7
 -8 -2 -11 217.375 60.5997 7
 -8 -2 -12 971.585 90.5363 7
 -8 -2 -13 511.053 57.9064 7
 -8 3 12 -0.1886 17.0965 7
 8 3 -12 -35.3215 24.5434 4
 -8 3 11 252.941 36.9976 7
 -8 3 10 857.579 66.9326 7
 -8 3 9 21.067 25.2343 7
 -8 3 8 339.697 49.4233 7
 -8 3 7 540.976 62.7687 7
 8 3 -6 97.783 35.9767 5
 -8 3 6 57.6697 34.2526 7
 8 3 -5 335.981 48.5899 5
 -8 3 5 278.761 53.4054 7
 8 3 -4 55.5447 30.0016 5
 -8 3 4 67.174 34.2586 7
 -8 3 3 2133.43 127.438 7
 -8 3 2 1339.71 103.039 7
 -8 3 1 1554.2 109.293 7
 -8 -3 1 1521.51 111.457 7
 -8 3 0 6758.04 221.802 7
 -8 -3 0 6609.42 238.541 7
 -8 3 -1 169.943 43.2797 7
 -8 -3 -1 144.149 46.6689 7
 -8 -3 -2 458.516 77.4249 7
 -8 -3 -3 -37.6196 38.9345 7
 -8 -3 -4 301.786 63.3098 7
 -8 -3 -5 552.947 86.6329 7
 -8 -3 -6 231.47 55.8118 7
 8 3 7 27.3907 18.6417 9
 -8 -3 -7 -5.7832 32.1069 7
 8 3 8 35.7539 20.6804 9
 -8 -3 -8 49.4107 43.3537 7
 8 3 9 25.1177 16.8338 9
 -8 -3 -9 29.1875 38.2369 7
 8 3 10 135.789 23.4321 9
 -8 -3 -10 88.1667 41.2933 7
 -8 -3 -11 910.113 78.5054 7
 8 4 -10 230.759 34.13 4
 8 4 -9 415.171 48.1131 4
 8 4 -8 434.434 52.1451 4
 8 4 -7 -20.4647 29.091 4
 8 4 -6 1283.11 73.827 5
 8 4 -6 1247.31 84.9012 4
 8 4 -5 66.0078 29.5006 5
 8 4 -4 15.0616 28.2886 5
 8 4 -3 205.64 42.6655 5
 8 4 -2 479.287 57.4766 5
 8 4 -1 26.0419 32.6864 5
 8 4 0 3312.89 138.556 5
 8 4 1 460.535 60.0076 5
 8 4 2 3.23517 18.6682 9
 8 4 3 35.4167 20.9157 9
 8 4 4 497.191 47.5474 9
 8 4 5 1441.03 76.054 9
 8 4 6 117.406 26.3406 9
 8 4 6 166.839 35.0892 5
 8 4 7 917.705 56.6942 9
 8 4 7 955.185 60.5648 5
 8 4 8 119.204 21.959 9
 8 4 8 125.392 24.864 5
 8 5 -5 94.2789 25.8938 5
 8 5 -4 262.388 39.7824 5
 8 5 -3 918.904 63.5851 5
 8 5 -2 1047.84 69.1562 5
 8 5 -1 294.861 43.4045 5
 8 5 0 2028.03 94.1505 5
 8 5 1 30.3298 28.9803 5
 8 5 2 512.248 51.2909 5
 8 5 3 79.3988 31.4667 5
 8 5 4 56.2445 26.6221 5
 8 5 5 496.714 41.6405 5
 -9 0 11 1299.96 68.5946 7
 -9 0 10 654.074 55.7801 7
 -9 0 9 41.0435 25.9696 7
 -9 0 8 5091.17 174.114 7
 -9 0 7 37.4747 31.2023 7
 -9 0 6 49.4146 34.4647 7
 -9 0 5 757.646 82.243 7
 -9 0 4 1249.87 106.193 7
 -9 0 3 -21.6033 34.7386 7
 -9 0 2 3849.1 189.863 7
 -9 0 1 1054 107.513 7
 -9 0 0 161.877 59.5382 7
 -9 0 -1 967.44 105.7 7
 -9 0 -2 619.198 89.8828 7
 -9 0 -3 976.282 108.507 7
 -9 0 -4 4352.99 219.109 7
 -9 0 -5 220.573 64.5317 7
 -9 0 -6 770.192 93.9747 7
 -9 0 -7 482.064 76.2776 7
 -9 0 -8 79.282 41.3888 7
 -9 0 -9 80.0403 38.1607 7
 -9 0 -10 2015.03 114.318 7
 -9 0 -11 630.594 57.5782 7
 -9 1 11 160.006 28.6929 7
 -9 -1 10 2630.05 93.7491 7
 -9 1 10 2819.13 113.647 7
 -9 -1 9 196.391 34.0006 7
 -9 1 9 168.889 37 7
 -9 1 8 716.833 68.8949 7
 -9 -1 8 602.32 57.7512 7
 -9 1 7 4624.81 174.733 7
 -9 -1 7 4678.62 165.747 7
 -9 1 6 402.499 59.5333 7
 -9 -1 6 308.356 50.2537 7
 -9 1 5 1730.36 118.818 7
 -9 -1 5 1494.22 105.673 7
 -9 1 4 142.915 46.7333 7
 -9 -1 4 134.481 44.9609 7
 -9 1 3 390.049 65.1672 7
 -9 -1 3 357.763 62.1093 7
 -9 1 2 -8.82862 33.5378 7
 -9 -1 2 45.8445 35.4397 7
 -9 1 1 104.747 43.943 7
 -9 -1 1 159.385 50.7746 7
 -9 1 0 335.734 64.6161 7
 -9 -1 0 339.837 71.7233 7
 -9 1 -1 174.699 50.962 7
 -9 -1 -1 165.962 57.0641 7
 -9 1 -2 1494.79 123.802 7
 -9 -1 -2 1712.11 140.217 7
 -9 1 -3 91.2879 47.2979 7
 -9 -1 -3 26.2729 42.4501 7
 -9 1 -4 137.51 46.8376 7
 -9 -1 -4 166.976 60.7357 7
 -9 1 -5 1552.57 122.704 7
 -9 -1 -5 1566.68 134.978 7
 -9 1 -6 203.625 54.704 7
 -9 -1 -6 197.266 59.3883 7
 -9 1 -7 184.876 49.7194 7
 -9 -1 -7 213.332 59.8487 7
 -9 1 -8 1104.22 90.8084 7
 -9 -1 -8 1225.45 109.242 7
 -9 1 -9 619.178 64.5541 7
 -9 -1 -9 679.285 79.2233 7
 -9 -1 -10 306.597 52.9391 7
 -9 -1 -11 1454.64 87.4204 7
 -9 2 11 996.2 55.5639 7
 -9 2 10 325.119 39.6197 7
 -9 2 9 14.3687 20.7245 7
 -9 2 8 2931.76 123.804 7
 -9 2 7 23.3835 28.5741 7
 -9 2 6 11.8991 27.1113 7
 -9 -2 6 13.7048 18.6099 7
 -9 2 5 905.856 81.4495 7
 -9 -2 5 810.137 68.3482 7
 -9 2 4 535.544 64.4785 7
 9 2 -4 429.995 47.6036 5
 -9 -2 4 488.559 57.462 7
 -9 2 3 66.8985 39.1984 7
 -9 -2 3 34.0809 27.7079 7
 -9 2 2 4181.02 176.62 7
 -9 -2 2 4128.32 172.398 7
 -9 2 1 320.811 54.4497 7
 -9 -2 1 295.964 56.5513 7
 -9 2 0 346.95 56.6705 7
 -9 -2 0 325.657 55.7293 7
 -9 2 -1 398.101 60.0353 7
 -9 -2 -1 368.928 64.007 7
 -9 2 -2 873.034 82.9778 7
 -9 -2 -2 927.95 96.8613 7
 -9 2 -3 251.208 46.8607 7
 -9 -2 -3 350.767 67.3426 7
 -9 2 -4 2150.06 123.019 7
 -9 -2 -4 2438.5 150.819 7
 -9 2 -5 711.372 69.6747 7
 -9 -2 -5 760.783 91.7909 7
 -9 -2 -6 658.765 82.2105 7
 -9 2 -6 460.221 52.8651 7
 -9 -2 -7 856.625 89.9347 7
 -9 -2 -8 -11.4232 32.2067 7
 -9 -2 -9 297.256 50.5715 7
 -9 -2 -10 1358.05 86.1681 7
 -9 3 8 504.024 43.7062 7
 -9 3 7 1756.23 83.5982 7
 -9 3 6 243.342 36.6558 7
 -9 3 5 1193.25 75.3694 7
 9 3 -4 13.1895 25.6253 5
 -9 3 4 63.2148 25.3836 7
 9 3 -3 39.941 26.8076 5
 -9 3 3 70.5507 32.2764 7
 9 3 -2 -19.1397 28.117 5
 -9 3 2 36.8325 26.1234 7
 -9 3 1 226.77 37.2438 7
 -9 -3 -1 48.311 27.1104 7
 -9 -3 -2 546.57 61.4784 7
 -9 -3 -3 248.675 44.6917 7
 -9 -3 -4 424.134 54.5944 7
 -9 -3 -5 495.784 59.1242 7
 -9 -3 -6 370.113 49.2094 7
 -9 -3 -7 22.7303 18.9988 7
 -9 -3 -8 795.943 60.967 7
 9 4 -3 51.4796 25.1982 5
 9 4 -2 1974.99 84.7899 5
 9 4 -1 331.835 41.1882 5
 9 4 0 186.566 35.719 5
 9 4 1 461.452 48.6548 5
 9 4 2 596.21 51.8215 5
 9 4 3 391.188 41.8858 5
 9 4 4 1004.42 57.3084 5
 9 4 5 231.934 29.4045 5
 -10 0 7 604.711 49.0769 7
 -10 0 6 186.782 33.6948 7
 -10 0 5 493.038 52.0744 7
 -10 0 4 1148.02 80.8897 7
 -10 0 3 1494.35 94.1162 7
 -10 0 2 538.317 60.6782 7
 -10 0 1 1514.84 99.6179 7
 -10 0 0 23.3059 32.9243 7
 -10 0 -1 459.415 61.3103 7
 -10 0 -2 1479.92 102.223 7
 -10 0 -3 -8.35377 30.9126 7
 -10 0 -4 1138.44 88.6235 7
 -10 0 -5 684.089 65.8848 7
 -10 0 -6 2069.76 106.426 7
 -10 0 -7 240.521 38.6488 7
 -10 1 8 70.3931 20.4438 7
 -10 1 7 233.228 33.3859 7
 -10 1 6 1467.43 79.6167 7
 -10 -1 6 1370.36 69.4564 7
 -10 1 5 1223.12 77.0463 7
 -10 -1 5 1139.33 69.3829 7
 -10 1 4 936.731 71.2496 7
 -10 -1 4 884.533 65.7694 7
 -10 1 3 334.785 48.235 7
 -10 -1 3 318.738 44.7157 7
 -10 1 2 11.283 28.1464 7
 -10 -1 2 46.8972 28.6045 7
 -10 1 1 83.3382 33.6484 7
 -10 -1 1 23.1093 24.545 7
 -10 1 0 693.446 69.2699 7
 -10 -1 0 786.107 72.21 7
 -10 1 -1 204.554 40.5679 7
 -10 -1 -1 171.585 38.8467 7
 -10 1 -2 814.452 71.4471 7
 -10 -1 -2 830.276 75.728 7
 -10 1 -3 1748.95 99.895 7
 -10 -1 -3 1764.92 108.648 7
 -10 1 -4 -6.76328 22.0982 7
 -10 -1 -4 -33.442 29.327 7
 -10 1 -5 137.528 30.8003 7
 -10 -1 -5 113.182 38.1502 7
 -10 1 -6 460.397 44.2442 7
 -10 -1 -6 511.379 57.4802 7
 -10 -1 -7 1388.42 81.2816 7
 -10 2 6 101.274 22.3473 7
 -10 2 5 600.237 48.6721 7
 -10 2 4 560.319 49.8174 7
 -10 2 3 719.949 56.4077 7
 10 2 -2 216.107 30.1284 5
 -10 2 2 223.537 36.4362 7
 -10 -2 2 151.211 28.5522 7
 10 2 -1 782.593 49.5854 5
 -10 2 1 679.777 56.6027 7
 -10 -2 1 707.221 55.7313 7
 -10 2 0 35.044 21.6533 7
 -10 -2 0 38.9973 23.5618 7
 -10 2 -1 216.987 36.8839 7
 -10 -2 -1 233.408 37.3598 7
 -10 2 -2 1736.98 82.5598 7
 -10 -2 -2 1853.8 94.9402 7
 -10 -2 -3 28.8619 20.9531 7
 -10 -2 -4 1425.23 81.4543 7
 -10 -2 -5 545.528 50.6319 7
 0 0 -2 13687.8 241.96 2
 0 0 -3 3169.53 146.801 2
 0 0 -4 6352.51 244.994 2
 0 0 -5 1196.03 130.359 2
 0 0 -6 17015.8 511.102 2
 0 0 -7 32331.8 778.342 2
 0 0 -8 46.5586 75.9253 2
 0 0 -8 136.265 58.9905 1
 0 0 -9 2516.23 202.532 1
 0 0 -9 2296.31 253.873 2
 0 0 -10 417.589 98.3133 1
 0 0 -11 2199.74 220.028 1
 0 0 -12 3636.14 298.115 1
 0 0 -13 116.923 70.8122 1
 0 0 13 91.8638 46.3558 7
 0 0 -14 134.711 69.3919 1
 0 0 14 173.438 47.5335 7
 0 0 15 10616.6 299.7 7
 0 0 15 13163.4 326.847 8
 0 0 16 329.363 66.0222 8
 0 0 16 237.309 59.472 7
 0 0 17 554.554 78.5258 8
 0 0 17 577.553 76.4352 7
 0 0 18 320.672 64.3659 8
 0 0 19 274.446 58.1699 8
 0 0 20 184.2 45.1751 8
 0 0 21 2297.55 112.126 8
 0 -1 0 8.59895 15.5559 2
 0 -1 0 7.89485 9.81537 3
 0 -1 -1 21411.2 284.037 2
 0 -1 -2 1437.49 90.0305 2
 0 -1 -3 51044.3 616.315 2
 0 -1 -4 231.265 70.5607 2
 0 1 -5 466.631 70.9161 1
 0 -1 -5 468.836 86.1494 2
 0 -1 -6 9747.85 385.45 2
 0 1 -6 8979.58 320.543 1
 0 1 -7 20625 519.255 1
 0 -1 -7 18669.2 591.244 2
 0 -1 -8 2711.67 254.136 2
 0 1 -8 2736.14 208.697 1
 0 1 -9 13254.2 486.367 1
 0 -1 -9 13750.2 610.212 2
 0 -1 -10 3531.84 344.017 2
 0 -1 -11 2623.61 321.146 2
 0 1 12 2805.87 136.961 7
 0 -1 -12 2732.63 346.649 2
 0 -1 -12 2661.05 255.863 1
 0 -1 -13 135.197 66.689 1
 0 1 13 194.08 48.0872 7
 0 1 14 1365.03 108.74 7
 0 -1 -14 1576.58 225.132 1
 0 1 15 97.0612 36.3708 7
 0 1 15 107.947 48.654 8
 0 -1 15 150.706 50.5717 8
 0 1 16 7471.87 256.491 7
 0 1 16 7124.98 257.775 8
 0 -1 16 6625.74 241.164 8
 0 1 17 1247.8 114.336 8
 0 -1 17 1255.55 108.883 8
 0 1 17 1195.97 106.894 7
 0 -1 18 45.7845 36.473 8
 0 1 18 43.0581 42.0404 8
 0 1 19 554.806 76.0945 8
 0 -1 19 425.42 60.8891 8
 0 -1 20 -15.8801 26.9368 8
 0 1 20 -15.2528 37.6376 8
 0 1 21 724.098 66.2396 8
 0 -2 0 999999 2358.6 2
 0 -2 0 984517 1497.84 3
 0 -2 -1 272.732 49.2979 2
 0 -2 1 258.3 41.4926 3
 0 -2 2 43581.8 543.126 3
 0 -2 -2 42093.2 580.452 2
 0 -2 -3 4902.36 226.022 2
 0 -2 -4 1763.77 152.804 2
 0 -2 -5 340.167 84.2016 2
 0 -2 -6 24510.9 655.752 2
 0 -2 -7 8434.6 421.119 2
 0 -2 -8 1766.16 220.632 2
 0 -2 -9 4791.55 386.534 2
 0 -2 -10 -141.827 85.8134 2
 0 -2 -11 109.887 94.7898 2
 0 2 11 1.70934 29.0495 7
 0 -2 -12 2249.48 332.483 2
 0 2 12 2175.07 128.838 8
 0 2 12 1943.39 119.841 7
 0 2 13 1001.91 92.1473 7
 0 2 13 1066.67 98.3646 8
 0 -2 -13 1198.3 252.35 2
 0 2 14 165.022 51.219 8
 0 2 14 93.3513 44.5375 7
 0 -2 -14 -2.49417 54.0399 1
 0 2 15 14188.1 366.324 8
 0 2 15 14827.8 361.009 7
 0 2 16 388.463 72.9324 8
 0 2 16 321.996 62.5324 7
 0 2 17 48.8734 39.7879 7
 0 2 17 -63.6907 47.3358 8
 0 2 18 224.488 52.6547 8
 0 2 19 3.46688 33.7114 8
 0 2 20 249.075 47.7468 8
 0 2 21 1015.96 70.633 8
 0 -3 0 15.1556 37.1111 2
 0 -3 1 673.787 80.0255 2
 0 -3 -1 500.193 81.4254 2
 0 -3 -2 -6.91497 44.1206 2
 0 -3 2 5.35325 28.9823 2
 0 -3 3 5997.11 260.008 3
 0 -3 -3 5963.99 293.58 2
 0 -3 4 352.041 71.5929 3
 0 -3 -4 325.121 84.512 2
 0 -3 -5 896.231 139.461 2
 0 -3 5 1245.52 145.292 3
 0 -3 -6 1591.26 193.73 2
 0 -3 6 1551.45 178.572 3
 0 -3 -7 12436.5 562.028 2
 0 -3 -8 257.427 97.5562 2
 0 -3 -9 3389.8 346.175 2
 0 3 -10 612.13 74.2646 5
 0 3 10 669.31 75.6693 8
 0 3 10 798.558 76.7243 7
 0 3 -10 697.646 82.9966 4
 0 -3 -10 590.786 154.276 2
 0 3 -11 1024.47 102.886 4
 0 -3 11 913.165 201.812 3
 0 3 11 992.955 89.183 7
 0 3 11 907.442 88.9775 8
 0 -3 -11 1272.66 260.598 2
 0 3 12 3302.83 171.424 8
 0 3 -12 3340.05 181.493 4
 0 3 12 3420.36 164.46 7
 0 -3 12 3352.12 389.55 3
 0 3 13 158.091 47.2896 8
 0 -3 13 16.6925 91.6113 3
 0 3 13 184.549 48.7125 7
 0 3 -13 114.914 45.5925 4
 0 -3 -13 32.1176 71.0296 2
 0 3 14 2049.64 144.773 8
 0 3 14 2031.16 137.896 7
 0 3 -14 2011.39 140.682 4
 0 3 15 -19.9184 43.9247 8
 0 3 15 62.7269 39.1696 7
 0 3 16 6204.23 229.588 7
 0 3 16 5791.8 239.531 8
 0 3 17 638.988 82.0579 8
 0 3 18 157.901 46.0657 8
 0 3 19 222.842 43.9205 8
 0 3 20 -30.146 20.6478 8
 0 -4 0 268580 1973.92 2
 0 -4 1 -32.1539 55.033 2
 0 -4 -2 4313.35 281.242 2
 0 -4 -3 1437.91 176.011 2
 0 -4 -4 96.3932 55.1175 2
 0 -4 -5 183.856 77.9684 2
 0 4 -6 5306.57 196.666 5
 0 -4 -6 4969.9 379.454 2
 0 4 -6 5442.41 175.385 6
 0 4 -6 5460.7 218.499 4
 0 4 -7 3076.5 159.435 5
 0 -4 -7 3248 331.158 2
 0 4 -7 3130.38 173.184 4
 0 4 -8 220.985 58.8931 4
 0 -4 -8 91.7262 88.3213 2
 0 4 -8 182.707 56.6805 5
 0 4 9 897.001 81.8829 7
 0 4 -9 952.508 107.944 4
 0 4 -9 1133.26 113.189 5
 0 -4 -10 233.515 108.564 2
 0 4 10 120.015 38.2358 7
 0 4 -10 100.18 53.1063 5
 0 4 -10 106.277 53.3145 4
 0 4 -11 24.1412 46.164 4
 0 4 -11 149.163 58.9757 5
 0 -4 -11 124.237 111.78 2
 0 4 11 30.1297 30.7917 7
 0 4 12 1316.57 110.007 7
 0 4 -12 1479.17 135.716 4
 0 4 13 226.014 55.8699 7
 0 4 -13 341.905 74.9575 4
 0 4 14 305.049 63.565 8
 0 4 -14 142.921 52.5639 4
 0 4 14 150.16 48.0733 7
 0 4 15 5942.75 227.151 8
 0 4 -15 6086.1 230.176 4
 0 4 16 127.893 41.0086 8
 0 4 17 3.63203 25.2408 8
 0 4 18 29.1785 15.769 6
 0 5 0 -32.3922 37.9875 4
 0 5 0 -18.1943 45.5748 5
 0 5 0 11.5921 26.8029 6
 0 5 -1 2495.04 142.54 5
 0 5 1 2432.72 133.443 5
 0 5 -1 2720.99 155.523 4
 0 5 1 2526.42 123.706 6
 0 5 -1 2343.52 125.466 6
 0 5 -2 119.648 53.0665 5
 0 5 2 60.0698 36.1176 6
 0 5 -2 31.497 27.5864 6
 0 5 -2 40.5066 39.0465 4
 0 5 -3 4952.63 201.412 5
 0 5 -3 4669.22 213.996 4
 0 5 -3 4986.24 180.639 6
 0 5 3 4573.1 164.274 6
 0 5 4 35.4936 29.2694 6
 0 5 -4 15.6414 49.1918 5
 0 5 -4 4.36112 31.0042 6
 0 5 -4 75.7981 50.7654 4
 0 5 -5 -41.4625 50.0457 4
 0 -5 -5 -20.5812 51.4783 2
 0 5 -5 6.08977 30.5127 6
 0 5 5 -5.53636 29.916 6
 0 5 -5 -15.9069 53.8212 5
 0 5 -6 646.011 73.973 6
 0 -5 -6 622.218 173.664 2
 0 5 -6 569.232 86.6619 4
 0 5 -6 558.299 85.9864 5
 0 5 6 612.548 65.5559 6
 0 5 -7 1749.18 138.657 5
 0 5 -7 1775.91 150.969 4
 0 5 7 1643.85 102.868 6
 0 5 8 325.106 53.673 6
 0 -5 -8 242.793 101.961 2
 0 5 -8 264.282 69.9817 4
 0 5 -8 375.907 85.6038 5
 0 5 9 2173.02 118.325 6
 0 5 -9 2132.56 167.979 4
 0 5 -9 2179.45 161.745 5
 0 5 10 893.791 79.2974 6
 0 5 -10 938.466 114.138 4
 0 5 -10 864.596 107.004 5
 0 5 -11 701.354 101.843 4
 0 5 11 716.85 70.9436 6
 0 5 -11 773.423 102.642 5
 0 5 -12 679.72 97.1254 4
 0 5 12 698.297 67.7354 6
 0 5 13 314.153 49.1701 6
 0 5 -13 235.976 65.161 4
 0 5 -14 203.137 51.53 4
 0 5 14 328.72 44.1109 6
 0 5 15 50.2822 23.4955 6
 0 5 16 1600.15 73.1768 6
 0 5 17 204.594 25.1741 6
 0 6 0 56871.9 623.449 6
 0 6 0 57062.2 693.539 5
 0 6 1 77.2982 45.671 6
 0 6 -1 93.75 66.8887 5
 0 6 -1 101.158 47.6601 6
 0 6 1 92.3878 59.5268 5
 0 6 -2 121.549 45.8759 6
 0 6 -2 94.8792 53.3351 5
 0 6 2 95.4608 37.8163 6
 0 6 -3 291.184 53.2382 6
 0 6 -3 355.893 77.3672 5
 0 6 3 289.048 52.7877 6
 0 6 4 11.2976 30.55 6
 0 6 -4 -16.5779 53.8856 5
 0 6 -4 15.1146 35.4439 6
 0 6 -4 10.9786 50.8663 4
 0 6 -5 7.47488 44.9252 4
 0 6 -5 28.8636 60.2835 5
 0 6 5 -11.7398 28.6734 6
 0 6 -5 -63.85 40.1331 6
 0 6 -6 859.443 107.992 5
 0 6 -6 793.658 106.855 4
 0 6 6 709.08 73.4123 6
 0 6 -7 1230.2 133.309 4
 0 6 7 1131 89.5882 6
 0 6 -7 1027.7 115.826 5
 0 6 -8 -9.9358 48.3592 4
 0 6 8 40.9158 31.8742 6
 0 6 -8 -4.00458 58.8463 5
 0 6 9 90.6871 35.1866 6
 0 6 -9 107.842 57.9019 4
 0 6 -9 46.8172 55.7954 5
 0 6 -10 56.3514 52.6229 5
 0 6 -10 140.31 60.189 4
 0 6 10 91.7922 32.7743 6
 0 6 11 106.299 32.5005 6
 0 6 12 401.012 47.7428 6
 0 6 13 44.6011 22.5801 6
 0 6 14 37.6277 18.8285 6
 0 6 15 1478.77 59.5477 6
 0 7 0 10.6686 31.2108 6
 0 7 0 16.7526 50.3544 5
 0 7 1 357.304 54.2502 6
 0 7 -1 378.194 72.453 5
 0 7 -1 418.454 58.9508 6
 0 7 -2 4.67875 46.0839 5
 0 7 2 72.805 36.0225 6
 0 7 -2 10.9422 30.1539 6
 0 7 3 731.401 72.2577 6
 0 7 -3 655.712 71.9645 6
 0 7 -3 901.19 102.236 5
 0 7 4 21.0562 31.6473 6
 0 7 -4 19.4982 49.7492 5
 0 7 -5 55.0118 45.7968 5
 0 7 5 91.4076 33.2675 6
 0 7 6 158.327 37.7706 6
 0 7 -6 98.6624 55.6999 5
 0 7 -7 621.841 83.1079 5
 0 7 7 692.418 64.2552 6
 0 7 8 21.4336 26.1689 6
 0 7 9 369.941 43.442 6
 0 7 10 84.158 25.3543 6
 0 7 11 67.0504 21.278 6
 0 7 12 211.314 25.8565 6
 0 8 0 9674.89 195.576 6
 0 8 1 108.486 30.614 6
 0 8 2 131.261 30.5139 6
 0 8 3 71.9603 24.2847 6
 0 8 4 75.7267 24.7849 6
 0 8 5 -2.25996 17.8953 6
 0 8 6 243.683 30.2622 6
 0 8 7 106.709 20.3861 6
 -1 0 21 1254.24 81.5959 8
 -1 0 20 6092.88 199.734 8
 -1 0 19 36.976 35.5542 8
 -1 0 18 2499.22 146.001 8
 -1 0 18 2327.5 135.427 7
 -1 0 17 191.472 51.1157 7
 -1 0 17 278.135 59.8972 8
 -1 0 16 9516.32 279.685 7
 -1 0 15 1147.94 242.12 3
 -1 0 15 1253.74 105.458 7
 -1 0 14 838.542 84.4466 7
 -1 0 13 6287.05 210.372 7
 1 0 -12 16298.8 599.997 1
 -1 0 12 15888.7 315.943 7
 1 0 -11 2358.22 214.461 1
 1 0 -10 332.856 82.1621 1
 1 0 -9 2939.68 208.654 1
 1 0 -8 719.007 98.9466 1
 1 0 -7 3282.4 181.011 1
 1 0 -6 462.317 69.4299 1
 1 0 -5 45394.4 536.195 1
 1 0 -4 4889.36 152.004 1
 1 0 -3 985.485 56.2013 1
 -1 0 2 712.073 70.8898 3
 1 0 -2 719.557 33.7194 1
 -1 0 1 1206.3 95.6097 3
 -1 0 0 9964.2 230.329 3
 -1 0 -1 124458 799.415 3
 -1 0 -2 4180.57 117.058 2
 -1 0 -3 6649.29 186.907 2
 -1 0 -4 94847 826.762 2
 -1 0 -5 36891.6 607.313 2
 -1 0 -6 35211.6 666.296 2
 -1 0 -7 802.86 125.063 2
 -1 0 -8 2214.8 214.304 2
 -1 0 -8 1889.1 175.391 1
 -1 0 -9 145.808 79.2644 2
 -1 0 -9 192.328 71.6775 1
 -1 0 -10 3552.01 270.633 1
 -1 0 -10 3834.42 337.194 2
 -1 0 -11 701.806 160.571 2
 -1 0 -11 750.967 137.356 1
 1 0 12 6879.48 217.592 8
 1 0 12 7516.53 229.426 7
 -1 0 -12 6631.92 418.636 1
 1 0 13 3269.42 160.307 7
 1 0 13 3249.67 157.197 8
 1 0 14 476.674 72.1497 8
 1 0 14 471.095 66.9668 7
 -1 0 -14 449.776 136.11 1
 1 0 15 154.107 55.9965 8
 -1 0 -15 12.0984 46.7613 1
 1 0 16 107.257 50.8067 8
 1 0 17 361.252 69.4013 8
 1 0 18 2554.56 158.563 8
 1 0 19 2443.49 146.646 8
 1 0 20 71.0493 35.6103 8
 1 0 21 52.6906 27.0942 8
 -1 1 21 8.54241 21.6743 8
 -1 -1 20 257.395 46.7603 8
 -1 1 20 298.03 50.9301 8
 -1 1 19 142.963 46.7265 8
 -1 -1 19 206.171 48.1196 8
 -1 -1 18 1220.1 101.201 8
 -1 1 18 1165.65 99.8491 7
 -1 1 18 1233.5 107.774 8
 -1 1 17 1664.4 122.871 7
 -1 -1 17 1874.84 126.341 8
 -1 1 17 1753.23 127.849 8
 -1 1 16 860.813 91.9292 7
 -1 1 15 2573.04 334.845 3
 -1 1 15 3527.5 171.936 7
 -1 -1 15 2632.25 377.504 3
 -1 1 14 62.7093 34.9365 7
 1 -1 -13 5424.38 362.267 1
 -1 1 13 5646.66 204.415 7
 1 -1 -12 18876.9 638.559 1
 -1 1 12 17991.5 348.96 7
 1 -1 -11 1127.96 151.633 1
 1 -1 -10 2495.7 303.008 2
 1 -1 -9 914.626 182.108 2
 1 -1 -8 18937.9 707.788 2
 1 -1 -7 1164.35 172.14 2
 1 -1 -6 25762.1 691.828 2
 1 -1 -5 45.7234 57.9884 2
 1 -1 -4 39661.9 699.801 2
 -1 -1 3 24.1838 41.6499 3
 1 -1 -3 46.1349 48.5156 2
 1 -1 -2 2280.98 128.175 2
 -1 -1 2 2042.06 136.36 3
 -1 1 2 2071.85 106.732 3
 1 -1 -1 990.569 74.704 2
 -1 -1 1 808.76 86.7745 3
 1 -1 0 19376.8 220.632 2
 -1 -1 0 19189 361.33 3
 -1 -1 -1 77939.2 741.012 3
 -1 -1 -1 77614.3 644.795 2
 -1 -1 -2 743.734 73.9723 2
 -1 -1 -3 1153.12 99.5696 2
 -1 -1 -4 24808.7 481.808 2
 -1 1 -4 24389.1 466.386 1
 -1 -1 -5 9995.66 342.589 2
 -1 1 -5 9685.98 323.548 1
 -1 1 -6 1746.19 157.298 1
 -1 -1 -6 1614.55 160.767 2
 -1 1 -7 2578.23 201.338 1
 -1 -1 -7 2779.4 225.254 2
 -1 -1 -8 823.116 145.759 2
 -1 1 -8 772.666 126.766 1
 -1 1 -9 6694.36 364.115 1
 -1 -1 -9 6914.54 423.412 2
 -1 -1 -10 136.022 82.827 2
 -1 1 -10 233.021 80.6686 1
 -1 1 -11 11881.7 546.735 1
 -1 -1 -11 11900.9 651.092 2
 1 1 12 2013.75 123.912 7
 1 1 12 1998.3 123.981 8
 -1 -1 -12 1927.82 239.752 1
 -1 -1 -12 1633.34 278.053 2
 1 -1 12 2054.78 118.047 8
 -1 -1 -13 536.406 187.709 2
 1 -1 13 328.302 56.8198 8
 -1 -1 -13 365.509 115.216 1
 1 1 13 290.387 57.9312 8
 1 1 13 285.456 58.8413 7
 1 1 14 552.131 78.5055 8
 1 1 14 446.345 68.7312 7
 1 -1 14 537.462 75.7341 8
 -1 -1 -14 511.849 133.956 1
 -1 -1 -15 111.525 75.2184 1
 1 1 15 220.804 61.545 8
 1 1 15 273.197 62.3486 7
 1 -1 15 258.353 56.549 8
 1 -1 16 94.005 47.4924 8
 1 1 16 60.9281 47.5478 8
 1 1 17 3645.48 194.319 8
 1 -1 17 3578.43 185.801 8
 1 1 18 2940.7 170.414 8
 1 -1 18 2627.37 152.436 8
 1 -1 19 803.854 84.2469 8
 1 1 19 762.795 86.7905 8
 1 1 20 176.337 43.0071 8
 1 -1 20 211.8 42.0408 8
 1 1 21 210.971 39.2815 8
 -1 2 20 6055.74 188.793 8
 -1 2 19 21.9253 31.955 8
 -1 2 18 3247.52 157.588 7
 -1 2 18 3247.13 165.628 8
 -1 -2 17 77.376 35.7496 8
 -1 2 17 86.0141 41.1998 8
 -1 2 17 44.5343 38.457 7
 -1 2 16 4558.65 204.335 8
 -1 -2 16 4185.09 177.134 8
 -1 2 16 4672.74 200.124 7
 -1 2 15 705.025 85.9891 8
 -1 2 15 584.639 75.2055 7
 -1 2 14 44.4363 34.8269 7
 -1 -2 14 112.026 97.9077 3
 -1 2 13 6294.87 222.858 7
 1 2 -13 6159.87 230.722 4
 -1 -2 13 6268.56 546.856 3
 1 2 -12 6370.62 230.888 4
 -1 -2 12 6956.19 545.858 3
 -1 2 12 6210.11 211.223 7
 1 -2 -11 3002.06 366.058 2
 -1 2 11 3430.03 151.46 7
 1 -2 -10 211.77 113.398 2
 1 -2 -9 5720.97 431.3 2
 1 -2 -8 78.9255 79.6649 2
 1 -2 -7 33.0117 71.7601 2
 -1 -2 6 1515.91 173.434 3
 1 -2 -6 1541.85 185.28 2
 1 -2 -5 6168.14 324.041 2
 -1 -2 5 6399.19 324.22 3
 1 -2 -4 1439.26 149.081 2
 -1 -2 4 1373.06 148.679 3
 -1 2 3 7758.85 193.841 3
 -1 -2 3 7553.8 312.941 3
 1 -2 -3 8300.2 305.944 2
 1 -2 -2 1058.31 99.2742 2
 -1 -2 2 1072.17 111.979 3
 -1 -2 1 20082 424.817 3
 1 -2 -1 20205.4 377.871 2
 1 -2 0 1427.26 87.2782 2
 -1 -2 0 1285.94 106.419 3
 -1 -2 -1 149015 1077.01 3
 1 -2 1 148948 712.333 2
 -1 -2 -1 149610 1103.49 2
 1 -2 2 35.8734 12.2353 2
 -1 -2 -2 97.9957 45.6858 2
 -1 -2 -3 1103.63 113.782 2
 -1 -2 -4 30377.5 619.151 2
 -1 -2 -5 5082.14 278.616 2
 -1 -2 -6 8086.74 381.547 2
 -1 -2 -7 179.107 84.1246 2
 -1 -2 -8 7176.7 421.471 2
 -1 -2 -9 504.351 142.491 2
 -1 -2 -10 51.9168 69.0191 2
 -1 -2 -11 997.396 204.796 2
 1 2 11 884.508 82.569 7
 1 2 11 975.555 91.0892 8
 1 2 12 10441.2 295.97 8
 -1 -2 -12 10224.8 682.717 2
 1 2 12 10391.1 281.774 7
 -1 -2 -13 2452.8 355.24 2
 1 2 13 2304.71 148.307 8
 1 2 13 2384.17 143.874 7
 1 2 14 40.7977 42.2274 8
 -1 -2 -14 -90.6612 114.315 2
 1 2 14 67.475 38.4694 7
 -1 -2 -14 113.135 82.2279 1
 1 2 15 145.159 53.4985 8
 1 2 15 165.146 46.0797 7
 1 2 16 79.2328 52.3745 8
 1 2 17 372.405 73.2062 8
 1 2 18 785.04 92.7988 8
 1 2 19 2524.63 145.298 8
 1 2 20 99.8723 36.1724 8
 -1 3 19 194.692 41.1766 8
 -1 3 18 939.143 86.7101 8
 -1 3 17 1790.56 121.205 7
 -1 3 17 2064.77 131.99 8
 -1 3 16 844.156 91.2701 8
 -1 3 16 674.085 82.2816 7
 -1 3 15 1289.32 112.175 8
 1 3 -15 1235.8 109.658 4
 -1 3 15 1257.5 107.261 7
 -1 3 14 103.415 43.7076 7
 1 3 -14 140.006 52.462 4
 -1 3 14 149.912 51.5706 8
 -1 -3 13 2113.41 330.626 3
 -1 3 13 1997.34 129.844 7
 -1 3 13 2057.59 134.236 8
 -1 3 12 10010.2 278.634 8
 1 -3 -12 9461.52 714.407 2
 1 3 -12 10280.8 320.337 4
 -1 3 12 9984.7 275.205 7
 -1 -3 12 10198.8 694.246 3
 1 3 -11 92.1157 55.1763 4
 -1 -3 11 160.289 90.2119 3
 1 3 -10 3276.54 174.172 4
 -1 3 10 2922.78 141.894 7
 1 -3 -10 2900.73 346.032 2
 1 3 -9 24.1321 38.2978 4
 -1 3 9 -5.45431 27.4454 7
 -1 -3 9 -47.3872 70.5854 3
 -1 -3 8 10787 568.869 3
 1 -3 -8 9634.44 557.373 2
 -1 -3 7 1310.92 192.02 3
 1 -3 -7 1315.89 199.283 2
 -1 -3 6 5909.31 371.297 3
 1 -3 -6 5474.45 369.543 2
 -1 -3 5 206.045 79.3499 3
 1 -3 -5 211.319 72.5768 2
 -1 -3 4 5078.85 300.638 3
 1 -3 -4 4787.01 293.477 2
 1 -3 -3 70.063 55.2504 2
 -1 -3 3 62.6055 46.3239 3
 -1 -3 2 369.589 81.0945 3
 1 -3 -2 323.735 77.5045 2
 1 -3 -1 299.476 69.6015 2
 -1 -3 1 124.642 50.4468 3
 -1 -3 1 277.496 71.6656 2
 1 -3 0 19960.4 420.983 2
 -1 -3 0 19658.1 481.024 2
 -1 -3 0 19695.5 403.986 3
 -1 -3 -1 19436.7 488.093 2
 1 -3 1 19271.9 368.333 2
 -1 -3 -2 6680.92 298.902 2
 -1 -3 -3 1.72606 46.9072 2
 -1 -3 -4 17147.1 545.273 2
 -1 -3 -5 4057.5 283.08 2
 -1 -3 -6 2176.72 229.427 2
 -1 -3 -7 34.3087 60.7782 2
 -1 -3 -8 200.01 92.6926 2
 1 3 9 1364.91 97.2875 7
 -1 3 -9 1523.97 114.274 5
 -1 3 -9 1364.77 112.171 4
 -1 -3 -9 1079.23 197.43 2
 -1 -3 -10 222.14 110.025 2
 -1 3 -10 228.589 53.2116 4
 1 3 10 319.8 56.0401 7
 1 3 10 213.75 48.5386 8
 -1 3 -10 200.385 62.7595 5
 -1 3 -11 8842.36 286.161 4
 1 3 11 8693.5 258.616 7
 1 3 11 8848.61 280.334 8
 -1 -3 -11 9683.56 656.912 2
 1 3 12 1229.72 105.841 7
 1 3 12 1315.77 118.856 8
 -1 -3 -12 924.191 187.73 2
 -1 3 -12 1203.08 110.683 4
 1 3 13 85.2298 51.4303 8
 -1 -3 -13 54.0819 94.6654 2
 1 3 13 49.7643 40.1906 7
 -1 3 -13 100.649 52.0487 4
 1 3 14 149.86 55.7519 8
 1 3 14 92.2136 46.209 7
 1 3 15 -22.8416 45.2923 8
 1 3 16 90.2271 53.454 8
 1 3 17 1355.47 118.478 8
 1 3 18 2062.33 134.064 8
 1 3 19 220.973 45.9668 8
 -1 4 18 1177.75 53.6037 6
 -1 4 17 177.748 28.681 6
 -1 4 16 2487.28 133.995 7
 1 4 -16 2377.68 136.31 4
 -1 4 15 481.799 67.9023 7
 1 4 -15 367.267 67.971 4
 -1 4 14 211.995 52.9671 7
 1 4 -14 246.387 60.4389 4
 -1 4 13 2244.49 138.002 7
 1 4 -13 2270.19 158.545 4
 1 4 -12 2535.47 156.322 5
 -1 4 12 2666.91 148.497 7
 1 4 -12 2986.55 184.537 4
 -1 4 11 1022.68 94.0825 7
 1 4 -11 1018.22 115.56 4
 1 -4 -11 871.535 216.811 2
 1 4 -11 899.609 99.8716 5
 1 4 -10 -2.98193 52.6724 5
 1 4 -10 -9.87231 51.0909 4
 -1 4 10 12.991 27.7482 7
 1 -4 -9 1774.74 281.652 2
 -1 4 9 1809.05 115.796 7
 1 4 -9 1945.31 146.067 4
 1 4 -9 1895.15 132.597 5
 1 4 -8 40.7437 50.258 4
 1 4 -8 -4.04244 46.1199 5
 1 4 -7 347.268 68.3845 5
 1 -4 -7 382.979 120.228 2
 1 4 -7 278.811 64.2749 4
 1 4 -6 811.718 69.3237 6
 1 4 -6 651.527 82.582 4
 1 -4 -6 689.056 147.764 2
 1 4 -6 787.591 84.1819 5
 1 -4 -5 3193.68 296.036 2
 1 -4 -4 317.646 97.1339 2
 -1 -4 4 318.575 77.9343 2
 -1 -4 3 228.23 66.0806 2
 1 -4 -3 445.642 102.477 2
 -1 -4 2 520.173 96.6917 2
 1 -4 -2 507.409 102.694 2
 -1 -4 1 2461.53 199.328 2
 -1 -4 0 972.795 128.847 2
 -1 -4 -1 37942.9 809.349 2
 -1 -4 -2 -82.7705 55.5336 2
 -1 -4 -3 203.981 77.0377 2
 -1 -4 -4 11483.2 528.537 2
 -1 -4 -5 1989.58 232.214 2
 -1 4 -6 3772.8 148.399 6
 -1 4 -6 3688.94 189.434 4
 -1 -4 -6 3839.37 346.309 2
 -1 4 -6 3879.3 178.813 5
 -1 -4 -7 -12.878 54.1538 2
 -1 4 -7 -12.2687 45.6766 4
 -1 4 -7 -21.5789 54.8449 5
 -1 4 -8 2238.2 156.898 4
 -1 4 -8 2044.93 143.929 5
 -1 -4 -8 2410.18 303.043 2
 -1 4 -9 25.8783 57.9806 5
 -1 -4 -9 -64.5804 74.1192 2
 1 4 9 31.0451 33.3566 7
 -1 4 -9 39.0079 52.1278 4
 -1 4 -10 378.523 76.8567 4
 1 4 10 308.806 56.7125 7
 -1 -4 -10 300.404 128.032 2
 -1 4 -10 299.019 73.8583 5
 -1 -4 -11 170.037 107.357 2
 -1 4 -11 379.285 76.3525 4
 1 4 12 4254.29 211.684 8
 -1 4 -12 4332.67 218.186 4
 1 4 13 761.647 96.315 8
 -1 4 -13 761.771 97.7995 4
 1 4 14 70.3102 46.3739 8
 1 4 15 130.817 43.4847 8
 1 4 16 -17.4454 31.4472 8
 1 4 17 241.892 46.9643 8
 1 4 18 271.454 40.2945 8
 -1 5 16 394.613 36.3119 6
 1 5 -15 1109.63 93.7136 4
 -1 5 15 1456.64 73.6156 6
 -1 5 14 54.3864 25.6665 6
 1 5 -14 1.00278 42.8481 4
 -1 5 13 1577.94 90.3112 6
 1 5 -13 1560.8 130.263 4
 1 5 -12 2081.26 154.701 4
 1 5 -12 1933.3 138.48 5
 -1 5 12 2059.37 108.156 6
 1 5 -11 146.867 65.343 5
 1 5 -11 208.387 69.6961 4
 -1 5 11 191.802 40.9023 6
 1 5 -10 1034.65 114.964 5
 1 5 -10 881.018 107.896 4
 -1 5 10 890.001 76.9905 6
 1 5 -9 39.4523 56.6909 4
 -1 5 9 65.7933 32.7424 6
 1 5 -9 3.77215 54.6994 5
 1 5 -8 1528.47 138.023 4
 1 5 -8 1403.05 126.992 5
 -1 5 8 1509.54 98.7435 6
 1 5 -7 262.691 71.0154 4
 -1 5 7 146.894 39.5576 6
 1 5 -7 135.532 59.5063 5
 -1 5 6 3519.21 145.856 6
 1 5 -6 3851.13 163.554 6
 1 5 -6 3708.33 183.753 5
 1 5 -6 3513.56 197.894 4
 1 5 -5 106.397 40.0781 6
 -1 5 5 65.8104 32.6084 6
 1 5 -5 80.8017 58.1661 5
 1 5 -5 54.0906 51.215 4
 1 5 -4 2794.9 167.804 4
 -1 5 4 2837.24 131.706 6
 1 5 -4 2713.78 139.803 6
 1 5 -4 2725.29 152.093 5
 1 5 -3 78.5494 37.2492 6
 1 5 -3 104.297 53.6497 4
 1 5 -3 82.309 43.5151 5
 -1 5 3 114.366 35.3735 6
 1 5 -2 438.602 68.4312 5
 1 5 -2 455.14 59.8968 6
 1 5 -2 587.171 79.836 4
 1 5 -2 466.825 59.9775 9
 -1 5 2 436.845 58.2237 6
 1 5 -1 151.209 50.1858 4
 -1 5 1 39.6456 48.144 5
 1 5 -1 104.707 39.2105 6
 -1 5 1 164.788 43.917 6
 1 5 -1 118.499 50.7174 5
 1 5 -1 72.3853 33.4518 9
 1 5 0 1991.96 111.743 6
 -1 5 0 1826.23 109.114 6
 1 5 0 1760.13 116.607 5
 -1 5 0 1701.07 123.173 5
 1 5 0 1897.94 108.078 9
 1 5 1 4536.93 162.243 9
 1 5 1 4439.86 162.94 6
 -1 5 -1 4320.16 192.013 5
 -1 5 -1 4709.08 175.609 6
 -1 -5 -1 4563.7 342.201 2
 1 5 1 4539.95 174.635 5
 1 5 2 268.577 46.7888 6
 -1 5 -2 395.54 76.3358 5
 1 5 2 388.141 51.9799 9
 1 5 2 307.391 57.1185 5
 -1 5 -2 292.475 55.0531 6
 -1 -5 -2 265.705 92.095 2
 -1 -5 -3 28.8381 59.3721 2
 1 5 3 31.3869 24.8207 9
 -1 5 -3 -4.51837 47.3497 4
 1 5 3 51.2104 31.7362 6
 -1 5 -3 16.6601 51.4389 5
 -1 5 -3 32.6155 33.929 6
 -1 5 -4 1659.09 140.739 4
 1 5 4 1471.43 91.7359 9
 -1 5 -4 1600.12 109.01 6
 1 5 4 1475.52 95.1689 6
 -1 -5 -4 1479.56 214.932 2
 -1 5 -4 1698.67 137.386 5
 1 5 5 138.546 35.1343 9
 -1 5 -5 142.513 62.9722 4
 -1 5 -5 76.8918 63.537 5
 1 5 5 84.0491 31.2579 6
 -1 -5 -5 -23.4425 54.7139 2
 -1 5 -5 138.235 47.588 6
 1 5 6 91.5742 33.5784 6
 -1 5 -6 41.955 36.4921 6
 -1 -5 -6 112.485 89.4912 2
 -1 5 -6 13.6606 50.2252 4
 -1 5 -6 -54.474 61.3001 5
 -1 5 -7 224.656 74.1355 5
 1 5 7 188.27 42.8273 6
 -1 5 -7 239.208 71.8002 4
 -1 5 -8 603.63 96.434 4
 -1 5 -8 612.29 97.2781 5
 -1 -5 -8 437.642 135.786 2
 1 5 8 562.446 65.6607 6
 -1 5 -9 1316.91 130.981 5
 -1 5 -9 1486.05 141.161 4
 1 5 9 1436.27 99.3881 6
 -1 5 -10 7.96191 56.8279 4
 -1 5 -10 30.0094 61.9471 5
 1 5 10 39.9932 34.1432 6
 1 5 11 1600.77 103.091 6
 -1 5 -11 1487.21 139.722 4
 1 5 12 456.597 58.046 6
 1 5 13 -2.38515 23.8187 6
 1 5 14 20.8295 25.5661 6
 1 5 15 185.163 32.4801 6
 1 5 16 29.7141 18.6329 6
 1 5 17 891.005 47.8171 6
 -1 6 14 252.945 29.948 6
 -1 6 13 850.118 56.8148 6
 1 6 -12 1221.08 106.314 4
 -1 6 12 1070.71 70.0836 6
 1 6 -11 206.96 59.6878 5
 1 6 -11 402.717 74.7161 4
 -1 6 11 368.157 48.0261 6
 1 6 -10 66.5063 58.6348 4
 -1 6 10 14.8265 24.2418 6
 1 6 -10 99.1143 55.0696 5
 1 6 -9 641.028 91.9317 5
 1 6 -9 730.242 101.144 4
 -1 6 9 628.398 64.9896 6
 1 6 -8 33.3214 46.2105 4
 1 6 -8 85.9438 54.6305 5
 -1 6 8 26.1748 31.5566 6
 -1 6 7 283.067 49.1822 6
 1 6 -7 171.353 60.3647 5
 1 6 -7 319.956 73.4547 4
 -1 6 6 113.302 35.6942 6
 1 6 -6 142.371 61.4846 5
 1 6 -6 117.801 59.227 4
 -1 6 5 1069.86 87.7281 6
 1 6 -5 1110.42 114.108 5
 1 6 -5 1160.57 122.16 4
 1 6 -5 1005.98 90.7752 6
 1 6 -4 16.3975 50.3368 5
 1 6 -4 128.845 44.5382 6
 1 6 -4 76.8822 53.8008 4
 -1 6 4 100.808 39.3136 6
 1 6 -3 37.4926 34.0504 6
 1 6 -3 61.0166 51.7308 5
 1 6 -3 6.67176 49.0516 4
 -1 6 3 33.8399 33.7578 6
 1 6 -2 178.598 52.6452 4
 -1 6 2 234.316 45.8106 6
 1 6 -2 186.788 65.9304 5
 1 6 -2 147.699 41.9306 6
 -1 6 1 272.5 63.7765 5
 1 6 -1 267.046 70.9166 5
 -1 6 1 249.722 53.307 6
 1 6 -1 295.671 58.363 6
 -1 6 0 461.016 67.5762 6
 1 6 0 380.515 71.6784 5
 1 6 0 313.807 49.992 9
 1 6 0 424.061 65.9812 6
 -1 6 0 293.68 64.1964 5
 1 6 1 8449.65 260.121 5
 1 6 1 8158.14 230.037 9
 1 6 1 8878.57 243.525 6
 -1 6 -1 8796.47 253.667 6
 -1 6 -1 8951.05 290.968 5
 1 6 2 16.4864 46.2175 5
 1 6 2 4.95233 33.6441 6
 -1 6 -2 20.8658 52.935 5
 1 6 2 43.829 31.158 9
 -1 6 -2 16.8973 39.2895 6
 -1 6 -3 317.694 75.2192 5
 1 6 3 397.358 54.0678 9
 -1 6 -3 404.113 64.8603 6
 1 6 3 358.482 56.723 6
 -1 6 -4 3127.6 187.41 5
 -1 6 -4 3138.84 159.418 6
 1 6 4 3342.83 149.991 6
 1 6 5 709.829 74.4483 6
 -1 6 -5 658.092 81.689 6
 -1 6 -5 653.745 93.4334 5
 1 6 6 1457.13 102.26 6
 -1 6 -6 1343.39 131.1 5
 -1 6 -7 66.6409 58.8915 5
 1 6 7 13.6802 28.9036 6
 -1 6 -8 591.157 96.5249 5
 1 6 8 514.813 62.4543 6
 1 6 9 30.3786 29.421 6
 1 6 10 354.308 52.6494 6
 1 6 11 299.352 45.6971 6
 1 6 12 1076.97 72.8094 6
 1 6 13 302.737 39.7991 6
 1 6 14 68.1988 22.3318 6
 1 6 15 28.1627 14.5997 6
 -1 7 11 70.7564 19.2898 6
 -1 7 10 542.168 46.6558 6
 1 7 -9 -32.1578 44.6034 5
 -1 7 9 27.0901 20.8161 6
 1 7 -8 585.626 78.3842 5
 -1 7 8 652.738 58.3025 6
 1 7 -7 -95.5442 48.8929 5
 -1 7 7 24.2861 24.351 6
 1 7 -6 515.985 78.9117 5
 -1 7 6 491.762 55.3514 6
 1 7 -5 81.9743 47.9333 5
 -1 7 5 43.0116 30.7959 6
 1 7 -4 212.69 64.16 5
 -1 7 4 280.493 46.4699 6
 1 7 -3 143.176 58.8679 5
 1 7 -3 76.8441 35.2992 6
 -1 7 3 75.1866 36.8092 6
 1 7 -2 -6.01837 29.6615 6
 1 7 -2 -6.21446 44.2425 5
 -1 7 2 28.4463 34.9983 6
 1 7 -1 45.2958 31.2878 6
 1 7 -1 -18.0729 44.3935 5
 -1 7 1 10.7593 29.1554 6
 -1 7 0 795.891 75.3908 6
 1 7 0 774.488 93.5003 5
 1 7 0 703.272 71.9264 6
 1 7 1 746.524 84.1956 5
 -1 7 -1 740.906 91.1143 5
 -1 7 -1 709.258 74.9416 6
 1 7 1 741.113 74.5181 6
 -1 7 -2 238.258 50.0531 6
 1 7 2 329.201 52.7613 6
 -1 7 -2 341.771 72.1318 5
 1 7 3 -23.2723 28.4989 6
 -1 7 -3 -38.168 55.6605 5
 -1 7 -3 -32.3245 32.6664 6
 -1 7 -4 439.669 78.618 5
 1 7 4 594.199 64.2684 6
 1 7 5 18.7771 28.3169 6
 1 7 6 18.0786 25.4735 6
 1 7 7 46.2304 27.7761 6
 1 7 8 113.666 31.2544 6
 1 7 9 304.789 40.1223 6
 1 7 10 73.2839 25.6891 6
 1 7 11 454.367 40.4965 6
 1 7 12 185.96 24.8891 6
 -1 8 6 30.9055 16.4308 6
 -1 8 5 52.1059 20.4492 6
 -1 8 4 13.3906 17.9436 6
 -1 8 3 -17.8985 21.1323 6
 -1 8 2 37.7312 21.6239 6
 -1 8 1 209.566 34.4604 6
 1 8 0 120.147 30.5707 6
 1 8 1 3041.31 107.943 6
 1 8 2 38.0576 23.8269 6
 1 8 3 29.5621 20.6527 6
 1 8 4 517.438 45.8082 6
 1 8 5 22.8005 17.7434 6
 1 8 6 171.313 27.1394 6
 -2 0 21 101.653 28.5389 8
 -2 0 20 2524.01 122.021 8
 -2 0 19 1147.23 92.5244 8
 -2 0 19 1178.79 84.6739 7
 -2 0 18 533.614 65.7737 7
 -2 0 18 695.023 77.6775 8
 -2 0 17 5156.5 198.56 7
 -2 0 16 2933.36 153 7
 -2 0 15 1677.91 117.896 7
 -2 0 15 1212.11 256.526 3
 -2 0 14 2569.15 374.664 3
 -2 0 14 2807.05 149.488 7
 -2 0 13 35.9758 39.1112 7
 -2 0 13 220.089 117.123 3
 -2 0 12 13411.9 742.004 3
 -2 0 12 13994.6 307.442 7
 -2 0 11 699.781 177.442 3
 -2 0 10 1700.9 239.518 3
 2 0 -9 611.528 87.127 1
 -2 0 9 485.494 131.387 3
 2 0 -8 20652.8 451.225 1
 -2 0 8 20056.6 700.863 3
 -2 0 7 696.039 137.313 3
 2 0 -7 894.727 87.2501 1
 -2 0 6 11137.6 452.507 3
 2 0 -6 11562.6 263.996 1
 -2 0 5 431.183 98.1749 3
 -2 0 4 21207.4 546.266 3
 -2 0 3 566.071 94.0773 3
 -2 0 2 2980.26 188.603 3
 -2 0 1 42768.4 685.592 3
 -2 0 0 44315.5 693.838 3
 -2 0 -1 9212.88 327.965 3
 -2 0 -2 2624.6 114.898 2
 -2 0 -3 4615.59 164.654 2
 -2 0 -4 1863.28 123.451 2
 -2 0 -5 13922 370.588 2
 -2 0 -6 77.239 54.987 2
 -2 0 -7 10050.3 391.864 2
 -2 0 -8 131.531 74.2963 1
 -2 0 -8 106.215 78.9787 2
 -2 0 -9 7791.31 422.615 2
 -2 0 -9 7868.99 393.483 1
 -2 0 -10 8139.72 470.499 2
 -2 0 -10 8149.98 428.115 1
 -2 0 -11 -75.0839 56.1125 1
 -2 0 -11 -201.992 93.4133 2
 -2 0 -12 4502.95 362.262 1
 -2 0 -12 3803.06 381.244 2
 2 0 12 4636.3 197 8
 2 0 13 22575.6 451.693 8
 -2 0 -13 24314.4 884.266 1
 2 0 14 2973.2 172.502 8
 -2 0 -14 2640.55 303.505 1
 2 0 15 373.545 72.0265 8
 -2 0 -15 266.655 108.513 1
 2 0 16 952.491 106.208 8
 2 0 17 364.918 71.4659 8
 2 0 18 1288.16 114.195 8
 2 0 19 46.4146 32.0333 8
 2 0 20 1089.6 86.2208 8
 -2 1 21 54.8012 23.3239 8
 -2 -1 20 25.413 25.2268 8
 -2 1 20 63.8781 32.3386 8
 -2 1 19 153.134 42.2826 8
 -2 -1 19 196.266 44.7994 8
 -2 1 19 156.146 41.4654 7
 -2 1 18 469.518 69.3614 8
 -2 1 18 404.698 60.0621 7
 -2 -1 18 426.303 63.7113 8
 -2 1 17 4479.53 189.34 7
 -2 1 16 423.657 66.599 7
 -2 1 15 28823.8 482.291 7
 -2 1 14 20.1002 34.6344 7
 -2 -1 14 12.3816 75.6782 3
 -2 -1 13 4996.88 504.265 3
 -2 1 13 4134.33 423.234 3
 -2 1 13 4859.2 192.596 7
 -2 1 12 1795.09 117.809 7
 -2 1 12 1753.45 271.501 3
 -2 -1 12 1530.18 280.789 3
 -2 -1 11 903.275 198.083 3
 -2 1 11 664.262 163.318 3
 -2 1 11 650.369 69.0806 7
 -2 1 10 181.42 103.675 3
 -2 -1 10 168.162 107.538 3
 -2 -1 9 27165.1 904.097 3
 2 -1 -9 26423.6 567.712 1
 -2 1 9 25540.2 830.048 3
 -2 -1 8 1274.09 189.765 3
 -2 1 8 1086.2 169.328 3
 -2 -1 7 493.196 118.425 3
 -2 1 7 567.155 120.13 3
 -2 1 6 6168.4 326.186 3
 -2 -1 6 6241.57 358.168 3
 -2 1 5 2851.31 209.334 3
 -2 -1 5 2907.55 227.732 3
 -2 1 4 26414.7 583.417 3
 -2 -1 4 25981.8 641.505 3
 -2 -1 3 91.0898 61.5131 3
 -2 1 3 97.8404 51.2628 3
 -2 -1 2 25733.5 579.558 3
 -2 1 2 27244.9 514.643 3
 -2 1 1 1721.48 130.477 3
 -2 -1 1 1489.73 144.577 3
 -2 -1 0 14307.5 418.618 3
 -2 1 0 14457.3 365.635 3
 -2 -1 -1 20506.1 497.236 3
 -2 -1 -2 41091.5 567.834 2
 -2 -1 -2 42436.4 696.043 3
 -2 1 -3 5913.27 126.864 2
 -2 1 -3 6204.99 232.235 1
 -2 -1 -3 5963.54 229.024 2
 -2 1 -4 23461.3 349.522 2
 -2 -1 -4 23884.4 499.359 2
 -2 1 -4 23809.9 503.383 1
 -2 -1 -5 2796.21 192.513 2
 -2 1 -5 2470.86 178.95 1
 -2 1 -5 2517.69 143.505 2
 -2 1 -6 24517.4 597.885 1
 -2 -1 -6 24792.3 613.648 2
 -2 1 -6 24546.8 518.307 2
 -2 1 -7 1411.07 162.494 1
 -2 1 -7 1559.16 153.922 2
 -2 -1 -7 1448 168.41 2
 -2 -1 -8 4065.65 305.187 2
 -2 1 -8 4431.55 295.201 1
 -2 -1 -9 417.412 127.754 2
 -2 1 -9 229.386 87.1263 1
 -2 1 -10 12407.2 549.525 1
 -2 -1 -10 13113 629.453 2
 -2 1 -11 1875.45 227.175 1
 2 1 11 2024.13 125.735 7
 2 1 11 2010.98 129.607 8
 -2 -1 -11 2237.39 283.966 2
 -2 -1 -12 8272.59 497.76 1
 2 1 12 8176.94 259.554 7
 -2 -1 -12 8027.29 579.225 2
 2 -1 12 8381.9 259.581 8
 2 1 12 8028.65 264.407 8
 -2 -1 -13 12485.1 768.651 2
 -2 -1 -13 13235 657.258 1
 2 1 13 13318.6 354.213 8
 2 -1 13 13459.4 345.693 8
 -2 -1 -14 3682 364.687 1
 2 -1 14 3425.97 182.52 8
 2 1 14 3424.77 190.494 8
 -2 -1 -14 2819.69 389.971 2
 2 -1 15 690.562 90.6442 8
 2 1 15 743.263 97.2661 8
 2 1 16 -36.7337 49.449 8
 2 -1 16 2.3253 42.509 8
 2 1 17 4224.43 213.737 8
 2 -1 17 4294.35 203.365 8
 2 1 18 136.521 51.693 8
 2 -1 18 265.835 57.7215 8
 2 1 19 2108.36 136.954 8
 2 -1 19 2017.56 121.53 8
 2 1 20 133.239 41.0898 8
 2 1 21 1410.76 82.7934 8
 -2 2 20 1524.24 88.741 8
 -2 2 19 482.383 61.2003 8
 -2 2 19 427.028 54.6122 7
 -2 2 18 199.35 46.0622 8
 -2 -2 18 171.841 39.0401 8
 -2 2 18 251.914 50.0581 7
 -2 2 17 2620.61 146.191 8
 -2 2 17 2512.7 142.104 7
 -2 2 16 2911.72 154.414 7
 -2 2 15 2456.62 145.588 7
 -2 2 14 3567.24 174.435 7
 2 2 -14 3447.41 181.561 4
 -2 -2 14 3433.89 431.467 3
 -2 -2 13 224.515 118.604 3
 -2 2 13 256.544 56.9156 7
 -2 2 12 7819.1 243.268 7
 -2 -2 12 7242.95 589.334 3
 -2 -2 11 1947.93 290.233 3
 -2 2 11 1870.85 117.041 7
 -2 2 11 1428.55 221.079 3
 -2 -2 10 37.1949 75.9864 3
 -2 2 10 171.16 80.458 3
 -2 2 10 192.967 46.009 7
 -2 2 9 -72.1576 64.9911 3
 -2 -2 9 55.7979 61.8576 3
 -2 2 8 6127.11 368.788 3
 -2 -2 8 6334.49 435.626 3
 2 -2 -8 6538.43 464.349 2
 -2 2 7 494.113 104.227 3
 -2 -2 7 500.262 125.649 3
 2 -2 -7 511.428 143.825 2
 -2 2 6 1087.52 135.579 3
 -2 -2 6 912.551 153.697 3
 2 -2 -6 1010.69 167.843 2
 -2 2 5 436.612 86.3369 3
 2 -2 -5 399.227 106.518 2
 -2 -2 5 346.287 106.051 3
 2 -2 -4 475.838 101.171 2
 -2 -2 4 705.992 128.404 3
 -2 2 4 703.32 90.5371 3
 2 -2 -3 1767.91 160.302 2
 -2 -2 3 1473.88 163.381 3
 -2 2 3 1851.52 124.696 3
 -2 -2 2 15547.3 487.294 3
 -2 2 2 15887.7 317.254 3
 2 -2 -2 15907.7 424.854 2
 -2 -2 1 11904 414.139 3
 -2 -2 0 1971.88 168.075 3
 -2 -2 -1 14858 413.548 2
 -2 -2 -1 16142.2 472.169 3
 -2 -2 -2 1805.16 143.599 2
 -2 -2 -3 71.7928 47.9598 2
 -2 -2 -4 506.56 91.349 2
 -2 -2 -5 21725.2 597.068 2
 -2 -2 -6 976.578 146.972 2
 -2 -2 -7 16766.2 611.278 2
 -2 -2 -8 369.325 114.632 2
 -2 -2 -9 938.508 172.927 2
 2 2 10 5725.29 216.855 8
 -2 -2 -10 6285.1 468.793 2
 2 2 10 5624.48 203.099 7
 2 2 11 1064.9 102.769 8
 2 2 11 1038.09 93.497 7
 -2 -2 -11 1128.84 215.899 2
 -2 -2 -12 3080.62 379.791 2
 2 2 12 3696.82 191.189 8
 2 2 13 11249.1 340.617 8
 -2 -2 -13 12153.3 792.211 2
 2 2 14 2950.42 182.857 8
 -2 -2 -14 2867.38 409.586 2
 -2 -2 -14 3012.89 335.319 1
 2 2 15 1178.32 121.078 8
 2 2 16 1259.86 125.171 8
 2 2 17 69.9073 50.9739 8
 2 2 18 702.031 87.0819 8
 2 2 19 356.405 62.7848 8
 2 2 20 606.731 62.6343 8
 -2 3 19 35.5976 22.9513 8
 -2 3 18 80.7737 33.1254 8
 -2 3 18 84.131 34.565 7
 -2 3 17 2696.27 140.408 8
 -2 3 17 2831.82 143.217 7
 -2 3 16 101.108 40.4671 8
 -2 3 16 165.22 47.0057 7
 2 3 -16 153.335 46.0457 4
 -2 3 15 16579.8 362.295 8
 -2 3 15 16480.9 364.173 7
 2 3 -15 17204 397.504 4
 -2 3 14 317.206 62.2646 8
 2 3 -14 351.12 72.5467 4
 -2 3 14 312.41 59.3733 7
 -2 -3 13 3060.16 405.58 3
 2 3 -13 3463.67 195.047 4
 -2 3 13 3487.86 170.848 7
 -2 -3 12 1641.93 288.133 3
 -2 3 12 1906.46 126.949 7
 2 3 -12 1825.89 141.393 4
 -2 -3 11 4.60166 82.7846 3
 -2 3 11 79.9465 38.6155 7
 -2 -3 10 422.585 145.707 3
 -2 3 10 549.203 70.5595 7
 2 -3 -9 9258.93 620.499 2
 -2 -3 9 10239.1 626.71 3
 -2 3 9 9554.55 250.356 7
 -2 -3 8 44.8537 65.5966 3
 2 -3 -8 199.051 109.674 2
 -2 -3 7 -111.087 73.7192 3
 2 -3 -7 26.7902 65.7512 2
 2 -3 -6 2337.24 259.967 2
 -2 -3 6 2452.98 269.186 3
 2 -3 -5 4469.56 336.827 2
 -2 -3 5 4655.12 340.584 3
 -2 -3 4 8657.04 434.061 3
 2 -3 -4 9105.91 432.745 2
 2 -3 -3 1854.56 180.088 2
 -2 -3 3 1569.84 182.781 3
 2 -3 -2 6241.69 289.807 2
 -2 -3 2 5629.97 324.331 3
 -2 -3 1 5424.14 301.792 3
 -2 -3 0 4662.02 266.254 3
 -2 -3 0 4273.52 253.394 2
 -2 -3 -1 855.522 118.729 2
 -2 -3 -2 7022.1 335.646 2
 -2 -3 -3 92.8394 57.9865 2
 -2 -3 -4 4676.28 303.852 2
 -2 -3 -5 56.9857 72.7143 2
 -2 -3 -6 14608.5 592.899 2
 -2 -3 -7 2057.43 240.753 2
 -2 -3 -8 5673.62 426.222 2
 2 3 9 546.232 77.897 8
 -2 3 -9 499.084 76.4188 4
 -2 -3 -10 8863.25 591.517 2
 -2 3 -10 8743.48 282.873 4
 2 3 10 8388.28 290.493 8
 2 3 11 908.658 105.364 8
 -2 -3 -11 992.353 238.901 2
 -2 3 -11 870.449 98.9455 4
 -2 -3 -12 2285.14 337.913 2
 2 3 12 2680.64 175.703 8
 2 3 13 8440.78 309.589 8
 2 3 14 988.718 114.264 8
 2 3 15 221.193 64.8988 8
 2 3 16 170.067 60.8406 8
 2 3 17 2990.94 168.687 8
 2 3 18 379.135 61.1965 8
 2 3 19 798.139 72.7329 8
 -2 4 17 1296.92 86.1708 7
 2 4 -17 1105.12 80.8244 4
 -2 4 16 743.479 75.13 7
 2 4 -16 709.337 76.6172 4
 2 4 -15 1363.81 114.295 4
 -2 4 15 1394.97 104.014 7
 -2 4 15 1506.61 79.0874 6
 -2 4 14 1098.31 96.2814 7
 2 4 -14 1157.11 114.132 4
 -2 4 14 1296.99 80.5301 6
 -2 4 13 114.235 41.4861 7
 2 4 -13 106.615 59.5503 4
 -2 4 12 5111.69 199.765 7
 2 4 -12 5326.89 244.948 4
 -2 4 11 1001.45 90.5367 7
 2 4 -11 884.857 92.6758 5
 2 4 -11 1042.57 115.97 4
 2 4 -10 386.039 71.5431 5
 -2 4 10 298.582 54.4336 7
 2 4 -10 236.849 66.4015 4
 2 4 -9 -21.4121 53.9292 5
 -2 4 9 21.0037 25.2889 7
 2 4 -9 48.5012 44.7672 4
 2 -4 -8 2716.76 340.988 2
 2 4 -8 3065.78 156.997 5
 2 4 -8 2891.52 174.136 4
 -2 4 8 3073.55 129.834 6
 2 4 -7 402.935 66.8623 5
 2 -4 -7 342.403 129.271 2
 2 4 -7 420.224 74.1344 4
 -2 4 7 396.385 57.0238 6
 2 -4 -6 1159.71 201.004 2
 2 4 -6 931.154 87.2867 5
 2 4 -6 943.713 97.5818 4
 2 4 -6 999.427 74.4527 6
 -2 4 6 995.402 71.3069 6
 2 4 -5 33.5432 34.2602 5
 2 4 -5 54.7042 36.8292 4
 2 4 -4 197.398 42.2982 9
 2 4 -4 182.649 47.7416 5
 -2 -4 3 187.638 70.1118 2
 -2 -4 2 2221.7 206.165 2
 -2 -4 1 4588.41 296.887 2
 -2 -4 0 1183.04 152.914 2
 -2 -4 -1 2044.69 213.057 2
 -2 -4 -2 65.1665 57.7685 2
 -2 -4 -3 29.6702 44.8729 2
 -2 4 -4 12.5031 48.9812 5
 -2 4 -4 -27.5488 45.7619 4
 -2 -4 -4 61.7214 56.0197 2
 -2 -4 -5 5028 378.679 2
 -2 4 -5 4349.75 192.19 5
 -2 4 -5 4687.17 216.841 4
 -2 4 -5 4408.62 157.352 6
 -2 4 -6 230.217 64.569 5
 -2 4 -6 124.239 52.3555 4
 -2 -4 -6 280.379 106.965 2
 -2 -4 -7 4278.13 386.343 2
 -2 4 -7 4305.91 217.915 4
 -2 4 -7 4121.91 199.122 5
 -2 -4 -8 107.965 89.3286 2
 -2 4 -8 120.825 60.2726 5
 -2 4 -8 123.272 57.2224 4
 -2 -4 -9 78.2393 92.1034 2
 -2 4 -9 500.106 90.0083 4
 -2 -4 -10 2049.32 308.151 2
 -2 4 -10 2350.12 167.427 4
 2 4 10 2002.55 152.227 8
 2 4 11 113.024 46.17 8
 2 4 12 1686.58 142.28 8
 2 4 13 6694.99 273.026 8
 2 4 14 1602.67 130.646 8
 2 4 15 268.839 62.625 8
 2 4 16 655.96 79.4728 8
 2 4 17 57.8223 31.4585 8
 2 4 18 450.939 38.2409 6
 2 5 -16 212.598 43.704 4
 2 5 -15 8488.07 240.712 4
 -2 5 14 66.1896 28.3573 7
 -2 5 14 134.432 29.7993 6
 2 5 -14 141.189 52.292 4
 -2 5 13 507.315 63.396 7
 2 5 -13 564.583 82.7548 4
 -2 5 13 724.602 59.6634 6
 2 5 -12 407.649 75.8125 5
 2 5 -12 294.821 70.0524 4
 -2 5 12 311.206 43.8918 6
 2 5 -11 150.856 60.6937 4
 2 5 -11 97.9508 55.9091 5
 -2 5 11 131.115 35.6165 6
 2 5 -10 54.9856 56.5412 5
 -2 5 10 29.3707 29.2128 6
 2 5 -10 63.5662 52.3131 4
 2 5 -9 5313.71 225.569 5
 -2 5 9 5163 174.229 6
 2 5 -9 5335.71 246.356 4
 2 5 -8 125.525 59.3087 4
 2 5 -8 87.2109 56.9656 5
 -2 5 8 91.9184 37.453 6
 2 5 -7 701.605 97.776 4
 2 5 -7 571.367 81.4888 5
 -2 5 7 684.173 69.0456 6
 2 5 -6 631.911 89.8744 4
 2 5 -6 567.942 83.8359 5
 2 5 -6 474.359 59.6122 6
 -2 5 6 613.675 65.4924 6
 2 5 -5 217.926 48.0599 6
 2 5 -5 347.857 69.8382 4
 -2 5 5 402.467 56.3047 6
 2 5 -5 211.786 60.5247 5
 2 5 -4 1611.42 120.12 5
 -2 5 4 1541.17 98.6379 6
 2 5 -4 1418.07 124.614 4
 2 5 -4 1597.3 102.679 6
 2 5 -3 79.8094 52.4631 5
 2 5 -3 33.138 30.328 6
 2 5 -3 123.493 40.9213 9
 -2 5 3 49.0362 27.8703 6
 2 5 -3 129.421 46.7122 4
 2 5 -2 1588.69 112.828 5
 -2 5 2 1583.48 101.643 6
 2 5 -2 1358.65 110.234 4
 -2 -5 2 1306.87 178.061 2
 2 5 -2 1517.67 105.308 9
 2 5 -2 1445.21 101.356 6
 2 5 -1 106.65 37.4815 6
 -2 -5 1 108.206 62.9929 2
 2 5 -1 93.924 43.1092 5
 -2 5 1 83.5885 32.9651 6
 2 5 -1 87.1699 35.138 9
 -2 5 0 255.397 47.3836 6
 -2 5 0 171.257 55.1004 5
 2 5 0 194.31 48.0199 5
 2 5 0 203.88 46.6012 6
 -2 -5 0 184.913 77.6871 2
 2 5 0 253.919 47.7307 9
 -2 5 -1 1589.3 127.415 5
 -2 5 -1 1567.55 102.637 6
 2 5 1 1478.47 98.6673 9
 2 5 1 1368.76 101.154 5
 2 5 1 1547.69 98.6586 6
 -2 -5 -1 1867.53 232.802 2
 -2 5 -2 2290.92 153.641 5
 2 5 2 2090.04 116.789 9
 2 5 2 2310.17 124.687 5
 -2 5 -2 2278.77 125.937 6
 2 5 2 2328.89 117.73 6
 -2 -5 -2 2251.69 256.697 2
 2 5 3 1238.73 89.7209 9
 -2 5 -3 1230.3 120.016 5
 2 5 3 1130.17 90.0739 5
 -2 5 -3 1289.38 97.7175 6
 -2 -5 -3 1290.47 200.481 2
 2 5 3 1170.82 86.4265 6
 -2 -5 -4 2241.71 279.996 2
 -2 5 -4 1931.34 144.451 5
 2 5 4 1979.16 111.338 9
 -2 5 -4 1852.51 118.299 6
 2 5 4 1976.32 108.891 6
 -2 5 -5 360.566 83.3555 5
 2 5 5 274.871 46.209 6
 -2 5 -5 432.226 64.7018 6
 -2 5 -6 1978.75 156.768 5
 -2 -5 -6 1777.48 269.833 2
 2 5 6 2177.89 115.8 6
 -2 5 -7 106.671 62.2602 5
 2 5 7 134.262 39.7727 6
 -2 -5 -7 108.47 79.1651 2
 2 5 8 984.887 83.1988 6
 2 5 9 221.272 49.157 6
 2 5 10 1444.21 97.9359 6
 2 5 11 175.296 41.0813 6
 2 5 12 2179.16 111.644 6
 2 5 13 3195.96 129.22 6
 2 5 14 1464.4 82.824 6
 2 5 15 132.268 29.6644 6
 2 5 16 34.7891 19.3879 6
 -2 6 13 7.24124 15.8596 6
 2 6 -13 14.9249 34.2097 4
 2 6 -12 2050.85 128.657 4
 -2 6 12 1854.47 81.1146 6
 2 6 -11 168.973 54.2678 5
 -2 6 11 269.919 40.9087 6
 2 6 -11 336.33 69.2551 4
 2 6 -10 67.3717 48.823 5
 -2 6 10 159.889 34.071 6
 2 6 -10 201.668 61.7636 4
 2 6 -9 -7.32469 43.3492 4
 2 6 -9 108.919 55.5616 5
 -2 6 9 57.6679 30.3084 6
 2 6 -8 1153.33 112.054 5
 -2 6 8 1050.75 80.7813 6
 2 6 -8 989.28 110.1 4
 2 6 -7 222.999 65.2468 5
 -2 6 7 317.088 50.1401 6
 2 6 -7 271.192 69.3693 4
 2 6 -6 498.451 80.8512 5
 2 6 -6 531.719 81.6272 4
 -2 6 6 490.975 61.6073 6
 -2 6 5 2.80879 33.5596 6
 2 6 -5 4.82895 46.9173 5
 2 6 -5 -33.8295 46.7299 4
 2 6 -5 24.6985 29.456 6
 2 6 -4 46.8955 31.1593 6
 2 6 -4 44.4536 51.6279 5
 -2 6 4 39.8372 31.3852 6
 2 6 -4 131.526 54.8359 4
 2 6 -3 39.0605 34.5937 6
 2 6 -3 132.261 57.862 5
 2 6 -3 61.2583 49.3666 4
 -2 6 3 2.16625 31.1129 6
 2 6 -2 157.499 42.233 6
 2 6 -2 239.005 62.0972 5
 -2 6 2 200.324 47.2045 6
 -2 6 1 1054.45 89.1408 6
 2 6 -1 922.285 99.4565 5
 2 6 -1 1089.53 92.456 9
 2 6 -1 967.38 86.6124 6
 -2 6 0 381.118 77.8403 5
 2 6 0 405.804 61.1459 6
 2 6 0 447.244 74.2795 5
 -2 6 0 504.247 67.7438 6
 2 6 0 502.824 64.8065 9
 -2 6 -1 343.427 59.1846 6
 2 6 1 304.1 53.6193 9
 2 6 1 302.798 53.3381 6
 -2 6 -1 116.849 52.7764 5
 2 6 1 238.794 59.5475 5
 -2 6 -2 174.979 47.9397 6
 2 6 2 144.287 41.6156 9
 -2 6 -2 201.524 62.7447 5
 2 6 2 148.785 49.4284 5
 2 6 2 172.916 42.7247 6
 -2 6 -3 55.6241 36.5011 6
 -2 6 -3 -17.4181 60.8928 5
 2 6 3 89.8862 38.8278 6
 2 6 3 49.4089 37.289 5
 2 6 3 -1.778 27.2662 9
 -2 6 -4 12.0368 62.578 5
 2 6 4 57.6158 30.9297 9
 2 6 4 89.1369 35.4942 6
 -2 6 -4 49.6874 35.3081 6
 2 6 5 887.458 77.0304 9
 2 6 5 859.308 78.8248 6
 2 6 6 2.57849 24.6596 9
 2 6 6 -2.53114 29.465 6
 2 6 7 897.301 74.5194 9
 2 6 7 825.521 76.4302 6
 2 6 8 92.9538 30.211 9
 2 6 8 59.4763 36.8724 6
 2 6 9 267.815 40.3476 9
 2 6 9 217.361 41.953 6
 2 6 10 656.822 56.1686 9
 2 6 10 750.39 67.2529 6
 2 6 11 -6.29775 26.6159 6
 2 6 12 591.65 53.8345 6
 2 6 13 2461.87 94.5924 6
 2 6 14 378.617 36.2137 6
 -2 7 10 31.4471 15.0586 6
 2 7 -9 970.907 84.8623 5
 -2 7 9 1047.7 59.8757 6
 2 7 -8 27.6939 43.2515 5
 -2 7 8 64.5288 25.0739 6
 2 7 -7 89.2906 46.3982 5
 -2 7 7 125.366 33.428 6
 2 7 -6 260.814 62.1724 5
 -2 7 6 295.843 44.35 6
 -2 7 5 149.842 34.7191 6
 2 7 -5 134.075 53.2428 5
 2 7 -4 393.121 70.3003 5
 -2 7 4 454.014 54.6427 6
 -2 7 3 124.441 36.8386 6
 2 7 -3 81.5494 49.3347 5
 2 7 -3 93.118 33.54 6
 2 7 -2 64.8694 28.2143 6
 -2 7 2 122.354 35.5907 6
 2 7 -2 124.205 52.4126 5
 2 7 -1 97.4019 34.1901 6
 -2 7 1 68.2265 32.7455 6
 2 7 -1 89.2647 48.3612 5
 -2 7 0 141.313 40.3898 6
 2 7 0 185.623 41.8646 6
 2 7 0 208.724 56.9058 5
 -2 7 -1 192.826 42.2841 6
 2 7 1 131.696 38.4458 6
 2 7 1 99.8715 48.4784 5
 2 7 2 216.152 54.0469 5
 2 7 2 253.038 44.569 6
 -2 7 -2 230.054 46.5328 6
 2 7 3 199.368 40.0188 6
 2 7 4 250.398 43.556 6
 2 7 4 291.936 42.5881 9
 2 7 5 -15.635 25.2534 6
 2 7 6 646.329 60.6163 6
 2 7 7 84.0866 30.2782 6
 2 7 8 586.878 53.463 6
 2 7 9 93.2972 27.5702 6
 2 7 10 488.612 42.7285 6
 2 7 11 23.6435 14.781 6
 2 8 -5 19.0447 28.1679 5
 2 8 -4 -15.9516 29.769 5
 -2 8 4 -6.89673 13.442 6
 2 8 -3 17.8767 29.0325 5
 2 8 -2 95.2615 34.8086 5
 2 8 -1 162.677 39.4097 5
 2 8 1 150.687 29.0497 6
 2 8 2 54.1941 21.3305 6
 2 8 3 -23.6 19.0371 6
 2 8 4 -2.69931 15.7558 6
 -3 0 20 148.924 37.5373 8
 -3 0 19 -1.47122 26.0895 8
 -3 0 19 20.6744 22.5704 7
 -3 0 18 485.016 59.869 7
 -3 0 17 541.288 66.8055 7
 -3 0 16 3627.59 166.758 7
 -3 0 15 36.835 33.1308 7
 -3 0 14 1495.53 111.384 7
 -3 0 14 1298.59 276.769 3
 -3 0 13 4244.5 472.945 3
 -3 0 13 4715.64 192.519 7
 -3 0 12 4574.6 474.069 3
 -3 0 12 4689.7 187.833 7
 -3 0 11 305.006 131.246 3
 -3 0 11 527.76 66.7071 7
 -3 0 10 12192.1 694.526 3
 -3 0 9 4603.87 401.536 3
 -3 0 8 132.388 84.1777 3
 -3 0 7 226.358 105.885 3
 -3 0 6 32127.9 872.397 3
 -3 0 5 4019.34 295.844 3
 -3 0 4 7493.47 386.467 3
 -3 0 3 10952.4 442.097 3
 -3 0 2 38997.9 826.116 3
 -3 0 1 19337.6 571.021 3
 -3 0 0 1358.91 72.1645 1
 -3 0 0 1387.35 158.443 3
 -3 0 -1 2351.76 206.625 3
 -3 0 -1 2295.73 115.284 1
 -3 0 -2 21180.3 401.391 2
 -3 0 -3 67.268 40.3607 2
 -3 0 -4 6221.65 237.673 2
 -3 0 -5 9250.1 319.79 2
 -3 0 -6 2227.8 177.355 2
 -3 0 -6 2504.05 203.503 1
 -3 0 -7 9002.77 396.115 1
 -3 0 -7 9214.68 380.653 2
 -3 0 -8 1965.03 195.76 2
 -3 0 -8 1959.15 199.218 1
 -3 0 -9 1718.58 201.138 2
 -3 0 -9 2057.07 220.051 1
 -3 0 -10 1769.35 215.955 1
 -3 0 -10 1672.15 208.799 2
 3 0 11 6749.62 250.883 8
 -3 0 -11 6273.88 428.592 1
 3 0 12 1783.35 140.054 8
 -3 0 -12 1901.93 252.576 1
 3 0 13 9918.65 326.302 8
 -3 0 -13 8949.66 567.914 1
 3 0 14 429.081 81.3346 8
 -3 0 -14 290.966 99.9183 1
 3 0 15 956.519 111.234 8
 3 0 16 24.6697 47.3392 8
 3 0 17 4502.67 217.391 8
 3 0 18 572.393 76.4394 8
 3 0 19 187.8 45.6976 8
 3 0 20 914.581 72.9103 8
 -3 -1 20 852.808 63.7363 8
 -3 1 20 965.962 70.5058 8
 -3 1 19 36.5681 28.5457 8
 -3 -1 19 24.6345 27.495 8
 -3 1 19 63.0378 26.5965 7
 -3 1 18 1472.05 100.492 7
 -3 1 17 2245.81 129.242 7
 -3 1 16 573.752 74.522 7
 -3 1 15 57.5883 41.7018 7
 -3 -1 14 3782.22 473.929 3
 -3 1 14 3447 170.302 7
 -3 1 14 2791.37 382.971 3
 -3 1 13 82.7283 43.1101 7
 -3 -1 13 48.7194 84.5939 3
 -3 1 13 -87.4753 97.5271 3
 -3 1 12 6380.74 546.841 3
 -3 -1 12 7015.15 590.014 3
 -3 1 12 6995.55 233.064 7
 -3 -1 12 7034.52 220.983 7
 -3 -1 11 37.242 81.9676 3
 -3 1 11 125.289 90.8191 3
 -3 1 11 26.3145 30.7177 7
 -3 1 10 2654.55 318.069 3
 -3 -1 10 2376.38 312.277 3
 -3 1 10 2294.35 125.767 7
 -3 1 9 808.461 176.566 3
 -3 -1 9 634.905 158.311 3
 -3 -1 8 7664.86 496.244 3
 -3 1 8 7715.21 473.88 3
 -3 -1 7 1017.45 184.774 3
 -3 1 7 973.81 165.733 3
 -3 -1 6 11055.6 530.118 3
 -3 1 6 11125.5 498.371 3
 -3 1 5 43787.5 937.137 3
 -3 -1 5 42196.5 991.589 3
 -3 -1 4 4614.72 320.171 3
 -3 1 4 4805.95 296.978 3
 -3 -1 3 68.4832 57.5478 3
 -3 1 3 46.6323 60.2193 3
 -3 1 2 8380.71 371.029 3
 -3 -1 2 8096.49 392.919 3
 -3 -1 1 1597.75 185.646 3
 -3 1 1 1376.56 162.68 3
 -3 -1 0 4456.91 286.017 3
 -3 1 0 4158.27 251.311 3
 -3 -1 -1 70549.7 1118.88 3
 -3 -1 -2 1090.28 143.656 3
 -3 -1 -2 1251.04 119.536 2
 -3 1 -2 1168.49 63.4741 2
 -3 1 -3 3290 108.66 2
 -3 -1 -3 3808.93 204.367 2
 -3 1 -4 8787.38 326.925 1
 -3 -1 -4 9333.04 340.697 2
 -3 1 -5 2255.1 187.087 1
 -3 -1 -5 2506.88 194.058 2
 -3 1 -6 215.226 78.9164 1
 -3 -1 -6 444.568 97.984 2
 -3 -1 -7 38310.7 877.071 2
 -3 1 -7 38241.5 855.496 1
 -3 -1 -8 50.9873 70.6871 2
 -3 1 -8 -13.0844 39.3147 1
 -3 -1 -9 7446.26 449.404 2
 -3 1 -9 6888.72 410.483 1
 3 1 10 6485.07 244.673 8
 -3 -1 -10 7092.97 475.292 2
 -3 1 -10 7124.07 441.428 1
 -3 -1 -11 260.758 93.3704 1
 3 -1 11 136.182 53.9469 8
 3 1 11 95.3914 40.3341 8
 -3 -1 -11 230.948 98.2835 2
 -3 1 -11 105.954 68.729 1
 3 -1 12 472.888 78.2978 8
 3 1 12 361.184 71.1532 8
 -3 -1 -12 337.5 138.184 2
 -3 -1 -12 216.657 92.4582 1
 3 -1 13 2705.78 170.359 8
 3 1 13 2730.35 179.575 8
 -3 -1 -13 2557.57 303.345 1
 -3 -1 -13 2595.93 358.264 2
 3 -1 14 797.584 100.273 8
 3 1 14 775.935 104.444 8
 -3 -1 -14 975.167 204.799 1
 3 -1 15 2628.42 170.137 8
 3 1 15 2553.16 175.672 8
 3 -1 16 1598.07 131.07 8
 3 1 16 1461.54 133.267 8
 3 -1 17 529.281 75.4357 8
 3 1 17 513.518 82.0893 8
 3 -1 18 34.5748 31.9829 8
 3 1 18 14.0216 40.3682 8
 3 1 19 348.771 61.7044 8
 3 1 20 208.12 40.4086 8
 -3 2 20 -42.3564 21.4668 8
 -3 2 19 178.666 38.9886 8
 -3 2 19 103.797 30.2661 7
 -3 2 18 681.616 70.2011 8
 -3 -2 18 734.591 64.9093 8
 -3 2 18 716.135 70.4188 7
 -3 2 17 867.593 83.4469 7
 -3 2 17 961.238 85.842 8
 -3 2 16 3620.06 167.759 7
 -3 2 15 79.5561 40.067 7
 3 2 -15 52.0272 45.9584 4
 -3 2 14 1628.83 119.808 7
 -3 -2 13 1611.17 300.949 3
 -3 2 13 1586.68 120.034 7
 -3 2 12 2783.12 153.49 7
 -3 -2 12 2521.97 361.946 3
 -3 -2 11 1301.65 270.979 3
 -3 2 11 1627.85 115.302 7
 -3 2 10 8355.11 244.956 7
 -3 -2 10 8604 612.177 3
 -3 -2 9 7023.79 527.072 3
 -3 2 9 6666.71 214.441 7
 -3 -2 8 24.5537 68.7694 3
 -3 2 8 140.881 70.8856 3
 -3 2 7 1759.02 202.774 3
 -3 -2 7 1694.13 241.738 3
 -3 -2 6 16908.5 691.152 3
 -3 2 6 17249.8 582.15 3
 -3 -2 5 9807.06 506.587 3
 -3 2 5 9168.72 397.779 3
 -3 -2 4 7126.68 413.163 3
 -3 2 4 7345.72 337.852 3
 -3 2 3 629.289 97.6309 3
 -3 -2 3 684.794 133.504 3
 -3 -2 2 9780.16 464.381 3
 -3 2 2 9728.89 341.045 3
 -3 -2 1 2925.39 250.197 3
 -3 -2 0 7614.72 387.953 3
 -3 -2 -1 212.262 78.7424 3
 -3 -2 -2 2448.29 188.312 2
 -3 -2 -3 1870.25 169.521 2
 -3 -2 -4 13364.7 463.926 2
 -3 -2 -5 9561.54 415.743 2
 -3 -2 -6 143.355 74.8355 2
 -3 -2 -7 4639.09 339.107 2
 -3 -2 -8 -23.9116 61.5002 2
 3 2 9 1654.62 129.14 8
 -3 -2 -9 1687.01 237.749 2
 3 2 10 61.9924 48.2196 8
 -3 -2 -10 -28.3022 62.9518 2
 -3 -2 -11 6486.12 522.093 2
 3 2 11 5756.08 251.032 8
 3 2 12 3554.63 204.016 8
 -3 -2 -12 3226.25 383.684 2
 3 2 13 5987.89 265.847 8
 -3 -2 -13 5522.99 530.608 2
 -3 -2 -13 5536.57 464.626 1
 3 2 14 1444.39 136.176 8
 3 2 15 223.958 67.7448 8
 3 2 16 329.808 79.696 8
 3 2 17 2429.43 160.188 8
 3 2 18 182.19 51.2965 8
 3 2 19 466.555 61.7152 8
 3 2 20 306.229 44.2946 8
 -3 3 19 12.1557 18.6605 7
 -3 3 18 1057.26 74.1692 8
 -3 3 18 1278.1 84.9168 7
 -3 3 17 1651.1 105.636 7
 -3 3 17 1446.43 96.2727 8
 3 3 -17 1475.31 98.1821 4
 -3 3 16 620.906 70.3025 8
 -3 3 16 553.886 68.9815 7
 3 3 -16 471.069 66.7253 4
 -3 3 15 287.598 52.9692 8
 -3 3 15 258.235 52.587 7
 3 3 -15 243.474 60.4525 4
 -3 3 14 3315.64 164.339 7
 3 3 -14 3277.13 185.84 4
 -3 3 13 -14.1183 35.9868 7
 -3 -3 12 3417.15 409.536 3
 -3 3 12 3189.73 163.318 7
 -3 -3 11 -36.7345 67.0493 3
 -3 3 11 -2.43696 35.559 7
 -3 -3 10 305.022 126.21 3
 -3 3 10 512.062 70.1139 7
 -3 -3 9 73.0922 117.315 3
 -3 3 9 141.266 39.9734 7
 -3 3 8 7258.32 224.088 7
 3 3 -8 7248.52 206.974 5
 -3 -3 8 7748.06 551.368 3
 -3 -3 7 481.189 144.909 3
 -3 -3 6 7530.66 497.436 3
 -3 -3 5 18584.1 747.8 3
 -3 -3 4 105.228 65.6814 3
 -3 -3 3 165.809 82.9529 3
 -3 -3 2 410.922 112.799 3
 -3 -3 1 164.67 88.9016 3
 -3 -3 0 62.6142 61.1063 2
 -3 -3 0 67.971 61.7925 3
 -3 -3 -1 30254.3 780.191 3
 -3 -3 -1 31136.7 744.078 2
 -3 -3 -2 134.977 53.3163 2
 -3 -3 -3 5787.48 338.006 2
 -3 -3 -4 8141.63 411.842 2
 -3 -3 -5 2613.55 254.351 2
 -3 -3 -6 733.136 147.553 2
 -3 -3 -7 12632.8 613.067 2
 3 3 7 11484.2 331.207 8
 -3 -3 -8 -16.1987 58.6242 2
 3 3 8 100.857 48.4222 8
 3 3 9 1186.9 119.905 8
 -3 -3 -9 1352.49 239.755 2
 -3 -3 -10 4083.19 411.54 2
 3 3 10 4318.35 224.73 8
 3 3 11 562.435 89.9382 8
 -3 -3 -11 686.521 191.648 2
 3 3 12 202.054 62.9785 8
 -3 -3 -12 -0.975 51.5062 2
 3 3 13 3125.9 199.203 8
 3 3 14 424.432 81.6563 8
 3 3 15 2742.56 178.069 8
 3 3 16 457.49 81.0942 8
 3 3 17 148.38 47.2692 8
 3 3 18 33.0856 30.3799 8
 3 3 19 44.31 24.7712 8
 -3 4 17 193.609 36.5956 7
 3 4 -17 144.194 34.9544 4
 -3 4 16 1865.24 104.899 7
 3 4 -16 1836.31 113.419 4
 -3 4 15 7.57895 29.3165 7
 3 4 -15 33.5641 37.3106 4
 -3 4 14 1096.81 92.246 7
 3 4 -14 1046.22 105.482 4
 -3 4 13 1071.43 93.4813 7
 3 4 -13 1034.08 112.13 4
 -3 4 12 1231.02 101.101 7
 3 4 -12 1151.53 117.298 4
 -3 4 11 341.249 58.1626 7
 3 4 -11 310.061 73.7607 4
 3 4 -10 3066.24 160.345 5
 -3 4 10 3212.12 157.979 7
 3 4 -10 3109.34 187.85 4
 3 4 -9 2070.32 137.732 5
 -3 4 9 2293.57 131.222 7
 3 4 -8 44.5566 46.0198 5
 -3 4 8 -17.9257 27.3503 7
 3 4 -7 559.301 73.9594 5
 3 4 -6 7290.58 222.708 5
 3 4 -5 2350.24 127.941 5
 3 4 -4 408.946 59.9711 9
 3 4 -4 526.998 68.6937 5
 3 4 -3 507.647 60.558 9
 3 4 -3 398.07 55.7005 5
 3 4 -2 2979.19 137.005 9
 3 4 -2 2777.98 129.912 5
 -3 -4 2 3176.9 272.717 2
 3 4 -1 1703.05 105.111 5
 3 4 -1 1856.35 106.993 9
 -3 -4 1 1619.61 192.886 2
 3 4 0 1364.2 91.0379 9
 3 4 0 1366.64 93.2235 5
 -3 -4 0 1280.7 174.463 2
 -3 -4 -1 1.36233 43.6428 2
 3 4 1 1.94759 23.0156 9
 -3 -4 -2 1066.92 165.849 2
 -3 -4 -3 877.277 158.607 2
 -3 4 -3 833.219 69.49 6
 3 4 3 880.908 66.0103 6
 -3 4 -4 2984.79 129.108 6
 -3 -4 -4 3011.13 304.924 2
 3 4 4 3104.37 121.146 6
 -3 -4 -5 2664.05 294.821 2
 -3 -4 -6 411.548 127.513 2
 -3 -4 -7 1264.75 219.458 2
 3 4 8 171.295 58.017 8
 -3 -4 -8 112.278 93.5251 2
 -3 -4 -9 916.043 204.334 2
 3 4 9 579.887 92.5734 8
 3 4 10 108.218 50.8581 8
 3 4 11 3066.36 191.152 8
 3 4 12 911.386 111.361 8
 3 4 13 3723.98 202.387 8
 3 4 14 889.174 100.426 8
 3 4 15 201.967 52.7606 8
 3 4 16 8.81396 31.6011 8
 3 4 17 1163.06 82.428 8
 3 5 -16 25.0382 26.9772 4
 3 5 -15 126.923 38.6129 4
 -3 5 14 954.144 69.2941 7
 3 5 -14 1100.42 94.7327 4
 -3 5 13 -2.02802 20.2975 7
 3 5 -13 50.0157 41.8457 4
 3 5 -12 2497.24 158.014 4
 3 5 -11 -35.5943 51.0098 5
 3 5 -11 33.0231 47.063 4
 3 5 -10 785.86 95.7317 5
 3 5 -10 809.093 100.642 4
 3 5 -9 30.3237 53.3043 5
 3 5 -9 87.1821 56.6904 4
 3 5 -8 1882.17 132.72 5
 3 5 -8 1963.94 151.873 4
 -3 5 8 1833.66 102.724 6
 3 5 -7 292.53 70.1696 5
 -3 5 7 276.772 47.5909 6
 3 5 -7 174.682 60.2791 4
 3 5 -6 930.511 99.9675 5
 3 5 -6 836.566 100.382 4
 -3 5 6 850.238 73.0019 6
 3 5 -5 6469.12 228.218 5
 3 5 -5 5982.28 249.759 4
 -3 5 5 6323.96 189.95 6
 3 5 -4 337.239 49.0612 6
 -3 -5 4 537.534 120.604 2
 -3 5 4 367.119 55.9997 6
 3 5 -4 345.969 67.7208 4
 3 5 -4 415.615 68.0588 5
 3 5 -3 90.8415 34.5303 6
 -3 5 3 80.5287 32.8781 6
 3 5 -3 119.102 52.0939 5
 -3 -5 3 -60.418 55.1153 2
 3 5 -3 58.8816 34.625 9
 3 5 -3 61.0552 41.6917 4
 3 5 -2 1035.13 92.113 9
 3 5 -2 1005.82 94.8099 5
 -3 -5 2 996.03 181.234 2
 3 5 -2 1019.96 79.7366 6
 -3 5 2 993.261 81.1118 6
 3 5 -1 122.503 48.516 5
 3 5 -1 100.437 41.0237 9
 3 5 -1 68.3091 33.0968 6
 -3 5 1 76.3996 38.3524 6
 3 5 0 692.279 79.163 5
 -3 -5 0 715.518 147.171 2
 3 5 0 701.389 75.1828 9
 -3 5 0 780.044 72.6916 6
 3 5 0 690.878 67.506 6
 3 5 1 4300.9 175.306 5
 3 5 1 4253.13 170.674 9
 -3 5 -1 4170.49 162.352 6
 -3 -5 -1 3992.53 358.203 2
 3 5 1 4216.06 155.911 6
 -3 5 -2 140.343 43.1234 6
 3 5 2 78.7706 31.8604 9
 3 5 2 144.185 50.9638 5
 3 5 2 91.3768 32.6354 6
 -3 -5 -2 66.4464 64.2065 2
 3 5 3 944.772 82.2462 9
 3 5 3 1022.38 90.2257 5
 -3 5 -3 883.419 82.0988 6
 3 5 3 774.789 71.0312 6
 3 5 4 1379.95 98.6068 9
 3 5 4 1345.55 98.3385 5
 -3 -5 -4 1158.11 209.109 2
 3 5 4 1164.85 85.5828 6
 3 5 5 68.05 37.3706 6
 -3 -5 -5 224.696 106.227 2
 -3 -5 -6 -163.116 106.692 2
 3 5 6 -0.34001 25.8683 6
 3 5 7 6316.81 195.882 6
 3 5 8 4.75164 29.8835 6
 3 5 9 1254.25 90.5996 6
 3 5 10 2073.36 111.538 6
 3 5 11 -34.4311 27.2312 6
 3 5 12 243.47 42.5261 6
 3 5 13 621.084 57.4131 6
 3 5 14 417.783 44.5996 6
 3 5 15 579.546 42.4509 9
 3 5 15 714.824 49.4816 6
 3 5 16 208.78 26.2276 6
 3 6 -14 147.793 33.5893 4
 3 6 -13 282.86 48.3802 4
 3 6 -12 585.655 69.6797 4
 3 6 -11 -40.4211 39.2164 5
 3 6 -11 41.4038 38.4867 4
 3 6 -10 947.156 90.1939 5
 3 6 -10 1359.39 113.103 4
 3 6 -9 360.652 67.7032 5
 3 6 -9 475.011 77.17 4
 3 6 -8 5.46529 43.9946 5
 -3 6 8 14.4596 25.2069 6
 3 6 -8 -2.54745 40.444 4
 3 6 -7 51.6535 46.6212 5
 -3 6 7 93.3474 30.1734 6
 3 6 -7 89.7165 54.7333 4
 3 6 -6 1585.21 121.744 5
 3 6 -6 1512.8 125.679 4
 -3 6 6 1598.8 96.0645 6
 -3 6 5 291.409 46.1654 6
 3 6 -5 330.813 68.4095 5
 3 6 -5 346.153 71.4601 4
 -3 6 4 65.1382 33.3242 6
 3 6 -4 -49.7959 47.2625 5
 3 6 -4 -23.8728 38.292 4
 3 6 -4 36.1431 28.649 6
 3 6 -3 201.524 43.586 6
 3 6 -3 223.875 61.8676 5
 -3 6 3 315.395 50.1245 6
 3 6 -3 362.23 66.0753 4
 3 6 -2 358.31 53.9486 6
 -3 6 2 376.453 56.9645 6
 3 6 -2 434.453 73.6217 5
 3 6 -1 1076.32 94.9252 9
 3 6 -1 1037.2 100.813 5
 -3 6 1 962.287 84.6845 6
 3 6 -1 939.464 78.4787 6
 -3 6 0 230.48 47.1753 6
 3 6 0 238.868 46.4465 6
 3 6 0 347.039 66.2559 5
 3 6 0 226.775 49.0777 9
 -3 6 -1 168.196 44.4874 6
 3 6 1 121.002 39.5424 9
 3 6 1 149.036 57.4665 5
 3 6 1 98.3792 34.2984 6
 -3 6 -2 263.255 53.5695 6
 3 6 2 269.688 61.3321 5
 3 6 2 248.212 47.8375 9
 3 6 2 248.731 47.622 6
 3 6 3 158.056 39.6696 6
 3 6 3 145.016 39.7889 9
 3 6 3 157.376 52.4601 5
 3 6 4 694.859 74.0751 9
 3 6 4 679.059 72.0356 5
 3 6 4 705.009 70.8499 6
 3 6 5 300.185 52.4768 9
 3 6 5 273.177 48.4997 6
 3 6 6 284.793 49.1801 6
 3 6 6 277.724 49.3184 9
 3 6 7 402.436 53.7418 9
 3 6 7 383.005 52.2739 6
 3 6 8 269.031 44.4432 9
 3 6 8 177.008 39.1964 6
 3 6 9 190.88 36.9237 9
 3 6 9 192.036 40.9188 6
 3 6 10 84.1237 28.5158 9
 3 6 10 98.7708 31.1658 6
 3 6 11 947.632 61.9699 9
 3 6 11 923.31 65.2401 6
 3 6 12 103.399 25.7296 6
 3 6 12 90.5744 20.8899 9
 3 6 13 1674.08 69.7392 6
 3 7 -9 19.3022 32.5368 5
 3 7 -8 860.072 78.0266 5
 3 7 -7 184.759 47.7985 5
 -3 7 6 230.415 34.2912 6
 3 7 -6 320.481 59.5739 5
 3 7 -5 1236.78 98.5097 5
 -3 7 5 969.207 66.7002 6
 -3 7 4 6.60879 22.0324 6
 3 7 -4 27.9112 42.2139 5
 -3 7 3 15.494 21.9037 6
 3 7 -3 71.4967 42.8879 5
 -3 7 2 178.025 36.5675 6
 3 7 -2 234.646 56.1575 5
 3 7 -2 116.54 28.6027 6
 -3 7 1 16.141 25.0987 6
 3 7 -1 15.9149 21.8933 6
 3 7 -1 26.7924 38.7249 5
 3 7 0 133.993 34.1123 6
 3 7 0 165.435 50.6122 5
 -3 7 0 108.277 32.9263 6
 3 7 1 920.999 83.6429 5
 3 7 1 905.764 70.9569 6
 3 7 2 1.90749 23.0969 6
 3 7 2 2.19276 36.7483 5
 3 7 3 635.394 61.1811 9
 3 7 3 650.016 58.7934 6
 3 7 4 378.082 47.827 9
 3 7 4 372.165 47.6167 6
 3 7 5 8.66381 23.8882 6
 3 7 5 48.9179 23.811 9
 3 7 6 -15.9927 19.76 9
 3 7 6 22.4087 23.1299 6
 3 7 7 1173.23 65.4455 9
 3 7 7 977.591 62.5483 6
 3 7 8 10.4863 18.5433 6
 3 7 8 -31.5532 15.8206 9
 3 7 9 136.739 25.2489 6
 -4 0 20 440.128 44.1991 8
 -4 0 19 193.923 37.7631 8
 -4 0 18 3452.71 133.591 7
 -4 0 17 415.35 57.5446 7
 -4 0 16 89.1296 38.1095 7
 -4 0 15 5735.19 210.097 7
 -4 0 14 752.026 82.1994 7
 -4 0 13 985.093 94.0958 7
 -4 0 13 712.09 223.754 3
 -4 0 12 3586.6 441.339 3
 -4 0 12 3769.96 175.495 7
 -4 0 11 19918.4 390.496 7
 -4 0 11 19479.7 989.713 3
 -4 0 10 473.487 160.192 3
 -4 0 10 417.98 62.3957 7
 -4 0 9 414.642 161.417 3
 -4 0 9 445.381 59.9296 7
 -4 0 8 4151.74 394.328 3
 -4 0 7 462.343 136.283 3
 -4 0 6 15228.6 672.302 3
 -4 0 5 23418.5 795.79 3
 -4 0 4 1609.87 213.185 3
 -4 0 3 278.707 107.906 3
 -4 0 2 7128.15 422.083 3
 -4 0 1 4152.6 319.059 3
 -4 0 0 14423.1 580.735 3
 -4 0 -1 20374.3 676.414 3
 -4 0 -1 18873.3 361.655 1
 -4 0 -2 244.033 58.5166 1
 -4 0 -2 232.844 55.8427 2
 -4 0 -3 5767.31 253.578 1
 -4 0 -3 5587.64 240.585 2
 -4 0 -4 11674.5 394.108 1
 -4 0 -4 11254.3 356.249 2
 -4 0 -5 20401.1 560.458 1
 -4 0 -5 19281.5 503.721 2
 -4 0 -6 4418.11 284.492 1
 -4 0 -6 4199.88 251.095 2
 -4 0 -7 334.307 84.6703 1
 -4 0 -8 1153.61 165.945 1
 4 0 9 838.283 97.7712 8
 -4 0 -9 667.237 133.366 1
 4 0 10 1974.89 150.404 8
 -4 0 -10 1946.47 239.317 1
 4 0 11 3.09909 44.2393 8
 -4 0 -11 -79.0979 77.5415 1
 4 0 12 4339.23 228.965 8
 -4 0 -12 3897.14 371.052 1
 4 0 13 83.9097 51.4815 8
 -4 0 -13 -129.245 88.3779 1
 4 0 14 6942.6 290.669 8
 4 0 15 5391.99 253.551 8
 4 0 16 3.94311 44.475 8
 4 0 17 202.875 50.5218 8
 4 0 18 451.031 65.3829 8
 4 0 19 420.476 54.7809 8
 -4 1 20 2394.09 93.6011 8
 -4 1 19 2409.67 108.42 8
 -4 -1 19 2470.08 105.854 8
 -4 1 19 2426.37 104.336 7
 -4 1 18 61.5284 28.9232 7
 -4 1 17 1463.17 100.12 7
 -4 1 16 348.132 60.1628 7
 -4 1 15 114.704 45.2392 7
 -4 -1 14 10559 274.15 7
 -4 1 14 10252.9 287.856 7
 -4 -1 13 1329.96 103.288 7
 -4 1 13 1200.57 104.311 7
 -4 -1 13 931.413 246.606 3
 -4 1 13 1175 242.169 3
 -4 -1 12 -91.4705 97.1227 3
 -4 1 12 -100.067 99.8041 3
 -4 -1 12 -7.336 34.6076 7
 -4 1 12 35.7413 36.156 7
 -4 1 11 7971.15 602.767 3
 -4 -1 11 9310.78 260.055 7
 -4 1 11 9357.08 273.676 7
 -4 -1 11 8707.24 669.445 3
 -4 -1 10 567.517 172.318 3
 -4 1 10 562.551 170.947 3
 -4 1 10 526.981 67.7648 7
 -4 -1 10 499.263 64.4902 7
 -4 -1 9 570.39 168.354 3
 -4 1 9 492.099 141.925 3
 -4 1 9 599.07 71.0267 7
 -4 -1 8 221.205 83.5037 3
 -4 1 8 448.17 133.474 3
 -4 -1 7 5576.6 442.323 3
 -4 1 7 5609.73 415.071 3
 -4 1 6 2413 265.294 3
 -4 -1 6 2800.06 299.743 3
 -4 -1 5 6214.09 425.163 3
 -4 1 5 6739.92 423.872 3
 -4 -1 4 18952.3 723.008 3
 -4 1 4 19121.4 692.532 3
 -4 1 3 1401.93 188.349 3
 -4 -1 3 1150.71 188.538 3
 -4 -1 2 25431.9 812.229 3
 -4 1 2 24796.4 748.416 3
 -4 -1 1 1211.35 180.307 3
 -4 1 1 1277.47 168.936 3
 -4 -1 0 24.5992 75.0314 3
 -4 1 0 -21.3369 70.1366 3
 -4 -1 -1 1500.46 194.307 3
 -4 -1 -2 27753.4 791.633 3
 -4 -1 -2 26389.9 600.873 2
 -4 -1 -3 3936.69 231.022 2
 -4 -1 -4 13589 453.526 2
 -4 -1 -5 28475.4 696.158 2
 -4 -1 -6 2985.74 247.105 2
 -4 1 -6 3345.47 253.044 1
 -4 -1 -7 1896.41 207.679 2
 -4 1 -7 2264.6 224.72 1
 -4 -1 -8 4307.57 335.202 2
 4 1 8 4489.52 211.425 8
 -4 1 -8 4590.25 335.497 1
 -4 -1 -9 11.5041 63.6693 2
 4 1 9 -46.8122 47.1633 8
 4 -1 10 72.5769 48.648 8
 -4 -1 -10 -16.8919 64.3722 2
 4 1 10 28.4379 41.7929 8
 -4 -1 -10 154.92 68.016 1
 -4 -1 -11 12936.8 654.163 1
 4 -1 11 12512.4 367.027 8
 4 1 11 12466 386.134 8
 -4 -1 -12 1214.75 209.973 1
 4 -1 12 1117.32 118.366 8
 4 1 12 1226.85 127.28 8
 4 -1 13 6093.23 263.522 8
 4 1 13 5907.19 275.658 8
 4 -1 14 230.159 64.5507 8
 4 1 14 347.994 77.1585 8
 4 -1 15 639.758 87.429 8
 4 1 15 582.277 93.6521 8
 4 1 16 2219.65 159.541 8
 4 -1 16 1958.34 136.534 8
 4 1 17 506.329 76.0788 8
 4 1 18 65.9021 35.7156 8
 4 1 19 1238.77 90.3419 8
 -4 2 19 92.3659 27.3545 8
 -4 2 19 28.37 17.7278 7
 -4 2 18 1650.93 93.1708 8
 -4 2 18 1643.13 93.9944 7
 -4 2 17 140.761 38.9793 7
 -4 2 16 -42.286 35.5903 7
 4 2 -16 57.634 39.9611 4
 -4 2 15 3698.17 170.722 7
 -4 2 14 118.668 42.3295 7
 -4 2 13 473.185 70.2506 7
 -4 -2 12 4698.04 513.302 3
 -4 2 12 5158.09 211.319 7
 -4 2 11 14627.7 348.86 7
 -4 -2 11 15290.8 894.471 3
 -4 -2 10 1294.5 262.867 3
 -4 2 10 1377.22 108.478 7
 -4 -2 9 269.309 129 3
 -4 2 9 412.085 63.7738 7
 -4 2 8 989.682 90.2974 7
 -4 -2 8 1123.63 218.333 3
 -4 -2 7 65.9403 75.333 3
 -4 2 7 -61.134 33.6123 7
 -4 -2 6 6145.89 459.594 3
 -4 -2 5 23165.4 868.702 3
 -4 2 5 23365.6 735.82 3
 -4 -2 4 2.4201 69.0887 3
 -4 2 4 68.8294 54.3165 3
 -4 -2 3 624.573 146.374 3
 -4 2 3 609.583 116.342 3
 -4 2 2 1037.09 140.875 3
 -4 -2 2 1108.22 188.937 3
 -4 -2 1 -19.0391 65.9949 3
 -4 -2 0 12442 578.28 3
 -4 -2 -1 3981.57 320.141 3
 -4 -2 -1 4332.68 277.192 2
 -4 -2 -2 49.2177 45.8613 2
 -4 -2 -3 198.293 65.882 2
 -4 -2 -4 5813.62 333.576 2
 -4 -2 -5 6323.41 363.158 2
 -4 -2 -6 2842.66 264.353 2
 4 2 7 256.742 60.9678 8
 -4 -2 -7 47.6676 55.9379 2
 4 2 8 669.732 91.1074 8
 -4 -2 -8 741.352 158.52 2
 -4 -2 -9 2569.65 304.779 2
 4 2 9 2659.92 177.789 8
 4 2 10 2351.48 171.977 8
 -4 -2 -10 2357.43 301.814 2
 4 2 11 355.457 76.8732 8
 -4 -2 -11 461.903 142.011 2
 4 2 12 1852.5 157.947 8
 -4 -2 -12 1762.52 299.602 2
 -4 -2 -12 1982 282.865 1
 4 2 13 79.5501 57.1759 8
 4 2 14 7346.95 301.739 8
 4 2 15 2603.7 177.341 8
 4 2 16 162.679 60.0042 8
 4 2 17 21.2925 39.8692 8
 4 2 18 934.038 87.2338 8
 4 2 19 490.299 56.0865 8
 -4 3 18 4.44938 19.5059 7
 -4 3 17 580.5 53.9009 8
 -4 3 17 703.112 64.8719 7
 4 3 -17 609.131 62.2317 4
 -4 3 16 97.7073 32.908 8
 -4 3 16 122.392 37.5338 7
 4 3 -16 107.487 39.4211 4
 -4 3 15 35.8308 34.8 7
 4 3 -15 -1.67435 40.4335 4
 -4 3 14 4915.14 193.934 7
 4 3 -14 4940.26 221.495 4
 -4 3 13 1346.18 108.581 7
 -4 3 12 3.94981 37.291 7
 -4 -3 11 7728.45 644.475 3
 -4 3 11 7746.95 254.492 7
 -4 -3 10 787.282 213.514 3
 -4 3 10 390.962 66.8036 7
 -4 -3 9 -26.0063 81.8142 3
 -4 3 9 17.6103 34.6648 7
 -4 -3 8 76.9973 85.4085 3
 4 3 -8 39.9472 39.4927 5
 -4 3 8 125.1 45.6876 7
 4 3 -7 1484.3 99.3062 5
 -4 3 7 1366.82 103.289 7
 4 3 -6 670.328 71.3452 5
 -4 3 6 559.875 68.1822 7
 -4 -3 6 678.437 151.855 3
 4 3 -5 1546.01 97.8001 9
 -4 -3 5 1480.88 252.248 3
 4 3 -5 1595.27 98.2645 5
 -4 -3 4 10386.7 614.577 3
 -4 -3 3 -19.6203 60.554 3
 -4 -3 2 4600.89 380.679 3
 -4 -3 1 2143.91 262.929 3
 -4 -3 0 537.026 116.075 2
 -4 -3 0 610.291 133.77 3
 -4 -3 -1 2113.71 216.426 2
 -4 -3 -2 7999.01 415.214 2
 -4 -3 -3 4013.15 305.586 2
 -4 -3 -4 2263.41 235.974 2
 4 3 5 10323.3 320.332 8
 -4 -3 -5 11555.7 550.754 2
 4 3 6 3612.68 199.029 8
 -4 -3 -6 3689.51 334.815 2
 4 3 7 1145.15 120.042 8
 -4 -3 -7 1049.22 185.02 2
 4 3 8 4478.36 229.556 8
 -4 -3 -8 4378.45 399.849 2
 -4 -3 -9 138.645 87.3113 2
 4 3 9 77.24 48.7881 8
 -4 -3 -10 605.339 167.642 2
 4 3 10 552.641 94.2507 8
 4 3 11 6164.08 279.958 8
 4 3 12 134.18 60.4086 8
 4 3 13 4950.03 248.777 8
 4 3 14 13.5253 48.2958 8
 4 3 15 59.2955 45.088 8
 4 3 16 896.492 94.187 8
 4 3 17 814.342 80.7217 8
 4 3 18 -68.326 25.2841 8
 -4 4 17 59.5132 22.1004 7
 -4 4 16 75.5358 27.2653 7
 4 4 -16 37.6947 27.9704 4
 -4 4 15 1537.63 94.3327 7
 4 4 -15 1510.25 109.41 4
 -4 4 14 108.784 36.7479 7
 4 4 -14 59.2783 44.6582 4
 -4 4 13 64.5283 34.2201 7
 4 4 -13 112.414 50.9893 4
 -4 4 12 1846.01 117.723 7
 4 4 -12 1985.11 148.979 4
 -4 4 11 7635.13 238.263 7
 4 4 -11 7454.22 281.441 4
 4 4 -10 440.272 77.3625 5
 -4 4 10 594.064 73.7331 7
 4 4 -9 -11.5086 44.3646 5
 -4 4 9 -29.1141 34.5031 7
 4 4 -8 610.255 79.5373 5
 -4 4 8 687.741 77.1555 7
 4 4 -7 24.7216 40.729 5
 -4 4 7 20.4501 27.9491 7
 4 4 -6 2330.71 133.408 5
 4 4 -5 7102.05 221.981 5
 4 4 -4 148.184 45.1115 9
 4 4 -4 211.653 55.5316 5
 4 4 -3 -10.3595 30.2534 9
 4 4 -3 12.8717 38.6292 5
 4 4 -2 66.5726 33.2914 9
 -4 -4 2 -15.2686 44.8422 2
 4 4 -2 121.529 46.0304 5
 4 4 -1 40.234 32.0033 9
 -4 -4 1 30.3494 49.2099 2
 4 4 0 4105.41 162.159 9
 -4 -4 0 4241.63 334.791 2
 4 4 1 2516.49 127.747 9
 -4 -4 -1 2902.41 284.012 2
 -4 -4 -2 51.4085 64.2829 2
 4 4 2 36.4722 25.7114 9
 -4 -4 -3 374.535 118.048 2
 -4 -4 -4 1954.98 251.882 2
 4 4 5 3298.08 129.881 6
 -4 -4 -5 3416 344.618 2
 4 4 6 1060.7 111.383 8
 4 4 6 1059.65 77.9275 6
 4 4 7 36.4631 46.313 8
 -4 -4 -7 72.3128 84.1956 2
 -4 -4 -8 401.795 140.267 2
 4 4 8 449.78 81.3316 8
 4 4 9 928.863 111.069 8
 4 4 10 1136.68 123.406 8
 4 4 11 90.5304 49.6098 8
 4 4 12 1089.57 117.449 8
 4 4 13 -17.9189 43.1433 8
 4 4 14 3097.62 168.662 8
 4 4 15 1466.2 106.639 8
 4 4 16 43.8065 16.7191 6
 4 4 16 122.238 38.6021 8
 4 5 -15 93.8802 31.6413 4
 4 5 -14 1905.7 110.75 4
 4 5 -13 164.914 47.6591 4
 4 5 -12 -6.34088 40.81 4
 4 5 -11 2093.8 121.821 5
 4 5 -11 2179.26 147.013 4
 4 5 -10 140.957 53.0131 5
 4 5 -10 130.012 55.293 4
 4 5 -9 177.078 56.6954 5
 4 5 -9 224.026 62.9378 4
 4 5 -8 27.7196 42.3524 5
 4 5 -8 40.5579 51.4859 4
 4 5 -7 1142.86 102.312 5
 4 5 -7 1108.14 113.401 4
 4 5 -6 333.584 66.3074 5
 4 5 -6 277.279 70.0354 4
 4 5 -5 1178.22 102.554 5
 4 5 -5 1273.44 118.427 4
 4 5 -4 2089 132.098 5
 4 5 -4 2002.59 141.053 4
 4 5 -3 257.909 56.3134 9
 4 5 -3 263.996 60.6733 5
 4 5 -3 191.454 51.2557 4
 4 5 -2 2510.3 142.229 9
 4 5 -2 2327.62 136.621 5
 -4 -5 2 2054.55 252.583 2
 4 5 -1 335.013 58.3786 9
 4 5 -1 462.519 71.345 5
 4 5 0 29.0749 34.0348 9
 4 5 0 47.6152 43.5288 5
 -4 -5 0 6.9476 37.7067 2
 4 5 1 79.2741 38.9957 9
 4 5 1 72.877 45.8013 5
 4 5 2 5165.13 194.614 9
 4 5 2 5157.61 194.831 5
 4 5 3 733.752 77.1323 9
 4 5 3 603.615 74.2421 5
 4 5 3 662.287 64.6644 6
 4 5 4 2272.55 129.328 9
 4 5 4 1905.16 119.619 5
 4 5 4 2029.76 108.101 6
 4 5 5 4039.57 171.66 9
 4 5 5 3858.43 156.826 5
 4 5 5 4077.84 150.893 6
 4 5 6 194.325 47.2933 9
 4 5 6 234.86 44.2528 6
 4 5 7 676.465 64.8801 6
 4 5 8 508.68 58.5307 6
 4 5 9 90.2636 34.1481 6
 4 5 10 -6.98212 22.3546 6
 4 5 11 2519.82 109.856 6
 4 5 12 326.888 41.9143 6
 4 5 13 1467.38 74.546 6
 4 5 14 153.64 27.2898 6
 4 5 14 138.464 25.5549 9
 4 5 15 52.4444 14.5938 9
 4 6 -13 14.7566 20.5433 4
 4 6 -12 515.377 56.5883 4
 4 6 -11 1758.08 96.9193 5
 4 6 -11 1819.6 111.866 4
 4 6 -10 78.9645 38.1698 5
 4 6 -10 156.915 45.9698 4
 4 6 -9 -20.243 36.1918 5
 4 6 -9 -9.09873 38.2448 4
 4 6 -8 433.922 69.4629 5
 4 6 -8 415.209 68.2614 4
 4 6 -7 -2.5896 38.8808 5
 4 6 -7 22.3068 40.4646 4
 4 6 -6 975.348 93.075 5
 4 6 -6 826.82 93.7192 4
 4 6 -5 2026.19 127.615 5
 4 6 -5 1963.33 130.298 4
 4 6 -4 267.231 59.2746 5
 4 6 -4 220.33 49.8526 4
 4 6 -3 -15.0794 38.4617 5
 4 6 -2 126.089 49.9848 5
 4 6 -1 21.7871 33.4781 9
 4 6 -1 31.0219 41.1647 5
 4 6 0 507.669 68.1981 9
 4 6 0 489.9 71.4817 5
 -4 6 0 414.39 53.8332 6
 4 6 1 1001.93 88.3957 9
 4 6 1 824.685 86.3373 5
 4 6 2 1.87375 30.7691 9
 4 6 2 -9.09244 41.6488 5
 4 6 3 176.261 36.5632 6
 4 6 3 268.651 52.5239 9
 4 6 3 241.465 49.2641 5
 4 6 4 955.818 81.476 5
 4 6 4 881.791 70.1914 6
 4 6 5 1657.15 106.95 9
 4 6 5 1467.27 87.7288 6
 4 6 6 243.38 38.3815 6
 4 6 6 188.831 41.4959 9
 4 6 7 16.8096 27.3589 9
 4 6 7 33.9894 25.7053 6
 4 6 8 235.142 41.4047 6
 4 6 8 149.161 38.0421 9
 4 6 9 164.613 35.8682 9
 4 6 9 147.783 31.4456 6
 4 6 10 400.764 45.0629 9
 4 6 10 360.166 39.2989 6
 4 6 11 13.1225 19.0269 9
 4 6 11 50.7332 19.7941 6
 4 6 12 244.324 28.408 9
 4 7 -8 5.82243 29.9912 5
 4 7 -7 201.47 43.8221 5
 4 7 -6 -36.305 34.9182 5
 4 7 -5 214.215 48.9809 5
 4 7 -4 977.737 82.7856 5
 4 7 -3 79.6709 42.2901 5
 4 7 -2 163.853 47.4447 5
 4 7 -1 122.571 41.6608 5
 4 7 0 11.9446 34.4874 5
 4 7 1 94.6371 38.3406 5
 4 7 2 836.762 72.2027 5
 4 7 3 116.654 31.4727 9
 4 7 3 134.673 39.4909 5
 4 7 4 264.411 38.979 9
 4 7 5 946.133 65.5813 9
 4 7 6 109.952 26.1431 9
 4 7 7 252.784 31.4764 9
 -5 0 19 144.216 28.5362 8
 -5 0 18 303.993 37.463 7
 -5 0 17 3778.15 139.324 7
 -5 0 16 76.9278 35.6637 7
 -5 0 15 459.239 62.9994 7
 -5 0 14 322.025 60.4366 7
 -5 0 13 621.476 78.6506 7
 -5 0 12 1186.59 104.81 7
 -5 0 12 849.367 222.805 3
 -5 0 11 7694.15 251.987 7
 -5 0 11 7475.51 627.71 3
 -5 0 10 3299.79 165.915 7
 -5 0 10 3397 413.259 3
 -5 0 9 4433.74 458.642 3
 -5 0 9 5190.18 205.491 7
 -5 0 8 882.1 86.826 7
 -5 0 8 688.212 176.753 3
 -5 0 7 463.364 158.426 3
 -5 0 7 577.621 70.1153 7
 -5 0 6 1931.01 274.908 3
 -5 0 5 249.417 112.859 3
 -5 0 4 6745.09 487.018 3
 -5 0 3 15140.9 707.708 3
 -5 0 2 1030.86 193.141 3
 -5 0 1 180.196 86.9054 3
 -5 0 0 2891.91 300.895 3
 -5 0 -1 34.0152 64.8234 3
 -5 0 -2 2064.85 165.688 2
 -5 0 -3 3250.31 210.669 2
 -5 0 -4 5277.66 288.155 1
 -5 0 -5 5921.34 331.308 1
 -5 0 -6 3055.23 255.832 1
 -5 0 -7 548.318 116.796 1
 5 0 7 407.71 78.0336 8
 5 0 8 824.039 104.657 8
 -5 0 -8 701.756 137.306 1
 5 0 9 -11.2066 42.4588 8
 -5 0 -9 -31.6807 46.4717 1
 5 0 10 28.3826 44.6719 8
 -5 0 -10 56.3068 52.6701 1
 -5 0 -11 13426.1 683.222 1
 5 0 11 14649.5 430.775 8
 5 0 12 366.431 82.5025 8
 5 0 13 933.871 119.635 8
 5 0 14 2532.95 176.354 8
 5 0 15 371.025 69.574 8
 5 0 16 578.399 78.6776 8
 5 0 17 530.6 67.3587 8
 5 0 18 1778.51 100.832 8
 -5 1 19 5431 136.459 8
 -5 -1 19 5525.6 132.998 8
 -5 1 18 1904.15 91.7174 7
 -5 1 17 1504.18 93.1375 7
 -5 1 16 1679.47 107.217 7
 -5 1 15 -16.2801 34.5831 7
 -5 -1 14 33.5195 27.9237 7
 -5 1 14 71.0841 41.1434 7
 -5 -1 13 8964.68 259.15 7
 -5 1 13 8774.32 271.019 7
 -5 -1 12 2131.51 131.561 7
 -5 1 12 1911.54 130.897 7
 -5 -1 11 10933.9 293.491 7
 -5 1 11 11045.9 305.288 7
 -5 -1 11 9975.03 741.173 3
 -5 1 11 10064.7 707.441 3
 -5 1 10 5989.89 226.405 7
 -5 -1 10 5988.95 217.898 7
 -5 1 10 5661.1 522.604 3
 -5 1 9 -13.4664 36.9439 7
 -5 -1 9 8.58604 33.9683 7
 -5 1 8 2679.83 334.907 3
 -5 1 8 2557.67 147.416 7
 -5 -1 8 2788.81 148.748 7
 -5 -1 8 2378.12 329.822 3
 -5 -1 7 7734.67 575.963 3
 -5 1 7 7814.22 551.004 3
 -5 1 7 7818.19 250.365 7
 -5 -1 7 8242.72 250.933 7
 -5 -1 6 348.163 144.574 3
 -5 1 6 127.02 83.008 3
 -5 1 6 306.87 53.7909 7
 -5 -1 5 4122.92 400.973 3
 -5 1 5 4472.82 394.172 3
 -5 -1 4 1572.14 247.068 3
 -5 1 4 1563.11 226.31 3
 -5 -1 3 73.8315 94.5951 3
 -5 1 3 79.1031 85.3352 3
 -5 -1 2 7290.66 498.609 3
 -5 1 2 6833.22 453.251 3
 -5 -1 1 3382.71 338.094 3
 -5 1 1 3169.44 301.839 3
 -5 1 0 1256.72 192.968 3
 -5 -1 0 1302.16 214.611 3
 -5 -1 -1 35.5522 57.8863 3
 -5 -1 -2 2101.87 189.296 2
 -5 -1 -3 2701.53 217.488 2
 -5 -1 -4 159.994 74.5761 2
 -5 -1 -5 3091.91 254.747 2
 -5 -1 -6 4572.97 326.948 2
 5 1 6 4471.56 218.701 8
 -5 -1 -6 4645.12 320.078 1
 5 1 7 653.943 93.8142 8
 -5 -1 -7 524.362 116.844 1
 -5 -1 -7 480.305 118.77 2
 -5 -1 -8 11166.2 553.081 1
 5 -1 8 11105.6 335.859 8
 5 1 8 10988 362.688 8
 5 -1 9 55.339 48.1891 8
 5 1 9 59.8286 49.1418 8
 -5 -1 -9 134.222 66.8684 1
 5 -1 10 5549.59 248.904 8
 5 1 10 5881.75 277.6 8
 -5 -1 -10 5891.36 445.298 1
 5 -1 11 5798.33 258.869 8
 5 1 11 5778.17 279.255 8
 -5 -1 -11 5996.48 462.496 1
 5 -1 12 864.686 106.436 8
 5 1 12 893.644 116.04 8
 5 -1 13 43.798 40.8519 8
 5 1 13 37.4552 52.3344 8
 5 -1 14 202.235 57.5096 8
 5 1 14 189.066 70.2128 8
 5 1 15 583.516 87.3022 8
 5 1 16 119.497 56.5527 8
 5 1 17 140.432 45.9317 8
 5 1 18 390.118 56.4231 8
 -5 2 18 186.04 30.0371 8
 -5 2 18 150.063 30.0698 7
 -5 2 17 4061.35 143.443 7
 5 2 -17 3670.19 134.272 4
 -5 2 16 16.4357 28.1406 7
 5 2 -16 42.3613 37.0105 4
 -5 2 15 1073.57 90.495 7
 -5 2 14 292.427 56.7653 7
 -5 2 13 92.8285 44.2598 7
 -5 2 12 1238.18 106.791 7
 -5 2 11 3792.96 184.022 7
 -5 -2 10 3160.96 421.772 3
 -5 2 10 3622.45 179.711 7
 -5 2 9 2155.69 139.113 7
 -5 -2 9 2135.76 334.447 3
 -5 -2 8 73.5182 83.4232 3
 -5 2 8 148.222 46.0745 7
 -5 2 7 1302.58 108.405 7
 -5 -2 7 1021.6 221.349 3
 -5 -2 6 273.148 144.983 3
 -5 2 6 226.713 55.9516 7
 -5 -2 5 98.2166 93.7524 3
 -5 2 5 10.5304 30.7898 7
 -5 2 4 1590.22 114.177 7
 -5 -2 4 1530.14 243.365 3
 -5 -2 3 11378.8 655.908 3
 -5 -2 2 75.8132 80.7337 3
 -5 -2 1 -135.229 86.3585 3
 -5 -2 0 79.6161 58.2468 3
 -5 -2 -1 2.91616 47.5841 2
 -5 -2 -1 77.9048 65.8138 3
 -5 -2 -2 4662.2 311.144 2
 5 2 3 2111.59 146.637 8
 -5 -2 -3 1977.93 209.188 2
 5 2 4 7475.71 275.28 8
 -5 -2 -4 7558.36 417.818 2
 5 2 5 3622.06 197.865 8
 -5 -2 -5 3751.15 305.437 2
 5 2 6 5362.63 247.196 8
 -5 -2 -6 5574.63 392.659 2
 5 2 7 87.374 55.16 8
 -5 -2 -7 117.298 73.0073 2
 -5 -2 -8 -120.931 68.7812 2
 5 2 8 -35.451 54.3583 8
 -5 -2 -9 315.297 108.814 2
 5 2 9 9.75137 54.5785 8
 -5 -2 -10 199.373 97.0625 2
 5 2 10 91.9299 57.3644 8
 -5 -2 -10 106.7 71.9183 1
 5 2 11 7862.99 324.805 8
 5 2 12 7.03451 59.3693 8
 5 2 13 1766.36 155.036 8
 5 2 14 1310.41 130.345 8
 5 2 15 673.437 93.0966 8
 5 2 16 867.035 94.2159 8
 5 2 17 76.8594 37.211 8
 5 2 18 1561.8 92.41 8
 -5 3 17 1078.33 68.6238 7
 5 3 -17 901.757 62.9635 4
 -5 3 16 1540.43 89.292 7
 5 3 -16 1235.6 88.6799 4
 -5 3 15 8.73824 27.2683 7
 5 3 -15 -4.35716 35.3058 4
 -5 3 14 115.171 38.728 7
 -5 3 13 6547.72 218.789 7
 -5 3 12 415.038 64.7321 7
 -5 3 11 7878.99 255.569 7
 -5 3 10 2558.67 150.708 7
 -5 -3 9 -67.4537 113.033 3
 -5 3 9 50.0239 38.9974 7
 -5 3 8 734.391 84.3513 7
 -5 -3 8 852.023 218.041 3
 -5 -3 7 5285.74 515.451 3
 5 3 -7 5387.85 185.883 5
 -5 3 7 4878.28 200.42 7
 -5 -3 6 -36.5833 65.6503 3
 5 3 -6 70.2065 37.6357 5
 -5 3 6 78.1631 36.3809 7
 -5 3 5 766.973 81.1561 7
 -5 -3 5 766.267 198.997 3
 5 3 -4 1825.47 107.103 9
 -5 3 4 1587.4 111.984 7
 -5 -3 4 1787.62 280.482 3
 5 3 -3 63.0257 29.4627 9
 -5 3 3 107.014 38.5338 7
 5 3 -2 5511.94 182.269 9
 -5 -3 2 5726.25 476.216 3
 5 3 -1 137.17 33.9091 9
 -5 -3 1 74.9767 63.2709 2
 -5 -3 1 42.0838 61.4628 3
 5 3 0 201.026 41.3351 9
 -5 -3 0 173.098 84.4685 2
 -5 -3 0 59.6692 64.3943 3
 5 3 1 484.131 54.5806 9
 5 3 1 494.412 82.5209 8
 -5 -3 -1 541.487 127.73 2
 5 3 2 856.178 102.801 8
 -5 -3 -2 769.929 146.902 2
 5 3 3 3398.47 191.717 8
 -5 -3 -3 3821.78 325.179 2
 5 3 4 384.601 74.2437 8
 -5 -3 -4 406.359 116.403 2
 5 3 5 4004.4 215.314 8
 -5 -3 -5 3754.66 338.257 2
 5 3 6 2099.98 163.538 8
 -5 -3 -6 2354.39 277.944 2
 5 3 7 1220.08 127.819 8
 -5 -3 -7 1329.81 224.868 2
 -5 -3 -8 5778.99 474.833 2
 5 3 8 6157.4 282.226 8
 5 3 9 481.329 84.387 8
 5 3 10 4231.21 236.445 8
 5 3 11 2011.07 164.032 8
 5 3 12 1153.49 122.745 8
 5 3 13 69.6506 55.8964 8
 5 3 14 93.9555 47.9892 8
 5 3 15 561.52 76.0755 8
 5 3 16 23.8031 28.5879 8
 5 3 17 168.384 34.7972 8
 -5 4 16 34.1584 17.278 7
 5 4 -16 -5.097 21.5617 4
 -5 4 15 233.886 37.6643 7
 5 4 -15 287.232 47.3864 4
 -5 4 14 -16.1933 22.4034 7
 5 4 -14 -6.65692 32.2746 4
 -5 4 13 88.6813 33.5192 7
 5 4 -13 76.5345 45.1901 4
 -5 4 12 496.543 62.3224 7
 5 4 -12 373.503 71.1851 4
 -5 4 11 1868.76 114.349 7
 5 4 -11 1832.95 139.702 4
 -5 4 10 1281.87 97.4975 7
 5 4 -9 1290.28 103.502 5
 -5 4 9 1368.06 103.557 7
 5 4 -8 309.327 57.4418 5
 -5 4 8 402.308 60.2555 7
 -5 4 7 647.829 74.0482 7
 5 4 -7 701.148 78.2763 5
 5 4 -6 173.468 51.6036 5
 5 4 -5 47.3568 45.392 5
 5 4 -4 1192.85 97.8703 9
 5 4 -4 1208.01 97.9192 5
 -5 -4 4 1358.15 218.677 2
 5 4 -3 4825.24 189.064 9
 5 4 -3 4973.43 185.715 5
 -5 -4 3 4539.87 392.097 2
 5 4 -2 5.27141 31.2074 9
 -5 -4 2 106.385 69.8996 2
 5 4 -1 3.57791 30.395 9
 -5 -4 1 174.397 78.4962 2
 5 4 0 26.0856 31.6108 9
 -5 -4 0 58.5797 55.098 2
 5 4 1 27.1996 26.9245 9
 -5 -4 -1 167.41 86.0116 2
 5 4 2 1035.26 86.5521 9
 -5 -4 -2 1025.95 195.279 2
 5 4 3 516.084 67.3581 9
 5 4 3 479.69 78.2449 8
 -5 -4 -3 435.686 127.426 2
 5 4 4 2154.15 156.13 8
 -5 -4 -4 2346.23 288.513 2
 5 4 5 2361.69 163.725 8
 -5 -4 -5 2302.21 293.186 2
 5 4 6 1877.12 155.745 8
 5 4 7 88.3107 47.2754 8
 5 4 8 60.036 52.3614 8
 5 4 9 65.6301 53.1493 8
 5 4 10 9.34601 23.9697 6
 5 4 10 79.41 50.7778 8
 5 4 11 4279.33 214.032 8
 5 4 11 4091.98 133.61 6
 5 4 12 -14.2263 21.2444 6
 5 4 12 17.8956 41.4211 8
 5 4 13 747.35 85.3948 8
 5 4 13 609.093 47.1703 6
 5 4 14 737.723 76.7735 8
 5 4 14 736.409 46.6716 6
 5 4 15 103.131 33.1149 8
 5 5 -14 30.9029 24.4915 4
 5 5 -13 2633.2 124.773 4
 5 5 -12 244.876 50.6977 4
 5 5 -11 3073.46 155.62 4
 5 5 -10 1896.39 110.254 5
 5 5 -10 1973.02 133.473 4
 5 5 -9 121.363 41.4125 5
 5 5 -9 -10.5576 37.7144 4
 5 5 -8 748.418 81.8277 5
 5 5 -8 762.998 92.3457 4
 5 5 -7 763.529 83.7002 5
 5 5 -7 624.989 87.3903 4
 5 5 -6 15.4047 38.6292 5
 5 5 -6 -30.5873 47.0055 4
 5 5 -5 639.109 78.0547 5
 5 5 -5 531.103 77.8314 4
 5 5 -4 256.772 55.4013 5
 5 5 -4 119.139 47.9781 4
 5 5 -3 227.553 53.6707 9
 5 5 -3 214.025 55.0913 5
 5 5 -2 1528.11 113.112 9
 5 5 -2 1557.4 113.001 5
 5 5 -1 317.362 58.6324 9
 5 5 -1 299.72 61.8508 5
 5 5 0 165.431 48.0387 9
 5 5 0 163.166 51.284 5
 5 5 1 29.4759 33.0974 9
 5 5 1 -6.13094 39.0269 5
 5 5 2 54.2422 34.894 9
 5 5 2 2.66751 38.7831 5
 5 5 3 387.374 60.9309 9
 5 5 3 307.575 58.5403 5
 5 5 4 178.653 47.0558 9
 5 5 4 121.625 44.4376 5
 5 5 5 479.689 66.7824 9
 5 5 5 393.727 59.2249 5
 5 5 6 843.043 83.9562 9
 5 5 6 852.161 75.3002 5
 5 5 7 64.9267 38.9713 9
 5 5 8 4076.84 163.338 9
 5 5 9 5.74353 29.2814 9
 5 5 10 1083.81 82.0647 9
 5 5 11 1273.22 81.5891 9
 5 5 12 173.711 31.6735 9
 5 5 13 47.9501 19.8597 9
 5 5 14 184.315 24.7963 9
 5 6 -11 628.092 57.8827 4
 5 6 -10 508.648 57.7247 4
 5 6 -9 647.522 63.6411 5
 5 6 -9 685.254 67.4946 4
 5 6 -8 95.9398 40.9534 5
 5 6 -8 107.65 36.1726 4
 5 6 -7 114.035 41.9006 5
 5 6 -7 106.147 38.2373 4
 5 6 -6 -26.6198 36.338 5
 5 6 -6 -22.3429 29.9473 4
 5 6 -5 30.8328 37.3334 5
 5 6 -4 300.297 59.251 5
 5 6 -3 792.113 81.152 5
 5 6 -2 12.865 35.8778 5
 5 6 -1 -66.6941 42.8073 5
 5 6 0 -2.40611 30.5538 9
 5 6 0 48.8209 40.9513 5
 5 6 1 159.2 45.3519 9
 5 6 1 167.869 46.5424 5
 5 6 2 104.79 38.5659 9
 5 6 2 67.6576 37.791 5
 5 6 3 193.049 44.7994 5
 5 6 3 192.464 44.0131 9
 5 6 4 348.199 54.4709 9
 5 6 4 328.56 50.8915 5
 5 6 5 694.591 69.3703 9
 5 6 5 570.05 58.6199 5
 5 6 6 618.241 64.7292 9
 5 6 7 -17.9883 23.8404 9
 5 6 8 89.5188 29.5679 9
 5 6 9 63.8126 25.4515 9
 5 6 10 2.16391 16.9723 9
 5 6 11 1280.37 60.2834 9
 5 7 -6 35.0888 26.8325 5
 5 7 -5 9.02288 28.2269 5
 5 7 -4 30.8746 30.9835 5
 5 7 -3 -44.5599 33.4977 5
 5 7 -2 326.765 48.7355 5
 5 7 -1 24.4388 30.9801 5
 5 7 0 53.1995 34.6601 5
 5 7 1 0.4876 26.5123 5
 5 7 2 -1.97782 25.4543 5
 -6 0 17 215.137 31.7658 7
 -6 0 16 1803.48 95.1536 7
 -6 0 15 280.39 46.4308 7
 -6 0 14 3241 150.76 7
 -6 0 13 722.178 81.349 7
 -6 0 12 35.1114 37.4766 7
 -6 0 11 2685.11 153.037 7
 -6 0 10 4240.07 193.673 7
 -6 0 10 3476.47 442.001 3
 -6 0 9 843.985 94.7844 7
 -6 0 9 761.976 218.886 3
 -6 0 8 2869.28 163.9 7
 -6 0 8 1986.64 326.222 3
 -6 0 7 4048.71 442.421 3
 -6 0 7 4083.96 194.586 7
 -6 0 6 776.543 90.6303 7
 -6 0 6 603.824 180.754 3
 -6 0 5 12080.2 733.375 3
 -6 0 5 11458.9 326.27 7
 -6 0 4 1624.61 128.258 7
 -6 0 4 1479.55 257.987 3
 -6 0 3 1444.29 124.235 7
 -6 0 3 1638.8 264.72 3
 -6 0 2 21470 929.243 3
 -6 0 2 22387.3 480.326 7
 -6 0 1 570.466 161.2 3
 -6 0 1 513.708 82.7517 7
 -6 0 0 4015.04 387.086 3
 -6 0 0 4039.15 216.361 7
 -6 0 -1 200.468 58.4761 7
 6 0 2 7062.34 265.282 8
 6 0 3 22.616 34.9543 8
 6 0 4 184.093 62.985 8
 6 0 5 834.805 101.828 8
 6 0 6 800.014 104.543 8
 6 0 7 3480.86 204.985 8
 6 0 8 8700.78 331.884 8
 6 0 9 21.2929 51.7845 8
 6 0 10 6466.83 291.409 8
 6 0 11 -13.5587 51.6069 8
 6 0 12 72.7172 47.1466 8
 6 0 13 30.6147 43.5308 8
 6 0 14 2284.09 153.535 8
 6 0 15 1077.31 98.9006 8
 6 0 16 2111.32 119.791 8
 -6 1 17 1189.25 69.9629 7
 -6 1 16 219.468 40.9716 7
 -6 1 15 3681.91 150.537 7
 -6 1 14 41.8744 32.8412 7
 -6 -1 13 986.844 84.9372 7
 -6 1 13 1270.8 104.017 7
 -6 -1 12 4341.06 181.244 7
 -6 1 12 4001.31 184.33 7
 -6 -1 11 966.219 92.8437 7
 -6 1 11 874.554 91.4536 7
 -6 1 10 10885.6 309.995 7
 -6 -1 10 11160.1 305.844 7
 -6 -1 9 9519.89 732.958 3
 -6 1 9 10414.9 305.227 7
 -6 1 8 2262.61 147.705 7
 -6 -1 8 2355.08 145.873 7
 -6 -1 8 2206.61 349.093 3
 -6 1 8 1677.5 281.481 3
 -6 -1 7 3169.46 403.493 3
 -6 1 7 3496.06 410.195 3
 -6 1 7 3073.27 170.464 7
 -6 -1 7 3059.93 166.273 7
 -6 -1 6 4466.23 458.401 3
 -6 1 6 4261.77 435.234 3
 -6 1 6 3908.84 189.793 7
 -6 -1 6 4098.41 195.102 7
 -6 -1 5 12029.6 747.498 3
 -6 1 5 13244.1 740.17 3
 -6 1 5 11978.8 330.023 7
 -6 -1 5 11826 334.638 7
 -6 1 4 2024.63 141.585 7
 -6 -1 4 1980.44 139.237 7
 -6 -1 4 1773.55 290.989 3
 -6 1 4 1702.46 266.163 3
 -6 1 3 840.068 96.2634 7
 -6 -1 3 971.58 103.555 7
 -6 -1 3 806.652 191.705 3
 -6 1 3 711.179 172.22 3
 -6 -1 2 -55.0371 78.8373 3
 -6 1 2 34.5663 68.1523 3
 -6 1 2 33.3161 38.4446 7
 -6 -1 2 -3.47594 49.131 7
 -6 1 1 19612.3 447.744 7
 -6 -1 1 19631.2 469.556 7
 -6 -1 0 1747.07 268.182 3
 -6 1 0 1626.96 134.92 7
 -6 -1 0 1558.3 139.34 7
 6 1 1 2600.52 167.176 8
 -6 1 -1 2486.59 170.711 7
 -6 -1 -1 2472.41 230.201 2
 6 1 2 307.072 68.7447 8
 -6 -1 -2 141.619 61.8582 2
 -6 1 -2 218.535 63.8823 7
 6 1 3 790.653 97.6906 8
 -6 -1 -3 732.754 128.764 2
 -6 1 -3 804.312 106.021 7
 6 -1 4 134.315 55.8386 8
 6 1 4 26.7897 46.4037 8
 6 1 5 1153.8 121.421 8
 6 -1 5 935.582 103.749 8
 6 -1 6 4050.35 205.628 8
 6 1 6 4268.2 229.968 8
 6 1 7 2256.46 175.056 8
 6 -1 7 2586.5 169.081 8
 6 -1 8 4.21976 45.9239 8
 6 1 8 7.45605 49.0462 8
 6 -1 9 4608.44 228.552 8
 6 1 9 4582.35 252.405 8
 6 -1 10 48.7146 39.4679 8
 6 1 10 -14.024 56.4456 8
 6 -1 11 113.598 57.6361 8
 6 1 11 75.8365 53.2881 8
 6 1 12 1389.38 137.99 8
 6 1 13 127.345 58.1686 8
 6 1 14 67.6293 45.9764 8
 6 1 15 562.683 79.1475 8
 6 1 16 4011.3 169.6 8
 6 1 17 164.191 36.5337 8
 -6 2 17 130.072 26.7923 7
 -6 2 16 778.339 62.761 7
 6 2 -16 863.704 71.295 4
 -6 2 15 141.122 38.4021 7
 -6 2 14 1611.23 105.968 7
 -6 2 13 717.581 78.2453 7
 -6 2 12 204.489 50.0583 7
 -6 2 11 1394.51 113.404 7
 -6 2 10 1884.59 133.067 7
 -6 2 9 1235.23 110.914 7
 -6 2 8 2580.4 155.544 7
 -6 -2 8 1989.85 329.903 3
 -6 2 7 1574.47 123.565 7
 -6 -2 7 1559.02 285.102 3
 -6 -2 6 167.346 108.48 3
 -6 2 6 157.768 49.6952 7
 -6 -2 6 136.712 49.6731 7
 -6 -2 5 4718.59 480.978 3
 -6 2 5 4715.07 206.687 7
 -6 -2 5 4933.6 209.549 7
 -6 2 4 1193.52 105.972 7
 -6 -2 4 1290.72 111.259 7
 -6 -2 3 31.7811 86.7423 3
 -6 2 3 30.7394 40.1298 7
 -6 -2 3 51.9065 38.727 7
 -6 -2 2 15184.4 813.669 3
 -6 2 2 15706.9 378.895 7
 -6 -2 2 16523.9 421.158 7
 -6 -2 1 2401.06 319.317 3
 -6 2 1 2116.37 146.16 7
 -6 -2 1 2348.49 165.66 7
 -6 -2 0 2153.19 289.712 3
 -6 2 0 2154.51 147.81 7
 -6 -2 0 2138.04 159.39 7
 -6 -2 0 2169.1 243.271 2
 -6 2 -1 1799.77 136.842 7
 -6 -2 -1 1641.31 205.253 2
 -6 2 -2 4098.39 207.503 7
 6 2 2 3908.59 212.524 8
 -6 -2 -2 4206.86 322.678 2
 6 2 3 469.715 83.1185 8
 -6 -2 -3 566.631 119.807 2
 -6 2 -3 350.029 69.3987 7
 6 2 4 418.457 78.8249 8
 -6 -2 -4 332.206 96.8829 2
 -6 2 -4 264.804 67.6611 7
 6 2 5 58.6992 50.0936 8
 -6 -2 -5 108.164 70.5216 2
 -6 2 -5 6.64614 42.5487 7
 6 2 6 1233.38 130.477 8
 -6 2 -6 1077.57 117.801 7
 -6 -2 -6 923.167 169.149 2
 6 2 7 1097.75 127.675 8
 6 2 8 9000.63 349.189 8
 6 2 9 30.9407 56.1721 8
 6 2 10 6550.37 297.395 8
 6 2 11 -10.4586 55.9216 8
 6 2 12 656.176 99.656 8
 6 2 13 -20.9488 48.63 8
 6 2 14 828.233 95.4089 8
 6 2 15 1008.77 94.7653 8
 6 2 16 813.906 76.3862 8
 6 2 17 1076.45 73.4876 8
 -6 3 16 126.322 27.4453 7
 6 3 -16 72.1406 26.8867 4
 -6 3 15 1563.58 86.0799 7
 6 3 -15 1494.38 95.3677 4
 -6 3 14 12.2416 25.1019 7
 6 3 -14 46.8786 34.6911 4
 -6 3 13 440.601 58.2783 7
 -6 3 12 2378.23 130.349 7
 -6 3 11 238.071 52.7075 7
 -6 3 10 6344.77 225.546 7
 -6 3 9 8487.27 262.745 7
 -6 3 8 1092.15 100.709 7
 6 3 -7 3277.79 144.805 5
 -6 3 7 3183.12 165.676 7
 6 3 -6 1374.29 99.4471 5
 -6 3 6 1307.06 111.618 7
 -6 -3 6 1193.93 254.267 3
 -6 -3 5 5457.05 517.941 3
 -6 3 5 5160.71 209.288 7
 -6 -3 4 -145.675 98.9772 3
 -6 3 4 313.064 60.654 7
 6 3 -3 425.378 56.0626 9
 -6 -3 3 429.79 152.129 3
 -6 3 3 394.179 62.961 7
 6 3 -2 274.905 44.6172 9
 -6 -3 2 353.143 115.009 2
 -6 -3 2 398.323 138.159 3
 -6 3 2 272.905 55.3148 7
 -6 -3 1 8314.79 589.656 3
 -6 3 1 7745.34 249.757 7
 -6 -3 1 8706.77 520.862 2
 6 3 0 2618.24 127.796 9
 -6 -3 0 2562.46 284.52 2
 6 3 1 1428.82 96.3013 9
 -6 -3 -1 1316.74 132.167 7
 -6 -3 -1 1560.6 224.131 2
 6 3 2 965.047 80.5293 9
 -6 -3 -2 888.117 165.406 2
 6 3 3 450.516 83.5927 8
 -6 -3 -3 374.665 110.744 2
 6 3 4 397.735 78.0149 8
 -6 -3 -4 420.606 127.691 2
 6 3 5 754.75 104.461 8
 -6 -3 -5 655.005 149.774 2
 6 3 6 1087.13 123.547 8
 -6 -3 -6 936.401 183.545 2
 6 3 7 2403.43 179.226 8
 6 3 8 288.612 77.5652 8
 6 3 9 4067.71 230.431 8
 6 3 10 -13.9123 45.8169 8
 6 3 11 257.739 70.2141 8
 6 3 12 1276.44 121.77 8
 6 3 13 44.989 39.497 8
 6 3 14 26.8941 31.3964 8
 6 3 15 34.7562 28.6571 8
 6 3 16 2059.91 98.5728 8
 -6 4 14 752.723 52.4899 7
 6 4 -14 728.517 65.7069 4
 -6 4 13 34.1621 19.7461 7
 6 4 -13 72.8633 34.5433 4
 -6 4 12 46.1607 25.0853 7
 6 4 -12 62.4234 39.933 4
 -6 4 11 1261.19 85.4132 7
 6 4 -11 1181.39 104.892 4
 -6 4 10 634.555 65.3713 7
 -6 4 9 367.921 54.0302 7
 6 4 -8 868.81 81.962 5
 -6 4 8 892.322 80.9756 7
 6 4 -7 1307.72 99.309 5
 -6 4 7 1234.47 95.8866 7
 6 4 -6 33.3213 39.1194 5
 -6 4 6 73.4593 35.041 7
 6 4 -5 3322.88 153.767 5
 6 4 -4 593.656 73.6716 5
 6 4 -3 91.7941 36.0225 9
 6 4 -3 138.249 46.1981 5
 6 4 -2 6601.01 216.971 9
 6 4 -2 6695.1 219.037 5
 6 4 -1 440.057 61.7354 9
 6 4 0 1320.53 99.3836 9
 6 4 1 592.037 70.087 9
 6 4 2 2611.94 136.843 9
 6 4 3 36.6427 28.7766 9
 6 4 4 42.1003 28.531 9
 6 4 5 141.766 42.6087 9
 6 4 5 121.588 56.4551 8
 6 4 6 358.254 73.7747 8
 6 4 7 411.52 80.02 8
 6 4 8 3621.66 200.706 8
 6 4 9 -27.9975 47.1968 8
 6 4 10 2835.78 167.513 8
 6 4 11 31.1938 33.8361 8
 6 4 12 219.751 50.0631 8
 6 4 13 -62.0477 31.1445 8
 6 4 14 648.281 46.1535 9
 6 4 14 553.608 53.5803 8
 6 5 -12 486.782 52.7449 4
 6 5 -11 389.29 54.3957 4
 6 5 -10 3231.56 146.684 4
 6 5 -9 2306.43 108.074 5
 6 5 -9 2687.31 140.377 4
 6 5 -8 741.309 70.1095 5
 6 5 -8 919.449 88.7002 4
 6 5 -7 809.758 75.9615 5
 6 5 -7 931.347 90.7503 4
 6 5 -6 892.919 80.6468 5
 6 5 -6 876.768 88.4736 4
 6 5 -5 2452.98 130.22 5
 6 5 -5 2306.72 134.321 4
 6 5 -4 702.481 77.4896 5
 6 5 -3 17.1631 37.4845 5
 6 5 -2 41.5338 33.1567 9
 6 5 -2 48.2138 39.3756 5
 6 5 -1 3143.38 149.357 9
 6 5 -1 2841.81 144.999 5
 6 5 0 135.716 42.7494 9
 6 5 0 163.733 51.353 5
 6 5 1 492.011 65.6457 9
 6 5 1 651.251 74.1472 5
 6 5 2 23.0707 29.3728 9
 6 5 2 24.7066 36.2 5
 6 5 3 401.934 59.5541 9
 6 5 3 431.658 63.7837 5
 6 5 4 14.4708 29.4355 9
 6 5 4 14.2709 35.4543 5
 6 5 5 127.955 39.748 9
 6 5 5 117.4 38.6251 5
 6 5 6 997.136 82.5953 9
 6 5 6 848.46 71.921 5
 6 5 7 806.936 73.1227 9
 6 5 7 653.946 55.2807 5
 6 5 8 20.7762 27.4847 9
 6 5 9 1171.71 79.419 9
 6 5 10 33.1856 22.9469 9
 6 5 11 24.6291 19.7956 9
 6 5 12 366.84 35.2265 9
 6 6 -8 124.216 32.204 5
 6 6 -7 320.798 48.8467 5
 6 6 -6 -9.70399 29.556 5
 6 6 -5 880.616 73.8357 5
 6 6 -4 82.8069 39.2332 5
 6 6 -3 97.1337 42.6241 5
 6 6 -2 2803.3 128.673 5
 6 6 -1 22.6148 32.4476 5
 6 6 0 135.325 43.611 5
 6 6 1 31.7461 28.0114 9
 6 6 1 -18.0345 34.6945 5
 6 6 2 562.373 59.7729 9
 6 6 2 563.961 60.9746 5
 6 6 3 -9.19969 22.8517 9
 6 6 3 -32.1402 31.5725 5
 6 6 4 14.59 24.4976 9
 6 6 4 21.9275 28.2338 5
 6 6 5 82.1896 31.1011 9
 6 6 5 129.66 31.3083 5
 6 6 6 128.339 31.2842 9
 6 6 7 127.608 29.9539 9
 6 6 8 1156.18 64.5762 9
 6 6 9 27.6243 13.9121 9
 -7 0 15 288.849 37.4727 7
 -7 0 14 35.305 25.3851 7
 -7 0 13 1754.38 106.799 7
 -7 0 12 2515.81 135.944 7
 -7 0 11 1107.15 96.5915 7
 -7 0 10 525.864 73.2205 7
 -7 0 9 240.765 57.1595 7
 -7 0 8 715.348 87.234 7
 -7 0 7 844.355 96.2364 7
 -7 0 6 2364.19 154.666 7
 -7 0 6 2135.16 342.813 3
 -7 0 5 3831.27 437.356 3
 -7 0 5 3751.88 196.655 7
 -7 0 4 165.728 101.471 3
 -7 0 4 391.795 79.6188 7
 -7 0 3 1486.73 134.584 7
 -7 0 3 1633.13 280.754 3
 -7 0 2 1396.03 132.012 7
 -7 0 2 1618.92 269.834 3
 -7 0 1 23212.7 526.871 7
 -7 0 0 1323.07 133.647 7
 -7 0 -1 871.288 114.494 7
 -7 0 -2 552.663 99.8153 7
 -7 0 -3 4982.78 268.563 7
 7 0 4 2362.73 171.695 8
 -7 0 -4 2159.3 185.183 7
 7 0 5 116.715 54.9851 8
 7 0 6 5801.84 269.516 8
 7 0 7 1038.5 120.221 8
 7 0 8 7703.65 310.872 8
 7 0 9 4105.93 225.399 8
 7 0 10 3504.14 205.355 8
 7 0 11 3548.22 198.875 8
 7 0 12 6680.51 257.825 8
 7 0 13 432.481 68.5832 8
 7 0 14 279.121 48.3772 8
 7 0 15 123.336 30.1154 8
 -7 0 -15 106.244 36.9019 7
 -7 1 16 38.205 15.393 7
 -7 1 15 685.646 58.1059 7
 -7 1 14 990.298 76.2852 7
 -7 -1 13 41.5036 24.344 7
 -7 1 13 75.2085 35.6098 7
 -7 -1 12 1.33343 26.6355 7
 -7 1 12 -0.84537 33.1333 7
 -7 -1 11 550.532 68.5859 7
 -7 1 11 616.508 78.0679 7
 -7 1 10 21.9995 39.0029 7
 -7 -1 10 83.9685 41.4925 7
 -7 1 9 503.32 75.1678 7
 -7 -1 9 535.629 75.696 7
 -7 1 8 3825.08 191.724 7
 -7 -1 8 3114.05 169.556 7
 -7 1 7 482.897 77.3711 7
 -7 -1 7 345.512 63.634 7
 -7 1 6 1301.74 119.439 7
 -7 -1 6 1215.61 110.96 7
 -7 -1 6 1289.43 268.056 3
 -7 -1 5 4441.04 486.225 3
 -7 1 5 3827.84 416.119 3
 -7 1 5 4628.97 217.717 7
 -7 -1 5 4749.22 221.249 7
 -7 -1 4 35132.1 1333.7 3
 -7 1 4 33096.1 1195.21 3
 -7 1 4 35311.9 602.409 7
 -7 -1 4 36162 613.222 7
 -7 -1 3 2736.19 372.604 3
 -7 1 3 2736.61 173.979 7
 -7 -1 3 2675.01 176.824 7
 -7 1 2 1562.71 141.334 7
 -7 -1 2 1481.25 136.396 7
 -7 -1 2 1578.38 275.829 3
 -7 1 1 2179.49 162.73 7
 -7 -1 1 2106.58 163.118 7
 -7 1 0 1108.1 121.835 7
 -7 -1 0 1049.21 123.518 7
 -7 1 -1 54.9798 48.9326 7
 -7 -1 -1 37.4143 52.623 7
 -7 1 -2 2095.83 167.131 7
 -7 -1 -2 2181.88 180.294 7
 -7 1 -3 70.9587 47.3854 7
 -7 -1 -3 20.3988 53.9211 7
 7 1 4 2006.56 167.433 8
 -7 1 -4 2106.97 172.469 7
 7 1 5 1320.46 137.117 8
 -7 1 -5 1285.09 141.89 7
 7 1 6 1272.38 132.033 8
 -7 1 -6 1338.81 145.26 7
 7 -1 7 -1.24837 39.2265 8
 7 1 7 -48.0536 58.0784 8
 -7 1 -7 -44.1234 53.3362 7
 7 -1 8 1649.72 136.311 8
 7 1 8 1744.74 158.132 8
 -7 1 -8 1652.32 155.202 7
 7 1 9 62.6391 57.1451 8
 7 1 10 3881.39 223.438 8
 7 1 11 1449.4 135.538 8
 -7 1 -11 1320.61 129.324 7
 7 1 12 779.225 96.573 8
 -7 1 -12 488.909 77.0361 7
 7 1 13 302.566 60.5409 8
 -7 1 -13 234.135 46.2436 7
 7 1 14 91.9266 37.2079 8
 7 1 15 56.9892 29.4029 8
 -7 2 15 453.964 46.9315 7
 7 2 -15 510.861 54.1956 4
 -7 2 14 128.409 33.7332 7
 -7 2 13 2200.59 115.361 7
 -7 2 12 1248.56 95.3544 7
 -7 2 11 1452.83 107.701 7
 -7 2 10 129.442 42.3657 7
 -7 2 9 -18.1129 38.2634 7
 -7 2 8 73.8828 40.034 7
 -7 2 7 575.145 79.6181 7
 -7 -2 7 617.16 74.3859 7
 -7 2 6 3623.92 188.152 7
 -7 -2 6 3478.45 176.795 7
 -7 2 5 2622.31 160.649 7
 -7 -2 5 2718.16 158.234 7
 -7 2 4 1293.09 113.894 7
 -7 -2 4 1422.83 123.953 7
 -7 -2 4 1237.69 251.565 3
 -7 2 3 705.665 90.1857 7
 -7 -2 3 564.362 173.997 3
 -7 -2 3 640.05 85.1077 7
 -7 -2 2 3105.3 387.826 3
 -7 2 2 2679.5 165.677 7
 -7 -2 2 2062.84 151.29 7
 -7 -2 2 2798.95 291.481 2
 -7 2 1 15317.3 396.261 7
 -7 -2 1 15366.9 423.686 7
 -7 -2 1 15799.7 675.127 2
 -7 -2 0 -15.8462 46.8906 2
 -7 2 0 153.749 57.2692 7
 -7 -2 0 126.999 56.9607 7
 -7 2 -1 1459.21 129.233 7
 -7 -2 -1 1354.19 139.814 7
 -7 -2 -1 1082.35 177.671 2
 -7 2 -2 -38.7185 50.318 7
 -7 -2 -2 -36.0189 51.777 7
 -7 2 -3 5429.22 244.846 7
 -7 -2 -3 5171.61 272.476 7
 7 2 4 679.347 101.388 8
 -7 2 -4 733.125 95.106 7
 7 2 5 320.971 79.3766 8
 -7 2 -5 343.533 73.1905 7
 7 2 6 5751.19 278.398 8
 -7 2 -6 5576.75 249.722 7
 7 2 7 124.964 60.2397 8
 -7 2 -7 172.85 58.3263 7
 7 2 8 4511.12 247.046 8
 7 2 9 1841.7 159.249 8
 7 2 10 2897.35 189.19 8
 7 2 11 1366.44 126.38 8
 7 2 12 4549.95 212.179 8
 7 2 13 -28.9226 39.2256 8
 7 2 14 247.847 49.1198 8
 7 2 15 402.084 48.6754 8
 -7 3 14 935.192 61.284 7
 7 3 -14 871.115 68.944 4
 -7 3 13 -0.17545 21.8945 7
 -7 3 12 138.592 35.404 7
 -7 3 11 220.519 43.7039 7
 -7 3 10 387.907 60.004 7
 -7 3 9 98.8096 39.4734 7
 -7 3 8 2071.9 128.331 7
 7 3 -7 476.867 62.1798 5
 -7 3 7 436.961 65.8941 7
 7 3 -6 397.549 58.8249 5
 -7 3 6 366.531 61.953 7
 7 3 -5 4095.04 167.204 5
 -7 3 5 3995.22 184.437 7
 -7 3 4 23374 438.889 7
 -7 3 3 3555.63 173.561 7
 -7 3 2 759.591 86.8995 7
 -7 3 1 517.01 71.0878 7
 7 3 0 838.862 72.3455 9
 -7 3 0 852.098 86.8024 7
 -7 -3 0 729.14 95.2793 7
 7 3 1 217.045 38.4425 9
 -7 -3 -1 288.687 72.6786 7
 7 3 2 1375.85 91.5787 9
 -7 -3 -2 1257.82 130.81 7
 7 3 3 228.58 43.4179 9
 -7 -3 -3 337.878 80.6376 7
 7 3 4 1743.81 102.616 9
 -7 -3 -4 1672.4 153.799 7
 7 3 5 388.923 51.317 9
 7 3 6 1041.61 118.977 8
 7 3 7 171.114 60.7878 8
 7 3 8 527.622 88.239 8
 7 3 9 -40.7959 50.641 8
 7 3 10 1360.44 120.958 8
 7 3 11 537.027 77.5456 8
 7 3 12 117.807 38.6062 8
 7 3 13 121.465 37.0164 8
 7 3 14 -32.3749 23.5627 8
 7 4 -13 869.807 62.4762 4
 -7 4 12 791.732 52.0214 7
 7 4 -12 790.644 67.419 4
 -7 4 11 869.027 59.8818 7
 7 4 -11 879.187 77.5314 4
 -7 4 10 112.9 29.5316 7
 7 4 -10 172.742 44.0065 4
 -7 4 9 10.3585 20.5411 7
 -7 4 8 123.125 35.1943 7
 7 4 -7 323.317 49.9854 5
 -7 4 7 347.757 50.6324 7
 7 4 -6 875.497 76.4126 5
 -7 4 6 1048.26 81.5094 7
 7 4 -5 745.135 74.6333 5
 7 4 -4 426.645 65.4654 5
 7 4 -3 751.625 78.7408 5
 7 4 -2 952.205 86.3667 5
 7 4 -1 9854.58 243.54 9
 7 4 0 75.4312 33.0365 9
 7 4 1 364.162 53.6377 9
 7 4 2 -3.81357 24.2696 9
 7 4 3 2027.12 112.695 9
 7 4 4 573.422 63.7745 9
 7 4 5 10.4843 24.8712 9
 7 4 6 2982.84 130.045 9
 -7 -4 -6 2550.32 158.956 7
 7 4 7 256.073 41.1113 9
 -7 -4 -7 193.042 52.1111 7
 7 4 8 2138.62 105.873 9
 7 4 8 2322.77 99.1815 5
 -7 -4 -8 2133.56 139.233 7
 7 4 9 1303.52 78.4228 9
 -7 -4 -9 1003 93.8837 7
 7 4 10 1347.91 74.8083 9
 -7 -4 -10 1164.28 95.7808 7
 7 4 11 1057.82 61.7071 9
 -7 -4 -11 865.912 77.9796 7
 7 4 12 1573.8 66.6158 9
 7 5 -9 84.0714 26.9318 4
 7 5 -8 1182.93 80.3135 4
 7 5 -7 38.085 27.9521 5
 7 5 -7 -2.2579 24.4102 4
 7 5 -6 93.2271 35.1781 5
 7 5 -5 589.208 61.8181 5
 7 5 -4 9840.28 227.906 5
 7 5 -3 1081.55 82.7594 5
 7 5 -2 253.941 50.5451 5
 7 5 -1 1244.73 91.2085 5
 7 5 0 465.804 53.6889 9
 7 5 0 611.275 68.2194 5
 7 5 1 0.41584 21.0843 9
 7 5 1 -11.238 32.9908 5
 7 5 2 265.847 43.046 9
 7 5 2 365.971 53.8882 5
 7 5 3 23.9653 24.8059 9
 7 5 3 -10.1817 30.8615 5
 7 5 4 420.464 52.7948 9
 7 5 4 470.345 57.0491 5
 7 5 5 607.537 57.9651 9
 7 5 5 651.544 59.6307 5
 7 5 6 51.7452 26.5933 9
 7 5 6 90.802 32.8249 5
 7 5 7 35.3144 20.851 9
 7 5 8 495.736 46.3501 9
 7 5 9 57.6947 19.9503 9
 7 5 10 1039.96 53.2419 9
 7 6 -5 264.721 37.965 5
 7 6 -4 151.299 34.3542 5
 7 6 -3 69.8204 31.088 5
 7 6 -2 86.623 31.7664 5
 7 6 -1 3049.48 113.432 5
 7 6 0 67.3193 27.326 5
 7 6 1 213.771 37.3255 5
 7 6 2 47.9717 26.5057 5
 7 6 3 831.433 56.1618 5
 7 6 5 0.22341 13.9977 9
 -8 0 13 593.414 52.2789 7
 -8 0 12 1270.94 83.7661 7
 -8 0 11 70.6119 31.8869 7
 -8 0 10 1534.45 105.915 7
 -8 0 9 1316.69 102.509 7
 -8 0 8 718.577 81.1003 7
 -8 0 7 151.163 49.4688 7
 -8 0 6 3274.97 178.403 7
 -8 0 5 39.6828 47.6427 7
 -8 0 4 452.185 76.2651 7
 -8 0 3 1786.6 142.044 7
 -8 0 2 1067.85 114.2 7
 -8 0 1 24.7676 49.3871 7
 -8 0 0 7271.61 299.713 7
 -8 0 -1 1635.43 149.106 7
 -8 0 -2 60.0925 55.274 7
 -8 0 -3 151.507 58.4816 7
 -8 0 -4 1610.82 155.932 7
 -8 0 -5 2802.05 202.401 7
 -8 0 -6 668.124 107.695 7
 -8 0 -7 4101.69 239.63 7
 -8 0 -8 528.936 89.3235 7
 -8 0 -9 12.8679 47.334 7
 -8 0 -10 7.49595 46.3202 7
 -8 0 -11 241.277 59.4689 7
 -8 0 -12 548.06 71.8418 7
 -8 0 -13 715.386 71.3189 7
 -8 1 14 856.191 54.7584 7
 -8 1 13 184.195 32.6411 7
 -8 -1 12 -11.1404 18.3338 7
 -8 1 12 1.86315 26.8438 7
 -8 -1 11 685.714 61.9102 7
 -8 1 11 629.837 68.4868 7
 -8 -1 10 1244.74 88.7209 7
 -8 1 10 1227.83 96.468 7
 -8 1 9 118.787 42.3408 7
 -8 -1 9 104.144 39.4057 7
 -8 1 8 154.723 50.3456 7
 -8 -1 8 82.7852 36.3798 7
 -8 1 7 749.745 86.396 7
 -8 -1 7 807.453 86.9974 7
 -8 1 6 353.74 65.4453 7
 -8 -1 6 327.257 63.0853 7
 -8 1 5 578.762 83.8252 7
 -8 -1 5 690.125 84.2937 7
 -8 1 4 711.481 91.1586 7
 -8 -1 4 765.174 91.9196 7
 -8 1 3 3165.28 185.978 7
 -8 -1 3 3168.03 184.828 7
 -8 1 2 4262.68 215.807 7
 -8 -1 2 4282.39 220.608 7
 -8 1 1 2394.93 167.244 7
 -8 -1 1 2444.44 175.037 7
 -8 1 0 9663.9 336.93 7
 -8 -1 0 9795.96 345.835 7
 -8 1 -1 133.36 57.3689 7
 -8 -1 -1 142.279 57.6233 7
 -8 1 -2 2119.47 164.101 7
 -8 -1 -2 1990.99 166.358 7
 -8 1 -3 42.0761 56.9418 7
 -8 -1 -3 116.23 69.7969 7
 -8 1 -4 327.284 78.8548 7
 -8 -1 -4 248.397 70.3159 7
 -8 1 -5 1761.19 151.433 7
 -8 -1 -5 1820.62 169.087 7
 -8 1 -6 206.624 65.0803 7
 -8 -1 -6 71.3493 57.2347 7
 -8 1 -7 2.76402 42.7756 7
 -8 -1 -7 -7.2528 57.529 7
 -8 1 -8 164.434 53.4833 7
 -8 -1 -8 282.53 74.0619 7
 -8 1 -9 264.384 59.1848 7
 -8 -1 -9 265.594 76.6064 7
 8 1 10 349.221 68.6175 8
 -8 1 -10 241.526 55.1836 7
 -8 -1 -10 238.762 68.4423 7
 -8 1 -11 920.062 87.6304 7
 -8 -1 -11 1033.65 109.862 7
 -8 -1 -12 625.667 79.0464 7
 -8 -1 -13 -20.9166 34.3907 7
 -8 2 13 222.526 33.5895 7
 -8 2 12 1108.52 75.1058 7
 -8 2 11 211.083 43.4341 7
 -8 2 10 1081.08 85.2783 7
 -8 2 9 1813.33 115.223 7
 -8 2 8 606.249 74.5024 7
 -8 2 7 -26.3072 33.3379 7
 -8 -2 7 -62.4902 33.2093 7
 -8 2 6 2255.37 140.494 7
 -8 -2 6 2296.52 131.832 7
 -8 2 5 373.607 68.0028 7
 -8 -2 5 286.802 56.3459 7
 -8 2 4 437.773 72.489 7
 -8 -2 4 424.114 67.2373 7
 -8 2 3 436.721 71.1941 7
 -8 -2 3 350.026 64.1817 7
 -8 2 2 1286.89 112.325 7
 -8 -2 2 1237.88 114.958 7
 -8 2 1 58.0969 42.7768 7
 -8 -2 1 79.1022 49.0049 7
 -8 2 0 7168.68 264.68 7
 -8 -2 0 7273.86 284.28 7
 -8 2 -1 399.796 68.754 7
 -8 -2 -1 510.077 87.5164 7
 -8 2 -2 271.187 63.1674 7
 -8 -2 -2 168.35 57.8639 7
 -8 2 -3 -74.4459 51.5303 7
 -8 -2 -3 80.0725 51.6896 7
 -8 2 -4 375.157 65.2756 7
 -8 -2 -4 465.657 91.1868 7
 -8 2 -5 2884.42 167.547 7
 -8 -2 -5 2989.75 203.925 7
 -8 2 -6 156.169 52.6968 7
 -8 -2 -6 85.8249 59.6794 7
 -8 2 -7 2135.12 137.288 7
 -8 -2 -7 2455.88 183.003 7
 -8 -2 -8 13.7312 49.1041 7
 -8 -2 -9 -5.12973 51.7482 7
 -8 -2 -10 423.213 73.8073 7
 -8 -2 -11 217.375 60.5997 7
 -8 -2 -12 971.585 90.5363 7
 -8 -2 -13 511.053 57.9064 7
 -8 3 12 -0.1886 17.0965 7
 8 3 -12 -35.3215 24.5434 4
 -8 3 11 252.941 36.9976 7
 -8 3 10 857.579 66.9326 7
 -8 3 9 21.067 25.2343 7
 -8 3 8 339.697 49.4233 7
 -8 3 7 540.976 62.7687 7
 8 3 -6 97.783 35.9767 5
 -8 3 6 57.6697 34.2526 7
 8 3 -5 335.981 48.5899 5
 -8 3 5 278.761 53.4054 7
 8 3 -4 55.5447 30.0016 5
 -8 3 4 67.174 34.2586 7
 -8 3 3 2133.43 127.438 7
 -8 3 2 1339.71 103.039 7
 -8 3 1 1554.2 109.293 7
 -8 -3 1 1521.51 111.457 7
 -8 3 0 6758.04 221.802 7
 -8 -3 0 6609.42 238.541 7
 -8 3 -1 169.943 43.2797 7
 -8 -3 -1 144.149 46.6689 7
 -8 -3 -2 458.516 77.4249 7
 -8 -3 -3 -37.6196 38.9345 7
 -8 -3 -4 301.786 63.3098 7
 -8 -3 -5 552.947 86.6329 7
 -8 -3 -6 231.47 55.8118 7
 8 3 7 27.3907 18.6417 9
 -8 -3 -7 -5.7832 32.1069 7
 8 3 8 35.7539 20.6804 9
 -8 -3 -8 49.4107 43.3537 7
 8 3 9 25.1177 16.8338 9
 -8 -3 -9 29.1875 38.2369 7
 8 3 10 135.789 23.4321 9
 -8 -3 -10 88.1667 41.2933 7
 -8 -3 -11 910.113 78.5054 7
 8 4 -10 230.759 34.13 4
 8 4 -9 415.171 48.1131 4
 8 4 -8 434.434 52.1451 4
 8 4 -7 -20.4647 29.091 4
 8 4 -6 1283.11 73.827 5
 8 4 -6 1247.31 84.9012 4
 8 4 -5 66.0078 29.5006 5
 8 4 -4 15.0616 28.2886 5
 8 4 -3 205.64 42.6655 5
 8 4 -2 479.287 57.4766 5
 8 4 -1 26.0419 32.6864 5
 8 4 0 3312.89 138.556 5
 8 4 1 460.535 60.0076 5
 8 4 2 3.23517 18.6682 9
 8 4 3 35.4167 20.9157 9
 8 4 4 497.191 47.5474 9
 8 4 5 1441.03 76.054 9
 8 4 6 117.406 26.3406 9
 8 4 6 166.839 35.0892 5
 8 4 7 917.705 56.6942 9
 8 4 7 955.185 60.5648 5
 8 4 8 119.204 21.959 9
 8 4 8 125.392 24.864 5
 8 5 -5 94.2789 25.8938 5
 8 5 -4 262.388 39.7824 5
 8 5 -3 918.904 63.5851 5
 8 5 -2 1047.84 69.1562 5
 8 5 -1 294.861 43.4045 5
 8 5 0 2028.03 94.1505 5
 8 5 1 30.3298 28.9803 5
 8 5 2 512.248 51.2909 5
 8 5 3 79.3988 31.4667 5
 8 5 4 56.2445 26.6221 5
 8 5 5 496.714 41.6405 5
 -9 0 11 1299.96 68.5946 7
 -9 0 10 654.074 55.7801 7
 -9 0 9 41.0435 25.9696 7
 -9 0 8 5091.17 174.114 7
 -9 0 7 37.4747 31.2023 7
 -9 0 6 49.4146 34.4647 7
 -9 0 5 757.646 82.243 7
 -9 0 4 1249.87 106.193 7
 -9 0 3 -21.6033 34.7386 7
 -9 0 2 3849.1 189.863 7
 -9 0 1 1054 107.513 7
 -9 0 0 161.877 59.5382 7
 -9 0 -1 967.44 105.7 7
 -9 0 -2 619.198 89.8828 7
 -9 0 -3 976.282 108.507 7
 -9 0 -4 4352.99 219.109 7
 -9 0 -5 220.573 64.5317 7
 -9 0 -6 770.192 93.9747 7
 -9 0 -7 482.064 76.2776 7
 -9 0 -8 79.282 41.3888 7
 -9 0 -9 80.0403 38.1607 7
 -9 0 -10 2015.03 114.318 7
 -9 0 -11 630.594 57.5782 7
 -9 1 11 160.006 28.6929 7
 -9 -1 10 2630.05 93.7491 7
 -9 1 10 2819.13 113.647 7
 -9 -1 9 196.391 34.0006 7
 -9 1 9 168.889 37 7
 -9 1 8 716.833 68.8949 7
 -9 -1 8 602.32 57.7512 7
 -9 1 7 4624.81 174.733 7
 -9 -1 7 4678.62 165.747 7
 -9 1 6 402.499 59.5333 7
 -9 -1 6 308.356 50.2537 7
 -9 1 5 1730.36 118.818 7
 -9 -1 5 1494.22 105.673 7
 -9 1 4 142.915 46.7333 7
 -9 -1 4 134.481 44.9609 7
 -9 1 3 390.049 65.1672 7
 -9 -1 3 357.763 62.1093 7
 -9 1 2 -8.82862 33.5378 7
 -9 -1 2 45.8445 35.4397 7
 -9 1 1 104.747 43.943 7
 -9 -1 1 159.385 50.7746 7
 -9 1 0 335.734 64.6161 7
 -9 -1 0 339.837 71.7233 7
 -9 1 -1 174.699 50.962 7
 -9 -1 -1 165.962 57.0641 7
 -9 1 -2 1494.79 123.802 7
 -9 -1 -2 1712.11 140.217 7
 -9 1 -3 91.2879 47.2979 7
 -9 -1 -3 26.2729 42.4501 7
 -9 1 -4 137.51 46.8376 7
 -9 -1 -4 166.976 60.7357 7
 -9 1 -5 1552.57 122.704 7
 -9 -1 -5 1566.68 134.978 7
 -9 1 -6 203.625 54.704 7
 -9 -1 -6 197.266 59.3883 7
 -9 1 -7 184.876 49.7194 7
 -9 -1 -7 213.332 59.8487 7
 -9 1 -8 1104.22 90.8084 7
 -9 -1 -8 1225.45 109.242 7
 -9 1 -9 619.178 64.5541 7
 -9 -1 -9 679.285 79.2233 7
 -9 -1 -10 306.597 52.9391 7
 -9 -1 -11 1454.64 87.4204 7
 -9 2 11 996.2 55.5639 7
 -9 2 10 325.119 39.6197 7
 -9 2 9 14.3687 20.7245 7
 -9 2 8 2931.76 123.804 7
 -9 2 7 23.3835 28.5741 7
 -9 2 6 11.8991 27.1113 7
 -9 -2 6 13.7048 18.6099 7
 -9 2 5 905.856 81.4495 7
 -9 -2 5 810.137 68.3482 7
 -9 2 4 535.544 64.4785 7
 9 2 -4 429.995 47.6036 5
 -9 -2 4 488.559 57.462 7
 -9 2 3 66.8985 39.1984 7
 -9 -2 3 34.0809 27.7079 7
 -9 2 2 4181.02 176.62 7
 -9 -2 2 4128.32 172.398 7
 -9 2 1 320.811 54.4497 7
 -9 -2 1 295.964 56.5513 7
 -9 2 0 346.95 56.6705 7
 -9 -2 0 325.657 55.7293 7
 -9 2 -1 398.101 60.0353 7
 -9 -2 -1 368.928 64.007 7
 -9 2 -2 873.034 82.9778 7
 -9 -2 -2 927.95 96.8613 7
 -9 2 -3 251.208 46.8607 7
 -9 -2 -3 350.767 67.3426 7
 -9 2 -4 2150.06 123.019 7
 -9 -2 -4 2438.5 150.819 7
 -9 2 -5 711.372 69.6747 7
 -9 -2 -5 760.783 91.7909 7
 -9 -2 -6 658.765 82.2105 7
 -9 2 -6 460.221 52.8651 7
 -9 -2 -7 856.625 89.9347 7
 -9 -2 -8 -11.4232 32.2067 7
 -9 -2 -9 297.256 50.5715 7
 -9 -2 -10 1358.05 86.1681 7
 -9 3 8 504.024 43.7062 7
 -9 3 7 1756.23 83.5982 7
 -9 3 6 243.342 36.6558 7
 -9 3 5 1193.25 75.3694 7
 9 3 -4 13.1895 25.6253 5
 -9 3 4 63.2148 25.3836 7
 9 3 -3 39.941 26.8076 5
 -9 3 3 70.5507 32.2764 7
 9 3 -2 -19.1397 28.117 5
 -9 3 2 36.8325 26.1234 7
 -9 3 1 226.77 37.2438 7
 -9 -3 -1 48.311 27.1104 7
 -9 -3 -2 546.57 61.4784 7
 -9 -3 -3 248.675 44.6917 7
 -9 -3 -4 424.134 54.5944 7
 -9 -3 -5 495.784 59.1242 7
 -9 -3 -6 370.113 49.2094 7
 -9 -3 -7 22.7303 18.9988 7
 -9 -3 -8 795.943 60.967 7
 9 4 -3 51.4796 25.1982 5
 9 4 -2 1974.99 84.7899 5
 9 4 -1 331.835 41.1882 5
 9 4 0 186.566 35.719 5
 9 4 1 461.452 48.6548 5
 9 4 2 596.21 51.8215 5
 9 4 3 391.188 41.8858 5
 9 4 4 1004.42 57.3084 5
 9 4 5 231.934 29.4045 5
 -10 0 7 604.711 49.0769 7
 -10 0 6 186.782 33.6948 7
 -10 0 5 493.038 52.0744 7
 -10 0 4 1148.02 80.8897 7
 -10 0 3 1494.35 94.1162 7
 -10 0 2 538.317 60.6782 7
 -10 0 1 1514.84 99.6179 7
 -10 0 0 23.3059 32.9243 7
 -10 0 -1 459.415 61.3103 7
 -10 0 -2 1479.92 102.223 7
 -10 0 -3 -8.35377 30.9126 7
 -10 0 -4 1138.44 88.6235 7
 -10 0 -5 684.089 65.8848 7
 -10 0 -6 2069.76 106.426 7
 -10 0 -7 240.521 38.6488 7
 -10 1 8 70.3931 20.4438 7
 -10 1 7 233.228 33.3859 7
 -10 1 6 1467.43 79.6167 7
 -10 -1 6 1370.36 69.4564 7
 -10 1 5 1223.12 77.0463 7
 -10 -1 5 1139.33 69.3829 7
 -10 1 4 936.731 71.2496 7
 -10 -1 4 884.533 65.7694 7
 -10 1 3 334.785 48.235 7
 -10 -1 3 318.738 44.7157 7
 -10 1 2 11.283 28.1464 7
 -10 -1 2 46.8972 28.6045 7
 -10 1 1 83.3382 33.6484 7
 -10 -1 1 23.1093 24.545 7
 -10 1 0 693.446 69.2699 7
 -10 -1 0 786.107 72.21 7
 -10 1 -1 204.554 40.5679 7
 -10 -1 -1 171.585 38.8467 7
 -10 1 -2 814.452 71.4471 7
 -10 -1 -2 830.276 75.728 7
 -10 1 -3 1748.95 99.895 7
 -10 -1 -3 1764.92 108.648 7
 -10 1 -4 -6.76328 22.0982 7
 -10 -1 -4 -33.442 29.327 7
 -10 1 -5 137.528 30.8003 7
 -10 -1 -5 113.182 38.1502 7
 -10 1 -6 460.397 44.2442 7
 -10 -1 -6 511.379 57.4802 7
 -10 -1 -7 1388.42 81.2816 7
 -10 2 6 101.274 22.3473 7
 -10 2 5 600.237 48.6721 7
 -10 2 4 560.319 49.8174 7
 -10 2 3 719.949 56.4077 7
 10 2 -2 216.107 30.1284 5
 -10 2 2 223.537 36.4362 7
 -10 -2 2 151.211 28.5522 7
 10 2 -1 782.593 49.5854 5
 -10 2 1 679.777 56.6027 7
 -10 -2 1 707.221 55.7313 7
 -10 2 0 35.044 21.6533 7
 -10 -2 0 38.9973 23.5618 7
 -10 2 -1 216.987 36.8839 7
 -10 -2 -1 233.408 37.3598 7
 -10 2 -2 1736.98 82.5598 7
 -10 -2 -2 1853.8 94.9402 7
 -10 -2 -3 28.8619 20.9531 7
 -10 -2 -4 1425.23 81.4543 7
 -10 -2 -5 545.528 50.6319 7
 0 0 -2 13687.8 241.96 2
 0 0 -3 3169.53 146.801 2
 0 0 -4 6352.51 244.994 2
 0 0 -5 1196.03 130.359 2
 0 0 -6 17015.8 511.102 2
 0 0 -7 32331.8 778.342 2
 0 0 -8 46.5586 75.9253 2
 0 0 -8 136.265 58.9905 1
 0 0 -9 2516.23 202.532 1
 0 0 -9 2296.31 253.873 2
 0 0 -10 417.589 98.3133 1
 0 0 -11 2199.74 220.028 1
 0 0 -12 3636.14 298.115 1
 0 0 -13 116.923 70.8122 1
 0 0 13 91.8638 46.3558 7
 0 0 -14 134.711 69.3919 1
 0 0 14 173.438 47.5335 7
 0 0 15 10616.6 299.7 7
 0 0 15 13163.4 326.847 8
 0 0 16 329.363 66.0222 8
 0 0 16 237.309 59.472 7
 0 0 17 554.554 78.5258 8
 0 0 17 577.553 76.4352 7
 0 0 18 320.672 64.3659 8
 0 0 19 274.446 58.1699 8
 0 0 20 184.2 45.1751 8
 0 0 21 2297.55 112.126 8
 0 -1 0 8.59895 15.5559 2
 0 -1 0 7.89485 9.81537 3
 0 -1 -1 21411.2 284.037 2
 0 -1 -2 1437.49 90.0305 2
 0 -1 -3 51044.3 616.315 2
 0 -1 -4 231.265 70.5607 2
 0 1 -5 466.631 70.9161 1
 0 -1 -5 468.836 86.1494 2
 0 -1 -6 9747.85 385.45 2
 0 1 -6 8979.58 320.543 1
 0 1 -7 20625 519.255 1
 0 -1 -7 18669.2 591.244 2
 0 -1 -8 2711.67 254.136 2
 0 1 -8 2736.14 208.697 1
 0 1 -9 13254.2 486.367 1
 0 -1 -9 13750.2 610.212 2
 0 -1 -10 3531.84 344.017 2
 0 -1 -11 2623.61 321.146 2
 0 1 12 2805.87 136.961 7
 0 -1 -12 2732.63 346.649 2
 0 -1 -12 2661.05 255.863 1
 0 -1 -13 135.197 66.689 1
 0 1 13 194.08 48.0872 7
 0 1 14 1365.03 108.74 7
 0 -1 -14 1576.58 225.132 1
 0 1 15 97.0612 36.3708 7
 0 1 15 107.947 48.654 8
 0 -1 15 150.706 50.5717 8
 0 1 16 7471.87 256.491 7
 0 1 16 7124.98 257.775 8
 0 -1 16 6625.74 241.164 8
 0 1 17 1247.8 114.336 8
 0 -1 17 1255.55 108.883 8
 0 1 17 1195.97 106.894 7
 0 -1 18 45.7845 36.473 8
 0 1 18 43.0581 42.0404 8
 0 1 19 554.806 76.0945 8
 0 -1 19 425.42 60.8891 8
 0 -1 20 -15.8801 26.9368 8
 0 1 20 -15.2528 37.6376 8
 0 1 21 724.098 66.2396 8
 0 -2 0 999999 2358.6 2
 0 -2 0 984517 1497.84 3
 0 -2 -1 272.732 49.2979 2
 0 -2 1 258.3 41.4926 3
 0 -2 2 43581.8 543.126 3
 0 -2 -2 42093.2 580.452 2
 0 -2 -3 4902.36 226.022 2
 0 -2 -4 1763.77 152.804 2
 0 -2 -5 340.167 84.2016 2
 0 -2 -6 24510.9 655.752 2
 0 -2 -7 8434.6 421.119 2
 0 -2 -8 1766.16 220.632 2
 0 -2 -9 4791.55 386.534 2
 0 -2 -10 -141.827 85.8134 2
 0 -2 -11 109.887 94.7898 2
 0 2 11 1.70934 29.0495 7
 0 -2 -12 2249.48 332.483 2
 0 2 12 2175.07 128.838 8
 0 2 12 1943.39 119.841 7
 0 2 13 1001.91 92.1473 7
 0 2 13 1066.67 98.3646 8
 0 -2 -13 1198.3 252.35 2
 0 2 14 165.022 51.219 8
 0 2 14 93.3513 44.5375 7
 0 -2 -14 -2.49417 54.0399 1
 0 2 15 14188.1 366.324 8
 0 2 15 14827.8 361.009 7
 0 2 16 388.463 72.9324 8
 0 2 16 321.996 62.5324 7
 0 2 17 48.8734 39.7879 7
 0 2 17 -63.6907 47.3358 8
 0 2 18 224.488 52.6547 8
 0 2 19 3.46688 33.7114 8
 0 2 20 249.075 47.7468 8
 0 2 21 1015.96 70.633 8
 0 -3 0 15.1556 37.1111 2
 0 -3 1 673.787 80.0255 2
 0 -3 -1 500.193 81.4254 2
 0 -3 -2 -6.91497 44.1206 2
 0 -3 2 5.35325 28.9823 2
 0 -3 3 5997.11 260.008 3
 0 -3 -3 5963.99 293.58 2
 0 -3 4 352.041 71.5929 3
 0 -3 -4 325.121 84.512 2
 0 -3 -5 896.231 139.461 2
 0 -3 5 1245.52 145.292 3
 0 -3 -6 1591.26 193.73 2
 0 -3 6 1551.45 178.572 3
 0 -3 -7 12436.5 562.028 2
 0 -3 -8 257.427 97.5562 2
 0 -3 -9 3389.8 346.175 2
 0 3 -10 612.13 74.2646 5
 0 3 10 669.31 75.6693 8
 0 3 10 798.558 76.7243 7
 0 3 -10 697.646 82.9966 4
 0 -3 -10 590.786 154.276 2
 0 3 -11 1024.47 102.886 4
 0 -3 11 913.165 201.812 3
 0 3 11 992.955 89.183 7
 0 3 11 907.442 88.9775 8
 0 -3 -11 1272.66 260.598 2
 0 3 12 3302.83 171.424 8
 0 3 -12 3340.05 181.493 4
 0 3 12 3420.36 164.46 7
 0 -3 12 3352.12 389.55 3
 0 3 13 158.091 47.2896 8
 0 -3 13 16.6925 91.6113 3
 0 3 13 184.549 48.7125 7
 0 3 -13 114.914 45.5925 4
 0 -3 -13 32.1176 71.0296 2
 0 3 14 2049.64 144.773 8
 0 3 14 2031.16 137.896 7
 0 3 -14 2011.39 140.682 4
 0 3 15 -19.9184 43.9247 8
 0 3 15 62.7269 39.1696 7
 0 3 16 6204.23 229.588 7
 0 3 16 5791.8 239.531 8
 0 3 17 638.988 82.0579 8
 0 3 18 157.901 46.0657 8
 0 3 19 222.842 43.9205 8
 0 3 20 -30.146 20.6478 8
 0 -4 0 268580 1973.92 2
 0 -4 1 -32.1539 55.033 2
 0 -4 -2 4313.35 281.242 2
 0 -4 -3 1437.91 176.011 2
 0 -4 -4 96.3932 55.1175 2
 0 -4 -5 183.856 77.9684 2
 0 4 -6 5306.57 196.666 5
 0 -4 -6 4969.9 379.454 2
 0 4 -6 5442.41 175.385 6
 0 4 -6 5460.7 218.499 4
 0 4 -7 3076.5 159.435 5
 0 -4 -7 3248 331.158 2
 0 4 -7 3130.38 173.184 4
 0 4 -8 220.985 58.8931 4
 0 -4 -8 91.7262 88.3213 2
 0 4 -8 182.707 56.6805 5
 0 4 9 897.001 81.8829 7
 0 4 -9 952.508 107.944 4
 0 4 -9 1133.26 113.189 5
 0 -4 -10 233.515 108.564 2
 0 4 10 120.015 38.2358 7
 0 4 -10 100.18 53.1063 5
 0 4 -10 106.277 53.3145 4
 0 4 -11 24.1412 46.164 4
 0 4 -11 149.163 58.9757 5
 0 -4 -11 124.237 111.78 2
 0 4 11 30.1297 30.7917 7
 0 4 12 1316.57 110.007 7
 0 4 -12 1479.17 135.716 4
 0 4 13 226.014 55.8699 7
 0 4 -13 341.905 74.9575 4
 0 4 14 305.049 63.565 8
 0 4 -14 142.921 52.5639 4
 0 4 14 150.16 48.0733 7
 0 4 15 5942.75 227.151 8
 0 4 -15 6086.1 230.176 4
 0 4 16 127.893 41.0086 8
 0 4 17 3.63203 25.2408 8
 0 4 18 29.1785 15.769 6
 0 5 0 -32.3922 37.9875 4
 0 5 0 -18.1943 45.5748 5
 0 5 0 11.5921 26.8029 6
 0 5 -1 2495.04 142.54 5
 0 5 1 2432.72 133.443 5
 0 5 -1 2720.99 155.523 4
 0 5 1 2526.42 123.706 6
 0 5 -1 2343.52 125.466 6
 0 5 -2 119.648 53.0665 5
 0 5 2 60.0698 36.1176 6
 0 5 -2 31.497 27.5864 6
 0 5 -2 40.5066 39.0465 4
 0 5 -3 4952.63 201.412 5
 0 5 -3 4669.22 213.996 4
 0 5 -3 4986.24 180.639 6
 0 5 3 4573.1 164.274 6
 0 5 4 35.4936 29.2694 6
 0 5 -4 15.6414 49.1918 5
 0 5 -4 4.36112 31.0042 6
 0 5 -4 75.7981 50.7654 4
 0 5 -5 -41.4625 50.0457 4
 0 -5 -5 -20.5812 51.4783 2
 0 5 -5 6.08977 30.5127 6
 0 5 5 -5.53636 29.916 6
 0 5 -5 -15.9069 53.8212 5
 0 5 -6 646.011 73.973 6
 0 -5 -6 622.218 173.664 2
 0 5 -6 569.232 86.6619 4
 0 5 -6 558.299 85.9864 5
 0 5 6 612.548 65.5559 6
 0 5 -7 1749.18 138.657 5
 0 5 -7 1775.91 150.969 4
 0 5 7 1643.85 102.868 6
 0 5 8 325.106 53.673 6
 0 -5 -8 242.793 101.961 2
 0 5 -8 264.282 69.9817 4
 0 5 -8 375.907 85.6038 5
 0 5 9 2173.02 118.325 6
 0 5 -9 2132.56 167.979 4
 0 5 -9 2179.45 161.745 5
 0 5 10 893.791 79.2974 6
 0 5 -10 938.466 114.138 4
 0 5 -10 864.596 107.004 5
 0 5 -11 701.354 101.843 4
 0 5 11 716.85 70.9436 6
 0 5 -11 773.423 102.642 5
 0 5 -12 679.72 97.1254 4
 0 5 12 698.297 67.7354 6
 0 5 13 314.153 49.1701 6
 0 5 -13 235.976 65.161 4
 0 5 -14 203.137 51.53 4
 0 5 14 328.72 44.1109 6
 0 5 15 50.2822 23.4955 6
 0 5 16 1600.15 73.1768 6
 0 5 17 204.594 25.1741 6
 0 6 0 56871.9 623.449 6
 0 6 0 57062.2 693.539 5
 0 6 1 77.2982 45.671 6
 0 6 -1 93.75 66.8887 5
 0 6 -1 101.158 47.6601 6
 0 6 1 92.3878 59.5268 5
 0 6 -2 121.549 45.8759 6
 0 6 -2 94.8792 53.3351 5
 0 6 2 95.4608 37.8163 6
 0 6 -3 291.184 53.2382 6
 0 6 -3 355.893 77.3672 5
 0 6 3 289.048 52.7877 6
 0 6 4 11.2976 30.55 6
 0 6 -4 -16.5779 53.8856 5
 0 6 -4 15.1146 35.4439 6
 0 6 -4 10.9786 50.8663 4
 0 6 -5 7.47488 44.9252 4
 0 6 -5 28.8636 60.2835 5
 0 6 5 -11.7398 28.6734 6
 0 6 -5 -63.85 40.1331 6
 0 6 -6 859.443 107.992 5
 0 6 -6 793.658 106.855 4
 0 6 6 709.08 73.4123 6
 0 6 -7 1230.2 133.309 4
 0 6 7 1131 89.5882 6
 0 6 -7 1027.7 115.826 5
 0 6 -8 -9.9358 48.3592 4
 0 6 8 40.9158 31.8742 6
 0 6 -8 -4.00458 58.8463 5
 0 6 9 90.6871 35.1866 6
 0 6 -9 107.842 57.9019 4
 0 6 -9 46.8172 55.7954 5
 0 6 -10 56.3514 52.6229 5
 0 6 -10 140.31 60.189 4
 0 6 10 91.7922 32.7743 6
 0 6 11 106.299 32.5005 6
 0 6 12 401.012 47.7428 6
 0 6 13 44.6011 22.5801 6
 0 6 14 37.6277 18.8285 6
 0 6 15 1478.77 59.5477 6
 0 7 0 10.6686 31.2108 6
 0 7 0 16.7526 50.3544 5
 0 7 1 357.304 54.2502 6
 0 7 -1 378.194 72.453 5
 0 7 -1 418.454 58.9508 6
 0 7 -2 4.67875 46.0839 5
 0 7 2 72.805 36.0225 6
 0 7 -2 10.9422 30.1539 6
 0 7 3 731.401 72.2577 6
 0 7 -3 655.712 71.9645 6
 0 7 -3 901.19 102.236 5
 0 7 4 21.0562 31.6473 6
 0 7 -4 19.4982 49.7492 5
 0 7 -5 55.0118 45.7968 5
 0 7 5 91.4076 33.2675 6
 0 7 6 158.327 37.7706 6
 0 7 -6 98.6624 55.6999 5
 0 7 -7 621.841 83.1079 5
 0 7 7 692.418 64.2552 6
 0 7 8 21.4336 26.1689 6
 0 7 9 369.941 43.442 6
 0 7 10 84.158 25.3543 6
 0 7 11 67.0504 21.278 6
 0 7 12 211.314 25.8565 6
 0 8 0 9674.89 195.576 6
 0 8 1 108.486 30.614 6
 0 8 2 131.261 30.5139 6
 0 8 3 71.9603 24.2847 6
 0 8 4 75.7267 24.7849 6
 0 8 5 -2.25996 17.8953 6
 0 8 6 243.683 30.2622 6
 0 8 7 106.709 20.3861 6
 -1 0 21 1254.24 81.5959 8
 -1 0 20 6092.88 199.734 8
 -1 0 19 36.976 35.5542 8
 -1 0 18 2499.22 146.001 8
 -1 0 18 2327.5 135.427 7
 -1 0 17 191.472 51.1157 7
 -1 0 17 278.135 59.8972 8
 -1 0 16 9516.32 279.685 7
 -1 0 15 1147.94 242.12 3
 -1 0 15 1253.74 105.458 7
 -1 0 14 838.542 84.4466 7
 -1 0 13 6287.05 210.372 7
 1 0 -12 16298.8 599.997 1
 -1 0 12 15888.7 315.943 7
 1 0 -11 2358.22 214.461 1
 1 0 -10 332.856 82.1621 1
 1 0 -9 2939.68 208.654 1
 1 0 -8 719.007 98.9466 1
 1 0 -7 3282.4 181.011 1
 1 0 -6 462.317 69.4299 1
 1 0 -5 45394.4 536.195 1
 1 0 -4 4889.36 152.004 1
 1 0 -3 985.485 56.2013 1
 -1 0 2 712.073 70.8898 3
 1 0 -2 719.557 33.7194 1
 -1 0 1 1206.3 95.6097 3
 -1 0 0 9964.2 230.329 3
 -1 0 -1 124458 799.415 3
 -1 0 -2 4180.57 117.058 2
 -1 0 -3 6649.29 186.907 2
 -1 0 -4 94847 826.762 2
 -1 0 -5 36891.6 607.313 2
 -1 0 -6 35211.6 666.296 2
 -1 0 -7 802.86 125.063 2
 -1 0 -8 2214.8 214.304 2
 -1 0 -8 1889.1 175.391 1
 -1 0 -9 145.808 79.2644 2
 -1 0 -9 192.328 71.6775 1
 -1 0 -10 3552.01 270.633 1
 -1 0 -10 3834.42 337.194 2
 -1 0 -11 701.806 160.571 2
 -1 0 -11 750.967 137.356 1
 1 0 12 6879.48 217.592 8
 1 0 12 7516.53 229.426 7
 -1 0 -12 6631.92 418.636 1
 1 0 13 3269.42 160.307 7
 1 0 13 3249.67 157.197 8
 1 0 14 476.674 72.1497 8
 1 0 14 471.095 66.9668 7
 -1 0 -14 449.776 136.11 1
 1 0 15 154.107 55.9965 8
 -1 0 -15 12.0984 46.7613 1
 1 0 16 107.257 50.8067 8
 1 0 17 361.252 69.4013 8
 1 0 18 2554.56 158.563 8
 1 0 19 2443.49 146.646 8
 1 0 20 71.0493 35.6103 8
 1 0 21 52.6906 27.0942 8
 -1 1 21 8.54241 21.6743 8
 -1 -1 20 257.395 46.7603 8
 -1 1 20 298.03 50.9301 8
 -1 1 19 142.963 46.7265 8
 -1 -1 19 206.171 48.1196 8
 -1 -1 18 1220.1 101.201 8
 -1 1 18 1165.65 99.8491 7
 -1 1 18 1233.5 107.774 8
 -1 1 17 1664.4 122.871 7
 -1 -1 17 1874.84 126.341 8
 -1 1 17 1753.23 127.849 8
 -1 1 16 860.813 91.9292 7
 -1 1 15 2573.04 334.845 3
 -1 1 15 3527.5 171.936 7
 -1 -1 15 2632.25 377.504 3
 -1 1 14 62.7093 34.9365 7
 1 -1 -13 5424.38 362.267 1
 -1 1 13 5646.66 204.415 7
 1 -1 -12 18876.9 638.559 1
 -1 1 12 17991.5 348.96 7
 1 -1 -11 1127.96 151.633 1
 1 -1 -10 2495.7 303.008 2
 1 -1 -9 914.626 182.108 2
 1 -1 -8 18937.9 707.788 2
 1 -1 -7 1164.35 172.14 2
 1 -1 -6 25762.1 691.828 2
 1 -1 -5 45.7234 57.9884 2
 1 -1 -4 39661.9 699.801 2
 -1 -1 3 24.1838 41.6499 3
 1 -1 -3 46.1349 48.5156 2
 1 -1 -2 2280.98 128.175 2
 -1 -1 2 2042.06 136.36 3
 -1 1 2 2071.85 106.732 3
 1 -1 -1 990.569 74.704 2
 -1 -1 1 808.76 86.7745 3
 1 -1 0 19376.8 220.632 2
 -1 -1 0 19189 361.33 3
 -1 -1 -1 77939.2 741.012 3
 -1 -1 -1 77614.3 644.795 2
 -1 -1 -2 743.734 73.9723 2
 -1 -1 -3 1153.12 99.5696 2
 -1 -1 -4 24808.7 481.808 2
 -1 1 -4 24389.1 466.386 1
 -1 -1 -5 9995.66 342.589 2
 -1 1 -5 9685.98 323.548 1
 -1 1 -6 1746.19 157.298 1
 -1 -1 -6 1614.55 160.767 2
 -1 1 -7 2578.23 201.338 1
 -1 -1 -7 2779.4 225.254 2
 -1 -1 -8 823.116 145.759 2
 -1 1 -8 772.666 126.766 1
 -1 1 -9 6694.36 364.115 1
 -1 -1 -9 6914.54 423.412 2
 -1 -1 -10 136.022 82.827 2
 -1 1 -10 233.021 80.6686 1
 -1 1 -11 11881.7 546.735 1
 -1 -1 -11 11900.9 651.092 2
 1 1 12 2013.75 123.912 7
 1 1 12 1998.3 123.981 8
 -1 -1 -12 1927.82 239.752 1
 -1 -1 -12 1633.34 278.053 2
 1 -1 12 2054.78 118.047 8
 -1 -1 -13 536.406 187.709 2
 1 -1 13 328.302 56.8198 8
 -1 -1 -13 365.509 115.216 1
 1 1 13 290.387 57.9312 8
 1 1 13 285.456 58.8413 7
 1 1 14 552.131 78.5055 8
 1 1 14 446.345 68.7312 7
 1 -1 14 537.462 75.7341 8
 -1 -1 -14 511.849 133.956 1
 -1 -1 -15 111.525 75.2184 1
 1 1 15 220.804 61.545 8
 1 1 15 273.197 62.3486 7
 1 -1 15 258.353 56.549 8
 1 -1 16 94.005 47.4924 8
 1 1 16 60.9281 47.5478 8
 1 1 17 3645.48 194.319 8
 1 -1 17 3578.43 185.801 8
 1 1 18 2940.7 170.414 8
 1 -1 18 2627.37 152.436 8
 1 -1 19 803.854 84.2469 8
 1 1 19 762.795 86.7905 8
 1 1 20 176.337 43.0071 8
 1 -1 20 211.8 42.0408 8
 1 1 21 210.971 39.2815 8
 -1 2 20 6055.74 188.793 8
 -1 2 19 21.9253 31.955 8
 -1 2 18 3247.52 157.588 7
 -1 2 18 3247.13 165.628 8
 -1 -2 17 77.376 35.7496 8
 -1 2 17 86.0141 41.1998 8
 -1 2 17 44.5343 38.457 7
 -1 2 16 4558.65 204.335 8
 -1 -2 16 4185.09 177.134 8
 -1 2 16 4672.74 200.124 7
 -1 2 15 705.025 85.9891 8
 -1 2 15 584.639 75.2055 7
 -1 2 14 44.4363 34.8269 7
 -1 -2 14 112.026 97.9077 3
 -1 2 13 6294.87 222.858 7
 1 2 -13 6159.87 230.722 4
 -1 -2 13 6268.56 546.856 3
 1 2 -12 6370.62 230.888 4
 -1 -2 12 6956.19 545.858 3
 -1 2 12 6210.11 211.223 7
 1 -2 -11 3002.06 366.058 2
 -1 2 11 3430.03 151.46 7
 1 -2 -10 211.77 113.398 2
 1 -2 -9 5720.97 431.3 2
 1 -2 -8 78.9255 79.6649 2
 1 -2 -7 33.0117 71.7601 2
 -1 -2 6 1515.91 173.434 3
 1 -2 -6 1541.85 185.28 2
 1 -2 -5 6168.14 324.041 2
 -1 -2 5 6399.19 324.22 3
 1 -2 -4 1439.26 149.081 2
 -1 -2 4 1373.06 148.679 3
 -1 2 3 7758.85 193.841 3
 -1 -2 3 7553.8 312.941 3
 1 -2 -3 8300.2 305.944 2
 1 -2 -2 1058.31 99.2742 2
 -1 -2 2 1072.17 111.979 3
 -1 -2 1 20082 424.817 3
 1 -2 -1 20205.4 377.871 2
 1 -2 0 1427.26 87.2782 2
 -1 -2 0 1285.94 106.419 3
 -1 -2 -1 149015 1077.01 3
 1 -2 1 148948 712.333 2
 -1 -2 -1 149610 1103.49 2
 1 -2 2 35.8734 12.2353 2
 -1 -2 -2 97.9957 45.6858 2
 -1 -2 -3 1103.63 113.782 2
 -1 -2 -4 30377.5 619.151 2
 -1 -2 -5 5082.14 278.616 2
 -1 -2 -6 8086.74 381.547 2
 -1 -2 -7 179.107 84.1246 2
 -1 -2 -8 7176.7 421.471 2
 -1 -2 -9 504.351 142.491 2
 -1 -2 -10 51.9168 69.0191 2
 -1 -2 -11 997.396 204.796 2
 1 2 11 884.508 82.569 7
 1 2 11 975.555 91.0892 8
 1 2 12 10441.2 295.97 8
 -1 -2 -12 10224.8 682.717 2
 1 2 12 10391.1 281.774 7
 -1 -2 -13 2452.8 355.24 2
 1 2 13 2304.71 148.307 8
 1 2 13 2384.17 143.874 7
 1 2 14 40.7977 42.2274 8
 -1 -2 -14 -90.6612 114.315 2
 1 2 14 67.475 38.4694 7
 -1 -2 -14 113.135 82.2279 1
 1 2 15 145.159 53.4985 8
 1 2 15 165.146 46.0797 7
 1 2 16 79.2328 52.3745 8
 1 2 17 372.405 73.2062 8
 1 2 18 785.04 92.7988 8
 1 2 19 2524.63 145.298 8
 1 2 20 99.8723 36.1724 8
 -1 3 19 194.692 41.1766 8
 -1 3 18 939.143 86.7101 8
 -1 3 17 1790.56 121.205 7
 -1 3 17 2064.77 131.99 8
 -1 3 16 844.156 91.2701 8
 -1 3 16 674.085 82.2816 7
 -1 3 15 1289.32 112.175 8
 1 3 -15 1235.8 109.658 4
 -1 3 15 1257.5 107.261 7
 -1 3 14 103.415 43.7076 7
 1 3 -14 140.006 52.462 4
 -1 3 14 149.912 51.5706 8
 -1 -3 13 2113.41 330.626 3
 -1 3 13 1997.34 129.844 7
 -1 3 13 2057.59 134.236 8
 -1 3 12 10010.2 278.634 8
 1 -3 -12 9461.52 714.407 2
 1 3 -12 10280.8 320.337 4
 -1 3 12 9984.7 275.205 7
 -1 -3 12 10198.8 694.246 3
 1 3 -11 92.1157 55.1763 4
 -1 -3 11 160.289 90.2119 3
 1 3 -10 3276.54 174.172 4
 -1 3 10 2922.78 141.894 7
 1 -3 -10 2900.73 346.032 2
 1 3 -9 24.1321 38.2978 4
 -1 3 9 -5.45431 27.4454 7
 -1 -3 9 -47.3872 70.5854 3
 -1 -3 8 10787 568.869 3
 1 -3 -8 9634.44 557.373 2
 -1 -3 7 1310.92 192.02 3
 1 -3 -7 1315.89 199.283 2
 -1 -3 6 5909.31 371.297 3
 1 -3 -6 5474.45 369.543 2
 -1 -3 5 206.045 79.3499 3
 1 -3 -5 211.319 72.5768 2
 -1 -3 4 5078.85 300.638 3
 1 -3 -4 4787.01 293.477 2
 1 -3 -3 70.063 55.2504 2
 -1 -3 3 62.6055 46.3239 3
 -1 -3 2 369.589 81.0945 3
 1 -3 -2 323.735 77.5045 2
 1 -3 -1 299.476 69.6015 2
 -1 -3 1 124.642 50.4468 3
 -1 -3 1 277.496 71.6656 2
 1 -3 0 19960.4 420.983 2
 -1 -3 0 19658.1 481.024 2
 -1 -3 0 19695.5 403.986 3
 -1 -3 -1 19436.7 488.093 2
 1 -3 1 19271.9 368.333 2
 -1 -3 -2 6680.92 298.902 2
 -1 -3 -3 1.72606 46.9072 2
 -1 -3 -4 17147.1 545.273 2
 -1 -3 -5 4057.5 283.08 2
 -1 -3 -6 2176.72 229.427 2
 -1 -3 -7 34.3087 60.7782 2
 -1 -3 -8 200.01 92.6926 2
 1 3 9 1364.91 97.2875 7
 -1 3 -9 1523.97 114.274 5
 -1 3 -9 1364.77 112.171 4
 -1 -3 -9 1079.23 197.43 2
 -1 -3 -10 222.14 110.025 2
 -1 3 -10 228.589 53.2116 4
 1 3 10 319.8 56.0401 7
 1 3 10 213.75 48.5386 8
 -1 3 -10 200.385 62.7595 5
 -1 3 -11 8842.36 286.161 4
 1 3 11 8693.5 258.616 7
 1 3 11 8848.61 280.334 8
 -1 -3 -11 9683.56 656.912 2
 1 3 12 1229.72 105.841 7
 1 3 12 1315.77 118.856 8
 -1 -3 -12 924.191 187.73 2
 -1 3 -12 1203.08 110.683 4
 1 3 13 85.2298 51.4303 8
 -1 -3 -13 54.0819 94.6654 2
 1 3 13 49.7643 40.1906 7
 -1 3 -13 100.649 52.0487 4
 1 3 14 149.86 55.7519 8
 1 3 14 92.2136 46.209 7
 1 3 15 -22.8416 45.2923 8
 1 3 16 90.2271 53.454 8
 1 3 17 1355.47 118.478 8
 1 3 18 2062.33 134.064 8
 1 3 19 220.973 45.9668 8
 -1 4 18 1177.75 53.6037 6
 -1 4 17 177.748 28.681 6
 -1 4 16 2487.28 133.995 7
 1 4 -16 2377.68 136.31 4
 -1 4 15 481.799 67.9023 7
 1 4 -15 367.267 67.971 4
 -1 4 14 211.995 52.9671 7
 1 4 -14 246.387 60.4389 4
 -1 4 13 2244.49 138.002 7
 1 4 -13 2270.19 158.545 4
 1 4 -12 2535.47 156.322 5
 -1 4 12 2666.91 148.497 7
 1 4 -12 2986.55 184.537 4
 -1 4 11 1022.68 94.0825 7
 1 4 -11 1018.22 115.56 4
 1 -4 -11 871.535 216.811 2
 1 4 -11 899.609 99.8716 5
 1 4 -10 -2.98193 52.6724 5
 1 4 -10 -9.87231 51.0909 4
 -1 4 10 12.991 27.7482 7
 1 -4 -9 1774.74 281.652 2
 -1 4 9 1809.05 115.796 7
 1 4 -9 1945.31 146.067 4
 1 4 -9 1895.15 132.597 5
 1 4 -8 40.7437 50.258 4
 1 4 -8 -4.04244 46.1199 5
 1 4 -7 347.268 68.3845 5
 1 -4 -7 382.979 120.228 2
 1 4 -7 278.811 64.2749 4
 1 4 -6 811.718 69.3237 6
 1 4 -6 651.527 82.582 4
 1 -4 -6 689.056 147.764 2
 1 4 -6 787.591 84.1819 5
 1 -4 -5 3193.68 296.036 2
 1 -4 -4 317.646 97.1339 2
 -1 -4 4 318.575 77.9343 2
 -1 -4 3 228.23 66.0806 2
 1 -4 -3 445.642 102.477 2
 -1 -4 2 520.173 96.6917 2
 1 -4 -2 507.409 102.694 2
 -1 -4 1 2461.53 199.328 2
 -1 -4 0 972.795 128.847 2
 -1 -4 -1 37942.9 809.349 2
 -1 -4 -2 -82.7705 55.5336 2
 -1 -4 -3 203.981 77.0377 2
 -1 -4 -4 11483.2 528.537 2
 -1 -4 -5 1989.58 232.214 2
 -1 4 -6 3772.8 148.399 6
 -1 4 -6 3688.94 189.434 4
 -1 -4 -6 3839.37 346.309 2
 -1 4 -6 3879.3 178.813 5
 -1 -4 -7 -12.878 54.1538 2
 -1 4 -7 -12.2687 45.6766 4
 -1 4 -7 -21.5789 54.8449 5
 -1 4 -8 2238.2 156.898 4
 -1 4 -8 2044.93 143.929 5
 -1 -4 -8 2410.18 303.043 2
 -1 4 -9 25.8783 57.9806 5
 -1 -4 -9 -64.5804 74.1192 2
 1 4 9 31.0451 33.3566 7
 -1 4 -9 39.0079 52.1278 4
 -1 4 -10 378.523 76.8567 4
 1 4 10 308.806 56.7125 7
 -1 -4 -10 300.404 128.032 2
 -1 4 -10 299.019 73.8583 5
 -1 -4 -11 170.037 107.357 2
 -1 4 -11 379.285 76.3525 4
 1 4 12 4254.29 211.684 8
 -1 4 -12 4332.67 218.186 4
 1 4 13 761.647 96.315 8
 -1 4 -13 761.771 97.7995 4
 1 4 14 70.3102 46.3739 8
 1 4 15 130.817 43.4847 8
 1 4 16 -17.4454 31.4472 8
 1 4 17 241.892 46.9643 8
 1 4 18 271.454 40.2945 8
 -1 5 16 394.613 36.3119 6
 1 5 -15 1109.63 93.7136 4
 -1 5 15 1456.64 73.6156 6
 -1 5 14 54.3864 25.6665 6
 1 5 -14 1.00278 42.8481 4
 -1 5 13 1577.94 90.3112 6
 1 5 -13 1560.8 130.263 4
 1 5 -12 2081.26 154.701 4
 1 5 -12 1933.3 138.48 5
 -1 5 12 2059.37 108.156 6
 1 5 -11 146.867 65.343 5
 1 5 -11 208.387 69.6961 4
 -1 5 11 191.802 40.9023 6
 1 5 -10 1034.65 114.964 5
 1 5 -10 881.018 107.896 4
 -1 5 10 890.001 76.9905 6
 1 5 -9 39.4523 56.6909 4
 -1 5 9 65.7933 32.7424 6
 1 5 -9 3.77215 54.6994 5
 1 5 -8 1528.47 138.023 4
 1 5 -8 1403.05 126.992 5
 -1 5 8 1509.54 98.7435 6
 1 5 -7 262.691 71.0154 4
 -1 5 7 146.894 39.5576 6
 1 5 -7 135.532 59.5063 5
 -1 5 6 3519.21 145.856 6
 1 5 -6 3851.13 163.554 6
 1 5 -6 3708.33 183.753 5
 1 5 -6 3513.56 197.894 4
 1 5 -5 106.397 40.0781 6
 -1 5 5 65.8104 32.6084 6
 1 5 -5 80.8017 58.1661 5
 1 5 -5 54.0906 51.215 4
 1 5 -4 2794.9 167.804 4
 -1 5 4 2837.24 131.706 6
 1 5 -4 2713.78 139.803 6
 1 5 -4 2725.29 152.093 5
 1 5 -3 78.5494 37.2492 6
 1 5 -3 104.297 53.6497 4
 1 5 -3 82.309 43.5151 5
 -1 5 3 114.366 35.3735 6
 1 5 -2 438.602 68.4312 5
 1 5 -2 455.14 59.8968 6
 1 5 -2 587.171 79.836 4
 1 5 -2 466.825 59.9775 9
 -1 5 2 436.845 58.2237 6
 1 5 -1 151.209 50.1858 4
 -1 5 1 39.6456 48.144 5
 1 5 -1 104.707 39.2105 6
 -1 5 1 164.788 43.917 6
 1 5 -1 118.499 50.7174 5
 1 5 -1 72.3853 33.4518 9
 1 5 0 1991.96 111.743 6
 -1 5 0 1826.23 109.114 6
 1 5 0 1760.13 116.607 5
 -1 5 0 1701.07 123.173 5
 1 5 0 1897.94 108.078 9
 1 5 1 4536.93 162.243 9
 1 5 1 4439.86 162.94 6
 -1 5 -1 4320.16 192.013 5
 -1 5 -1 4709.08 175.609 6
 -1 -5 -1 4563.7 342.201 2
 1 5 1 4539.95 174.635 5
 1 5 2 268.577 46.7888 6
 -1 5 -2 395.54 76.3358 5
 1 5 2 388.141 51.9799 9
 1 5 2 307.391 57.1185 5
 -1 5 -2 292.475 55.0531 6
 -1 -5 -2 265.705 92.095 2
 -1 -5 -3 28.8381 59.3721 2
 1 5 3 31.3869 24.8207 9
 -1 5 -3 -4.51837 47.3497 4
 1 5 3 51.2104 31.7362 6
 -1 5 -3 16.6601 51.4389 5
 -1 5 -3 32.6155 33.929 6
 -1 5 -4 1659.09 140.739 4
 1 5 4 1471.43 91.7359 9
 -1 5 -4 1600.12 109.01 6
 1 5 4 1475.52 95.1689 6
 -1 -5 -4 1479.56 214.932 2
 -1 5 -4 1698.67 137.386 5
 1 5 5 138.546 35.1343 9
 -1 5 -5 142.513 62.9722 4
 -1 5 -5 76.8918 63.537 5
 1 5 5 84.0491 31.2579 6
 -1 -5 -5 -23.4425 54.7139 2
 -1 5 -5 138.235 47.588 6
 1 5 6 91.5742 33.5784 6
 -1 5 -6 41.955 36.4921 6
 -1 -5 -6 112.485 89.4912 2
 -1 5 -6 13.6606 50.2252 4
 -1 5 -6 -54.474 61.3001 5
 -1 5 -7 224.656 74.1355 5
 1 5 7 188.27 42.8273 6
 -1 5 -7 239.208 71.8002 4
 -1 5 -8 603.63 96.434 4
 -1 5 -8 612.29 97.2781 5
 -1 -5 -8 437.642 135.786 2
 1 5 8 562.446 65.6607 6
 -1 5 -9 1316.91 130.981 5
 -1 5 -9 1486.05 141.161 4
 1 5 9 1436.27 99.3881 6
 -1 5 -10 7.96191 56.8279 4
 -1 5 -10 30.0094 61.9471 5
 1 5 10 39.9932 34.1432 6
 1 5 11 1600.77 103.091 6
 -1 5 -11 1487.21 139.722 4
 1 5 12 456.597 58.046 6
 1 5 13 -2.38515 23.8187 6
 1 5 14 20.8295 25.5661 6
 1 5 15 185.163 32.4801 6
 1 5 16 29.7141 18.6329 6
 1 5 17 891.005 47.8171 6
 -1 6 14 252.945 29.948 6
 -1 6 13 850.118 56.8148 6
 1 6 -12 1221.08 106.314 4
 -1 6 12 1070.71 70.0836 6
 1 6 -11 206.96 59.6878 5
 1 6 -11 402.717 74.7161 4
 -1 6 11 368.157 48.0261 6
 1 6 -10 66.5063 58.6348 4
 -1 6 10 14.8265 24.2418 6
 1 6 -10 99.1143 55.0696 5
 1 6 -9 641.028 91.9317 5
 1 6 -9 730.242 101.144 4
 -1 6 9 628.398 64.9896 6
 1 6 -8 33.3214 46.2105 4
 1 6 -8 85.9438 54.6305 5
 -1 6 8 26.1748 31.5566 6
 -1 6 7 283.067 49.1822 6
 1 6 -7 171.353 60.3647 5
 1 6 -7 319.956 73.4547 4
 -1 6 6 113.302 35.6942 6
 1 6 -6 142.371 61.4846 5
 1 6 -6 117.801 59.227 4
 -1 6 5 1069.86 87.7281 6
 1 6 -5 1110.42 114.108 5
 1 6 -5 1160.57 122.16 4
 1 6 -5 1005.98 90.7752 6
 1 6 -4 16.3975 50.3368 5
 1 6 -4 128.845 44.5382 6
 1 6 -4 76.8822 53.8008 4
 -1 6 4 100.808 39.3136 6
 1 6 -3 37.4926 34.0504 6
 1 6 -3 61.0166 51.7308 5
 1 6 -3 6.67176 49.0516 4
 -1 6 3 33.8399 33.7578 6
 1 6 -2 178.598 52.6452 4
 -1 6 2 234.316 45.8106 6
 1 6 -2 186.788 65.9304 5
 1 6 -2 147.699 41.9306 6
 -1 6 1 272.5 63.7765 5
 1 6 -1 267.046 70.9166 5
 -1 6 1 249.722 53.307 6
 1 6 -1 295.671 58.363 6
 -1 6 0 461.016 67.5762 6
 1 6 0 380.515 71.6784 5
 1 6 0 313.807 49.992 9
 1 6 0 424.061 65.9812 6
 -1 6 0 293.68 64.1964 5
 1 6 1 8449.65 260.121 5
 1 6 1 8158.14 230.037 9
 1 6 1 8878.57 243.525 6
 -1 6 -1 8796.47 253.667 6
 -1 6 -1 8951.05 290.968 5
 1 6 2 16.4864 46.2175 5
 1 6 2 4.95233 33.6441 6
 -1 6 -2 20.8658 52.935 5
 1 6 2 43.829 31.158 9
 -1 6 -2 16.8973 39.2895 6
 -1 6 -3 317.694 75.2192 5
 1 6 3 397.358 54.0678 9
 -1 6 -3 404.113 64.8603 6
 1 6 3 358.482 56.723 6
 -1 6 -4 3127.6 187.41 5
 -1 6 -4 3138.84 159.418 6
 1 6 4 3342.83 149.991 6
 1 6 5 709.829 74.4483 6
 -1 6 -5 658.092 81.689 6
 -1 6 -5 653.745 93.4334 5
 1 6 6 1457.13 102.26 6
 -1 6 -6 1343.39 131.1 5
 -1 6 -7 66.6409 58.8915 5
 1 6 7 13.6802 28.9036 6
 -1 6 -8 591.157 96.5249 5
 1 6 8 514.813 62.4543 6
 1 6 9 30.3786 29.421 6
 1 6 10 354.308 52.6494 6
 1 6 11 299.352 45.6971 6
 1 6 12 1076.97 72.8094 6
 1 6 13 302.737 39.7991 6
 1 6 14 68.1988 22.3318 6
 1 6 15 28.1627 14.5997 6
 -1 7 11 70.7564 19.2898 6
 -1 7 10 542.168 46.6558 6
 1 7 -9 -32.1578 44.6034 5
 -1 7 9 27.0901 20.8161 6
 1 7 -8 585.626 78.3842 5
 -1 7 8 652.738 58.3025 6
 1 7 -7 -95.5442 48.8929 5
 -1 7 7 24.2861 24.351 6
 1 7 -6 515.985 78.9117 5
 -1 7 6 491.762 55.3514 6
 1 7 -5 81.9743 47.9333 5
 -1 7 5 43.0116 30.7959 6
 1 7 -4 212.69 64.16 5
 -1 7 4 280.493 46.4699 6
 1 7 -3 143.176 58.8679 5
 1 7 -3 76.8441 35.2992 6
 -1 7 3 75.1866 36.8092 6
 1 7 -2 -6.01837 29.6615 6
 1 7 -2 -6.21446 44.2425 5
 -1 7 2 28.4463 34.9983 6
 1 7 -1 45.2958 31.2878 6
 1 7 -1 -18.0729 44.3935 5
 -1 7 1 10.7593 29.1554 6
 -1 7 0 795.891 75.3908 6
 1 7 0 774.488 93.5003 5
 1 7 0 703.272 71.9264 6
 1 7 1 746.524 84.1956 5
 -1 7 -1 740.906 91.1143 5
 -1 7 -1 709.258 74.9416 6
 1 7 1 741.113 74.5181 6
 -1 7 -2 238.258 50.0531 6
 1 7 2 329.201 52.7613 6
 -1 7 -2 341.771 72.1318 5
 1 7 3 -23.2723 28.4989 6
 -1 7 -3 -38.168 55.6605 5
 -1 7 -3 -32.3245 32.6664 6
 -1 7 -4 439.669 78.618 5
 1 7 4 594.199 64.2684 6
 1 7 5 18.7771 28.3169 6
 1 7 6 18.0786 25.4735 6
 1 7 7 46.2304 27.7761 6
 1 7 8 113.666 31.2544 6
 1 7 9 304.789 40.1223 6
 1 7 10 73.2839 25.6891 6
 1 7 11 454.367 40.4965 6
 1 7 12 185.96 24.8891 6
 -1 8 6 30.9055 16.4308 6
 -1 8 5 52.1059 20.4492 6
 -1 8 4 13.3906 17.9436 6
 -1 8 3 -17.8985 21.1323 6
 -1 8 2 37.7312 21.6239 6
 -1 8 1 209.566 34.4604 6
 1 8 0 120.147 30.5707 6
 1 8 1 3041.31 107.943 6
 1 8 2 38.0576 23.8269 6
 1 8 3 29.5621 20.6527 6
 1 8 4 517.438 45.8082 6
 1 8 5 22.8005 17.7434 6
 1 8 6 171.313 27.1394 6
 -2 0 21 101.653 28.5389 8
 -2 0 20 2524.01 122.021 8
 -2 0 19 1147.23 92.5244 8
 -2 0 19 1178.79 84.6739 7
 -2 0 18 533.614 65.7737 7
 -2 0 18 695.023 77.6775 8
 -2 0 17 5156.5 198.56 7
 -2 0 16 2933.36 153 7
 -2 0 15 1677.91 117.896 7
 -2 0 15 1212.11 256.526 3
 -2 0 14 2569.15 374.664 3
 -2 0 14 2807.05 149.488 7
 -2 0 13 35.9758 39.1112 7
 -2 0 13 220.089 117.123 3
 -2 0 12 13411.9 742.004 3
 -2 0 12 13994.6 307.442 7
 -2 0 11 699.781 177.442 3
 -2 0 10 1700.9 239.518 3
 2 0 -9 611.528 87.127 1
 -2 0 9 485.494 131.387 3
 2 0 -8 20652.8 451.225 1
 -2 0 8 20056.6 700.863 3
 -2 0 7 696.039 137.313 3
 2 0 -7 894.727 87.2501 1
 -2 0 6 11137.6 452.507 3
 2 0 -6 11562.6 263.996 1
 -2 0 5 431.183 98.1749 3
 -2 0 4 21207.4 546.266 3
 -2 0 3 566.071 94.0773 3
 -2 0 2 2980.26 188.603 3
 -2 0 1 42768.4 685.592 3
 -2 0 0 44315.5 693.838 3
 -2 0 -1 9212.88 327.965 3
 -2 0 -2 2624.6 114.898 2
 -2 0 -3 4615.59 164.654 2
 -2 0 -4 1863.28 123.451 2
 -2 0 -5 13922 370.588 2
 -2 0 -6 77.239 54.987 2
 -2 0 -7 10050.3 391.864 2
 -2 0 -8 131.531 74.2963 1
 -2 0 -8 106.215 78.9787 2
 -2 0 -9 7791.31 422.615 2
 -2 0 -9 7868.99 393.483 1
 -2 0 -10 8139.72 470.499 2
 -2 0 -10 8149.98 428.115 1
 -2 0 -11 -75.0839 56.1125 1
 -2 0 -11 -201.992 93.4133 2
 -2 0 -12 4502.95 362.262 1
 -2 0 -12 3803.06 381.244 2
 2 0 12 4636.3 197 8
 2 0 13 22575.6 451.693 8
 -2 0 -13 24314.4 884.266 1
 2 0 14 2973.2 172.502 8
 -2 0 -14 2640.55 303.505 1
 2 0 15 373.545 72.0265 8
 -2 0 -15 266.655 108.513 1
 2 0 16 952.491 106.208 8
 2 0 17 364.918 71.4659 8
 2 0 18 1288.16 114.195 8
 2 0 19 46.4146 32.0333 8
 2 0 20 1089.6 86.2208 8
 -2 1 21 54.8012 23.3239 8
 -2 -1 20 25.413 25.2268 8
 -2 1 20 63.8781 32.3386 8
 -2 1 19 153.134 42.2826 8
 -2 -1 19 196.266 44.7994 8
 -2 1 19 156.146 41.4654 7
 -2 1 18 469.518 69.3614 8
 -2 1 18 404.698 60.0621 7
 -2 -1 18 426.303 63.7113 8
 -2 1 17 4479.53 189.34 7
 -2 1 16 423.657 66.599 7
 -2 1 15 28823.8 482.291 7
 -2 1 14 20.1002 34.6344 7
 -2 -1 14 12.3816 75.6782 3
 -2 -1 13 4996.88 504.265 3
 -2 1 13 4134.33 423.234 3
 -2 1 13 4859.2 192.596 7
 -2 1 12 1795.09 117.809 7
 -2 1 12 1753.45 271.501 3
 -2 -1 12 1530.18 280.789 3
 -2 -1 11 903.275 198.083 3
 -2 1 11 664.262 163.318 3
 -2 1 11 650.369 69.0806 7
 -2 1 10 181.42 103.675 3
 -2 -1 10 168.162 107.538 3
 -2 -1 9 27165.1 904.097 3
 2 -1 -9 26423.6 567.712 1
 -2 1 9 25540.2 830.048 3
 -2 -1 8 1274.09 189.765 3
 -2 1 8 1086.2 169.328 3
 -2 -1 7 493.196 118.425 3
 -2 1 7 567.155 120.13 3
 -2 1 6 6168.4 326.186 3
 -2 -1 6 6241.57 358.168 3
 -2 1 5 2851.31 209.334 3
 -2 -1 5 2907.55 227.732 3
 -2 1 4 26414.7 583.417 3
 -2 -1 4 25981.8 641.505 3
 -2 -1 3 91.0898 61.5131 3
 -2 1 3 97.8404 51.2628 3
 -2 -1 2 25733.5 579.558 3
 -2 1 2 27244.9 514.643 3
 -2 1 1 1721.48 130.477 3
 -2 -1 1 1489.73 144.577 3
 -2 -1 0 14307.5 418.618 3
 -2 1 0 14457.3 365.635 3
 -2 -1 -1 20506.1 497.236 3
 -2 -1 -2 41091.5 567.834 2
 -2 -1 -2 42436.4 696.043 3
 -2 1 -3 5913.27 126.864 2
 -2 1 -3 6204.99 232.235 1
 -2 -1 -3 5963.54 229.024 2
 -2 1 -4 23461.3 349.522 2
 -2 -1 -4 23884.4 499.359 2
 -2 1 -4 23809.9 503.383 1
 -2 -1 -5 2796.21 192.513 2
 -2 1 -5 2470.86 178.95 1
 -2 1 -5 2517.69 143.505 2
 -2 1 -6 24517.4 597.885 1
 -2 -1 -6 24792.3 613.648 2
 -2 1 -6 24546.8 518.307 2
 -2 1 -7 1411.07 162.494 1
 -2 1 -7 1559.16 153.922 2
 -2 -1 -7 1448 168.41 2
 -2 -1 -8 4065.65 305.187 2
 -2 1 -8 4431.55 295.201 1
 -2 -1 -9 417.412 127.754 2
 -2 1 -9 229.386 87.1263 1
 -2 1 -10 12407.2 549.525 1
 -2 -1 -10 13113 629.453 2
 -2 1 -11 1875.45 227.175 1
 2 1 11 2024.13 125.735 7
 2 1 11 2010.98 129.607 8
 -2 -1 -11 2237.39 283.966 2
 -2 -1 -12 8272.59 497.76 1
 2 1 12 8176.94 259.554 7
 -2 -1 -12 8027.29 579.225 2
 2 -1 12 8381.9 259.581 8
 2 1 12 8028.65 264.407 8
 -2 -1 -13 12485.1 768.651 2
 -2 -1 -13 13235 657.258 1
 2 1 13 13318.6 354.213 8
 2 -1 13 13459.4 345.693 8
 -2 -1 -14 3682 364.687 1
 2 -1 14 3425.97 182.52 8
 2 1 14 3424.77 190.494 8
 -2 -1 -14 2819.69 389.971 2
 2 -1 15 690.562 90.6442 8
 2 1 15 743.263 97.2661 8
 2 1 16 -36.7337 49.449 8
 2 -1 16 2.3253 42.509 8
 2 1 17 4224.43 213.737 8
 2 -1 17 4294.35 203.365 8
 2 1 18 136.521 51.693 8
 2 -1 18 265.835 57.7215 8
 2 1 19 2108.36 136.954 8
 2 -1 19 2017.56 121.53 8
 2 1 20 133.239 41.0898 8
 2 1 21 1410.76 82.7934 8
 -2 2 20 1524.24 88.741 8
 -2 2 19 482.383 61.2003 8
 -2 2 19 427.028 54.6122 7
 -2 2 18 199.35 46.0622 8
 -2 -2 18 171.841 39.0401 8
 -2 2 18 251.914 50.0581 7
 -2 2 17 2620.61 146.191 8
 -2 2 17 2512.7 142.104 7
 -2 2 16 2911.72 154.414 7
 -2 2 15 2456.62 145.588 7
 -2 2 14 3567.24 174.435 7
 2 2 -14 3447.41 181.561 4
 -2 -2 14 3433.89 431.467 3
 -2 -2 13 224.515 118.604 3
 -2 2 13 256.544 56.9156 7
 -2 2 12 7819.1 243.268 7
 -2 -2 12 7242.95 589.334 3
 -2 -2 11 1947.93 290.233 3
 -2 2 11 1870.85 117.041 7
 -2 2 11 1428.55 221.079 3
 -2 -2 10 37.1949 75.9864 3
 -2 2 10 171.16 80.458 3
 -2 2 10 192.967 46.009 7
 -2 2 9 -72.1576 64.9911 3
 -2 -2 9 55.7979 61.8576 3
 -2 2 8 6127.11 368.788 3
 -2 -2 8 6334.49 435.626 3
 2 -2 -8 6538.43 464.349 2
 -2 2 7 494.113 104.227 3
 -2 -2 7 500.262 125.649 3
 2 -2 -7 511.428 143.825 2
 -2 2 6 1087.52 135.579 3
 -2 -2 6 912.551 153.697 3
 2 -2 -6 1010.69 167.843 2
 -2 2 5 436.612 86.3369 3
 2 -2 -5 399.227 106.518 2
 -2 -2 5 346.287 106.051 3
 2 -2 -4 475.838 101.171 2
 -2 -2 4 705.992 128.404 3
 -2 2 4 703.32 90.5371 3
 2 -2 -3 1767.91 160.302 2
 -2 -2 3 1473.88 163.381 3
 -2 2 3 1851.52 124.696 3
 -2 -2 2 15547.3 487.294 3
 -2 2 2 15887.7 317.254 3
 2 -2 -2 15907.7 424.854 2
 -2 -2 1 11904 414.139 3
 -2 -2 0 1971.88 168.075 3
 -2 -2 -1 14858 413.548 2
 -2 -2 -1 16142.2 472.169 3
 -2 -2 -2 1805.16 143.599 2
 -2 -2 -3 71.7928 47.9598 2
 -2 -2 -4 506.56 91.349 2
 -2 -2 -5 21725.2 597.068 2
 -2 -2 -6 976.578 146.972 2
 -2 -2 -7 16766.2 611.278 2
 -2 -2 -8 369.325 114.632 2
 -2 -2 -9 938.508 172.927 2
 2 2 10 5725.29 216.855 8
 -2 -2 -10 6285.1 468.793 2
 2 2 10 5624.48 203.099 7
 2 2 11 1064.9 102.769 8
 2 2 11 1038.09 93.497 7
 -2 -2 -11 1128.84 215.899 2
 -2 -2 -12 3080.62 379.791 2
 2 2 12 3696.82 191.189 8
 2 2 13 11249.1 340.617 8
 -2 -2 -13 12153.3 792.211 2
 2 2 14 2950.42 182.857 8
 -2 -2 -14 2867.38 409.586 2
 -2 -2 -14 3012.89 335.319 1
 2 2 15 1178.32 121.078 8
 2 2 16 1259.86 125.171 8
 2 2 17 69.9073 50.9739 8
 2 2 18 702.031 87.0819 8
 2 2 19 356.405 62.7848 8
 2 2 20 606.731 62.6343 8
 -2 3 19 35.5976 22.9513 8
 -2 3 18 80.7737 33.1254 8
 -2 3 18 84.131 34.565 7
 -2 3 17 2696.27 140.408 8
 -2 3 17 2831.82 143.217 7
 -2 3 16 101.108 40.4671 8
 -2 3 16 165.22 47.0057 7
 2 3 -16 153.335 46.0457 4
 -2 3 15 16579.8 362.295 8
 -2 3 15 16480.9 364.173 7
 2 3 -15 17204 397.504 4
 -2 3 14 317.206 62.2646 8
 2 3 -14 351.12 72.5467 4
 -2 3 14 312.41 59.3733 7
 -2 -3 13 3060.16 405.58 3
 2 3 -13 3463.67 195.047 4
 -2 3 13 3487.86 170.848 7
 -2 -3 12 1641.93 288.133 3
 -2 3 12 1906.46 126.949 7
 2 3 -12 1825.89 141.393 4
 -2 -3 11 4.60166 82.7846 3
 -2 3 11 79.9465 38.6155 7
 -2 -3 10 422.585 145.707 3
 -2 3 10 549.203 70.5595 7
 2 -3 -9 9258.93 620.499 2
 -2 -3 9 10239.1 626.71 3
 -2 3 9 9554.55 250.356 7
 -2 -3 8 44.8537 65.5966 3
 2 -3 -8 199.051 109.674 2
 -2 -3 7 -111.087 73.7192 3
 2 -3 -7 26.7902 65.7512 2
 2 -3 -6 2337.24 259.967 2
 -2 -3 6 2452.98 269.186 3
 2 -3 -5 4469.56 336.827 2
 -2 -3 5 4655.12 340.584 3
 -2 -3 4 8657.04 434.061 3
 2 -3 -4 9105.91 432.745 2
 2 -3 -3 1854.56 180.088 2
 -2 -3 3 1569.84 182.781 3
 2 -3 -2 6241.69 289.807 2
 -2 -3 2 5629.97 324.331 3
 -2 -3 1 5424.14 301.792 3
 -2 -3 0 4662.02 266.254 3
 -2 -3 0 4273.52 253.394 2
 -2 -3 -1 855.522 118.729 2
 -2 -3 -2 7022.1 335.646 2
 -2 -3 -3 92.8394 57.9865 2
 -2 -3 -4 4676.28 303.852 2
 -2 -3 -5 56.9857 72.7143 2
 -2 -3 -6 14608.5 592.899 2
 -2 -3 -7 2057.43 240.753 2
 -2 -3 -8 5673.62 426.222 2
 2 3 9 546.232 77.897 8
 -2 3 -9 499.084 76.4188 4
 -2 -3 -10 8863.25 591.517 2
 -2 3 -10 8743.48 282.873 4
 2 3 10 8388.28 290.493 8
 2 3 11 908.658 105.364 8
 -2 -3 -11 992.353 238.901 2
 -2 3 -11 870.449 98.9455 4
 -2 -3 -12 2285.14 337.913 2
 2 3 12 2680.64 175.703 8
 2 3 13 8440.78 309.589 8
 2 3 14 988.718 114.264 8
 2 3 15 221.193 64.8988 8
 2 3 16 170.067 60.8406 8
 2 3 17 2990.94 168.687 8
 2 3 18 379.135 61.1965 8
 2 3 19 798.139 72.7329 8
 -2 4 17 1296.92 86.1708 7
 2 4 -17 1105.12 80.8244 4
 -2 4 16 743.479 75.13 7
 2 4 -16 709.337 76.6172 4
 2 4 -15 1363.81 114.295 4
 -2 4 15 1394.97 104.014 7
 -2 4 15 1506.61 79.0874 6
 -2 4 14 1098.31 96.2814 7
 2 4 -14 1157.11 114.132 4
 -2 4 14 1296.99 80.5301 6
 -2 4 13 114.235 41.4861 7
 2 4 -13 106.615 59.5503 4
 -2 4 12 5111.69 199.765 7
 2 4 -12 5326.89 244.948 4
 -2 4 11 1001.45 90.5367 7
 2 4 -11 884.857 92.6758 5
 2 4 -11 1042.57 115.97 4
 2 4 -10 386.039 71.5431 5
 -2 4 10 298.582 54.4336 7
 2 4 -10 236.849 66.4015 4
 2 4 -9 -21.4121 53.9292 5
 -2 4 9 21.0037 25.2889 7
 2 4 -9 48.5012 44.7672 4
 2 -4 -8 2716.76 340.988 2
 2 4 -8 3065.78 156.997 5
 2 4 -8 2891.52 174.136 4
 -2 4 8 3073.55 129.834 6
 2 4 -7 402.935 66.8623 5
 2 -4 -7 342.403 129.271 2
 2 4 -7 420.224 74.1344 4
 -2 4 7 396.385 57.0238 6
 2 -4 -6 1159.71 201.004 2
 2 4 -6 931.154 87.2867 5
 2 4 -6 943.713 97.5818 4
 2 4 -6 999.427 74.4527 6
 -2 4 6 995.402 71.3069 6
 2 4 -5 33.5432 34.2602 5
 2 4 -5 54.7042 36.8292 4
 2 4 -4 197.398 42.2982 9
 2 4 -4 182.649 47.7416 5
 -2 -4 3 187.638 70.1118 2
 -2 -4 2 2221.7 206.165 2
 -2 -4 1 4588.41 296.887 2
 -2 -4 0 1183.04 152.914 2
 -2 -4 -1 2044.69 213.057 2
 -2 -4 -2 65.1665 57.7685 2
 -2 -4 -3 29.6702 44.8729 2
 -2 4 -4 12.5031 48.9812 5
 -2 4 -4 -27.5488 45.7619 4
 -2 -4 -4 61.7214 56.0197 2
 -2 -4 -5 5028 378.679 2
 -2 4 -5 4349.75 192.19 5
 -2 4 -5 4687.17 216.841 4
 -2 4 -5 4408.62 157.352 6
 -2 4 -6 230.217 64.569 5
 -2 4 -6 124.239 52.3555 4
 -2 -4 -6 280.379 106.965 2
 -2 -4 -7 4278.13 386.343 2
 -2 4 -7 4305.91 217.915 4
 -2 4 -7 4121.91 199.122 5
 -2 -4 -8 107.965 89.3286 2
 -2 4 -8 120.825 60.2726 5
 -2 4 -8 123.272 57.2224 4
 -2 -4 -9 78.2393 92.1034 2
 -2 4 -9 500.106 90.0083 4
 -2 -4 -10 2049.32 308.151 2
 -2 4 -10 2350.12 167.427 4
 2 4 10 2002.55 152.227 8
 2 4 11 113.024 46.17 8
 2 4 12 1686.58 142.28 8
 2 4 13 6694.99 273.026 8
 2 4 14 1602.67 130.646 8
 2 4 15 268.839 62.625 8
 2 4 16 655.96 79.4728 8
 2 4 17 57.8223 31.4585 8
 2 4 18 450.939 38.2409 6
 2 5 -16 212.598 43.704 4
 2 5 -15 8488.07 240.712 4
 -2 5 14 66.1896 28.3573 7
 -2 5 14 134.432 29.7993 6
 2 5 -14 141.189 52.292 4
 -2 5 13 507.315 63.396 7
 2 5 -13 564.583 82.7548 4
 -2 5 13 724.602 59.6634 6
 2 5 -12 407.649 75.8125 5
 2 5 -12 294.821 70.0524 4
 -2 5 12 311.206 43.8918 6
 2 5 -11 150.856 60.6937 4
 2 5 -11 97.9508 55.9091 5
 -2 5 11 131.115 35.6165 6
 2 5 -10 54.9856 56.5412 5
 -2 5 10 29.3707 29.2128 6
 2 5 -10 63.5662 52.3131 4
 2 5 -9 5313.71 225.569 5
 -2 5 9 5163 174.229 6
 2 5 -9 5335.71 246.356 4
 2 5 -8 125.525 59.3087 4
 2 5 -8 87.2109 56.9656 5
 -2 5 8 91.9184 37.453 6
 2 5 -7 701.605 97.776 4
 2 5 -7 571.367 81.4888 5
 -2 5 7 684.173 69.0456 6
 2 5 -6 631.911 89.8744 4
 2 5 -6 567.942 83.8359 5
 2 5 -6 474.359 59.6122 6
 -2 5 6 613.675 65.4924 6
 2 5 -5 217.926 48.0599 6
 2 5 -5 347.857 69.8382 4
 -2 5 5 402.467 56.3047 6
 2 5 -5 211.786 60.5247 5
 2 5 -4 1611.42 120.12 5
 -2 5 4 1541.17 98.6379 6
 2 5 -4 1418.07 124.614 4
 2 5 -4 1597.3 102.679 6
 2 5 -3 79.8094 52.4631 5
 2 5 -3 33.138 30.328 6
 2 5 -3 123.493 40.9213 9
 -2 5 3 49.0362 27.8703 6
 2 5 -3 129.421 46.7122 4
 2 5 -2 1588.69 112.828 5
 -2 5 2 1583.48 101.643 6
 2 5 -2 1358.65 110.234 4
 -2 -5 2 1306.87 178.061 2
 2 5 -2 1517.67 105.308 9
 2 5 -2 1445.21 101.356 6
 2 5 -1 106.65 37.4815 6
 -2 -5 1 108.206 62.9929 2
 2 5 -1 93.924 43.1092 5
 -2 5 1 83.5885 32.9651 6
 2 5 -1 87.1699 35.138 9
 -2 5 0 255.397 47.3836 6
 -2 5 0 171.257 55.1004 5
 2 5 0 194.31 48.0199 5
 2 5 0 203.88 46.6012 6
 -2 -5 0 184.913 77.6871 2
 2 5 0 253.919 47.7307 9
 -2 5 -1 1589.3 127.415 5
 -2 5 -1 1567.55 102.637 6
 2 5 1 1478.47 98.6673 9
 2 5 1 1368.76 101.154 5
 2 5 1 1547.69 98.6586 6
 -2 -5 -1 1867.53 232.802 2
 -2 5 -2 2290.92 153.641 5
 2 5 2 2090.04 116.789 9
 2 5 2 2310.17 124.687 5
 -2 5 -2 2278.77 125.937 6
 2 5 2 2328.89 117.73 6
 -2 -5 -2 2251.69 256.697 2
 2 5 3 1238.73 89.7209 9
 -2 5 -3 1230.3 120.016 5
 2 5 3 1130.17 90.0739 5
 -2 5 -3 1289.38 97.7175 6
 -2 -5 -3 1290.47 200.481 2
 2 5 3 1170.82 86.4265 6
 -2 -5 -4 2241.71 279.996 2
 -2 5 -4 1931.34 144.451 5
 2 5 4 1979.16 111.338 9
 -2 5 -4 1852.51 118.299 6
 2 5 4 1976.32 108.891 6
 -2 5 -5 360.566 83.3555 5
 2 5 5 274.871 46.209 6
 -2 5 -5 432.226 64.7018 6
 -2 5 -6 1978.75 156.768 5
 -2 -5 -6 1777.48 269.833 2
 2 5 6 2177.89 115.8 6
 -2 5 -7 106.671 62.2602 5
 2 5 7 134.262 39.7727 6
 -2 -5 -7 108.47 79.1651 2
 2 5 8 984.887 83.1988 6
 2 5 9 221.272 49.157 6
 2 5 10 1444.21 97.9359 6
 2 5 11 175.296 41.0813 6
 2 5 12 2179.16 111.644 6
 2 5 13 3195.96 129.22 6
 2 5 14 1464.4 82.824 6
 2 5 15 132.268 29.6644 6
 2 5 16 34.7891 19.3879 6
 -2 6 13 7.24124 15.8596 6
 2 6 -13 14.9249 34.2097 4
 2 6 -12 2050.85 128.657 4
 -2 6 12 1854.47 81.1146 6
 2 6 -11 168.973 54.2678 5
 -2 6 11 269.919 40.9087 6
 2 6 -11 336.33 69.2551 4
 2 6 -10 67.3717 48.823 5
 -2 6 10 159.889 34.071 6
 2 6 -10 201.668 61.7636 4
 2 6 -9 -7.32469 43.3492 4
 2 6 -9 108.919 55.5616 5
 -2 6 9 57.6679 30.3084 6
 2 6 -8 1153.33 112.054 5
 -2 6 8 1050.75 80.7813 6
 2 6 -8 989.28 110.1 4
 2 6 -7 222.999 65.2468 5
 -2 6 7 317.088 50.1401 6
 2 6 -7 271.192 69.3693 4
 2 6 -6 498.451 80.8512 5
 2 6 -6 531.719 81.6272 4
 -2 6 6 490.975 61.6073 6
 -2 6 5 2.80879 33.5596 6
 2 6 -5 4.82895 46.9173 5
 2 6 -5 -33.8295 46.7299 4
 2 6 -5 24.6985 29.456 6
 2 6 -4 46.8955 31.1593 6
 2 6 -4 44.4536 51.6279 5
 -2 6 4 39.8372 31.3852 6
 2 6 -4 131.526 54.8359 4
 2 6 -3 39.0605 34.5937 6
 2 6 -3 132.261 57.862 5
 2 6 -3 61.2583 49.3666 4
 -2 6 3 2.16625 31.1129 6
 2 6 -2 157.499 42.233 6
 2 6 -2 239.005 62.0972 5
 -2 6 2 200.324 47.2045 6
 -2 6 1 1054.45 89.1408 6
 2 6 -1 922.285 99.4565 5
 2 6 -1 1089.53 92.456 9
 2 6 -1 967.38 86.6124 6
 -2 6 0 381.118 77.8403 5
 2 6 0 405.804 61.1459 6
 2 6 0 447.244 74.2795 5
 -2 6 0 504.247 67.7438 6
 2 6 0 502.824 64.8065 9
 -2 6 -1 343.427 59.1846 6
 2 6 1 304.1 53.6193 9
 2 6 1 302.798 53.3381 6
 -2 6 -1 116.849 52.7764 5
 2 6 1 238.794 59.5475 5
 -2 6 -2 174.979 47.9397 6
 2 6 2 144.287 41.6156 9
 -2 6 -2 201.524 62.7447 5
 2 6 2 148.785 49.4284 5
 2 6 2 172.916 42.7247 6
 -2 6 -3 55.6241 36.5011 6
 -2 6 -3 -17.4181 60.8928 5
 2 6 3 89.8862 38.8278 6
 2 6 3 49.4089 37.289 5
 2 6 3 -1.778 27.2662 9
 -2 6 -4 12.0368 62.578 5
 2 6 4 57.6158 30.9297 9
 2 6 4 89.1369 35.4942 6
 -2 6 -4 49.6874 35.3081 6
 2 6 5 887.458 77.0304 9
 2 6 5 859.308 78.8248 6
 2 6 6 2.57849 24.6596 9
 2 6 6 -2.53114 29.465 6
 2 6 7 897.301 74.5194 9
 2 6 7 825.521 76.4302 6
 2 6 8 92.9538 30.211 9
 2 6 8 59.4763 36.8724 6
 2 6 9 267.815 40.3476 9
 2 6 9 217.361 41.953 6
 2 6 10 656.822 56.1686 9
 2 6 10 750.39 67.2529 6
 2 6 11 -6.29775 26.6159 6
 2 6 12 591.65 53.8345 6
 2 6 13 2461.87 94.5924 6
 2 6 14 378.617 36.2137 6
 -2 7 10 31.4471 15.0586 6
 2 7 -9 970.907 84.8623 5
 -2 7 9 1047.7 59.8757 6
 2 7 -8 27.6939 43.2515 5
 -2 7 8 64.5288 25.0739 6
 2 7 -7 89.2906 46.3982 5
 -2 7 7 125.366 33.428 6
 2 7 -6 260.814 62.1724 5
 -2 7 6 295.843 44.35 6
 -2 7 5 149.842 34.7191 6
 2 7 -5 134.075 53.2428 5
 2 7 -4 393.121 70.3003 5
 -2 7 4 454.014 54.6427 6
 -2 7 3 124.441 36.8386 6
 2 7 -3 81.5494 49.3347 5
 2 7 -3 93.118 33.54 6
 2 7 -2 64.8694 28.2143 6
 -2 7 2 122.354 35.5907 6
 2 7 -2 124.205 52.4126 5
 2 7 -1 97.4019 34.1901 6
 -2 7 1 68.2265 32.7455 6
 2 7 -1 89.2647 48.3612 5
 -2 7 0 141.313 40.3898 6
 2 7 0 185.623 41.8646 6
 2 7 0 208.724 56.9058 5
 -2 7 -1 192.826 42.2841 6
 2 7 1 131.696 38.4458 6
 2 7 1 99.8715 48.4784 5
 2 7 2 216.152 54.0469 5
 2 7 2 253.038 44.569 6
 -2 7 -2 230.054 46.5328 6
 2 7 3 199.368 40.0188 6
 2 7 4 250.398 43.556 6
 2 7 4 291.936 42.5881 9
 2 7 5 -15.635 25.2534 6
 2 7 6 646.329 60.6163 6
 2 7 7 84.0866 30.2782 6
 2 7 8 586.878 53.463 6
 2 7 9 93.2972 27.5702 6
 2 7 10 488.612 42.7285 6
 2 7 11 23.6435 14.781 6
 2 8 -5 19.0447 28.1679 5
 2 8 -4 -15.9516 29.769 5
 -2 8 4 -6.89673 13.442 6
 2 8 -3 17.8767 29.0325 5
 2 8 -2 95.2615 34.8086 5
 2 8 -1 162.677 39.4097 5
 2 8 1 150.687 29.0497 6
 2 8 2 54.1941 21.3305 6
 2 8 3 -23.6 19.0371 6
 2 8 4 -2.69931 15.7558 6
 -3 0 20 148.924 37.5373 8
 -3 0 19 -1.47122 26.0895 8
 -3 0 19 20.6744 22.5704 7
 -3 0 18 485.016 59.869 7
 -3 0 17 541.288 66.8055 7
 -3 0 16 3627.59 166.758 7
 -3 0 15 36.835 33.1308 7
 -3 0 14 1495.53 111.384 7
 -3 0 14 1298.59 276.769 3
 -3 0 13 4244.5 472.945 3
 -3 0 13 4715.64 192.519 7
 -3 0 12 4574.6 474.069 3
 -3 0 12 4689.7 187.833 7
 -3 0 11 305.006 131.246 3
 -3 0 11 527.76 66.7071 7
 -3 0 10 12192.1 694.526 3
 -3 0 9 4603.87 401.536 3
 -3 0 8 132.388 84.1777 3
 -3 0 7 226.358 105.885 3
 -3 0 6 32127.9 872.397 3
 -3 0 5 4019.34 295.844 3
 -3 0 4 7493.47 386.467 3
 -3 0 3 10952.4 442.097 3
 -3 0 2 38997.9 826.116 3
 -3 0 1 19337.6 571.021 3
 -3 0 0 1358.91 72.1645 1
 -3 0 0 1387.35 158.443 3
 -3 0 -1 2351.76 206.625 3
 -3 0 -1 2295.73 115.284 1
 -3 0 -2 21180.3 401.391 2
 -3 0 -3 67.268 40.3607 2
 -3 0 -4 6221.65 237.673 2
 -3 0 -5 9250.1 319.79 2
 -3 0 -6 2227.8 177.355 2
 -3 0 -6 2504.05 203.503 1
 -3 0 -7 9002.77 396.115 1
 -3 0 -7 9214.68 380.653 2
 -3 0 -8 1965.03 195.76 2
 -3 0 -8 1959.15 199.218 1
 -3 0 -9 1718.58 201.138 2
 -3 0 -9 2057.07 220.051 1
 -3 0 -10 1769.35 215.955 1
 -3 0 -10 1672.15 208.799 2
 3 0 11 6749.62 250.883 8
 -3 0 -11 6273.88 428.592 1
 3 0 12 1783.35 140.054 8
 -3 0 -12 1901.93 252.576 1
 3 0 13 9918.65 326.302 8
 -3 0 -13 8949.66 567.914 1
 3 0 14 429.081 81.3346 8
 -3 0 -14 290.966 99.9183 1
 3 0 15 956.519 111.234 8
 3 0 16 24.6697 47.3392 8
 3 0 17 4502.67 217.391 8
 3 0 18 572.393 76.4394 8
 3 0 19 187.8 45.6976 8
 3 0 20 914.581 72.9103 8
 -3 -1 20 852.808 63.7363 8
 -3 1 20 965.962 70.5058 8
 -3 1 19 36.5681 28.5457 8
 -3 -1 19 24.6345 27.495 8
 -3 1 19 63.0378 26.5965 7
 -3 1 18 1472.05 100.492 7
 -3 1 17 2245.81 129.242 7
 -3 1 16 573.752 74.522 7
 -3 1 15 57.5883 41.7018 7
 -3 -1 14 3782.22 473.929 3
 -3 1 14 3447 170.302 7
 -3 1 14 2791.37 382.971 3
 -3 1 13 82.7283 43.1101 7
 -3 -1 13 48.7194 84.5939 3
 -3 1 13 -87.4753 97.5271 3
 -3 1 12 6380.74 546.841 3
 -3 -1 12 7015.15 590.014 3
 -3 1 12 6995.55 233.064 7
 -3 -1 12 7034.52 220.983 7
 -3 -1 11 37.242 81.9676 3
 -3 1 11 125.289 90.8191 3
 -3 1 11 26.3145 30.7177 7
 -3 1 10 2654.55 318.069 3
 -3 -1 10 2376.38 312.277 3
 -3 1 10 2294.35 125.767 7
 -3 1 9 808.461 176.566 3
 -3 -1 9 634.905 158.311 3
 -3 -1 8 7664.86 496.244 3
 -3 1 8 7715.21 473.88 3
 -3 -1 7 1017.45 184.774 3
 -3 1 7 973.81 165.733 3
 -3 -1 6 11055.6 530.118 3
 -3 1 6 11125.5 498.371 3
 -3 1 5 43787.5 937.137 3
 -3 -1 5 42196.5 991.589 3
 -3 -1 4 4614.72 320.171 3
 -3 1 4 4805.95 296.978 3
 -3 -1 3 68.4832 57.5478 3
 -3 1 3 46.6323 60.2193 3
 -3 1 2 8380.71 371.029 3
 -3 -1 2 8096.49 392.919 3
 -3 -1 1 1597.75 185.646 3
 -3 1 1 1376.56 162.68 3
 -3 -1 0 4456.91 286.017 3
 -3 1 0 4158.27 251.311 3
 -3 -1 -1 70549.7 1118.88 3
 -3 -1 -2 1090.28 143.656 3
 -3 -1 -2 1251.04 119.536 2
 -3 1 -2 1168.49 63.4741 2
 -3 1 -3 3290 108.66 2
 -3 -1 -3 3808.93 204.367 2
 -3 1 -4 8787.38 326.925 1
 -3 -1 -4 9333.04 340.697 2
 -3 1 -5 2255.1 187.087 1
 -3 -1 -5 2506.88 194.058 2
 -3 1 -6 215.226 78.9164 1
 -3 -1 -6 444.568 97.984 2
 -3 -1 -7 38310.7 877.071 2
 -3 1 -7 38241.5 855.496 1
 -3 -1 -8 50.9873 70.6871 2
 -3 1 -8 -13.0844 39.3147 1
 -3 -1 -9 7446.26 449.404 2
 -3 1 -9 6888.72 410.483 1
 3 1 10 6485.07 244.673 8
 -3 -1 -10 7092.97 475.292 2
 -3 1 -10 7124.07 441.428 1
 -3 -1 -11 260.758 93.3704 1
 3 -1 11 136.182 53.9469 8
 3 1 11 95.3914 40.3341 8
 -3 -1 -11 230.948 98.2835 2
 -3 1 -11 105.954 68.729 1
 3 -1 12 472.888 78.2978 8
 3 1 12 361.184 71.1532 8
 -3 -1 -12 337.5 138.184 2
 -3 -1 -12 216.657 92.4582 1
 3 -1 13 2705.78 170.359 8
 3 1 13 2730.35 179.575 8
 -3 -1 -13 2557.57 303.345 1
 -3 -1 -13 2595.93 358.264 2
 3 -1 14 797.584 100.273 8
 3 1 14 775.935 104.444 8
 -3 -1 -14 975.167 204.799 1
 3 -1 15 2628.42 170.137 8
 3 1 15 2553.16 175.672 8
 3 -1 16 1598.07 131.07 8
 3 1 16 1461.54 133.267 8
 3 -1 17 529.281 75.4357 8
 3 1 17 513.518 82.0893 8
 3 -1 18 34.5748 31.9829 8
 3 1 18 14.0216 40.3682 8
 3 1 19 348.771 61.7044 8
 3 1 20 208.12 40.4086 8
 -3 2 20 -42.3564 21.4668 8
 -3 2 19 178.666 38.9886 8
 -3 2 19 103.797 30.2661 7
 -3 2 18 681.616 70.2011 8
 -3 -2 18 734.591 64.9093 8
 -3 2 18 716.135 70.4188 7
 -3 2 17 867.593 83.4469 7
 -3 2 17 961.238 85.842 8
 -3 2 16 3620.06 167.759 7
 -3 2 15 79.5561 40.067 7
 3 2 -15 52.0272 45.9584 4
 -3 2 14 1628.83 119.808 7
 -3 -2 13 1611.17 300.949 3
 -3 2 13 1586.68 120.034 7
 -3 2 12 2783.12 153.49 7
 -3 -2 12 2521.97 361.946 3
 -3 -2 11 1301.65 270.979 3
 -3 2 11 1627.85 115.302 7
 -3 2 10 8355.11 244.956 7
 -3 -2 10 8604 612.177 3
 -3 -2 9 7023.79 527.072 3
 -3 2 9 6666.71 214.441 7
 -3 -2 8 24.5537 68.7694 3
 -3 2 8 140.881 70.8856 3
 -3 2 7 1759.02 202.774 3
 -3 -2 7 1694.13 241.738 3
 -3 -2 6 16908.5 691.152 3
 -3 2 6 17249.8 582.15 3
 -3 -2 5 9807.06 506.587 3
 -3 2 5 9168.72 397.779 3
 -3 -2 4 7126.68 413.163 3
 -3 2 4 7345.72 337.852 3
 -3 2 3 629.289 97.6309 3
 -3 -2 3 684.794 133.504 3
 -3 -2 2 9780.16 464.381 3
 -3 2 2 9728.89 341.045 3
 -3 -2 1 2925.39 250.197 3
 -3 -2 0 7614.72 387.953 3
 -3 -2 -1 212.262 78.7424 3
 -3 -2 -2 2448.29 188.312 2
 -3 -2 -3 1870.25 169.521 2
 -3 -2 -4 13364.7 463.926 2
 -3 -2 -5 9561.54 415.743 2
 -3 -2 -6 143.355 74.8355 2
 -3 -2 -7 4639.09 339.107 2
 -3 -2 -8 -23.9116 61.5002 2
 3 2 9 1654.62 129.14 8
 -3 -2 -9 1687.01 237.749 2
 3 2 10 61.9924 48.2196 8
 -3 -2 -10 -28.3022 62.9518 2
 -3 -2 -11 6486.12 522.093 2
 3 2 11 5756.08 251.032 8
 3 2 12 3554.63 204.016 8
 -3 -2 -12 3226.25 383.684 2
 3 2 13 5987.89 265.847 8
 -3 -2 -13 5522.99 530.608 2
 -3 -2 -13 5536.57 464.626 1
 3 2 14 1444.39 136.176 8
 3 2 15 223.958 67.7448 8
 3 2 16 329.808 79.696 8
 3 2 17 2429.43 160.188 8
 3 2 18 182.19 51.2965 8
 3 2 19 466.555 61.7152 8
 3 2 20 306.229 44.2946 8
 -3 3 19 12.1557 18.6605 7
 -3 3 18 1057.26 74.1692 8
 -3 3 18 1278.1 84.9168 7
 -3 3 17 1651.1 105.636 7
 -3 3 17 1446.43 96.2727 8
 3 3 -17 1475.31 98.1821 4
 -3 3 16 620.906 70.3025 8
 -3 3 16 553.886 68.9815 7
 3 3 -16 471.069 66.7253 4
 -3 3 15 287.598 52.9692 8
 -3 3 15 258.235 52.587 7
 3 3 -15 243.474 60.4525 4
 -3 3 14 3315.64 164.339 7
 3 3 -14 3277.13 185.84 4
 -3 3 13 -14.1183 35.9868 7
 -3 -3 12 3417.15 409.536 3
 -3 3 12 3189.73 163.318 7
 -3 -3 11 -36.7345 67.0493 3
 -3 3 11 -2.43696 35.559 7
 -3 -3 10 305.022 126.21 3
 -3 3 10 512.062 70.1139 7
 -3 -3 9 73.0922 117.315 3
 -3 3 9 141.266 39.9734 7
 -3 3 8 7258.32 224.088 7
 3 3 -8 7248.52 206.974 5
 -3 -3 8 7748.06 551.368 3
 -3 -3 7 481.189 144.909 3
 -3 -3 6 7530.66 497.436 3
 -3 -3 5 18584.1 747.8 3
 -3 -3 4 105.228 65.6814 3
 -3 -3 3 165.809 82.9529 3
 -3 -3 2 410.922 112.799 3
 -3 -3 1 164.67 88.9016 3
 -3 -3 0 62.6142 61.1063 2
 -3 -3 0 67.971 61.7925 3
 -3 -3 -1 30254.3 780.191 3
 -3 -3 -1 31136.7 744.078 2
 -3 -3 -2 134.977 53.3163 2
 -3 -3 -3 5787.48 338.006 2
 -3 -3 -4 8141.63 411.842 2
 -3 -3 -5 2613.55 254.351 2
 -3 -3 -6 733.136 147.553 2
 -3 -3 -7 12632.8 613.067 2
 3 3 7 11484.2 331.207 8
 -3 -3 -8 -16.1987 58.6242 2
 3 3 8 100.857 48.4222 8
 3 3 9 1186.9 119.905 8
 -3 -3 -9 1352.49 239.755 2
 -3 -3 -10 4083.19 411.54 2
 3 3 10 4318.35 224.73 8
 3 3 11 562.435 89.9382 8
 -3 -3 -11 686.521 191.648 2
 3 3 12 202.054 62.9785 8
 -3 -3 -12 -0.975 51.5062 2
 3 3 13 3125.9 199.203 8
 3 3 14 424.432 81.6563 8
 3 3 15 2742.56 178.069 8
 3 3 16 457.49 81.0942 8
 3 3 17 148.38 47.2692 8
 3 3 18 33.0856 30.3799 8
 3 3 19 44.31 24.7712 8
 -3 4 17 193.609 36.5956 7
 3 4 -17 144.194 34.9544 4
 -3 4 16 1865.24 104.899 7
 3 4 -16 1836.31 113.419 4
 -3 4 15 7.57895 29.3165 7
 3 4 -15 33.5641 37.3106 4
 -3 4 14 1096.81 92.246 7
 3 4 -14 1046.22 105.482 4
 -3 4 13 1071.43 93.4813 7
 3 4 -13 1034.08 112.13 4
 -3 4 12 1231.02 101.101 7
 3 4 -12 1151.53 117.298 4
 -3 4 11 341.249 58.1626 7
 3 4 -11 310.061 73.7607 4
 3 4 -10 3066.24 160.345 5
 -3 4 10 3212.12 157.979 7
 3 4 -10 3109.34 187.85 4
 3 4 -9 2070.32 137.732 5
 -3 4 9 2293.57 131.222 7
 3 4 -8 44.5566 46.0198 5
 -3 4 8 -17.9257 27.3503 7
 3 4 -7 559.301 73.9594 5
 3 4 -6 7290.58 222.708 5
 3 4 -5 2350.24 127.941 5
 3 4 -4 408.946 59.9711 9
 3 4 -4 526.998 68.6937 5
 3 4 -3 507.647 60.558 9
 3 4 -3 398.07 55.7005 5
 3 4 -2 2979.19 137.005 9
 3 4 -2 2777.98 129.912 5
 -3 -4 2 3176.9 272.717 2
 3 4 -1 1703.05 105.111 5
 3 4 -1 1856.35 106.993 9
 -3 -4 1 1619.61 192.886 2
 3 4 0 1364.2 91.0379 9
 3 4 0 1366.64 93.2235 5
 -3 -4 0 1280.7 174.463 2
 -3 -4 -1 1.36233 43.6428 2
 3 4 1 1.94759 23.0156 9
 -3 -4 -2 1066.92 165.849 2
 -3 -4 -3 877.277 158.607 2
 -3 4 -3 833.219 69.49 6
 3 4 3 880.908 66.0103 6
 -3 4 -4 2984.79 129.108 6
 -3 -4 -4 3011.13 304.924 2
 3 4 4 3104.37 121.146 6
 -3 -4 -5 2664.05 294.821 2
 -3 -4 -6 411.548 127.513 2
 -3 -4 -7 1264.75 219.458 2
 3 4 8 171.295 58.017 8
 -3 -4 -8 112.278 93.5251 2
 -3 -4 -9 916.043 204.334 2
 3 4 9 579.887 92.5734 8
 3 4 10 108.218 50.8581 8
 3 4 11 3066.36 191.152 8
 3 4 12 911.386 111.361 8
 3 4 13 3723.98 202.387 8
 3 4 14 889.174 100.426 8
 3 4 15 201.967 52.7606 8
 3 4 16 8.81396 31.6011 8
 3 4 17 1163.06 82.428 8
 3 5 -16 25.0382 26.9772 4
 3 5 -15 126.923 38.6129 4
 -3 5 14 954.144 69.2941 7
 3 5 -14 1100.42 94.7327 4
 -3 5 13 -2.02802 20.2975 7
 3 5 -13 50.0157 41.8457 4
 3 5 -12 2497.24 158.014 4
 3 5 -11 -35.5943 51.0098 5
 3 5 -11 33.0231 47.063 4
 3 5 -10 785.86 95.7317 5
 3 5 -10 809.093 100.642 4
 3 5 -9 30.3237 53.3043 5
 3 5 -9 87.1821 56.6904 4
 3 5 -8 1882.17 132.72 5
 3 5 -8 1963.94 151.873 4
 -3 5 8 1833.66 102.724 6
 3 5 -7 292.53 70.1696 5
 -3 5 7 276.772 47.5909 6
 3 5 -7 174.682 60.2791 4
 3 5 -6 930.511 99.9675 5
 3 5 -6 836.566 100.382 4
 -3 5 6 850.238 73.0019 6
 3 5 -5 6469.12 228.218 5
 3 5 -5 5982.28 249.759 4
 -3 5 5 6323.96 189.95 6
 3 5 -4 337.239 49.0612 6
 -3 -5 4 537.534 120.604 2
 -3 5 4 367.119 55.9997 6
 3 5 -4 345.969 67.7208 4
 3 5 -4 415.615 68.0588 5
 3 5 -3 90.8415 34.5303 6
 -3 5 3 80.5287 32.8781 6
 3 5 -3 119.102 52.0939 5
 -3 -5 3 -60.418 55.1153 2
 3 5 -3 58.8816 34.625 9
 3 5 -3 61.0552 41.6917 4
 3 5 -2 1035.13 92.113 9
 3 5 -2 1005.82 94.8099 5
 -3 -5 2 996.03 181.234 2
 3 5 -2 1019.96 79.7366 6
 -3 5 2 993.261 81.1118 6
 3 5 -1 122.503 48.516 5
 3 5 -1 100.437 41.0237 9
 3 5 -1 68.3091 33.0968 6
 -3 5 1 76.3996 38.3524 6
 3 5 0 692.279 79.163 5
 -3 -5 0 715.518 147.171 2
 3 5 0 701.389 75.1828 9
 -3 5 0 780.044 72.6916 6
 3 5 0 690.878 67.506 6
 3 5 1 4300.9 175.306 5
 3 5 1 4253.13 170.674 9
 -3 5 -1 4170.49 162.352 6
 -3 -5 -1 3992.53 358.203 2
 3 5 1 4216.06 155.911 6
 -3 5 -2 140.343 43.1234 6
 3 5 2 78.7706 31.8604 9
 3 5 2 144.185 50.9638 5
 3 5 2 91.3768 32.6354 6
 -3 -5 -2 66.4464 64.2065 2
 3 5 3 944.772 82.2462 9
 3 5 3 1022.38 90.2257 5
 -3 5 -3 883.419 82.0988 6
 3 5 3 774.789 71.0312 6
 3 5 4 1379.95 98.6068 9
 3 5 4 1345.55 98.3385 5
 -3 -5 -4 1158.11 209.109 2
 3 5 4 1164.85 85.5828 6
 3 5 5 68.05 37.3706 6
 -3 -5 -5 224.696 106.227 2
 -3 -5 -6 -163.116 106.692 2
 3 5 6 -0.34001 25.8683 6
 3 5 7 6316.81 195.882 6
 3 5 8 4.75164 29.8835 6
 3 5 9 1254.25 90.5996 6
 3 5 10 2073.36 111.538 6
 3 5 11 -34.4311 27.2312 6
 3 5 12 243.47 42.5261 6
 3 5 13 621.084 57.4131 6
 3 5 14 417.783 44.5996 6
 3 5 15 579.546 42.4509 9
 3 5 15 714.824 49.4816 6
 3 5 16 208.78 26.2276 6
 3 6 -14 147.793 33.5893 4
 3 6 -13 282.86 48.3802 4
 3 6 -12 585.655 69.6797 4
 3 6 -11 -40.4211 39.2164 5
 3 6 -11 41.4038 38.4867 4
 3 6 -10 947.156 90.1939 5
 3 6 -10 1359.39 113.103 4
 3 6 -9 360.652 67.7032 5
 3 6 -9 475.011 77.17 4
 3 6 -8 5.46529 43.9946 5
 -3 6 8 14.4596 25.2069 6
 3 6 -8 -2.54745 40.444 4
 3 6 -7 51.6535 46.6212 5
 -3 6 7 93.3474 30.1734 6
 3 6 -7 89.7165 54.7333 4
 3 6 -6 1585.21 121.744 5
 3 6 -6 1512.8 125.679 4
 -3 6 6 1598.8 96.0645 6
 -3 6 5 291.409 46.1654 6
 3 6 -5 330.813 68.4095 5
 3 6 -5 346.153 71.4601 4
 -3 6 4 65.1382 33.3242 6
 3 6 -4 -49.7959 47.2625 5
 3 6 -4 -23.8728 38.292 4
 3 6 -4 36.1431 28.649 6
 3 6 -3 201.524 43.586 6
 3 6 -3 223.875 61.8676 5
 -3 6 3 315.395 50.1245 6
 3 6 -3 362.23 66.0753 4
 3 6 -2 358.31 53.9486 6
 -3 6 2 376.453 56.9645 6
 3 6 -2 434.453 73.6217 5
 3 6 -1 1076.32 94.9252 9
 3 6 -1 1037.2 100.813 5
 -3 6 1 962.287 84.6845 6
 3 6 -1 939.464 78.4787 6
 -3 6 0 230.48 47.1753 6
 3 6 0 238.868 46.4465 6
 3 6 0 347.039 66.2559 5
 3 6 0 226.775 49.0777 9
 -3 6 -1 168.196 44.4874 6
 3 6 1 121.002 39.5424 9
 3 6 1 149.036 57.4665 5
 3 6 1 98.3792 34.2984 6
 -3 6 -2 263.255 53.5695 6
 3 6 2 269.688 61.3321 5
 3 6 2 248.212 47.8375 9
 3 6 2 248.731 47.622 6
 3 6 3 158.056 39.6696 6
 3 6 3 145.016 39.7889 9
 3 6 3 157.376 52.4601 5
 3 6 4 694.859 74.0751 9
 3 6 4 679.059 72.0356 5
 3 6 4 705.009 70.8499 6
 3 6 5 300.185 52.4768 9
 3 6 5 273.177 48.4997 6
 3 6 6 284.793 49.1801 6
 3 6 6 277.724 49.3184 9
 3 6 7 402.436 53.7418 9
 3 6 7 383.005 52.2739 6
 3 6 8 269.031 44.4432 9
 3 6 8 177.008 39.1964 6
 3 6 9 190.88 36.9237 9
 3 6 9 192.036 40.9188 6
 3 6 10 84.1237 28.5158 9
 3 6 10 98.7708 31.1658 6
 3 6 11 947.632 61.9699 9
 3 6 11 923.31 65.2401 6
 3 6 12 103.399 25.7296 6
 3 6 12 90.5744 20.8899 9
 3 6 13 1674.08 69.7392 6
 3 7 -9 19.3022 32.5368 5
 3 7 -8 860.072 78.0266 5
 3 7 -7 184.759 47.7985 5
 -3 7 6 230.415 34.2912 6
 3 7 -6 320.481 59.5739 5
 3 7 -5 1236.78 98.5097 5
 -3 7 5 969.207 66.7002 6
 -3 7 4 6.60879 22.0324 6
 3 7 -4 27.9112 42.2139 5
 -3 7 3 15.494 21.9037 6
 3 7 -3 71.4967 42.8879 5
 -3 7 2 178.025 36.5675 6
 3 7 -2 234.646 56.1575 5
 3 7 -2 116.54 28.6027 6
 -3 7 1 16.141 25.0987 6
 3 7 -1 15.9149 21.8933 6
 3 7 -1 26.7924 38.7249 5
 3 7 0 133.993 34.1123 6
 3 7 0 165.435 50.6122 5
 -3 7 0 108.277 32.9263 6
 3 7 1 920.999 83.6429 5
 3 7 1 905.764 70.9569 6
 3 7 2 1.90749 23.0969 6
 3 7 2 2.19276 36.7483 5
 3 7 3 635.394 61.1811 9
 3 7 3 650.016 58.7934 6
 3 7 4 378.082 47.827 9
 3 7 4 372.165 47.6167 6
 3 7 5 8.66381 23.8882 6
 3 7 5 48.9179 23.811 9
 3 7 6 -15.9927 19.76 9
 3 7 6 22.4087 23.1299 6
 3 7 7 1173.23 65.4455 9
 3 7 7 977.591 62.5483 6
 3 7 8 10.4863 18.5433 6
 3 7 8 -31.5532 15.8206 9
 3 7 9 136.739 25.2489 6
 -4 0 20 440.128 44.1991 8
 -4 0 19 193.923 37.7631 8
 -4 0 18 3452.71 133.591 7
 -4 0 17 415.35 57.5446 7
 -4 0 16 89.1296 38.1095 7
 -4 0 15 5735.19 210.097 7
 -4 0 14 752.026 82.1994 7
 -4 0 13 985.093 94.0958 7
 -4 0 13 712.09 223.754 3
 -4 0 12 3586.6 441.339 3
 -4 0 12 3769.96 175.495 7
 -4 0 11 19918.4 390.496 7
 -4 0 11 19479.7 989.713 3
 -4 0 10 473.487 160.192 3
 -4 0 10 417.98 62.3957 7
 -4 0 9 414.642 161.417 3
 -4 0 9 445.381 59.9296 7
 -4 0 8 4151.74 394.328 3
 -4 0 7 462.343 136.283 3
 -4 0 6 15228.6 672.302 3
 -4 0 5 23418.5 795.79 3
 -4 0 4 1609.87 213.185 3
 -4 0 3 278.707 107.906 3
 -4 0 2 7128.15 422.083 3
 -4 0 1 4152.6 319.059 3
 -4 0 0 14423.1 580.735 3
 -4 0 -1 20374.3 676.414 3
 -4 0 -1 18873.3 361.655 1
 -4 0 -2 244.033 58.5166 1
 -4 0 -2 232.844 55.8427 2
 -4 0 -3 5767.31 253.578 1
 -4 0 -3 5587.64 240.585 2
 -4 0 -4 11674.5 394.108 1
 -4 0 -4 11254.3 356.249 2
 -4 0 -5 20401.1 560.458 1
 -4 0 -5 19281.5 503.721 2
 -4 0 -6 4418.11 284.492 1
 -4 0 -6 4199.88 251.095 2
 -4 0 -7 334.307 84.6703 1
 -4 0 -8 1153.61 165.945 1
 4 0 9 838.283 97.7712 8
 -4 0 -9 667.237 133.366 1
 4 0 10 1974.89 150.404 8
 -4 0 -10 1946.47 239.317 1
 4 0 11 3.09909 44.2393 8
 -4 0 -11 -79.0979 77.5415 1
 4 0 12 4339.23 228.965 8
 -4 0 -12 3897.14 371.052 1
 4 0 13 83.9097 51.4815 8
 -4 0 -13 -129.245 88.3779 1
 4 0 14 6942.6 290.669 8
 4 0 15 5391.99 253.551 8
 4 0 16 3.94311 44.475 8
 4 0 17 202.875 50.5218 8
 4 0 18 451.031 65.3829 8
 4 0 19 420.476 54.7809 8
 -4 1 20 2394.09 93.6011 8
 -4 1 19 2409.67 108.42 8
 -4 -1 19 2470.08 105.854 8
 -4 1 19 2426.37 104.336 7
 -4 1 18 61.5284 28.9232 7
 -4 1 17 1463.17 100.12 7
 -4 1 16 348.132 60.1628 7
 -4 1 15 114.704 45.2392 7
 -4 -1 14 10559 274.15 7
 -4 1 14 10252.9 287.856 7
 -4 -1 13 1329.96 103.288 7
 -4 1 13 1200.57 104.311 7
 -4 -1 13 931.413 246.606 3
 -4 1 13 1175 242.169 3
 -4 -1 12 -91.4705 97.1227 3
 -4 1 12 -100.067 99.8041 3
 -4 -1 12 -7.336 34.6076 7
 -4 1 12 35.7413 36.156 7
 -4 1 11 7971.15 602.767 3
 -4 -1 11 9310.78 260.055 7
 -4 1 11 9357.08 273.676 7
 -4 -1 11 8707.24 669.445 3
 -4 -1 10 567.517 172.318 3
 -4 1 10 562.551 170.947 3
 -4 1 10 526.981 67.7648 7
 -4 -1 10 499.263 64.4902 7
 -4 -1 9 570.39 168.354 3
 -4 1 9 492.099 141.925 3
 -4 1 9 599.07 71.0267 7
 -4 -1 8 221.205 83.5037 3
 -4 1 8 448.17 133.474 3
 -4 -1 7 5576.6 442.323 3
 -4 1 7 5609.73 415.071 3
 -4 1 6 2413 265.294 3
 -4 -1 6 2800.06 299.743 3
 -4 -1 5 6214.09 425.163 3
 -4 1 5 6739.92 423.872 3
 -4 -1 4 18952.3 723.008 3
 -4 1 4 19121.4 692.532 3
 -4 1 3 1401.93 188.349 3
 -4 -1 3 1150.71 188.538 3
 -4 -1 2 25431.9 812.229 3
 -4 1 2 24796.4 748.416 3
 -4 -1 1 1211.35 180.307 3
 -4 1 1 1277.47 168.936 3
 -4 -1 0 24.5992 75.0314 3
 -4 1 0 -21.3369 70.1366 3
 -4 -1 -1 1500.46 194.307 3
 -4 -1 -2 27753.4 791.633 3
 -4 -1 -2 26389.9 600.873 2
 -4 -1 -3 3936.69 231.022 2
 -4 -1 -4 13589 453.526 2
 -4 -1 -5 28475.4 696.158 2
 -4 -1 -6 2985.74 247.105 2
 -4 1 -6 3345.47 253.044 1
 -4 -1 -7 1896.41 207.679 2
 -4 1 -7 2264.6 224.72 1
 -4 -1 -8 4307.57 335.202 2
 4 1 8 4489.52 211.425 8
 -4 1 -8 4590.25 335.497 1
 -4 -1 -9 11.5041 63.6693 2
 4 1 9 -46.8122 47.1633 8
 4 -1 10 72.5769 48.648 8
 -4 -1 -10 -16.8919 64.3722 2
 4 1 10 28.4379 41.7929 8
 -4 -1 -10 154.92 68.016 1
 -4 -1 -11 12936.8 654.163 1
 4 -1 11 12512.4 367.027 8
 4 1 11 12466 386.134 8
 -4 -1 -12 1214.75 209.973 1
 4 -1 12 1117.32 118.366 8
 4 1 12 1226.85 127.28 8
 4 -1 13 6093.23 263.522 8
 4 1 13 5907.19 275.658 8
 4 -1 14 230.159 64.5507 8
 4 1 14 347.994 77.1585 8
 4 -1 15 639.758 87.429 8
 4 1 15 582.277 93.6521 8
 4 1 16 2219.65 159.541 8
 4 -1 16 1958.34 136.534 8
 4 1 17 506.329 76.0788 8
 4 1 18 65.9021 35.7156 8
 4 1 19 1238.77 90.3419 8
 -4 2 19 92.3659 27.3545 8
 -4 2 19 28.37 17.7278 7
 -4 2 18 1650.93 93.1708 8
 -4 2 18 1643.13 93.9944 7
 -4 2 17 140.761 38.9793 7
 -4 2 16 -42.286 35.5903 7
 4 2 -16 57.634 39.9611 4
 -4 2 15 3698.17 170.722 7
 -4 2 14 118.668 42.3295 7
 -4 2 13 473.185 70.2506 7
 -4 -2 12 4698.04 513.302 3
 -4 2 12 5158.09 211.319 7
 -4 2 11 14627.7 348.86 7
 -4 -2 11 15290.8 894.471 3
 -4 -2 10 1294.5 262.867 3
 -4 2 10 1377.22 108.478 7
 -4 -2 9 269.309 129 3
 -4 2 9 412.085 63.7738 7
 -4 2 8 989.682 90.2974 7
 -4 -2 8 1123.63 218.333 3
 -4 -2 7 65.9403 75.333 3
 -4 2 7 -61.134 33.6123 7
 -4 -2 6 6145.89 459.594 3
 -4 -2 5 23165.4 868.702 3
 -4 2 5 23365.6 735.82 3
 -4 -2 4 2.4201 69.0887 3
 -4 2 4 68.8294 54.3165 3
 -4 -2 3 624.573 146.374 3
 -4 2 3 609.583 116.342 3
 -4 2 2 1037.09 140.875 3
 -4 -2 2 1108.22 188.937 3
 -4 -2 1 -19.0391 65.9949 3
 -4 -2 0 12442 578.28 3
 -4 -2 -1 3981.57 320.141 3
 -4 -2 -1 4332.68 277.192 2
 -4 -2 -2 49.2177 45.8613 2
 -4 -2 -3 198.293 65.882 2
 -4 -2 -4 5813.62 333.576 2
 -4 -2 -5 6323.41 363.158 2
 -4 -2 -6 2842.66 264.353 2
 4 2 7 256.742 60.9678 8
 -4 -2 -7 47.6676 55.9379 2
 4 2 8 669.732 91.1074 8
 -4 -2 -8 741.352 158.52 2
 -4 -2 -9 2569.65 304.779 2
 4 2 9 2659.92 177.789 8
 4 2 10 2351.48 171.977 8
 -4 -2 -10 2357.43 301.814 2
 4 2 11 355.457 76.8732 8
 -4 -2 -11 461.903 142.011 2
 4 2 12 1852.5 157.947 8
 -4 -2 -12 1762.52 299.602 2
 -4 -2 -12 1982 282.865 1
 4 2 13 79.5501 57.1759 8
 4 2 14 7346.95 301.739 8
 4 2 15 2603.7 177.341 8
 4 2 16 162.679 60.0042 8
 4 2 17 21.2925 39.8692 8
 4 2 18 934.038 87.2338 8
 4 2 19 490.299 56.0865 8
 -4 3 18 4.44938 19.5059 7
 -4 3 17 580.5 53.9009 8
 -4 3 17 703.112 64.8719 7
 4 3 -17 609.131 62.2317 4
 -4 3 16 97.7073 32.908 8
 -4 3 16 122.392 37.5338 7
 4 3 -16 107.487 39.4211 4
 -4 3 15 35.8308 34.8 7
 4 3 -15 -1.67435 40.4335 4
 -4 3 14 4915.14 193.934 7
 4 3 -14 4940.26 221.495 4
 -4 3 13 1346.18 108.581 7
 -4 3 12 3.94981 37.291 7
 -4 -3 11 7728.45 644.475 3
 -4 3 11 7746.95 254.492 7
 -4 -3 10 787.282 213.514 3
 -4 3 10 390.962 66.8036 7
 -4 -3 9 -26.0063 81.8142 3
 -4 3 9 17.6103 34.6648 7
 -4 -3 8 76.9973 85.4085 3
 4 3 -8 39.9472 39.4927 5
 -4 3 8 125.1 45.6876 7
 4 3 -7 1484.3 99.3062 5
 -4 3 7 1366.82 103.289 7
 4 3 -6 670.328 71.3452 5
 -4 3 6 559.875 68.1822 7
 -4 -3 6 678.437 151.855 3
 4 3 -5 1546.01 97.8001 9
 -4 -3 5 1480.88 252.248 3
 4 3 -5 1595.27 98.2645 5
 -4 -3 4 10386.7 614.577 3
 -4 -3 3 -19.6203 60.554 3
 -4 -3 2 4600.89 380.679 3
 -4 -3 1 2143.91 262.929 3
 -4 -3 0 537.026 116.075 2
 -4 -3 0 610.291 133.77 3
 -4 -3 -1 2113.71 216.426 2
 -4 -3 -2 7999.01 415.214 2
 -4 -3 -3 4013.15 305.586 2
 -4 -3 -4 2263.41 235.974 2
 4 3 5 10323.3 320.332 8
 -4 -3 -5 11555.7 550.754 2
 4 3 6 3612.68 199.029 8
 -4 -3 -6 3689.51 334.815 2
 4 3 7 1145.15 120.042 8
 -4 -3 -7 1049.22 185.02 2
 4 3 8 4478.36 229.556 8
 -4 -3 -8 4378.45 399.849 2
 -4 -3 -9 138.645 87.3113 2
 4 3 9 77.24 48.7881 8
 -4 -3 -10 605.339 167.642 2
 4 3 10 552.641 94.2507 8
 4 3 11 6164.08 279.958 8
 4 3 12 134.18 60.4086 8
 4 3 13 4950.03 248.777 8
 4 3 14 13.5253 48.2958 8
 4 3 15 59.2955 45.088 8
 4 3 16 896.492 94.187 8
 4 3 17 814.342 80.7217 8
 4 3 18 -68.326 25.2841 8
 -4 4 17 59.5132 22.1004 7
 -4 4 16 75.5358 27.2653 7
 4 4 -16 37.6947 27.9704 4
 -4 4 15 1537.63 94.3327 7
 4 4 -15 1510.25 109.41 4
 -4 4 14 108.784 36.7479 7
 4 4 -14 59.2783 44.6582 4
 -4 4 13 64.5283 34.2201 7
 4 4 -13 112.414 50.9893 4
 -4 4 12 1846.01 117.723 7
 4 4 -12 1985.11 148.979 4
 -4 4 11 7635.13 238.263 7
 4 4 -11 7454.22 281.441 4
 4 4 -10 440.272 77.3625 5
 -4 4 10 594.064 73.7331 7
 4 4 -9 -11.5086 44.3646 5
 -4 4 9 -29.1141 34.5031 7
 4 4 -8 610.255 79.5373 5
 -4 4 8 687.741 77.1555 7
 4 4 -7 24.7216 40.729 5
 -4 4 7 20.4501 27.9491 7
 4 4 -6 2330.71 133.408 5
 4 4 -5 7102.05 221.981 5
 4 4 -4 148.184 45.1115 9
 4 4 -4 211.653 55.5316 5
 4 4 -3 -10.3595 30.2534 9
 4 4 -3 12.8717 38.6292 5
 4 4 -2 66.5726 33.2914 9
 -4 -4 2 -15.2686 44.8422 2
 4 4 -2 121.529 46.0304 5
 4 4 -1 40.234 32.0033 9
 -4 -4 1 30.3494 49.2099 2
 4 4 0 4105.41 162.159 9
 -4 -4 0 4241.63 334.791 2
 4 4 1 2516.49 127.747 9
 -4 -4 -1 2902.41 284.012 2
 -4 -4 -2 51.4085 64.2829 2
 4 4 2 36.4722 25.7114 9
 -4 -4 -3 374.535 118.048 2
 -4 -4 -4 1954.98 251.882 2
 4 4 5 3298.08 129.881 6
 -4 -4 -5 3416 344.618 2
 4 4 6 1060.7 111.383 8
 4 4 6 1059.65 77.9275 6
 4 4 7 36.4631 46.313 8
 -4 -4 -7 72.3128 84.1956 2
 -4 -4 -8 401.795 140.267 2
 4 4 8 449.78 81.3316 8
 4 4 9 928.863 111.069 8
 4 4 10 1136.68 123.406 8
 4 4 11 90.5304 49.6098 8
 4 4 12 1089.57 117.449 8
 4 4 13 -17.9189 43.1433 8
 4 4 14 3097.62 168.662 8
 4 4 15 1466.2 106.639 8
 4 4 16 43.8065 16.7191 6
 4 4 16 122.238 38.6021 8
 4 5 -15 93.8802 31.6413 4
 4 5 -14 1905.7 110.75 4
 4 5 -13 164.914 47.6591 4
 4 5 -12 -6.34088 40.81 4
 4 5 -11 2093.8 121.821 5
 4 5 -11 2179.26 147.013 4
 4 5 -10 140.957 53.0131 5
 4 5 -10 130.012 55.293 4
 4 5 -9 177.078 56.6954 5
 4 5 -9 224.026 62.9378 4
 4 5 -8 27.7196 42.3524 5
 4 5 -8 40.5579 51.4859 4
 4 5 -7 1142.86 102.312 5
 4 5 -7 1108.14 113.401 4
 4 5 -6 333.584 66.3074 5
 4 5 -6 277.279 70.0354 4
 4 5 -5 1178.22 102.554 5
 4 5 -5 1273.44 118.427 4
 4 5 -4 2089 132.098 5
 4 5 -4 2002.59 141.053 4
 4 5 -3 257.909 56.3134 9
 4 5 -3 263.996 60.6733 5
 4 5 -3 191.454 51.2557 4
 4 5 -2 2510.3 142.229 9
 4 5 -2 2327.62 136.621 5
 -4 -5 2 2054.55 252.583 2
 4 5 -1 335.013 58.3786 9
 4 5 -1 462.519 71.345 5
 4 5 0 29.0749 34.0348 9
 4 5 0 47.6152 43.5288 5
 -4 -5 0 6.9476 37.7067 2
 4 5 1 79.2741 38.9957 9
 4 5 1 72.877 45.8013 5
 4 5 2 5165.13 194.614 9
 4 5 2 5157.61 194.831 5
 4 5 3 733.752 77.1323 9
 4 5 3 603.615 74.2421 5
 4 5 3 662.287 64.6644 6
 4 5 4 2272.55 129.328 9
 4 5 4 1905.16 119.619 5
 4 5 4 2029.76 108.101 6
 4 5 5 4039.57 171.66 9
 4 5 5 3858.43 156.826 5
 4 5 5 4077.84 150.893 6
 4 5 6 194.325 47.2933 9
 4 5 6 234.86 44.2528 6
 4 5 7 676.465 64.8801 6
 4 5 8 508.68 58.5307 6
 4 5 9 90.2636 34.1481 6
 4 5 10 -6.98212 22.3546 6
 4 5 11 2519.82 109.856 6
 4 5 12 326.888 41.9143 6
 4 5 13 1467.38 74.546 6
 4 5 14 153.64 27.2898 6
 4 5 14 138.464 25.5549 9
 4 5 15 52.4444 14.5938 9
 4 6 -13 14.7566 20.5433 4
 4 6 -12 515.377 56.5883 4
 4 6 -11 1758.08 96.9193 5
 4 6 -11 1819.6 111.866 4
 4 6 -10 78.9645 38.1698 5
 4 6 -10 156.915 45.9698 4
 4 6 -9 -20.243 36.1918 5
 4 6 -9 -9.09873 38.2448 4
 4 6 -8 433.922 69.4629 5
 4 6 -8 415.209 68.2614 4
 4 6 -7 -2.5896 38.8808 5
 4 6 -7 22.3068 40.4646 4
 4 6 -6 975.348 93.075 5
 4 6 -6 826.82 93.7192 4
 4 6 -5 2026.19 127.615 5
 4 6 -5 1963.33 130.298 4
 4 6 -4 267.231 59.2746 5
 4 6 -4 220.33 49.8526 4
 4 6 -3 -15.0794 38.4617 5
 4 6 -2 126.089 49.9848 5
 4 6 -1 21.7871 33.4781 9
 4 6 -1 31.0219 41.1647 5
 4 6 0 507.669 68.1981 9
 4 6 0 489.9 71.4817 5
 -4 6 0 414.39 53.8332 6
 4 6 1 1001.93 88.3957 9
 4 6 1 824.685 86.3373 5
 4 6 2 1.87375 30.7691 9
 4 6 2 -9.09244 41.6488 5
 4 6 3 176.261 36.5632 6
 4 6 3 268.651 52.5239 9
 4 6 3 241.465 49.2641 5
 4 6 4 955.818 81.476 5
 4 6 4 881.791 70.1914 6
 4 6 5 1657.15 106.95 9
 4 6 5 1467.27 87.7288 6
 4 6 6 243.38 38.3815 6
 4 6 6 188.831 41.4959 9
 4 6 7 16.8096 27.3589 9
 4 6 7 33.9894 25.7053 6
 4 6 8 235.142 41.4047 6
 4 6 8 149.161 38.0421 9
 4 6 9 164.613 35.8682 9
 4 6 9 147.783 31.4456 6
 4 6 10 400.764 45.0629 9
 4 6 10 360.166 39.2989 6
 4 6 11 13.1225 19.0269 9
 4 6 11 50.7332 19.7941 6
 4 6 12 244.324 28.408 9
 4 7 -8 5.82243 29.9912 5
 4 7 -7 201.47 43.8221 5
 4 7 -6 -36.305 34.9182 5
 4 7 -5 214.215 48.9809 5
 4 7 -4 977.737 82.7856 5
 4 7 -3 79.6709 42.2901 5
 4 7 -2 163.853 47.4447 5
 4 7 -1 122.571 41.6608 5
 4 7 0 11.9446 34.4874 5
 4 7 1 94.6371 38.3406 5
 4 7 2 836.762 72.2027 5
 4 7 3 116.654 31.4727 9
 4 7 3 134.673 39.4909 5
 4 7 4 264.411 38.979 9
 4 7 5 946.133 65.5813 9
 4 7 6 109.952 26.1431 9
 4 7 7 252.784 31.4764 9
 -5 0 19 144.216 28.5362 8
 -5 0 18 303.993 37.463 7
 -5 0 17 3778.15 139.324 7
 -5 0 16 76.9278 35.6637 7
 -5 0 15 459.239 62.9994 7
 -5 0 14 322.025 60.4366 7
 -5 0 13 621.476 78.6506 7
 -5 0 12 1186.59 104.81 7
 -5 0 12 849.367 222.805 3
 -5 0 11 7694.15 251.987 7
 -5 0 11 7475.51 627.71 3
 -5 0 10 3299.79 165.915 7
 -5 0 10 3397 413.259 3
 -5 0 9 4433.74 458.642 3
 -5 0 9 5190.18 205.491 7
 -5 0 8 882.1 86.826 7
 -5 0 8 688.212 176.753 3
 -5 0 7 463.364 158.426 3
 -5 0 7 577.621 70.1153 7
 -5 0 6 1931.01 274.908 3
 -5 0 5 249.417 112.859 3
 -5 0 4 6745.09 487.018 3
 -5 0 3 15140.9 707.708 3
 -5 0 2 1030.86 193.141 3
 -5 0 1 180.196 86.9054 3
 -5 0 0 2891.91 300.895 3
 -5 0 -1 34.0152 64.8234 3
 -5 0 -2 2064.85 165.688 2
 -5 0 -3 3250.31 210.669 2
 -5 0 -4 5277.66 288.155 1
 -5 0 -5 5921.34 331.308 1
 -5 0 -6 3055.23 255.832 1
 -5 0 -7 548.318 116.796 1
 5 0 7 407.71 78.0336 8
 5 0 8 824.039 104.657 8
 -5 0 -8 701.756 137.306 1
 5 0 9 -11.2066 42.4588 8
 -5 0 -9 -31.6807 46.4717 1
 5 0 10 28.3826 44.6719 8
 -5 0 -10 56.3068 52.6701 1
 -5 0 -11 13426.1 683.222 1
 5 0 11 14649.5 430.775 8
 5 0 12 366.431 82.5025 8
 5 0 13 933.871 119.635 8
 5 0 14 2532.95 176.354 8
 5 0 15 371.025 69.574 8
 5 0 16 578.399 78.6776 8
 5 0 17 530.6 67.3587 8
 5 0 18 1778.51 100.832 8
 -5 1 19 5431 136.459 8
 -5 -1 19 5525.6 132.998 8
 -5 1 18 1904.15 91.7174 7
 -5 1 17 1504.18 93.1375 7
 -5 1 16 1679.47 107.217 7
 -5 1 15 -16.2801 34.5831 7
 -5 -1 14 33.5195 27.9237 7
 -5 1 14 71.0841 41.1434 7
 -5 -1 13 8964.68 259.15 7
 -5 1 13 8774.32 271.019 7
 -5 -1 12 2131.51 131.561 7
 -5 1 12 1911.54 130.897 7
 -5 -1 11 10933.9 293.491 7
 -5 1 11 11045.9 305.288 7
 -5 -1 11 9975.03 741.173 3
 -5 1 11 10064.7 707.441 3
 -5 1 10 5989.89 226.405 7
 -5 -1 10 5988.95 217.898 7
 -5 1 10 5661.1 522.604 3
 -5 1 9 -13.4664 36.9439 7
 -5 -1 9 8.58604 33.9683 7
 -5 1 8 2679.83 334.907 3
 -5 1 8 2557.67 147.416 7
 -5 -1 8 2788.81 148.748 7
 -5 -1 8 2378.12 329.822 3
 -5 -1 7 7734.67 575.963 3
 -5 1 7 7814.22 551.004 3
 -5 1 7 7818.19 250.365 7
 -5 -1 7 8242.72 250.933 7
 -5 -1 6 348.163 144.574 3
 -5 1 6 127.02 83.008 3
 -5 1 6 306.87 53.7909 7
 -5 -1 5 4122.92 400.973 3
 -5 1 5 4472.82 394.172 3
 -5 -1 4 1572.14 247.068 3
 -5 1 4 1563.11 226.31 3
 -5 -1 3 73.8315 94.5951 3
 -5 1 3 79.1031 85.3352 3
 -5 -1 2 7290.66 498.609 3
 -5 1 2 6833.22 453.251 3
 -5 -1 1 3382.71 338.094 3
 -5 1 1 3169.44 301.839 3
 -5 1 0 1256.72 192.968 3
 -5 -1 0 1302.16 214.611 3
 -5 -1 -1 35.5522 57.8863 3
 -5 -1 -2 2101.87 189.296 2
 -5 -1 -3 2701.53 217.488 2
 -5 -1 -4 159.994 74.5761 2
 -5 -1 -5 3091.91 254.747 2
 -5 -1 -6 4572.97 326.948 2
 5 1 6 4471.56 218.701 8
 -5 -1 -6 4645.12 320.078 1
 5 1 7 653.943 93.8142 8
 -5 -1 -7 524.362 116.844 1
 -5 -1 -7 480.305 118.77 2
 -5 -1 -8 11166.2 553.081 1
 5 -1 8 11105.6 335.859 8
 5 1 8 10988 362.688 8
 5 -1 9 55.339 48.1891 8
 5 1 9 59.8286 49.1418 8
 -5 -1 -9 134.222 66.8684 1
 5 -1 10 5549.59 248.904 8
 5 1 10 5881.75 277.6 8
 -5 -1 -10 5891.36 445.298 1
 5 -1 11 5798.33 258.869 8
 5 1 11 5778.17 279.255 8
 -5 -1 -11 5996.48 462.496 1
 5 -1 12 864.686 106.436 8
 5 1 12 893.644 116.04 8
 5 -1 13 43.798 40.8519 8
 5 1 13 37.4552 52.3344 8
 5 -1 14 202.235 57.5096 8
 5 1 14 189.066 70.2128 8
 5 1 15 583.516 87.3022 8
 5 1 16 119.497 56.5527 8
 5 1 17 140.432 45.9317 8
 5 1 18 390.118 56.4231 8
 -5 2 18 186.04 30.0371 8
 -5 2 18 150.063 30.0698 7
 -5 2 17 4061.35 143.443 7
 5 2 -17 3670.19 134.272 4
 -5 2 16 16.4357 28.1406 7
 5 2 -16 42.3613 37.0105 4
 -5 2 15 1073.57 90.495 7
 -5 2 14 292.427 56.7653 7
 -5 2 13 92.8285 44.2598 7
 -5 2 12 1238.18 106.791 7
 -5 2 11 3792.96 184.022 7
 -5 -2 10 3160.96 421.772 3
 -5 2 10 3622.45 179.711 7
 -5 2 9 2155.69 139.113 7
 -5 -2 9 2135.76 334.447 3
 -5 -2 8 73.5182 83.4232 3
 -5 2 8 148.222 46.0745 7
 -5 2 7 1302.58 108.405 7
 -5 -2 7 1021.6 221.349 3
 -5 -2 6 273.148 144.983 3
 -5 2 6 226.713 55.9516 7
 -5 -2 5 98.2166 93.7524 3
 -5 2 5 10.5304 30.7898 7
 -5 2 4 1590.22 114.177 7
 -5 -2 4 1530.14 243.365 3
 -5 -2 3 11378.8 655.908 3
 -5 -2 2 75.8132 80.7337 3
 -5 -2 1 -135.229 86.3585 3
 -5 -2 0 79.6161 58.2468 3
 -5 -2 -1 2.91616 47.5841 2
 -5 -2 -1 77.9048 65.8138 3
 -5 -2 -2 4662.2 311.144 2
 5 2 3 2111.59 146.637 8
 -5 -2 -3 1977.93 209.188 2
 5 2 4 7475.71 275.28 8
 -5 -2 -4 7558.36 417.818 2
 5 2 5 3622.06 197.865 8
 -5 -2 -5 3751.15 305.437 2
 5 2 6 5362.63 247.196 8
 -5 -2 -6 5574.63 392.659 2
 5 2 7 87.374 55.16 8
 -5 -2 -7 117.298 73.0073 2
 -5 -2 -8 -120.931 68.7812 2
 5 2 8 -35.451 54.3583 8
 -5 -2 -9 315.297 108.814 2
 5 2 9 9.75137 54.5785 8
 -5 -2 -10 199.373 97.0625 2
 5 2 10 91.9299 57.3644 8
 -5 -2 -10 106.7 71.9183 1
 5 2 11 7862.99 324.805 8
 5 2 12 7.03451 59.3693 8
 5 2 13 1766.36 155.036 8
 5 2 14 1310.41 130.345 8
 5 2 15 673.437 93.0966 8
 5 2 16 867.035 94.2159 8
 5 2 17 76.8594 37.211 8
 5 2 18 1561.8 92.41 8
 -5 3 17 1078.33 68.6238 7
 5 3 -17 901.757 62.9635 4
 -5 3 16 1540.43 89.292 7
 5 3 -16 1235.6 88.6799 4
 -5 3 15 8.73824 27.2683 7
 5 3 -15 -4.35716 35.3058 4
 -5 3 14 115.171 38.728 7
 -5 3 13 6547.72 218.789 7
 -5 3 12 415.038 64.7321 7
 -5 3 11 7878.99 255.569 7
 -5 3 10 2558.67 150.708 7
 -5 -3 9 -67.4537 113.033 3
 -5 3 9 50.0239 38.9974 7
 -5 3 8 734.391 84.3513 7
 -5 -3 8 852.023 218.041 3
 -5 -3 7 5285.74 515.451 3
 5 3 -7 5387.85 185.883 5
 -5 3 7 4878.28 200.42 7
 -5 -3 6 -36.5833 65.6503 3
 5 3 -6 70.2065 37.6357 5
 -5 3 6 78.1631 36.3809 7
 -5 3 5 766.973 81.1561 7
 -5 -3 5 766.267 198.997 3
 5 3 -4 1825.47 107.103 9
 -5 3 4 1587.4 111.984 7
 -5 -3 4 1787.62 280.482 3
 5 3 -3 63.0257 29.4627 9
 -5 3 3 107.014 38.5338 7
 5 3 -2 5511.94 182.269 9
 -5 -3 2 5726.25 476.216 3
 5 3 -1 137.17 33.9091 9
 -5 -3 1 74.9767 63.2709 2
 -5 -3 1 42.0838 61.4628 3
 5 3 0 201.026 41.3351 9
 -5 -3 0 173.098 84.4685 2
 -5 -3 0 59.6692 64.3943 3
 5 3 1 484.131 54.5806 9
 5 3 1 494.412 82.5209 8
 -5 -3 -1 541.487 127.73 2
 5 3 2 856.178 102.801 8
 -5 -3 -2 769.929 146.902 2
 5 3 3 3398.47 191.717 8
 -5 -3 -3 3821.78 325.179 2
 5 3 4 384.601 74.2437 8
 -5 -3 -4 406.359 116.403 2
 5 3 5 4004.4 215.314 8
 -5 -3 -5 3754.66 338.257 2
 5 3 6 2099.98 163.538 8
 -5 -3 -6 2354.39 277.944 2
 5 3 7 1220.08 127.819 8
 -5 -3 -7 1329.81 224.868 2
 -5 -3 -8 5778.99 474.833 2
 5 3 8 6157.4 282.226 8
 5 3 9 481.329 84.387 8
 5 3 10 4231.21 236.445 8
 5 3 11 2011.07 164.032 8
 5 3 12 1153.49 122.745 8
 5 3 13 69.6506 55.8964 8
 5 3 14 93.9555 47.9892 8
 5 3 15 561.52 76.0755 8
 5 3 16 23.8031 28.5879 8
 5 3 17 168.384 34.7972 8
 -5 4 16 34.1584 17.278 7
 5 4 -16 -5.097 21.5617 4
 -5 4 15 233.886 37.6643 7
 5 4 -15 287.232 47.3864 4
 -5 4 14 -16.1933 22.4034 7
 5 4 -14 -6.65692 32.2746 4
 -5 4 13 88.6813 33.5192 7
 5 4 -13 76.5345 45.1901 4
 -5 4 12 496.543 62.3224 7
 5 4 -12 373.503 71.1851 4
 -5 4 11 1868.76 114.349 7
 5 4 -11 1832.95 139.702 4
 -5 4 10 1281.87 97.4975 7
 5 4 -9 1290.28 103.502 5
 -5 4 9 1368.06 103.557 7
 5 4 -8 309.327 57.4418 5
 -5 4 8 402.308 60.2555 7
 -5 4 7 647.829 74.0482 7
 5 4 -7 701.148 78.2763 5
 5 4 -6 173.468 51.6036 5
 5 4 -5 47.3568 45.392 5
 5 4 -4 1192.85 97.8703 9
 5 4 -4 1208.01 97.9192 5
 -5 -4 4 1358.15 218.677 2
 5 4 -3 4825.24 189.064 9
 5 4 -3 4973.43 185.715 5
 -5 -4 3 4539.87 392.097 2
 5 4 -2 5.27141 31.2074 9
 -5 -4 2 106.385 69.8996 2
 5 4 -1 3.57791 30.395 9
 -5 -4 1 174.397 78.4962 2
 5 4 0 26.0856 31.6108 9
 -5 -4 0 58.5797 55.098 2
 5 4 1 27.1996 26.9245 9
 -5 -4 -1 167.41 86.0116 2
 5 4 2 1035.26 86.5521 9
 -5 -4 -2 1025.95 195.279 2
 5 4 3 516.084 67.3581 9
 5 4 3 479.69 78.2449 8
 -5 -4 -3 435.686 127.426 2
 5 4 4 2154.15 156.13 8
 -5 -4 -4 2346.23 288.513 2
 5 4 5 2361.69 163.725 8
 -5 -4 -5 2302.21 293.186 2
 5 4 6 1877.12 155.745 8
 5 4 7 88.3107 47.2754 8
 5 4 8 60.036 52.3614 8
 5 4 9 65.6301 53.1493 8
 5 4 10 9.34601 23.9697 6
 5 4 10 79.41 50.7778 8
 5 4 11 4279.33 214.032 8
 5 4 11 4091.98 133.61 6
 5 4 12 -14.2263 21.2444 6
 5 4 12 17.8956 41.4211 8
 5 4 13 747.35 85.3948 8
 5 4 13 609.093 47.1703 6
 5 4 14 737.723 76.7735 8
 5 4 14 736.409 46.6716 6
 5 4 15 103.131 33.1149 8
 5 5 -14 30.9029 24.4915 4
 5 5 -13 2633.2 124.773 4
 5 5 -12 244.876 50.6977 4
 5 5 -11 3073.46 155.62 4
 5 5 -10 1896.39 110.254 5
 5 5 -10 1973.02 133.473 4
 5 5 -9 121.363 41.4125 5
 5 5 -9 -10.5576 37.7144 4
 5 5 -8 748.418 81.8277 5
 5 5 -8 762.998 92.3457 4
 5 5 -7 763.529 83.7002 5
 5 5 -7 624.989 87.3903 4
 5 5 -6 15.4047 38.6292 5
 5 5 -6 -30.5873 47.0055 4
 5 5 -5 639.109 78.0547 5
 5 5 -5 531.103 77.8314 4
 5 5 -4 256.772 55.4013 5
 5 5 -4 119.139 47.9781 4
 5 5 -3 227.553 53.6707 9
 5 5 -3 214.025 55.0913 5
 5 5 -2 1528.11 113.112 9
 5 5 -2 1557.4 113.001 5
 5 5 -1 317.362 58.6324 9
 5 5 -1 299.72 61.8508 5
 5 5 0 165.431 48.0387 9
 5 5 0 163.166 51.284 5
 5 5 1 29.4759 33.0974 9
 5 5 1 -6.13094 39.0269 5
 5 5 2 54.2422 34.894 9
 5 5 2 2.66751 38.7831 5
 5 5 3 387.374 60.9309 9
 5 5 3 307.575 58.5403 5
 5 5 4 178.653 47.0558 9
 5 5 4 121.625 44.4376 5
 5 5 5 479.689 66.7824 9
 5 5 5 393.727 59.2249 5
 5 5 6 843.043 83.9562 9
 5 5 6 852.161 75.3002 5
 5 5 7 64.9267 38.9713 9
 5 5 8 4076.84 163.338 9
 5 5 9 5.74353 29.2814 9
 5 5 10 1083.81 82.0647 9
 5 5 11 1273.22 81.5891 9
 5 5 12 173.711 31.6735 9
 5 5 13 47.9501 19.8597 9
 5 5 14 184.315 24.7963 9
 5 6 -11 628.092 57.8827 4
 5 6 -10 508.648 57.7247 4
 5 6 -9 647.522 63.6411 5
 5 6 -9 685.254 67.4946 4
 5 6 -8 95.9398 40.9534 5
 5 6 -8 107.65 36.1726 4
 5 6 -7 114.035 41.9006 5
 5 6 -7 106.147 38.2373 4
 5 6 -6 -26.6198 36.338 5
 5 6 -6 -22.3429 29.9473 4
 5 6 -5 30.8328 37.3334 5
 5 6 -4 300.297 59.251 5
 5 6 -3 792.113 81.152 5
 5 6 -2 12.865 35.8778 5
 5 6 -1 -66.6941 42.8073 5
 5 6 0 -2.40611 30.5538 9
 5 6 0 48.8209 40.9513 5
 5 6 1 159.2 45.3519 9
 5 6 1 167.869 46.5424 5
 5 6 2 104.79 38.5659 9
 5 6 2 67.6576 37.791 5
 5 6 3 193.049 44.7994 5
 5 6 3 192.464 44.0131 9
 5 6 4 348.199 54.4709 9
 5 6 4 328.56 50.8915 5
 5 6 5 694.591 69.3703 9
 5 6 5 570.05 58.6199 5
 5 6 6 618.241 64.7292 9
 5 6 7 -17.9883 23.8404 9
 5 6 8 89.5188 29.5679 9
 5 6 9 63.8126 25.4515 9
 5 6 10 2.16391 16.9723 9
 5 6 11 1280.37 60.2834 9
 5 7 -6 35.0888 26.8325 5
 5 7 -5 9.02288 28.2269 5
 5 7 -4 30.8746 30.9835 5
 5 7 -3 -44.5599 33.4977 5
 5 7 -2 326.765 48.7355 5
 5 7 -1 24.4388 30.9801 5
 5 7 0 53.1995 34.6601 5
 5 7 1 0.4876 26.5123 5
 5 7 2 -1.97782 25.4543 5
 -6 0 17 215.137 31.7658 7
 -6 0 16 1803.48 95.1536 7
 -6 0 15 280.39 46.4308 7
 -6 0 14 3241 150.76 7
 -6 0 13 722.178 81.349 7
 -6 0 12 35.1114 37.4766 7
 -6 0 11 2685.11 153.037 7
 -6 0 10 4240.07 193.673 7
 -6 0 10 3476.47 442.001 3
 -6 0 9 843.985 94.7844 7
 -6 0 9 761.976 218.886 3
 -6 0 8 2869.28 163.9 7
 -6 0 8 1986.64 326.222 3
 -6 0 7 4048.71 442.421 3
 -6 0 7 4083.96 194.586 7
 -6 0 6 776.543 90.6303 7
 -6 0 6 603.824 180.754 3
 -6 0 5 12080.2 733.375 3
 -6 0 5 11458.9 326.27 7
 -6 0 4 1624.61 128.258 7
 -6 0 4 1479.55 257.987 3
 -6 0 3 1444.29 124.235 7
 -6 0 3 1638.8 264.72 3
 -6 0 2 21470 929.243 3
 -6 0 2 22387.3 480.326 7
 -6 0 1 570.466 161.2 3
 -6 0 1 513.708 82.7517 7
 -6 0 0 4015.04 387.086 3
 -6 0 0 4039.15 216.361 7
 -6 0 -1 200.468 58.4761 7
 6 0 2 7062.34 265.282 8
 6 0 3 22.616 34.9543 8
 6 0 4 184.093 62.985 8
 6 0 5 834.805 101.828 8
 6 0 6 800.014 104.543 8
 6 0 7 3480.86 204.985 8
 6 0 8 8700.78 331.884 8
 6 0 9 21.2929 51.7845 8
 6 0 10 6466.83 291.409 8
 6 0 11 -13.5587 51.6069 8
 6 0 12 72.7172 47.1466 8
 6 0 13 30.6147 43.5308 8
 6 0 14 2284.09 153.535 8
 6 0 15 1077.31 98.9006 8
 6 0 16 2111.32 119.791 8
 -6 1 17 1189.25 69.9629 7
 -6 1 16 219.468 40.9716 7
 -6 1 15 3681.91 150.537 7
 -6 1 14 41.8744 32.8412 7
 -6 -1 13 986.844 84.9372 7
 -6 1 13 1270.8 104.017 7
 -6 -1 12 4341.06 181.244 7
 -6 1 12 4001.31 184.33 7
 -6 -1 11 966.219 92.8437 7
 -6 1 11 874.554 91.4536 7
 -6 1 10 10885.6 309.995 7
 -6 -1 10 11160.1 305.844 7
 -6 -1 9 9519.89 732.958 3
 -6 1 9 10414.9 305.227 7
 -6 1 8 2262.61 147.705 7
 -6 -1 8 2355.08 145.873 7
 -6 -1 8 2206.61 349.093 3
 -6 1 8 1677.5 281.481 3
 -6 -1 7 3169.46 403.493 3
 -6 1 7 3496.06 410.195 3
 -6 1 7 3073.27 170.464 7
 -6 -1 7 3059.93 166.273 7
 -6 -1 6 4466.23 458.401 3
 -6 1 6 4261.77 435.234 3
 -6 1 6 3908.84 189.793 7
 -6 -1 6 4098.41 195.102 7
 -6 -1 5 12029.6 747.498 3
 -6 1 5 13244.1 740.17 3
 -6 1 5 11978.8 330.023 7
 -6 -1 5 11826 334.638 7
 -6 1 4 2024.63 141.585 7
 -6 -1 4 1980.44 139.237 7
 -6 -1 4 1773.55 290.989 3
 -6 1 4 1702.46 266.163 3
 -6 1 3 840.068 96.2634 7
 -6 -1 3 971.58 103.555 7
 -6 -1 3 806.652 191.705 3
 -6 1 3 711.179 172.22 3
 -6 -1 2 -55.0371 78.8373 3
 -6 1 2 34.5663 68.1523 3
 -6 1 2 33.3161 38.4446 7
 -6 -1 2 -3.47594 49.131 7
 -6 1 1 19612.3 447.744 7
 -6 -1 1 19631.2 469.556 7
 -6 -1 0 1747.07 268.182 3
 -6 1 0 1626.96 134.92 7
 -6 -1 0 1558.3 139.34 7
 6 1 1 2600.52 167.176 8
 -6 1 -1 2486.59 170.711 7
 -6 -1 -1 2472.41 230.201 2
 6 1 2 307.072 68.7447 8
 -6 -1 -2 141.619 61.8582 2
 -6 1 -2 218.535 63.8823 7
 6 1 3 790.653 97.6906 8
 -6 -1 -3 732.754 128.764 2
 -6 1 -3 804.312 106.021 7
 6 -1 4 134.315 55.8386 8
 6 1 4 26.7897 46.4037 8
 6 1 5 1153.8 121.421 8
 6 -1 5 935.582 103.749 8
 6 -1 6 4050.35 205.628 8
 6 1 6 4268.2 229.968 8
 6 1 7 2256.46 175.056 8
 6 -1 7 2586.5 169.081 8
 6 -1 8 4.21976 45.9239 8
 6 1 8 7.45605 49.0462 8
 6 -1 9 4608.44 228.552 8
 6 1 9 4582.35 252.405 8
 6 -1 10 48.7146 39.4679 8
 6 1 10 -14.024 56.4456 8
 6 -1 11 113.598 57.6361 8
 6 1 11 75.8365 53.2881 8
 6 1 12 1389.38 137.99 8
 6 1 13 127.345 58.1686 8
 6 1 14 67.6293 45.9764 8
 6 1 15 562.683 79.1475 8
 6 1 16 4011.3 169.6 8
 6 1 17 164.191 36.5337 8
 -6 2 17 130.072 26.7923 7
 -6 2 16 778.339 62.761 7
 6 2 -16 863.704 71.295 4
 -6 2 15 141.122 38.4021 7
 -6 2 14 1611.23 105.968 7
 -6 2 13 717.581 78.2453 7
 -6 2 12 204.489 50.0583 7
 -6 2 11 1394.51 113.404 7
 -6 2 10 1884.59 133.067 7
 -6 2 9 1235.23 110.914 7
 -6 2 8 2580.4 155.544 7
 -6 -2 8 1989.85 329.903 3
 -6 2 7 1574.47 123.565 7
 -6 -2 7 1559.02 285.102 3
 -6 -2 6 167.346 108.48 3
 -6 2 6 157.768 49.6952 7
 -6 -2 6 136.712 49.6731 7
 -6 -2 5 4718.59 480.978 3
 -6 2 5 4715.07 206.687 7
 -6 -2 5 4933.6 209.549 7
 -6 2 4 1193.52 105.972 7
 -6 -2 4 1290.72 111.259 7
 -6 -2 3 31.7811 86.7423 3
 -6 2 3 30.7394 40.1298 7
 -6 -2 3 51.9065 38.727 7
 -6 -2 2 15184.4 813.669 3
 -6 2 2 15706.9 378.895 7
 -6 -2 2 16523.9 421.158 7
 -6 -2 1 2401.06 319.317 3
 -6 2 1 2116.37 146.16 7
 -6 -2 1 2348.49 165.66 7
 -6 -2 0 2153.19 289.712 3
 -6 2 0 2154.51 147.81 7
 -6 -2 0 2138.04 159.39 7
 -6 -2 0 2169.1 243.271 2
 -6 2 -1 1799.77 136.842 7
 -6 -2 -1 1641.31 205.253 2
 -6 2 -2 4098.39 207.503 7
 6 2 2 3908.59 212.524 8
 -6 -2 -2 4206.86 322.678 2
 6 2 3 469.715 83.1185 8
 -6 -2 -3 566.631 119.807 2
 -6 2 -3 350.029 69.3987 7
 6 2 4 418.457 78.8249 8
 -6 -2 -4 332.206 96.8829 2
 -6 2 -4 264.804 67.6611 7
 6 2 5 58.6992 50.0936 8
 -6 -2 -5 108.164 70.5216 2
 -6 2 -5 6.64614 42.5487 7
 6 2 6 1233.38 130.477 8
 -6 2 -6 1077.57 117.801 7
 -6 -2 -6 923.167 169.149 2
 6 2 7 1097.75 127.675 8
 6 2 8 9000.63 349.189 8
 6 2 9 30.9407 56.1721 8
 6 2 10 6550.37 297.395 8
 6 2 11 -10.4586 55.9216 8
 6 2 12 656.176 99.656 8
 6 2 13 -20.9488 48.63 8
 6 2 14 828.233 95.4089 8
 6 2 15 1008.77 94.7653 8
 6 2 16 813.906 76.3862 8
 6 2 17 1076.45 73.4876 8
 -6 3 16 126.322 27.4453 7
 6 3 -16 72.1406 26.8867 4
 -6 3 15 1563.58 86.0799 7
 6 3 -15 1494.38 95.3677 4
 -6 3 14 12.2416 25.1019 7
 6 3 -14 46.8786 34.6911 4
 -6 3 13 440.601 58.2783 7
 -6 3 12 2378.23 130.349 7
 -6 3 11 238.071 52.7075 7
 -6 3 10 6344.77 225.546 7
 -6 3 9 8487.27 262.745 7
 -6 3 8 1092.15 100.709 7
 6 3 -7 3277.79 144.805 5
 -6 3 7 3183.12 165.676 7
 6 3 -6 1374.29 99.4471 5
 -6 3 6 1307.06 111.618 7
 -6 -3 6 1193.93 254.267 3
 -6 -3 5 5457.05 517.941 3
 -6 3 5 5160.71 209.288 7
 -6 -3 4 -145.675 98.9772 3
 -6 3 4 313.064 60.654 7
 6 3 -3 425.378 56.0626 9
 -6 -3 3 429.79 152.129 3
 -6 3 3 394.179 62.961 7
 6 3 -2 274.905 44.6172 9
 -6 -3 2 353.143 115.009 2
 -6 -3 2 398.323 138.159 3
 -6 3 2 272.905 55.3148 7
 -6 -3 1 8314.79 589.656 3
 -6 3 1 7745.34 249.757 7
 -6 -3 1 8706.77 520.862 2
 6 3 0 2618.24 127.796 9
 -6 -3 0 2562.46 284.52 2
 6 3 1 1428.82 96.3013 9
 -6 -3 -1 1316.74 132.167 7
 -6 -3 -1 1560.6 224.131 2
 6 3 2 965.047 80.5293 9
 -6 -3 -2 888.117 165.406 2
 6 3 3 450.516 83.5927 8
 -6 -3 -3 374.665 110.744 2
 6 3 4 397.735 78.0149 8
 -6 -3 -4 420.606 127.691 2
 6 3 5 754.75 104.461 8
 -6 -3 -5 655.005 149.774 2
 6 3 6 1087.13 123.547 8
 -6 -3 -6 936.401 183.545 2
 6 3 7 2403.43 179.226 8
 6 3 8 288.612 77.5652 8
 6 3 9 4067.71 230.431 8
 6 3 10 -13.9123 45.8169 8
 6 3 11 257.739 70.2141 8
 6 3 12 1276.44 121.77 8
 6 3 13 44.989 39.497 8
 6 3 14 26.8941 31.3964 8
 6 3 15 34.7562 28.6571 8
 6 3 16 2059.91 98.5728 8
 -6 4 14 752.723 52.4899 7
 6 4 -14 728.517 65.7069 4
 -6 4 13 34.1621 19.7461 7
 6 4 -13 72.8633 34.5433 4
 -6 4 12 46.1607 25.0853 7
 6 4 -12 62.4234 39.933 4
 -6 4 11 1261.19 85.4132 7
 6 4 -11 1181.39 104.892 4
 -6 4 10 634.555 65.3713 7
 -6 4 9 367.921 54.0302 7
 6 4 -8 868.81 81.962 5
 -6 4 8 892.322 80.9756 7
 6 4 -7 1307.72 99.309 5
 -6 4 7 1234.47 95.8866 7
 6 4 -6 33.3213 39.1194 5
 -6 4 6 73.4593 35.041 7
 6 4 -5 3322.88 153.767 5
 6 4 -4 593.656 73.6716 5
 6 4 -3 91.7941 36.0225 9
 6 4 -3 138.249 46.1981 5
 6 4 -2 6601.01 216.971 9
 6 4 -2 6695.1 219.037 5
 6 4 -1 440.057 61.7354 9
 6 4 0 1320.53 99.3836 9
 6 4 1 592.037 70.087 9
 6 4 2 2611.94 136.843 9
 6 4 3 36.6427 28.7766 9
 6 4 4 42.1003 28.531 9
 6 4 5 141.766 42.6087 9
 6 4 5 121.588 56.4551 8
 6 4 6 358.254 73.7747 8
 6 4 7 411.52 80.02 8
 6 4 8 3621.66 200.706 8
 6 4 9 -27.9975 47.1968 8
 6 4 10 2835.78 167.513 8
 6 4 11 31.1938 33.8361 8
 6 4 12 219.751 50.0631 8
 6 4 13 -62.0477 31.1445 8
 6 4 14 648.281 46.1535 9
 6 4 14 553.608 53.5803 8
 6 5 -12 486.782 52.7449 4
 6 5 -11 389.29 54.3957 4
 6 5 -10 3231.56 146.684 4
 6 5 -9 2306.43 108.074 5
 6 5 -9 2687.31 140.377 4
 6 5 -8 741.309 70.1095 5
 6 5 -8 919.449 88.7002 4
 6 5 -7 809.758 75.9615 5
 6 5 -7 931.347 90.7503 4
 6 5 -6 892.919 80.6468 5
 6 5 -6 876.768 88.4736 4
 6 5 -5 2452.98 130.22 5
 6 5 -5 2306.72 134.321 4
 6 5 -4 702.481 77.4896 5
 6 5 -3 17.1631 37.4845 5
 6 5 -2 41.5338 33.1567 9
 6 5 -2 48.2138 39.3756 5
 6 5 -1 3143.38 149.357 9
 6 5 -1 2841.81 144.999 5
 6 5 0 135.716 42.7494 9
 6 5 0 163.733 51.353 5
 6 5 1 492.011 65.6457 9
 6 5 1 651.251 74.1472 5
 6 5 2 23.0707 29.3728 9
 6 5 2 24.7066 36.2 5
 6 5 3 401.934 59.5541 9
 6 5 3 431.658 63.7837 5
 6 5 4 14.4708 29.4355 9
 6 5 4 14.2709 35.4543 5
 6 5 5 127.955 39.748 9
 6 5 5 117.4 38.6251 5
 6 5 6 997.136 82.5953 9
 6 5 6 848.46 71.921 5
 6 5 7 806.936 73.1227 9
 6 5 7 653.946 55.2807 5
 6 5 8 20.7762 27.4847 9
 6 5 9 1171.71 79.419 9
 6 5 10 33.1856 22.9469 9
 6 5 11 24.6291 19.7956 9
 6 5 12 366.84 35.2265 9
 6 6 -8 124.216 32.204 5
 6 6 -7 320.798 48.8467 5
 6 6 -6 -9.70399 29.556 5
 6 6 -5 880.616 73.8357 5
 6 6 -4 82.8069 39.2332 5
 6 6 -3 97.1337 42.6241 5
 6 6 -2 2803.3 128.673 5
 6 6 -1 22.6148 32.4476 5
 6 6 0 135.325 43.611 5
 6 6 1 31.7461 28.0114 9
 6 6 1 -18.0345 34.6945 5
 6 6 2 562.373 59.7729 9
 6 6 2 563.961 60.9746 5
 6 6 3 -9.19969 22.8517 9
 6 6 3 -32.1402 31.5725 5
 6 6 4 14.59 24.4976 9
 6 6 4 21.9275 28.2338 5
 6 6 5 82.1896 31.1011 9
 6 6 5 129.66 31.3083 5
 6 6 6 128.339 31.2842 9
 6 6 7 127.608 29.9539 9
 6 6 8 1156.18 64.5762 9
 6 6 9 27.6243 13.9121 9
 -7 0 15 288.849 37.4727 7
 -7 0 14 35.305 25.3851 7
 -7 0 13 1754.38 106.799 7
 -7 0 12 2515.81 135.944 7
 -7 0 11 1107.15 96.5915 7
 -7 0 10 525.864 73.2205 7
 -7 0 9 240.765 57.1595 7
 -7 0 8 715.348 87.234 7
 -7 0 7 844.355 96.2364 7
 -7 0 6 2364.19 154.666 7
 -7 0 6 2135.16 342.813 3
 -7 0 5 3831.27 437.356 3
 -7 0 5 3751.88 196.655 7
 -7 0 4 165.728 101.471 3
 -7 0 4 391.795 79.6188 7
 -7 0 3 1486.73 134.584 7
 -7 0 3 1633.13 280.754 3
 -7 0 2 1396.03 132.012 7
 -7 0 2 1618.92 269.834 3
 -7 0 1 23212.7 526.871 7
 -7 0 0 1323.07 133.647 7
 -7 0 -1 871.288 114.494 7
 -7 0 -2 552.663 99.8153 7
 -7 0 -3 4982.78 268.563 7
 7 0 4 2362.73 171.695 8
 -7 0 -4 2159.3 185.183 7
 7 0 5 116.715 54.9851 8
 7 0 6 5801.84 269.516 8
 7 0 7 1038.5 120.221 8
 7 0 8 7703.65 310.872 8
 7 0 9 4105.93 225.399 8
 7 0 10 3504.14 205.355 8
 7 0 11 3548.22 198.875 8
 7 0 12 6680.51 257.825 8
 7 0 13 432.481 68.5832 8
 7 0 14 279.121 48.3772 8
 7 0 15 123.336 30.1154 8
 -7 0 -15 106.244 36.9019 7
 -7 1 16 38.205 15.393 7
 -7 1 15 685.646 58.1059 7
 -7 1 14 990.298 76.2852 7
 -7 -1 13 41.5036 24.344 7
 -7 1 13 75.2085 35.6098 7
 -7 -1 12 1.33343 26.6355 7
 -7 1 12 -0.84537 33.1333 7
 -7 -1 11 550.532 68.5859 7
 -7 1 11 616.508 78.0679 7
 -7 1 10 21.9995 39.0029 7
 -7 -1 10 83.9685 41.4925 7
 -7 1 9 503.32 75.1678 7
 -7 -1 9 535.629 75.696 7
 -7 1 8 3825.08 191.724 7
 -7 -1 8 3114.05 169.556 7
 -7 1 7 482.897 77.3711 7
 -7 -1 7 345.512 63.634 7
 -7 1 6 1301.74 119.439 7
 -7 -1 6 1215.61 110.96 7
 -7 -1 6 1289.43 268.056 3
 -7 -1 5 4441.04 486.225 3
 -7 1 5 3827.84 416.119 3
 -7 1 5 4628.97 217.717 7
 -7 -1 5 4749.22 221.249 7
 -7 -1 4 35132.1 1333.7 3
 -7 1 4 33096.1 1195.21 3
 -7 1 4 35311.9 602.409 7
 -7 -1 4 36162 613.222 7
 -7 -1 3 2736.19 372.604 3
 -7 1 3 2736.61 173.979 7
 -7 -1 3 2675.01 176.824 7
 -7 1 2 1562.71 141.334 7
 -7 -1 2 1481.25 136.396 7
 -7 -1 2 1578.38 275.829 3
 -7 1 1 2179.49 162.73 7
 -7 -1 1 2106.58 163.118 7
 -7 1 0 1108.1 121.835 7
 -7 -1 0 1049.21 123.518 7
 -7 1 -1 54.9798 48.9326 7
 -7 -1 -1 37.4143 52.623 7
 -7 1 -2 2095.83 167.131 7
 -7 -1 -2 2181.88 180.294 7
 -7 1 -3 70.9587 47.3854 7
 -7 -1 -3 20.3988 53.9211 7
 7 1 4 2006.56 167.433 8
 -7 1 -4 2106.97 172.469 7
 7 1 5 1320.46 137.117 8
 -7 1 -5 1285.09 141.89 7
 7 1 6 1272.38 132.033 8
 -7 1 -6 1338.81 145.26 7
 7 -1 7 -1.24837 39.2265 8
 7 1 7 -48.0536 58.0784 8
 -7 1 -7 -44.1234 53.3362 7
 7 -1 8 1649.72 136.311 8
 7 1 8 1744.74 158.132 8
 -7 1 -8 1652.32 155.202 7
 7 1 9 62.6391 57.1451 8
 7 1 10 3881.39 223.438 8
 7 1 11 1449.4 135.538 8
 -7 1 -11 1320.61 129.324 7
 7 1 12 779.225 96.573 8
 -7 1 -12 488.909 77.0361 7
 7 1 13 302.566 60.5409 8
 -7 1 -13 234.135 46.2436 7
 7 1 14 91.9266 37.2079 8
 7 1 15 56.9892 29.4029 8
 -7 2 15 453.964 46.9315 7
 7 2 -15 510.861 54.1956 4
 -7 2 14 128.409 33.7332 7
 -7 2 13 2200.59 115.361 7
 -7 2 12 1248.56 95.3544 7
 -7 2 11 1452.83 107.701 7
 -7 2 10 129.442 42.3657 7
 -7 2 9 -18.1129 38.2634 7
 -7 2 8 73.8828 40.034 7
 -7 2 7 575.145 79.6181 7
 -7 -2 7 617.16 74.3859 7
 -7 2 6 3623.92 188.152 7
 -7 -2 6 3478.45 176.795 7
 -7 2 5 2622.31 160.649 7
 -7 -2 5 2718.16 158.234 7
 -7 2 4 1293.09 113.894 7
 -7 -2 4 1422.83 123.953 7
 -7 -2 4 1237.69 251.565 3
 -7 2 3 705.665 90.1857 7
 -7 -2 3 564.362 173.997 3
 -7 -2 3 640.05 85.1077 7
 -7 -2 2 3105.3 387.826 3
 -7 2 2 2679.5 165.677 7
 -7 -2 2 2062.84 151.29 7
 -7 -2 2 2798.95 291.481 2
 -7 2 1 15317.3 396.261 7
 -7 -2 1 15366.9 423.686 7
 -7 -2 1 15799.7 675.127 2
 -7 -2 0 -15.8462 46.8906 2
 -7 2 0 153.749 57.2692 7
 -7 -2 0 126.999 56.9607 7
 -7 2 -1 1459.21 129.233 7
 -7 -2 -1 1354.19 139.814 7
 -7 -2 -1 1082.35 177.671 2
 -7 2 -2 -38.7185 50.318 7
 -7 -2 -2 -36.0189 51.777 7
 -7 2 -3 5429.22 244.846 7
 -7 -2 -3 5171.61 272.476 7
 7 2 4 679.347 101.388 8
 -7 2 -4 733.125 95.106 7
 7 2 5 320.971 79.3766 8
 -7 2 -5 343.533 73.1905 7
 7 2 6 5751.19 278.398 8
 -7 2 -6 5576.75 249.722 7
 7 2 7 124.964 60.2397 8
 -7 2 -7 172.85 58.3263 7
 7 2 8 4511.12 247.046 8
 7 2 9 1841.7 159.249 8
 7 2 10 2897.35 189.19 8
 7 2 11 1366.44 126.38 8
 7 2 12 4549.95 212.179 8
 7 2 13 -28.9226 39.2256 8
 7 2 14 247.847 49.1198 8
 7 2 15 402.084 48.6754 8
 -7 3 14 935.192 61.284 7
 7 3 -14 871.115 68.944 4
 -7 3 13 -0.17545 21.8945 7
 -7 3 12 138.592 35.404 7
 -7 3 11 220.519 43.7039 7
 -7 3 10 387.907 60.004 7
 -7 3 9 98.8096 39.4734 7
 -7 3 8 2071.9 128.331 7
 7 3 -7 476.867 62.1798 5
 -7 3 7 436.961 65.8941 7
 7 3 -6 397.549 58.8249 5
 -7 3 6 366.531 61.953 7
 7 3 -5 4095.04 167.204 5
 -7 3 5 3995.22 184.437 7
 -7 3 4 23374 438.889 7
 -7 3 3 3555.63 173.561 7
 -7 3 2 759.591 86.8995 7
 -7 3 1 517.01 71.0878 7
 7 3 0 838.862 72.3455 9
 -7 3 0 852.098 86.8024 7
 -7 -3 0 729.14 95.2793 7
 7 3 1 217.045 38.4425 9
 -7 -3 -1 288.687 72.6786 7
 7 3 2 1375.85 91.5787 9
 -7 -3 -2 1257.82 130.81 7
 7 3 3 228.58 43.4179 9
 -7 -3 -3 337.878 80.6376 7
 7 3 4 1743.81 102.616 9
 -7 -3 -4 1672.4 153.799 7
 7 3 5 388.923 51.317 9
 7 3 6 1041.61 118.977 8
 7 3 7 171.114 60.7878 8
 7 3 8 527.622 88.239 8
 7 3 9 -40.7959 50.641 8
 7 3 10 1360.44 120.958 8
 7 3 11 537.027 77.5456 8
 7 3 12 117.807 38.6062 8
 7 3 13 121.465 37.0164 8
 7 3 14 -32.3749 23.5627 8
 7 4 -13 869.807 62.4762 4
 -7 4 12 791.732 52.0214 7
 7 4 -12 790.644 67.419 4
 -7 4 11 869.027 59.8818 7
 7 4 -11 879.187 77.5314 4
 -7 4 10 112.9 29.5316 7
 7 4 -10 172.742 44.0065 4
 -7 4 9 10.3585 20.5411 7
 -7 4 8 123.125 35.1943 7
 7 4 -7 323.317 49.9854 5
 -7 4 7 347.757 50.6324 7
 7 4 -6 875.497 76.4126 5
 -7 4 6 1048.26 81.5094 7
 7 4 -5 745.135 74.6333 5
 7 4 -4 426.645 65.4654 5
 7 4 -3 751.625 78.7408 5
 7 4 -2 952.205 86.3667 5
 7 4 -1 9854.58 243.54 9
 7 4 0 75.4312 33.0365 9
 7 4 1 364.162 53.6377 9
 7 4 2 -3.81357 24.2696 9
 7 4 3 2027.12 112.695 9
 7 4 4 573.422 63.7745 9
 7 4 5 10.4843 24.8712 9
 7 4 6 2982.84 130.045 9
 -7 -4 -6 2550.32 158.956 7
 7 4 7 256.073 41.1113 9
 -7 -4 -7 193.042 52.1111 7
 7 4 8 2138.62 105.873 9
 7 4 8 2322.77 99.1815 5
 -7 -4 -8 2133.56 139.233 7
 7 4 9 1303.52 78.4228 9
 -7 -4 -9 1003 93.8837 7
 7 4 10 1347.91 74.8083 9
 -7 -4 -10 1164.28 95.7808 7
 7 4 11 1057.82 61.7071 9
 -7 -4 -11 865.912 77.9796 7
 7 4 12 1573.8 66.6158 9
 7 5 -9 84.0714 26.9318 4
 7 5 -8 1182.93 80.3135 4
 7 5 -7 38.085 27.9521 5
 7 5 -7 -2.2579 24.4102 4
 7 5 -6 93.2271 35.1781 5
 7 5 -5 589.208 61.8181 5
 7 5 -4 9840.28 227.906 5
 7 5 -3 1081.55 82.7594 5
 7 5 -2 253.941 50.5451 5
 7 5 -1 1244.73 91.2085 5
 7 5 0 465.804 53.6889 9
 7 5 0 611.275 68.2194 5
 7 5 1 0.41584 21.0843 9
 7 5 1 -11.238 32.9908 5
 7 5 2 265.847 43.046 9
 7 5 2 365.971 53.8882 5
 7 5 3 23.9653 24.8059 9
 7 5 3 -10.1817 30.8615 5
 7 5 4 420.464 52.7948 9
 7 5 4 470.345 57.0491 5
 7 5 5 607.537 57.9651 9
 7 5 5 651.544 59.6307 5
 7 5 6 51.7452 26.5933 9
 7 5 6 90.802 32.8249 5
 7 5 7 35.3144 20.851 9
 7 5 8 495.736 46.3501 9
 7 5 9 57.6947 19.9503 9
 7 5 10 1039.96 53.2419 9
 7 6 -5 264.721 37.965 5
 7 6 -4 151.299 34.3542 5
 7 6 -3 69.8204 31.088 5
 7 6 -2 86.623 31.7664 5
 7 6 -1 3049.48 113.432 5
 7 6 0 67.3193 27.326 5
 7 6 1 213.771 37.3255 5
 7 6 2 47.9717 26.5057 5
 7 6 3 831.433 56.1618 5
 7 6 5 0.22341 13.9977 9
 -8 0 13 593.414 52.2789 7
 -8 0 12 1270.94 83.7661 7
 -8 0 11 70.6119 31.8869 7
 -8 0 10 1534.45 105.915 7
 -8 0 9 1316.69 102.509 7
 -8 0 8 718.577 81.1003 7
 -8 0 7 151.163 49.4688 7
 -8 0 6 3274.97 178.403 7
 -8 0 5 39.6828 47.6427 7
 -8 0 4 452.185 76.2651 7
 -8 0 3 1786.6 142.044 7
 -8 0 2 1067.85 114.2 7
 -8 0 1 24.7676 49.3871 7
 -8 0 0 7271.61 299.713 7
 -8 0 -1 1635.43 149.106 7
 -8 0 -2 60.0925 55.274 7
 -8 0 -3 151.507 58.4816 7
 -8 0 -4 1610.82 155.932 7
 -8 0 -5 2802.05 202.401 7
 -8 0 -6 668.124 107.695 7
 -8 0 -7 4101.69 239.63 7
 -8 0 -8 528.936 89.3235 7
 -8 0 -9 12.8679 47.334 7
 -8 0 -10 7.49595 46.3202 7
 -8 0 -11 241.277 59.4689 7
 -8 0 -12 548.06 71.8418 7
 -8 0 -13 715.386 71.3189 7
 -8 1 14 856.191 54.7584 7
 -8 1 13 184.195 32.6411 7
 -8 -1 12 -11.1404 18.3338 7
 -8 1 12 1.86315 26.8438 7
 -8 -1 11 685.714 61.9102 7
 -8 1 11 629.837 68.4868 7
 -8 -1 10 1244.74 88.7209 7
 -8 1 10 1227.83 96.468 7
 -8 1 9 118.787 42.3408 7
 -8 -1 9 104.144 39.4057 7
 -8 1 8 154.723 50.3456 7
 -8 -1 8 82.7852 36.3798 7
 -8 1 7 749.745 86.396 7
 -8 -1 7 807.453 86.9974 7
 -8 1 6 353.74 65.4453 7
 -8 -1 6 327.257 63.0853 7
 -8 1 5 578.762 83.8252 7
 -8 -1 5 690.125 84.2937 7
 -8 1 4 711.481 91.1586 7
 -8 -1 4 765.174 91.9196 7
 -8 1 3 3165.28 185.978 7
 -8 -1 3 3168.03 184.828 7
 -8 1 2 4262.68 215.807 7
 -8 -1 2 4282.39 220.608 7
 -8 1 1 2394.93 167.244 7
 -8 -1 1 2444.44 175.037 7
 -8 1 0 9663.9 336.93 7
 -8 -1 0 9795.96 345.835 7
 -8 1 -1 133.36 57.3689 7
 -8 -1 -1 142.279 57.6233 7
 -8 1 -2 2119.47 164.101 7
 -8 -1 -2 1990.99 166.358 7
 -8 1 -3 42.0761 56.9418 7
 -8 -1 -3 116.23 69.7969 7
 -8 1 -4 327.284 78.8548 7
 -8 -1 -4 248.397 70.3159 7
 -8 1 -5 1761.19 151.433 7
 -8 -1 -5 1820.62 169.087 7
 -8 1 -6 206.624 65.0803 7
 -8 -1 -6 71.3493 57.2347 7
 -8 1 -7 2.76402 42.7756 7
 -8 -1 -7 -7.2528 57.529 7
 -8 1 -8 164.434 53.4833 7
 -8 -1 -8 282.53 74.0619 7
 -8 1 -9 264.384 59.1848 7
 -8 -1 -9 265.594 76.6064 7
 8 1 10 349.221 68.6175 8
 -8 1 -10 241.526 55.1836 7
 -8 -1 -10 238.762 68.4423 7
 -8 1 -11 920.062 87.6304 7
 -8 -1 -11 1033.65 109.862 7
 -8 -1 -12 625.667 79.0464 7
 -8 -1 -13 -20.9166 34.3907 7
 -8 2 13 222.526 33.5895 7
 -8 2 12 1108.52 75.1058 7
 -8 2 11 211.083 43.4341 7
 -8 2 10 1081.08 85.2783 7
 -8 2 9 1813.33 115.223 7
 -8 2 8 606.249 74.5024 7
 -8 2 7 -26.3072 33.3379 7
 -8 -2 7 -62.4902 33.2093 7
 -8 2 6 2255.37 140.494 7
 -8 -2 6 2296.52 131.832 7
 -8 2 5 373.607 68.0028 7
 -8 -2 5 286.802 56.3459 7
 -8 2 4 437.773 72.489 7
 -8 -2 4 424.114 67.2373 7
 -8 2 3 436.721 71.1941 7
 -8 -2 3 350.026 64.1817 7
 -8 2 2 1286.89 112.325 7
 -8 -2 2 1237.88 114.958 7
 -8 2 1 58.0969 42.7768 7
 -8 -2 1 79.1022 49.0049 7
 -8 2 0 7168.68 264.68 7
 -8 -2 0 7273.86 284.28 7
 -8 2 -1 399.796 68.754 7
 -8 -2 -1 510.077 87.5164 7
 -8 2 -2 271.187 63.1674 7
 -8 -2 -2 168.35 57.8639 7
 -8 2 -3 -74.4459 51.5303 7
 -8 -2 -3 80.0725 51.6896 7
 -8 2 -4 375.157 65.2756 7
 -8 -2 -4 465.657 91.1868 7
 -8 2 -5 2884.42 167.547 7
 -8 -2 -5 2989.75 203.925 7
 -8 2 -6 156.169 52.6968 7
 -8 -2 -6 85.8249 59.6794 7
 -8 2 -7 2135.12 137.288 7
 -8 -2 -7 2455.88 183.003 7
 -8 -2 -8 13.7312 49.1041 7
 -8 -2 -9 -5.12973 51.7482 7
 -8 -2 -10 423.213 73.8073 7
 -8 -2 -11 217.375 60.5997 7
 -8 -2 -12 971.585 90.5363 7
 -8 -2 -13 511.053 57.9064 7
 -8 3 12 -0.1886 17.0965 7
 8 3 -12 -35.3215 24.5434 4
 -8 3 11 252.941 36.9976 7
 -8 3 10 857.579 66.9326 7
 -8 3 9 21.067 25.2343 7
 -8 3 8 339.697 49.4233 7
 -8 3 7 540.976 62.7687 7
 8 3 -6 97.783 35.9767 5
 -8 3 6 57.6697 34.2526 7
 8 3 -5 335.981 48.5899 5
 -8 3 5 278.761 53.4054 7
 8 3 -4 55.5447 30.0016 5
 -8 3 4 67.174 34.2586 7
 -8 3 3 2133.43 127.438 7
 -8 3 2 1339.71 103.039 7
 -8 3 1 1554.2 109.293 7
 -8 -3 1 1521.51 111.457 7
 -8 3 0 6758.04 221.802 7
 -8 -3 0 6609.42 238.541 7
 -8 3 -1 169.943 43.2797 7
 -8 -3 -1 144.149 46.6689 7
 -8 -3 -2 458.516 77.4249 7
 -8 -3 -3 -37.6196 38.9345 7
 -8 -3 -4 301.786 63.3098 7
 -8 -3 -5 552.947 86.6329 7
 -8 -3 -6 231.47 55.8118 7
 8 3 7 27.3907 18.6417 9
 -8 -3 -7 -5.7832 32.1069 7
 8 3 8 35.7539 20.6804 9
 -8 -3 -8 49.4107 43.3537 7
 8 3 9 25.1177 16.8338 9
 -8 -3 -9 29.1875 38.2369 7
 8 3 10 135.789 23.4321 9
 -8 -3 -10 88.1667 41.2933 7
 -8 -3 -11 910.113 78.5054 7
 8 4 -10 230.759 34.13 4
 8 4 -9 415.171 48.1131 4
 8 4 -8 434.434 52.1451 4
 8 4 -7 -20.4647 29.091 4
 8 4 -6 1283.11 73.827 5
 8 4 -6 1247.31 84.9012 4
 8 4 -5 66.0078 29.5006 5
 8 4 -4 15.0616 28.2886 5
 8 4 -3 205.64 42.6655 5
 8 4 -2 479.287 57.4766 5
 8 4 -1 26.0419 32.6864 5
 8 4 0 3312.89 138.556 5
 8 4 1 460.535 60.0076 5
 8 4 2 3.23517 18.6682 9
 8 4 3 35.4167 20.9157 9
 8 4 4 497.191 47.5474 9
 8 4 5 1441.03 76.054 9
 8 4 6 117.406 26.3406 9
 8 4 6 166.839 35.0892 5
 8 4 7 917.705 56.6942 9
 8 4 7 955.185 60.5648 5
 8 4 8 119.204 21.959 9
 8 4 8 125.392 24.864 5
 8 5 -5 94.2789 25.8938 5
 8 5 -4 262.388 39.7824 5
 8 5 -3 918.904 63.5851 5
 8 5 -2 1047.84 69.1562 5
 8 5 -1 294.861 43.4045 5
 8 5 0 2028.03 94.1505 5
 8 5 1 30.3298 28.9803 5
 8 5 2 512.248 51.2909 5
 8 5 3 79.3988 31.4667 5
 8 5 4 56.2445 26.6221 5
 8 5 5 496.714 41.6405 5
 -9 0 11 1299.96 68.5946 7
 -9 0 10 654.074 55.7801 7
 -9 0 9 41.0435 25.9696 7
 -9 0 8 5091.17 174.114 7
 -9 0 7 37.4747 31.2023 7
 -9 0 6 49.4146 34.4647 7
 -9 0 5 757.646 82.243 7
 -9 0 4 1249.87 106.193 7
 -9 0 3 -21.6033 34.7386 7
 -9 0 2 3849.1 189.863 7
 -9 0 1 1054 107.513 7
 -9 0 0 161.877 59.5382 7
 -9 0 -1 967.44 105.7 7
 -9 0 -2 619.198 89.8828 7
 -9 0 -3 976.282 108.507 7
 -9 0 -4 4352.99 219.109 7
 -9 0 -5 220.573 64.5317 7
 -9 0 -6 770.192 93.9747 7
 -9 0 -7 482.064 76.2776 7
 -9 0 -8 79.282 41.3888 7
 -9 0 -9 80.0403 38.1607 7
 -9 0 -10 2015.03 114.318 7
 -9 0 -11 630.594 57.5782 7
 -9 1 11 160.006 28.6929 7
 -9 -1 10 2630.05 93.7491 7
 -9 1 10 2819.13 113.647 7
 -9 -1 9 196.391 34.0006 7
 -9 1 9 168.889 37 7
 -9 1 8 716.833 68.8949 7
 -9 -1 8 602.32 57.7512 7
 -9 1 7 4624.81 174.733 7
 -9 -1 7 4678.62 165.747 7
 -9 1 6 402.499 59.5333 7
 -9 -1 6 308.356 50.2537 7
 -9 1 5 1730.36 118.818 7
 -9 -1 5 1494.22 105.673 7
 -9 1 4 142.915 46.7333 7
 -9 -1 4 134.481 44.9609 7
 -9 1 3 390.049 65.1672 7
 -9 -1 3 357.763 62.1093 7
 -9 1 2 -8.82862 33.5378 7
 -9 -1 2 45.8445 35.4397 7
 -9 1 1 104.747 43.943 7
 -9 -1 1 159.385 50.7746 7
 -9 1 0 335.734 64.6161 7
 -9 -1 0 339.837 71.7233 7
 -9 1 -1 174.699 50.962 7
 -9 -1 -1 165.962 57.0641 7
 -9 1 -2 1494.79 123.802 7
 -9 -1 -2 1712.11 140.217 7
 -9 1 -3 91.2879 47.2979 7
 -9 -1 -3 26.2729 42.4501 7
 -9 1 -4 137.51 46.8376 7
 -9 -1 -4 166.976 60.7357 7
 -9 1 -5 1552.57 122.704 7
 -9 -1 -5 1566.68 134.978 7
 -9 1 -6 203.625 54.704 7
 -9 -1 -6 197.266 59.3883 7
 -9 1 -7 184.876 49.7194 7
 -9 -1 -7 213.332 59.8487 7
 -9 1 -8 1104.22 90.8084 7
 -9 -1 -8 1225.45 109.242 7
 -9 1 -9 619.178 64.5541 7
 -9 -1 -9 679.285 79.2233 7
 -9 -1 -10 306.597 52.9391 7
 -9 -1 -11 1454.64 87.4204 7
 -9 2 11 996.2 55.5639 7
 -9 2 10 325.119 39.6197 7
 -9 2 9 14.3687 20.7245 7
 -9 2 8 2931.76 123.804 7
 -9 2 7 23.3835 28.5741 7
 -9 2 6 11.8991 27.1113 7
 -9 -2 6 13.7048 18.6099 7
 -9 2 5 905.856 81.4495 7
 -9 -2 5 810.137 68.3482 7
 -9 2 4 535.544 64.4785 7
 9 2 -4 429.995 47.6036 5
 -9 -2 4 488.559 57.462 7
 -9 2 3 66.8985 39.1984 7
 -9 -2 3 34.0809 27.7079 7
 -9 2 2 4181.02 176.62 7
 -9 -2 2 4128.32 172.398 7
 -9 2 1 320.811 54.4497 7
 -9 -2 1 295.964 56.5513 7
 -9 2 0 346.95 56.6705 7
 -9 -2 0 325.657 55.7293 7
 -9 2 -1 398.101 60.0353 7
 -9 -2 -1 368.928 64.007 7
 -9 2 -2 873.034 82.9778 7
 -9 -2 -2 927.95 96.8613 7
 -9 2 -3 251.208 46.8607 7
 -9 -2 -3 350.767 67.3426 7
 -9 2 -4 2150.06 123.019 7
 -9 -2 -4 2438.5 150.819 7
 -9 2 -5 711.372 69.6747 7
 -9 -2 -5 760.783 91.7909 7
 -9 -2 -6 658.765 82.2105 7
 -9 2 -6 460.221 52.8651 7
 -9 -2 -7 856.625 89.9347 7
 -9 -2 -8 -11.4232 32.2067 7
 -9 -2 -9 297.256 50.5715 7
 -9 -2 -10 1358.05 86.1681 7
 -9 3 8 504.024 43.7062 7
 -9 3 7 1756.23 83.5982 7
 -9 3 6 243.342 36.6558 7
 -9 3 5 1193.25 75.3694 7
 9 3 -4 13.1895 25.6253 5
 -9 3 4 63.2148 25.3836 7
 9 3 -3 39.941 26.8076 5
 -9 3 3 70.5507 32.2764 7
 9 3 -2 -19.1397 28.117 5
 -9 3 2 36.8325 26.1234 7
 -9 3 1 226.77 37.2438 7
 -9 -3 -1 48.311 27.1104 7
 -9 -3 -2 546.57 61.4784 7
 -9 -3 -3 248.675 44.6917 7
 -9 -3 -4 424.134 54.5944 7
 -9 -3 -5 495.784 59.1242 7
 -9 -3 -6 370.113 49.2094 7
 -9 -3 -7 22.7303 18.9988 7
 -9 -3 -8 795.943 60.967 7
 9 4 -3 51.4796 25.1982 5
 9 4 -2 1974.99 84.7899 5
 9 4 -1 331.835 41.1882 5
 9 4 0 186.566 35.719 5
 9 4 1 461.452 48.6548 5
 9 4 2 596.21 51.8215 5
 9 4 3 391.188 41.8858 5
 9 4 4 1004.42 57.3084 5
 9 4 5 231.934 29.4045 5
 -10 0 7 604.711 49.0769 7
 -10 0 6 186.782 33.6948 7
 -10 0 5 493.038 52.0744 7
 -10 0 4 1148.02 80.8897 7
 -10 0 3 1494.35 94.1162 7
 -10 0 2 538.317 60.6782 7
 -10 0 1 1514.84 99.6179 7
 -10 0 0 23.3059 32.9243 7
 -10 0 -1 459.415 61.3103 7
 -10 0 -2 1479.92 102.223 7
 -10 0 -3 -8.35377 30.9126 7
 -10 0 -4 1138.44 88.6235 7
 -10 0 -5 684.089 65.8848 7
 -10 0 -6 2069.76 106.426 7
 -10 0 -7 240.521 38.6488 7
 -10 1 8 70.3931 20.4438 7
 -10 1 7 233.228 33.3859 7
 -10 1 6 1467.43 79.6167 7
 -10 -1 6 1370.36 69.4564 7
 -10 1 5 1223.12 77.0463 7
 -10 -1 5 1139.33 69.3829 7
 -10 1 4 936.731 71.2496 7
 -10 -1 4 884.533 65.7694 7
 -10 1 3 334.785 48.235 7
 -10 -1 3 318.738 44.7157 7
 -10 1 2 11.283 28.1464 7
 -10 -1 2 46.8972 28.6045 7
 -10 1 1 83.3382 33.6484 7
 -10 -1 1 23.1093 24.545 7
 -10 1 0 693.446 69.2699 7
 -10 -1 0 786.107 72.21 7
 -10 1 -1 204.554 40.5679 7
 -10 -1 -1 171.585 38.8467 7
 -10 1 -2 814.452 71.4471 7
 -10 -1 -2 830.276 75.728 7
 -10 1 -3 1748.95 99.895 7
 -10 -1 -3 1764.92 108.648 7
 -10 1 -4 -6.76328 22.0982 7
 -10 -1 -4 -33.442 29.327 7
 -10 1 -5 137.528 30.8003 7
 -10 -1 -5 113.182 38.1502 7
 -10 1 -6 460.397 44.2442 7
 -10 -1 -6 511.379 57.4802 7
 -10 -1 -7 1388.42 81.2816 7
 -10 2 6 101.274 22.3473 7
 -10 2 5 600.237 48.6721 7
 -10 2 4 560.319 49.8174 7
 -10 2 3 719.949 56.4077 7
 10 2 -2 216.107 30.1284 5
 -10 2 2 223.537 36.4362 7
 -10 -2 2 151.211 28.5522 7
 10 2 -1 782.593 49.5854 5
 -10 2 1 679.777 56.6027 7
 -10 -2 1 707.221 55.7313 7
 -10 2 0 35.044 21.6533 7
 -10 -2 0 38.9973 23.5618 7
 -10 2 -1 216.987 36.8839 7
 -10 -2 -1 233.408 37.3598 7
 -10 2 -2 1736.98 82.5598 7
 -10 -2 -2 1853.8 94.9402 7
 -10 -2 -3 28.8619 20.9531 7
 -10 -2 -4 1425.23 81.4543 7
 -10 -2 -5 545.528 50.6319 7
 0 0 -2 13687.8 241.96 2
 0 0 -3 3169.53 146.801 2
 0 0 -4 6352.51 244.994 2
 0 0 -5 1196.03 130.359 2
 0 0 -6 17015.8 511.102 2
 0 0 -7 32331.8 778.342 2
 0 0 -8 46.5586 75.9253 2
 0 0 -8 136.265 58.9905 1
 0 0 -9 2516.23 202.532 1
 0 0 -9 2296.31 253.873 2
 0 0 -10 417.589 98.3133 1
 0 0 -11 2199.74 220.028 1
 0 0 -12 3636.14 298.115 1
 0 0 -13 116.923 70.8122 1
 0 0 13 91.8638 46.3558 7
 0 0 -14 134.711 69.3919 1
 0 0 14 173.438 47.5335 7
 0 0 15 10616.6 299.7 7
 0 0 15 13163.4 326.847 8
 0 0 16 329.363 66.0222 8
 0 0 16 237.309 59.472 7
 0 0 17 554.554 78.5258 8
 0 0 17 577.553 76.4352 7
 0 0 18 320.672 64.3659 8
 0 0 19 274.446 58.1699 8
 0 0 20 184.2 45.1751 8
 0 0 21 2297.55 112.126 8
 0 -1 0 8.59895 15.5559 2
 0 -1 0 7.89485 9.81537 3
 0 -1 -1 21411.2 284.037 2
 0 -1 -2 1437.49 90.0305 2
 0 -1 -3 51044.3 616.315 2
 0 -1 -4 231.265 70.5607 2
 0 1 -5 466.631 70.9161 1
 0 -1 -5 468.836 86.1494 2
 0 -1 -6 9747.85 385.45 2
 0 1 -6 8979.58 320.543 1
 0 1 -7 20625 519.255 1
 0 -1 -7 18669.2 591.244 2
 0 -1 -8 2711.67 254.136 2
 0 1 -8 2736.14 208.697 1
 0 1 -9 13254.2 486.367 1
 0 -1 -9 13750.2 610.212 2
 0 -1 -10 3531.84 344.017 2
 0 -1 -11 2623.61 321.146 2
 0 1 12 2805.87 136.961 7
 0 -1 -12 2732.63 346.649 2
 0 -1 -12 2661.05 255.863 1
 0 -1 -13 135.197 66.689 1
 0 1 13 194.08 48.0872 7
 0 1 14 1365.03 108.74 7
 0 -1 -14 1576.58 225.132 1
 0 1 15 97.0612 36.3708 7
 0 1 15 107.947 48.654 8
 0 -1 15 150.706 50.5717 8
 0 1 16 7471.87 256.491 7
 0 1 16 7124.98 257.775 8
 0 -1 16 6625.74 241.164 8
 0 1 17 1247.8 114.336 8
 0 -1 17 1255.55 108.883 8
 0 1 17 1195.97 106.894 7
 0 -1 18 45.7845 36.473 8
 0 1 18 43.0581 42.0404 8
 0 1 19 554.806 76.0945 8
 0 -1 19 425.42 60.8891 8
 0 -1 20 -15.8801 26.9368 8
 0 1 20 -15.2528 37.6376 8
 0 1 21 724.098 66.2396 8
 0 -2 0 999999 2358.6 2
 0 -2 0 984517 1497.84 3
 0 -2 -1 272.732 49.2979 2
 0 -2 1 258.3 41.4926 3
 0 -2 2 43581.8 543.126 3
 0 -2 -2 42093.2 580.452 2
 0 -2 -3 4902.36 226.022 2
 0 -2 -4 1763.77 152.804 2
 0 -2 -5 340.167 84.2016 2
 0 -2 -6 24510.9 655.752 2
 0 -2 -7 8434.6 421.119 2
 0 -2 -8 1766.16 220.632 2
 0 -2 -9 4791.55 386.534 2
 0 -2 -10 -141.827 85.8134 2
 0 -2 -11 109.887 94.7898 2
 0 2 11 1.70934 29.0495 7
 0 -2 -12 2249.48 332.483 2
 0 2 12 2175.07 128.838 8
 0 2 12 1943.39 119.841 7
 0 2 13 1001.91 92.1473 7
 0 2 13 1066.67 98.3646 8
 0 -2 -13 1198.3 252.35 2
 0 2 14 165.022 51.219 8
 0 2 14 93.3513 44.5375 7
 0 -2 -14 -2.49417 54.0399 1
 0 2 15 14188.1 366.324 8
 0 2 15 14827.8 361.009 7
 0 2 16 388.463 72.9324 8
 0 2 16 321.996 62.5324 7
 0 2 17 48.8734 39.7879 7
 0 2 17 -63.6907 47.3358 8
 0 2 18 224.488 52.6547 8
 0 2 19 3.46688 33.7114 8
 0 2 20 249.075 47.7468 8
 0 2 21 1015.96 70.633 8
 0 -3 0 15.1556 37.1111 2
 0 -3 1 673.787 80.0255 2
 0 -3 -1 500.193 81.4254 2
 0 -3 -2 -6.91497 44.1206 2
 0 -3 2 5.35325 28.9823 2
 0 -3 3 5997.11 260.008 3
 0 -3 -3 5963.99 293.58 2
 0 -3 4 352.041 71.5929 3
 0 -3 -4 325.121 84.512 2
 0 -3 -5 896.231 139.461 2
 0 -3 5 1245.52 145.292 3
 0 -3 -6 1591.26 193.73 2
 0 -3 6 1551.45 178.572 3
 0 -3 -7 12436.5 562.028 2
 0 -3 -8 257.427 97.5562 2
 0 -3 -9 3389.8 346.175 2
 0 3 -10 612.13 74.2646 5
 0 3 10 669.31 75.6693 8
 0 3 10 798.558 76.7243 7
 0 3 -10 697.646 82.9966 4
 0 -3 -10 590.786 154.276 2
 0 3 -11 1024.47 102.886 4
 0 -3 11 913.165 201.812 3
 0 3 11 992.955 89.183 7
 0 3 11 907.442 88.9775 8
 0 -3 -11 1272.66 260.598 2
 0 3 12 3302.83 171.424 8
 0 3 -12 3340.05 181.493 4
 0 3 12 3420.36 164.46 7
 0 -3 12 3352.12 389.55 3
 0 3 13 158.091 47.2896 8
 0 -3 13 16.6925 91.6113 3
 0 3 13 184.549 48.7125 7
 0 3 -13 114.914 45.5925 4
 0 -3 -13 32.1176 71.0296 2
 0 3 14 2049.64 144.773 8
 0 3 14 2031.16 137.896 7
 0 3 -14 2011.39 140.682 4
 0 3 15 -19.9184 43.9247 8
 0 3 15 62.7269 39.1696 7
 0 3 16 6204.23 229.588 7
 0 3 16 5791.8 239.531 8
 0 3 17 638.988 82.0579 8
 0 3 18 157.901 46.0657 8
 0 3 19 222.842 43.9205 8
 0 3 20 -30.146 20.6478 8
 0 -4 0 268580 1973.92 2
 0 -4 1 -32.1539 55.033 2
 0 -4 -2 4313.35 281.242 2
 0 -4 -3 1437.91 176.011 2
 0 -4 -4 96.3932 55.1175 2
 0 -4 -5 183.856 77.9684 2
 0 4 -6 5306.57 196.666 5
 0 -4 -6 4969.9 379.454 2
 0 4 -6 5442.41 175.385 6
 0 4 -6 5460.7 218.499 4
 0 4 -7 3076.5 159.435 5
 0 -4 -7 3248 331.158 2
 0 4 -7 3130.38 173.184 4
 0 4 -8 220.985 58.8931 4
 0 -4 -8 91.7262 88.3213 2
 0 4 -8 182.707 56.6805 5
 0 4 9 897.001 81.8829 7
 0 4 -9 952.508 107.944 4
 0 4 -9 1133.26 113.189 5
 0 -4 -10 233.515 108.564 2
 0 4 10 120.015 38.2358 7
 0 4 -10 100.18 53.1063 5
 0 4 -10 106.277 53.3145 4
 0 4 -11 24.1412 46.164 4
 0 4 -11 149.163 58.9757 5
 0 -4 -11 124.237 111.78 2
 0 4 11 30.1297 30.7917 7
 0 4 12 1316.57 110.007 7
 0 4 -12 1479.17 135.716 4
 0 4 13 226.014 55.8699 7
 0 4 -13 341.905 74.9575 4
 0 4 14 305.049 63.565 8
 0 4 -14 142.921 52.5639 4
 0 4 14 150.16 48.0733 7
 0 4 15 5942.75 227.151 8
 0 4 -15 6086.1 230.176 4
 0 4 16 127.893 41.0086 8
 0 4 17 3.63203 25.2408 8
 0 4 18 29.1785 15.769 6
 0 5 0 -32.3922 37.9875 4
 0 5 0 -18.1943 45.5748 5
 0 5 0 11.5921 26.8029 6
 0 5 -1 2495.04 142.54 5
 0 5 1 2432.72 133.443 5
 0 5 -1 2720.99 155.523 4
 0 5 1 2526.42 123.706 6
 0 5 -1 2343.52 125.466 6
 0 5 -2 119.648 53.0665 5
 0 5 2 60.0698 36.1176 6
 0 5 -2 31.497 27.5864 6
 0 5 -2 40.5066 39.0465 4
 0 5 -3 4952.63 201.412 5
 0 5 -3 4669.22 213.996 4
 0 5 -3 4986.24 180.639 6
 0 5 3 4573.1 164.274 6
 0 5 4 35.4936 29.2694 6
 0 5 -4 15.6414 49.1918 5
 0 5 -4 4.36112 31.0042 6
 0 5 -4 75.7981 50.7654 4
 0 5 -5 -41.4625 50.0457 4
 0 -5 -5 -20.5812 51.4783 2
 0 5 -5 6.08977 30.5127 6
 0 5 5 -5.53636 29.916 6
 0 5 -5 -15.9069 53.8212 5
 0 5 -6 646.011 73.973 6
 0 -5 -6 622.218 173.664 2
 0 5 -6 569.232 86.6619 4
 0 5 -6 558.299 85.9864 5
 0 5 6 612.548 65.5559 6
 0 5 -7 1749.18 138.657 5
 0 5 -7 1775.91 150.969 4
 0 5 7 1643.85 102.868 6
 0 5 8 325.106 53.673 6
 0 -5 -8 242.793 101.961 2
 0 5 -8 264.282 69.9817 4
 0 5 -8 375.907 85.6038 5
 0 5 9 2173.02 118.325 6
 0 5 -9 2132.56 167.979 4
 0 5 -9 2179.45 161.745 5
 0 5 10 893.791 79.2974 6
 0 5 -10 938.466 114.138 4
 0 5 -10 864.596 107.004 5
 0 5 -11 701.354 101.843 4
 0 5 11 716.85 70.9436 6
 0 5 -11 773.423 102.642 5
 0 5 -12 679.72 97.1254 4
 0 5 12 698.297 67.7354 6
 0 5 13 314.153 49.1701 6
 0 5 -13 235.976 65.161 4
 0 5 -14 203.137 51.53 4
 0 5 14 328.72 44.1109 6
 0 5 15 50.2822 23.4955 6
 0 5 16 1600.15 73.1768 6
 0 5 17 204.594 25.1741 6
 0 6 0 56871.9 623.449 6
 0 6 0 57062.2 693.539 5
 0 6 1 77.2982 45.671 6
 0 6 -1 93.75 66.8887 5
 0 6 -1 101.158 47.6601 6
 0 6 1 92.3878 59.5268 5
 0 6 -2 121.549 45.8759 6
 0 6 -2 94.8792 53.3351 5
 0 6 2 95.4608 37.8163 6
 0 6 -3 291.184 53.2382 6
 0 6 -3 355.893 77.3672 5
 0 6 3 289.048 52.7877 6
 0 6 4 11.2976 30.55 6
 0 6 -4 -16.5779 53.8856 5
 0 6 -4 15.1146 35.4439 6
 0 6 -4 10.9786 50.8663 4
 0 6 -5 7.47488 44.9252 4
 0 6 -5 28.8636 60.2835 5
 0 6 5 -11.7398 28.6734 6
 0 6 -5 -63.85 40.1331 6
 0 6 -6 859.443 107.992 5
 0 6 -6 793.658 106.855 4
 0 6 6 709.08 73.4123 6
 0 6 -7 1230.2 133.309 4
 0 6 7 1131 89.5882 6
 0 6 -7 1027.7 115.826 5
 0 6 -8 -9.9358 48.3592 4
 0 6 8 40.9158 31.8742 6
 0 6 -8 -4.00458 58.8463 5
 0 6 9 90.6871 35.1866 6
 0 6 -9 107.842 57.9019 4
 0 6 -9 46.8172 55.7954 5
 0 6 -10 56.3514 52.6229 5
 0 6 -10 140.31 60.189 4
 0 6 10 91.7922 32.7743 6
 0 6 11 106.299 32.5005 6
 0 6 12 401.012 47.7428 6
 0 6 13 44.6011 22.5801 6
 0 6 14 37.6277 18.8285 6
 0 6 15 1478.77 59.5477 6
 0 7 0 10.6686 31.2108 6
 0 7 0 16.7526 50.3544 5
 0 7 1 357.304 54.2502 6
 0 7 -1 378.194 72.453 5
 0 7 -1 418.454 58.9508 6
 0 7 -2 4.67875 46.0839 5
 0 7 2 72.805 36.0225 6
 0 7 -2 10.9422 30.1539 6
 0 7 3 731.401 72.2577 6
 0 7 -3 655.712 71.9645 6
 0 7 -3 901.19 102.236 5
 0 7 4 21.0562 31.6473 6
 0 7 -4 19.4982 49.7492 5
 0 7 -5 55.0118 45.7968 5
 0 7 5 91.4076 33.2675 6
 0 7 6 158.327 37.7706 6
 0 7 -6 98.6624 55.6999 5
 0 7 -7 621.841 83.1079 5
 0 7 7 692.418 64.2552 6
 0 7 8 21.4336 26.1689 6
 0 7 9 369.941 43.442 6
 0 7 10 84.158 25.3543 6
 0 7 11 67.0504 21.278 6
 0 7 12 211.314 25.8565 6
 0 8 0 9674.89 195.576 6
 0 8 1 108.486 30.614 6
 0 8 2 131.261 30.5139 6
 0 8 3 71.9603 24.2847 6
 0 8 4 75.7267 24.7849 6
 0 8 5 -2.25996 17.8953 6
 0 8 6 243.683 30.2622 6
 0 8 7 106.709 20.3861 6
 -1 0 21 1254.24 81.5959 8
 -1 0 20 6092.88 199.734 8
 -1 0 19 36.976 35.5542 8
 -1 0 18 2499.22 146.001 8
 -1 0 18 2327.5 135.427 7
 -1 0 17 191.472 51.1157 7
 -1 0 17 278.135 59.8972 8
 -1 0 16 9516.32 279.685 7
 -1 0 15 1147.94 242.12 3
 -1 0 15 1253.74 105.458 7
 -1 0 14 838.542 84.4466 7
 -1 0 13 6287.05 210.372 7
 1 0 -12 16298.8 599.997 1
 -1 0 12 15888.7 315.943 7
 1 0 -11 2358.22 214.461 1
 1 0 -10 332.856 82.1621 1
 1 0 -9 2939.68 208.654 1
 1 0 -8 719.007 98.9466 1
 1 0 -7 3282.4 181.011 1
 1 0 -6 462.317 69.4299 1
 1 0 -5 45394.4 536.195 1
 1 0 -4 4889.36 152.004 1
 1 0 -3 985.485 56.2013 1
 -1 0 2 712.073 70.8898 3
 1 0 -2 719.557 33.7194 1
 -1 0 1 1206.3 95.6097 3
 -1 0 0 9964.2 230.329 3
 -1 0 -1 124458 799.415 3
 -1 0 -2 4180.57 117.058 2
 -1 0 -3 6649.29 186.907 2
 -1 0 -4 94847 826.762 2
 -1 0 -5 36891.6 607.313 2
 -1 0 -6 35211.6 666.296 2
 -1 0 -7 802.86 125.063 2
 -1 0 -8 2214.8 214.304 2
 -1 0 -8 1889.1 175.391 1
 -1 0 -9 145.808 79.2644 2
 -1 0 -9 192.328 71.6775 1
 -1 0 -10 3552.01 270.633 1
 -1 0 -10 3834.42 337.194 2
 -1 0 -11 701.806 160.571 2
 -1 0 -11 750.967 137.356 1
 1 0 12 6879.48 217.592 8
 1 0 12 7516.53 229.426 7
 -1 0 -12 6631.92 418.636 1
 1 0 13 3269.42 160.307 7
 1 0 13 3249.67 157.197 8
 1 0 14 476.674 72.1497 8
 1 0 14 471.095 66.9668 7
 -1 0 -14 449.776 136.11 1
 1 0 15 154.107 55.9965 8
 -1 0 -15 12.0984 46.7613 1
 1 0 16 107.257 50.8067 8
 1 0 17 361.252 69.4013 8
 1 0 18 2554.56 158.563 8
 1 0 19 2443.49 146.646 8
 1 0 20 71.0493 35.6103 8
 1 0 21 52.6906 27.0942 8
 -1 1 21 8.54241 21.6743 8
 -1 -1 20 257.395 46.7603 8
 -1 1 20 298.03 50.9301 8
 -1 1 19 142.963 46.7265 8
 -1 -1 19 206.171 48.1196 8
 -1 -1 18 1220.1 101.201 8
 -1 1 18 1165.65 99.8491 7
 -1 1 18 1233.5 107.774 8
 -1 1 17 1664.4 122.871 7
 -1 -1 17 1874.84 126.341 8
 -1 1 17 1753.23 127.849 8
 -1 1 16 860.813 91.9292 7
 -1 1 15 2573.04 334.845 3
 -1 1 15 3527.5 171.936 7
 -1 -1 15 2632.25 377.504 3
 -1 1 14 62.7093 34.9365 7
 1 -1 -13 5424.38 362.267 1
 -1 1 13 5646.66 204.415 7
 1 -1 -12 18876.9 638.559 1
 -1 1 12 17991.5 348.96 7
 1 -1 -11 1127.96 151.633 1
 1 -1 -10 2495.7 303.008 2
 1 -1 -9 914.626 182.108 2
 1 -1 -8 18937.9 707.788 2
 1 -1 -7 1164.35 172.14 2
 1 -1 -6 25762.1 691.828 2
 1 -1 -5 45.7234 57.9884 2
 1 -1 -4 39661.9 699.801 2
 -1 -1 3 24.1838 41.6499 3
 1 -1 -3 46.1349 48.5156 2
 1 -1 -2 2280.98 128.175 2
 -1 -1 2 2042.06 136.36 3
 -1 1 2 2071.85 106.732 3
 1 -1 -1 990.569 74.704 2
 -1 -1 1 808.76 86.7745 3
 1 -1 0 19376.8 220.632 2
 -1 -1 0 19189 361.33 3
 -1 -1 -1 77939.2 741.012 3
 -1 -1 -1 77614.3 644.795 2
 -1 -1 -2 743.734 73.9723 2
 -1 -1 -3 1153.12 99.5696 2
 -1 -1 -4 24808.7 481.808 2
 -1 1 -4 24389.1 466.386 1
 -1 -1 -5 9995.66 342.589 2
 -1 1 -5 9685.98 323.548 1
 -1 1 -6 1746.19 157.298 1
 -1 -1 -6 1614.55 160.767 2
 -1 1 -7 2578.23 201.338 1
 -1 -1 -7 2779.4 225.254 2
 -1 -1 -8 823.116 145.759 2
 -1 1 -8 772.666 126.766 1
 -1 1 -9 6694.36 364.115 1
 -1 -1 -9 6914.54 423.412 2
 -1 -1 -10 136.022 82.827 2
 -1 1 -10 233.021 80.6686 1
 -1 1 -11 11881.7 546.735 1
 -1 -1 -11 11900.9 651.092 2
 1 1 12 2013.75 123.912 7
 1 1 12 1998.3 123.981 8
 -1 -1 -12 1927.82 239.752 1
 -1 -1 -12 1633.34 278.053 2
 1 -1 12 2054.78 118.047 8
 -1 -1 -13 536.406 187.709 2
 1 -1 13 328.302 56.8198 8
 -1 -1 -13 365.509 115.216 1
 1 1 13 290.387 57.9312 8
 1 1 13 285.456 58.8413 7
 1 1 14 552.131 78.5055 8
 1 1 14 446.345 68.7312 7
 1 -1 14 537.462 75.7341 8
 -1 -1 -14 511.849 133.956 1
 -1 -1 -15 111.525 75.2184 1
 1 1 15 220.804 61.545 8
 1 1 15 273.197 62.3486 7
 1 -1 15 258.353 56.549 8
 1 -1 16 94.005 47.4924 8
 1 1 16 60.9281 47.5478 8
 1 1 17 3645.48 194.319 8
 1 -1 17 3578.43 185.801 8
 1 1 18 2940.7 170.414 8
 1 -1 18 2627.37 152.436 8
 1 -1 19 803.854 84.2469 8
 1 1 19 762.795 86.7905 8
 1 1 20 176.337 43.0071 8
 1 -1 20 211.8 42.0408 8
 1 1 21 210.971 39.2815 8
 -1 2 20 6055.74 188.793 8
 -1 2 19 21.9253 31.955 8
 -1 2 18 3247.52 157.588 7
 -1 2 18 3247.13 165.628 8
 -1 -2 17 77.376 35.7496 8
 -1 2 17 86.0141 41.1998 8
 -1 2 17 44.5343 38.457 7
 -1 2 16 4558.65 204.335 8
 -1 -2 16 4185.09 177.134 8
 -1 2 16 4672.74 200.124 7
 -1 2 15 705.025 85.9891 8
 -1 2 15 584.639 75.2055 7
 -1 2 14 44.4363 34.8269 7
 -1 -2 14 112.026 97.9077 3
 -1 2 13 6294.87 222.858 7
 1 2 -13 6159.87 230.722 4
 -1 -2 13 6268.56 546.856 3
 1 2 -12 6370.62 230.888 4
 -1 -2 12 6956.19 545.858 3
 -1 2 12 6210.11 211.223 7
 1 -2 -11 3002.06 366.058 2
 -1 2 11 3430.03 151.46 7
 1 -2 -10 211.77 113.398 2
 1 -2 -9 5720.97 431.3 2
 1 -2 -8 78.9255 79.6649 2
 1 -2 -7 33.0117 71.7601 2
 -1 -2 6 1515.91 173.434 3
 1 -2 -6 1541.85 185.28 2
 1 -2 -5 6168.14 324.041 2
 -1 -2 5 6399.19 324.22 3
 1 -2 -4 1439.26 149.081 2
 -1 -2 4 1373.06 148.679 3
 -1 2 3 7758.85 193.841 3
 -1 -2 3 7553.8 312.941 3
 1 -2 -3 8300.2 305.944 2
 1 -2 -2 1058.31 99.2742 2
 -1 -2 2 1072.17 111.979 3
 -1 -2 1 20082 424.817 3
 1 -2 -1 20205.4 377.871 2
 1 -2 0 1427.26 87.2782 2
 -1 -2 0 1285.94 106.419 3
 -1 -2 -1 149015 1077.01 3
 1 -2 1 148948 712.333 2
 -1 -2 -1 149610 1103.49 2
 1 -2 2 35.8734 12.2353 2
 -1 -2 -2 97.9957 45.6858 2
 -1 -2 -3 1103.63 113.782 2
 -1 -2 -4 30377.5 619.151 2
 -1 -2 -5 5082.14 278.616 2
 -1 -2 -6 8086.74 381.547 2
 -1 -2 -7 179.107 84.1246 2
 -1 -2 -8 7176.7 421.471 2
 -1 -2 -9 504.351 142.491 2
 -1 -2 -10 51.9168 69.0191 2
 -1 -2 -11 997.396 204.796 2
 1 2 11 884.508 82.569 7
 1 2 11 975.555 91.0892 8
 1 2 12 10441.2 295.97 8
 -1 -2 -12 10224.8 682.717 2
 1 2 12 10391.1 281.774 7
 -1 -2 -13 2452.8 355.24 2
 1 2 13 2304.71 148.307 8
 1 2 13 2384.17 143.874 7
 1 2 14 40.7977 42.2274 8
 -1 -2 -14 -90.6612 114.315 2
 1 2 14 67.475 38.4694 7
 -1 -2 -14 113.135 82.2279 1
 1 2 15 145.159 53.4985 8
 1 2 15 165.146 46.0797 7
 1 2 16 79.2328 52.3745 8
 1 2 17 372.405 73.2062 8
 1 2 18 785.04 92.7988 8
 1 2 19 2524.63 145.298 8
 1 2 20 99.8723 36.1724 8
 -1 3 19 194.692 41.1766 8
 -1 3 18 939.143 86.7101 8
 -1 3 17 1790.56 121.205 7
 -1 3 17 2064.77 131.99 8
 -1 3 16 844.156 91.2701 8
 -1 3 16 674.085 82.2816 7
 -1 3 15 1289.32 112.175 8
 1 3 -15 1235.8 109.658 4
 -1 3 15 1257.5 107.261 7
 -1 3 14 103.415 43.7076 7
 1 3 -14 140.006 52.462 4
 -1 3 14 149.912 51.5706 8
 -1 -3 13 2113.41 330.626 3
 -1 3 13 1997.34 129.844 7
 -1 3 13 2057.59 134.236 8
 -1 3 12 10010.2 278.634 8
 1 -3 -12 9461.52 714.407 2
 1 3 -12 10280.8 320.337 4
 -1 3 12 9984.7 275.205 7
 -1 -3 12 10198.8 694.246 3
 1 3 -11 92.1157 55.1763 4
 -1 -3 11 160.289 90.2119 3
 1 3 -10 3276.54 174.172 4
 -1 3 10 2922.78 141.894 7
 1 -3 -10 2900.73 346.032 2
 1 3 -9 24.1321 38.2978 4
 -1 3 9 -5.45431 27.4454 7
 -1 -3 9 -47.3872 70.5854 3
 -1 -3 8 10787 568.869 3
 1 -3 -8 9634.44 557.373 2
 -1 -3 7 1310.92 192.02 3
 1 -3 -7 1315.89 199.283 2
 -1 -3 6 5909.31 371.297 3
 1 -3 -6 5474.45 369.543 2
 -1 -3 5 206.045 79.3499 3
 1 -3 -5 211.319 72.5768 2
 -1 -3 4 5078.85 300.638 3
 1 -3 -4 4787.01 293.477 2
 1 -3 -3 70.063 55.2504 2
 -1 -3 3 62.6055 46.3239 3
 -1 -3 2 369.589 81.0945 3
 1 -3 -2 323.735 77.5045 2
 1 -3 -1 299.476 69.6015 2
 -1 -3 1 124.642 50.4468 3
 -1 -3 1 277.496 71.6656 2
 1 -3 0 19960.4 420.983 2
 -1 -3 0 19658.1 481.024 2
 -1 -3 0 19695.5 403.986 3
 -1 -3 -1 19436.7 488.093 2
 1 -3 1 19271.9 368.333 2
 -1 -3 -2 6680.92 298.902 2
 -1 -3 -3 1.72606 46.9072 2
 -1 -3 -4 17147.1 545.273 2
 -1 -3 -5 4057.5 283.08 2
 -1 -3 -6 2176.72 229.427 2
 -1 -3 -7 34.3087 60.7782 2
 -1 -3 -8 200.01 92.6926 2
 1 3 9 1364.91 97.2875 7
 -1 3 -9 1523.97 114.274 5
 -1 3 -9 1364.77 112.171 4
 -1 -3 -9 1079.23 197.43 2
 -1 -3 -10 222.14 110.025 2
 -1 3 -10 228.589 53.2116 4
 1 3 10 319.8 56.0401 7
 1 3 10 213.75 48.5386 8
 -1 3 -10 200.385 62.7595 5
 -1 3 -11 8842.36 286.161 4
 1 3 11 8693.5 258.616 7
 1 3 11 8848.61 280.334 8
 -1 -3 -11 9683.56 656.912 2
 1 3 12 1229.72 105.841 7
 1 3 12 1315.77 118.856 8
 -1 -3 -12 924.191 187.73 2
 -1 3 -12 1203.08 110.683 4
 1 3 13 85.2298 51.4303 8
 -1 -3 -13 54.0819 94.6654 2
 1 3 13 49.7643 40.1906 7
 -1 3 -13 100.649 52.0487 4
 1 3 14 149.86 55.7519 8
 1 3 14 92.2136 46.209 7
 1 3 15 -22.8416 45.2923 8
 1 3 16 90.2271 53.454 8
 1 3 17 1355.47 118.478 8
 1 3 18 2062.33 134.064 8
 1 3 19 220.973 45.9668 8
 -1 4 18 1177.75 53.6037 6
 -1 4 17 177.748 28.681 6
 -1 4 16 2487.28 133.995 7
 1 4 -16 2377.68 136.31 4
 -1 4 15 481.799 67.9023 7
 1 4 -15 367.267 67.971 4
 -1 4 14 211.995 52.9671 7
 1 4 -14 246.387 60.4389 4
 -1 4 13 2244.49 138.002 7
 1 4 -13 2270.19 158.545 4
 1 4 -12 2535.47 156.322 5
 -1 4 12 2666.91 148.497 7
 1 4 -12 2986.55 184.537 4
 -1 4 11 1022.68 94.0825 7
 1 4 -11 1018.22 115.56 4
 1 -4 -11 871.535 216.811 2
 1 4 -11 899.609 99.8716 5
 1 4 -10 -2.98193 52.6724 5
 1 4 -10 -9.87231 51.0909 4
 -1 4 10 12.991 27.7482 7
 1 -4 -9 1774.74 281.652 2
 -1 4 9 1809.05 115.796 7
 1 4 -9 1945.31 146.067 4
 1 4 -9 1895.15 132.597 5
 1 4 -8 40.7437 50.258 4
 1 4 -8 -4.04244 46.1199 5
 1 4 -7 347.268 68.3845 5
 1 -4 -7 382.979 120.228 2
 1 4 -7 278.811 64.2749 4
 1 4 -6 811.718 69.3237 6
 1 4 -6 651.527 82.582 4
 1 -4 -6 689.056 147.764 2
 1 4 -6 787.591 84.1819 5
 1 -4 -5 3193.68 296.036 2
 1 -4 -4 317.646 97.1339 2
 -1 -4 4 318.575 77.9343 2
 -1 -4 3 228.23 66.0806 2
 1 -4 -3 445.642 102.477 2
 -1 -4 2 520.173 96.6917 2
 1 -4 -2 507.409 102.694 2
 -1 -4 1 2461.53 199.328 2
 -1 -4 0 972.795 128.847 2
 -1 -4 -1 37942.9 809.349 2
 -1 -4 -2 -82.7705 55.5336 2
 -1 -4 -3 203.981 77.0377 2
 -1 -4 -4 11483.2 528.537 2
 -1 -4 -5 1989.58 232.214 2
 -1 4 -6 3772.8 148.399 6
 -1 4 -6 3688.94 189.434 4
 -1 -4 -6 3839.37 346.309 2
 -1 4 -6 3879.3 178.813 5
 -1 -4 -7 -12.878 54.1538 2
 -1 4 -7 -12.2687 45.6766 4
 -1 4 -7 -21.5789 54.8449 5
 -1 4 -8 2238.2 156.898 4
 -1 4 -8 2044.93 143.929 5
 -1 -4 -8 2410.18 303.043 2
 -1 4 -9 25.8783 57.9806 5
 -1 -4 -9 -64.5804 74.1192 2
 1 4 9 31.0451 33.3566 7
 -1 4 -9 39.0079 52.1278 4
 -1 4 -10 378.523 76.8567 4
 1 4 10 308.806 56.7125 7
 -1 -4 -10 300.404 128.032 2
 -1 4 -10 299.019 73.8583 5
 -1 -4 -11 170.037 107.357 2
 -1 4 -11 379.285 76.3525 4
 1 4 12 4254.29 211.684 8
 -1 4 -12 4332.67 218.186 4
 1 4 13 761.647 96.315 8
 -1 4 -13 761.771 97.7995 4
 1 4 14 70.3102 46.3739 8
 1 4 15 130.817 43.4847 8
 1 4 16 -17.4454 31.4472 8
 1 4 17 241.892 46.9643 8
 1 4 18 271.454 40.2945 8
 -1 5 16 394.613 36.3119 6
 1 5 -15 1109.63 93.7136 4
 -1 5 15 1456.64 73.6156 6
 -1 5 14 54.3864 25.6665 6
 1 5 -14 1.00278 42.8481 4
 -1 5 13 1577.94 90.3112 6
 1 5 -13 1560.8 130.263 4
 1 5 -12 2081.26 154.701 4
 1 5 -12 1933.3 138.48 5
 -1 5 12 2059.37 108.156 6
 1 5 -11 146.867 65.343 5
 1 5 -11 208.387 69.6961 4
 -1 5 11 191.802 40.9023 6
 1 5 -10 1034.65 114.964 5
 1 5 -10 881.018 107.896 4
 -1 5 10 890.001 76.9905 6
 1 5 -9 39.4523 56.6909 4
 -1 5 9 65.7933 32.7424 6
 1 5 -9 3.77215 54.6994 5
 1 5 -8 1528.47 138.023 4
 1 5 -8 1403.05 126.992 5
 -1 5 8 1509.54 98.7435 6
 1 5 -7 262.691 71.0154 4
 -1 5 7 146.894 39.5576 6
 1 5 -7 135.532 59.5063 5
 -1 5 6 3519.21 145.856 6
 1 5 -6 3851.13 163.554 6
 1 5 -6 3708.33 183.753 5
 1 5 -6 3513.56 197.894 4
 1 5 -5 106.397 40.0781 6
 -1 5 5 65.8104 32.6084 6
 1 5 -5 80.8017 58.1661 5
 1 5 -5 54.0906 51.215 4
 1 5 -4 2794.9 167.804 4
 -1 5 4 2837.24 131.706 6
 1 5 -4 2713.78 139.803 6
 1 5 -4 2725.29 152.093 5
 1 5 -3 78.5494 37.2492 6
 1 5 -3 104.297 53.6497 4
 1 5 -3 82.309 43.5151 5
 -1 5 3 114.366 35.3735 6
 1 5 -2 438.602 68.4312 5
 1 5 -2 455.14 59.8968 6
 1 5 -2 587.171 79.836 4
 1 5 -2 466.825 59.9775 9
 -1 5 2 436.845 58.2237 6
 1 5 -1 151.209 50.1858 4
 -1 5 1 39.6456 48.144 5
 1 5 -1 104.707 39.2105 6
 -1 5 1 164.788 43.917 6
 1 5 -1 118.499 50.7174 5
 1 5 -1 72.3853 33.4518 9
 1 5 0 1991.96 111.743 6
 -1 5 0 1826.23 109.114 6
 1 5 0 1760.13 116.607 5
 -1 5 0 1701.07 123.173 5
 1 5 0 1897.94 108.078 9
 1 5 1 4536.93 162.243 9
 1 5 1 4439.86 162.94 6
 -1 5 -1 4320.16 192.013 5
 -1 5 -1 4709.08 175.609 6
 -1 -5 -1 4563.7 342.201 2
 1 5 1 4539.95 174.635 5
 1 5 2 268.577 46.7888 6
 -1 5 -2 395.54 76.3358 5
 1 5 2 388.141 51.9799 9
 1 5 2 307.391 57.1185 5
 -1 5 -2 292.475 55.0531 6
 -1 -5 -2 265.705 92.095 2
 -1 -5 -3 28.8381 59.3721 2
 1 5 3 31.3869 24.8207 9
 -1 5 -3 -4.51837 47.3497 4
 1 5 3 51.2104 31.7362 6
 -1 5 -3 16.6601 51.4389 5
 -1 5 -3 32.6155 33.929 6
 -1 5 -4 1659.09 140.739 4
 1 5 4 1471.43 91.7359 9
 -1 5 -4 1600.12 109.01 6
 1 5 4 1475.52 95.1689 6
 -1 -5 -4 1479.56 214.932 2
 -1 5 -4 1698.67 137.386 5
 1 5 5 138.546 35.1343 9
 -1 5 -5 142.513 62.9722 4
 -1 5 -5 76.8918 63.537 5
 1 5 5 84.0491 31.2579 6
 -1 -5 -5 -23.4425 54.7139 2
 -1 5 -5 138.235 47.588 6
 1 5 6 91.5742 33.5784 6
 -1 5 -6 41.955 36.4921 6
 -1 -5 -6 112.485 89.4912 2
 -1 5 -6 13.6606 50.2252 4
 -1 5 -6 -54.474 61.3001 5
 -1 5 -7 224.656 74.1355 5
 1 5 7 188.27 42.8273 6
 -1 5 -7 239.208 71.8002 4
 -1 5 -8 603.63 96.434 4
 -1 5 -8 612.29 97.2781 5
 -1 -5 -8 437.642 135.786 2
 1 5 8 562.446 65.6607 6
 -1 5 -9 1316.91 130.981 5
 -1 5 -9 1486.05 141.161 4
 1 5 9 1436.27 99.3881 6
 -1 5 -10 7.96191 56.8279 4
 -1 5 -10 30.0094 61.9471 5
 1 5 10 39.9932 34.1432 6
 1 5 11 1600.77 103.091 6
 -1 5 -11 1487.21 139.722 4
 1 5 12 456.597 58.046 6
 1 5 13 -2.38515 23.8187 6
 1 5 14 20.8295 25.5661 6
 1 5 15 185.163 32.4801 6
 1 5 16 29.7141 18.6329 6
 1 5 17 891.005 47.8171 6
 -1 6 14 252.945 29.948 6
 -1 6 13 850.118 56.8148 6
 1 6 -12 1221.08 106.314 4
 -1 6 12 1070.71 70.0836 6
 1 6 -11 206.96 59.6878 5
 1 6 -11 402.717 74.7161 4
 -1 6 11 368.157 48.0261 6
 1 6 -10 66.5063 58.6348 4
 -1 6 10 14.8265 24.2418 6
 1 6 -10 99.1143 55.0696 5
 1 6 -9 641.028 91.9317 5
 1 6 -9 730.242 101.144 4
 -1 6 9 628.398 64.9896 6
 1 6 -8 33.3214 46.2105 4
 1 6 -8 85.9438 54.6305 5
 -1 6 8 26.1748 31.5566 6
 -1 6 7 283.067 49.1822 6
 1 6 -7 171.353 60.3647 5
 1 6 -7 319.956 73.4547 4
 -1 6 6 113.302 35.6942 6
 1 6 -6 142.371 61.4846 5
 1 6 -6 117.801 59.227 4
 -1 6 5 1069.86 87.7281 6
 1 6 -5 1110.42 114.108 5
 1 6 -5 1160.57 122.16 4
 1 6 -5 1005.98 90.7752 6
 1 6 -4 16.3975 50.3368 5
 1 6 -4 128.845 44.5382 6
 1 6 -4 76.8822 53.8008 4
 -1 6 4 100.808 39.3136 6
 1 6 -3 37.4926 34.0504 6
 1 6 -3 61.0166 51.7308 5
 1 6 -3 6.67176 49.0516 4
 -1 6 3 33.8399 33.7578 6
 1 6 -2 178.598 52.6452 4
 -1 6 2 234.316 45.8106 6
 1 6 -2 186.788 65.9304 5
 1 6 -2 147.699 41.9306 6
 -1 6 1 272.5 63.7765 5
 1 6 -1 267.046 70.9166 5
 -1 6 1 249.722 53.307 6
 1 6 -1 295.671 58.363 6
 -1 6 0 461.016 67.5762 6
 1 6 0 380.515 71.6784 5
 1 6 0 313.807 49.992 9
 1 6 0 424.061 65.9812 6
 -1 6 0 293.68 64.1964 5
 1 6 1 8449.65 260.121 5
 1 6 1 8158.14 230.037 9
 1 6 1 8878.57 243.525 6
 -1 6 -1 8796.47 253.667 6
 -1 6 -1 8951.05 290.968 5
 1 6 2 16.4864 46.2175 5
 1 6 2 4.95233 33.6441 6
 -1 6 -2 20.8658 52.935 5
 1 6 2 43.829 31.158 9
 -1 6 -2 16.8973 39.2895 6
 -1 6 -3 317.694 75.2192 5
 1 6 3 397.358 54.0678 9
 -1 6 -3 404.113 64.8603 6
 1 6 3 358.482 56.723 6
 -1 6 -4 3127.6 187.41 5
 -1 6 -4 3138.84 159.418 6
 1 6 4 3342.83 149.991 6
 1 6 5 709.829 74.4483 6
 -1 6 -5 658.092 81.689 6
 -1 6 -5 653.745 93.4334 5
 1 6 6 1457.13 102.26 6
 -1 6 -6 1343.39 131.1 5
 -1 6 -7 66.6409 58.8915 5
 1 6 7 13.6802 28.9036 6
 -1 6 -8 591.157 96.5249 5
 1 6 8 514.813 62.4543 6
 1 6 9 30.3786 29.421 6
 1 6 10 354.308 52.6494 6
 1 6 11 299.352 45.6971 6
 1 6 12 1076.97 72.8094 6
 1 6 13 302.737 39.7991 6
 1 6 14 68.1988 22.3318 6
 1 6 15 28.1627 14.5997 6
 -1 7 11 70.7564 19.2898 6
 -1 7 10 542.168 46.6558 6
 1 7 -9 -32.1578 44.6034 5
 -1 7 9 27.0901 20.8161 6
 1 7 -8 585.626 78.3842 5
 -1 7 8 652.738 58.3025 6
 1 7 -7 -95.5442 48.8929 5
 -1 7 7 24.2861 24.351 6
 1 7 -6 515.985 78.9117 5
 -1 7 6 491.762 55.3514 6
 1 7 -5 81.9743 47.9333 5
 -1 7 5 43.0116 30.7959 6
 1 7 -4 212.69 64.16 5
 -1 7 4 280.493 46.4699 6
 1 7 -3 143.176 58.8679 5
 1 7 -3 76.8441 35.2992 6
 -1 7 3 75.1866 36.8092 6
 1 7 -2 -6.01837 29.6615 6
 1 7 -2 -6.21446 44.2425 5
 -1 7 2 28.4463 34.9983 6
 1 7 -1 45.2958 31.2878 6
 1 7 -1 -18.0729 44.3935 5
 -1 7 1 10.7593 29.1554 6
 -1 7 0 795.891 75.3908 6
 1 7 0 774.488 93.5003 5
 1 7 0 703.272 71.9264 6
 1 7 1 746.524 84.1956 5
 -1 7 -1 740.906 91.1143 5
 -1 7 -1 709.258 74.9416 6
 1 7 1 741.113 74.5181 6
 -1 7 -2 238.258 50.0531 6
 1 7 2 329.201 52.7613 6
 -1 7 -2 341.771 72.1318 5
 1 7 3 -23.2723 28.4989 6
 -1 7 -3 -38.168 55.6605 5
 -1 7 -3 -32.3245 32.6664 6
 -1 7 -4 439.669 78.618 5
 1 7 4 594.199 64.2684 6
 1 7 5 18.7771 28.3169 6
 1 7 6 18.0786 25.4735 6
 1 7 7 46.2304 27.7761 6
 1 7 8 113.666 31.2544 6
 1 7 9 304.789 40.1223 6
 1 7 10 73.2839 25.6891 6
 1 7 11 454.367 40.4965 6
 1 7 12 185.96 24.8891 6
 -1 8 6 30.9055 16.4308 6
 -1 8 5 52.1059 20.4492 6
 -1 8 4 13.3906 17.9436 6
 -1 8 3 -17.8985 21.1323 6
 -1 8 2 37.7312 21.6239 6
 -1 8 1 209.566 34.4604 6
 1 8 0 120.147 30.5707 6
 1 8 1 3041.31 107.943 6
 1 8 2 38.0576 23.8269 6
 1 8 3 29.5621 20.6527 6
 1 8 4 517.438 45.8082 6
 1 8 5 22.8005 17.7434 6
 1 8 6 171.313 27.1394 6
 -2 0 21 101.653 28.5389 8
 -2 0 20 2524.01 122.021 8
 -2 0 19 1147.23 92.5244 8
 -2 0 19 1178.79 84.6739 7
 -2 0 18 533.614 65.7737 7
 -2 0 18 695.023 77.6775 8
 -2 0 17 5156.5 198.56 7
 -2 0 16 2933.36 153 7
 -2 0 15 1677.91 117.896 7
 -2 0 15 1212.11 256.526 3
 -2 0 14 2569.15 374.664 3
 -2 0 14 2807.05 149.488 7
 -2 0 13 35.9758 39.1112 7
 -2 0 13 220.089 117.123 3
 -2 0 12 13411.9 742.004 3
 -2 0 12 13994.6 307.442 7
 -2 0 11 699.781 177.442 3
 -2 0 10 1700.9 239.518 3
 2 0 -9 611.528 87.127 1
 -2 0 9 485.494 131.387 3
 2 0 -8 20652.8 451.225 1
 -2 0 8 20056.6 700.863 3
 -2 0 7 696.039 137.313 3
 2 0 -7 894.727 87.2501 1
 -2 0 6 11137.6 452.507 3
 2 0 -6 11562.6 263.996 1
 -2 0 5 431.183 98.1749 3
 -2 0 4 21207.4 546.266 3
 -2 0 3 566.071 94.0773 3
 -2 0 2 2980.26 188.603 3
 -2 0 1 42768.4 685.592 3
 -2 0 0 44315.5 693.838 3
 -2 0 -1 9212.88 327.965 3
 -2 0 -2 2624.6 114.898 2
 -2 0 -3 4615.59 164.654 2
 -2 0 -4 1863.28 123.451 2
 -2 0 -5 13922 370.588 2
 -2 0 -6 77.239 54.987 2
 -2 0 -7 10050.3 391.864 2
 -2 0 -8 131.531 74.2963 1
 -2 0 -8 106.215 78.9787 2
 -2 0 -9 7791.31 422.615 2
 -2 0 -9 7868.99 393.483 1
 -2 0 -10 8139.72 470.499 2
 -2 0 -10 8149.98 428.115 1
 -2 0 -11 -75.0839 56.1125 1
 -2 0 -11 -201.992 93.4133 2
 -2 0 -12 4502.95 362.262 1
 -2 0 -12 3803.06 381.244 2
 2 0 12 4636.3 197 8
 2 0 13 22575.6 451.693 8
 -2 0 -13 24314.4 884.266 1
 2 0 14 2973.2 172.502 8
 -2 0 -14 2640.55 303.505 1
 2 0 15 373.545 72.0265 8
 -2 0 -15 266.655 108.513 1
 2 0 16 952.491 106.208 8
 2 0 17 364.918 71.4659 8
 2 0 18 1288.16 114.195 8
 2 0 19 46.4146 32.0333 8
 2 0 20 1089.6 86.2208 8
 -2 1 21 54.8012 23.3239 8
 -2 -1 20 25.413 25.2268 8
 -2 1 20 63.8781 32.3386 8
 -2 1 19 153.134 42.2826 8
 -2 -1 19 196.266 44.7994 8
 -2 1 19 156.146 41.4654 7
 -2 1 18 469.518 69.3614 8
 -2 1 18 404.698 60.0621 7
 -2 -1 18 426.303 63.7113 8
 -2 1 17 4479.53 189.34 7
 -2 1 16 423.657 66.599 7
 -2 1 15 28823.8 482.291 7
 -2 1 14 20.1002 34.6344 7
 -2 -1 14 12.3816 75.6782 3
 -2 -1 13 4996.88 504.265 3
 -2 1 13 4134.33 423.234 3
 -2 1 13 4859.2 192.596 7
 -2 1 12 1795.09 117.809 7
 -2 1 12 1753.45 271.501 3
 -2 -1 12 1530.18 280.789 3
 -2 -1 11 903.275 198.083 3
 -2 1 11 664.262 163.318 3
 -2 1 11 650.369 69.0806 7
 -2 1 10 181.42 103.675 3
 -2 -1 10 168.162 107.538 3
 -2 -1 9 27165.1 904.097 3
 2 -1 -9 26423.6 567.712 1
 -2 1 9 25540.2 830.048 3
 -2 -1 8 1274.09 189.765 3
 -2 1 8 1086.2 169.328 3
 -2 -1 7 493.196 118.425 3
 -2 1 7 567.155 120.13 3
 -2 1 6 6168.4 326.186 3
 -2 -1 6 6241.57 358.168 3
 -2 1 5 2851.31 209.334 3
 -2 -1 5 2907.55 227.732 3
 -2 1 4 26414.7 583.417 3
 -2 -1 4 25981.8 641.505 3
 -2 -1 3 91.0898 61.5131 3
 -2 1 3 97.8404 51.2628 3
 -2 -1 2 25733.5 579.558 3
 -2 1 2 27244.9 514.643 3
 -2 1 1 1721.48 130.477 3
 -2 -1 1 1489.73 144.577 3
 -2 -1 0 14307.5 418.618 3
 -2 1 0 14457.3 365.635 3
 -2 -1 -1 20506.1 497.236 3
 -2 -1 -2 41091.5 567.834 2
 -2 -1 -2 42436.4 696.043 3
 -2 1 -3 5913.27 126.864 2
 -2 1 -3 6204.99 232.235 1
 -2 -1 -3 5963.54 229.024 2
 -2 1 -4 23461.3 349.522 2
 -2 -1 -4 23884.4 499.359 2
 -2 1 -4 23809.9 503.383 1
 -2 -1 -5 2796.21 192.513 2
 -2 1 -5 2470.86 178.95 1
 -2 1 -5 2517.69 143.505 2
 -2 1 -6 24517.4 597.885 1
 -2 -1 -6 24792.3 613.648 2
 -2 1 -6 24546.8 518.307 2
 -2 1 -7 1411.07 162.494 1
 -2 1 -7 1559.16 153.922 2
 -2 -1 -7 1448 168.41 2
 -2 -1 -8 4065.65 305.187 2
 -2 1 -8 4431.55 295.201 1
 -2 -1 -9 417.412 127.754 2
 -2 1 -9 229.386 87.1263 1
 -2 1 -10 12407.2 549.525 1
 -2 -1 -10 13113 629.453 2
 -2 1 -11 1875.45 227.175 1
 2 1 11 2024.13 125.735 7
 2 1 11 2010.98 129.607 8
 -2 -1 -11 2237.39 283.966 2
 -2 -1 -12 8272.59 497.76 1
 2 1 12 8176.94 259.554 7
 -2 -1 -12 8027.29 579.225 2
 2 -1 12 8381.9 259.581 8
 2 1 12 8028.65 264.407 8
 -2 -1 -13 12485.1 768.651 2
 -2 -1 -13 13235 657.258 1
 2 1 13 13318.6 354.213 8
 2 -1 13 13459.4 345.693 8
 -2 -1 -14 3682 364.687 1
 2 -1 14 3425.97 182.52 8
 2 1 14 3424.77 190.494 8
 -2 -1 -14 2819.69 389.971 2
 2 -1 15 690.562 90.6442 8
 2 1 15 743.263 97.2661 8
 2 1 16 -36.7337 49.449 8
 2 -1 16 2.3253 42.509 8
 2 1 17 4224.43 213.737 8
 2 -1 17 4294.35 203.365 8
 2 1 18 136.521 51.693 8
 2 -1 18 265.835 57.7215 8
 2 1 19 2108.36 136.954 8
 2 -1 19 2017.56 121.53 8
 2 1 20 133.239 41.0898 8
 2 1 21 1410.76 82.7934 8
 -2 2 20 1524.24 88.741 8
 -2 2 19 482.383 61.2003 8
 -2 2 19 427.028 54.6122 7
 -2 2 18 199.35 46.0622 8
 -2 -2 18 171.841 39.0401 8
 -2 2 18 251.914 50.0581 7
 -2 2 17 2620.61 146.191 8
 -2 2 17 2512.7 142.104 7
 -2 2 16 2911.72 154.414 7
 -2 2 15 2456.62 145.588 7
 -2 2 14 3567.24 174.435 7
 2 2 -14 3447.41 181.561 4
 -2 -2 14 3433.89 431.467 3
 -2 -2 13 224.515 118.604 3
 -2 2 13 256.544 56.9156 7
 -2 2 12 7819.1 243.268 7
 -2 -2 12 7242.95 589.334 3
 -2 -2 11 1947.93 290.233 3
 -2 2 11 1870.85 117.041 7
 -2 2 11 1428.55 221.079 3
 -2 -2 10 37.1949 75.9864 3
 -2 2 10 171.16 80.458 3
 -2 2 10 192.967 46.009 7
 -2 2 9 -72.1576 64.9911 3
 -2 -2 9 55.7979 61.8576 3
 -2 2 8 6127.11 368.788 3
 -2 -2 8 6334.49 435.626 3
 2 -2 -8 6538.43 464.349 2
 -2 2 7 494.113 104.227 3
 -2 -2 7 500.262 125.649 3
 2 -2 -7 511.428 143.825 2
 -2 2 6 1087.52 135.579 3
 -2 -2 6 912.551 153.697 3
 2 -2 -6 1010.69 167.843 2
 -2 2 5 436.612 86.3369 3
 2 -2 -5 399.227 106.518 2
 -2 -2 5 346.287 106.051 3
 2 -2 -4 475.838 101.171 2
 -2 -2 4 705.992 128.404 3
 -2 2 4 703.32 90.5371 3
 2 -2 -3 1767.91 160.302 2
 -2 -2 3 1473.88 163.381 3
 -2 2 3 1851.52 124.696 3
 -2 -2 2 15547.3 487.294 3
 -2 2 2 15887.7 317.254 3
 2 -2 -2 15907.7 424.854 2
 -2 -2 1 11904 414.139 3
 -2 -2 0 1971.88 168.075 3
 -2 -2 -1 14858 413.548 2
 -2 -2 -1 16142.2 472.169 3
 -2 -2 -2 1805.16 143.599 2
 -2 -2 -3 71.7928 47.9598 2
 -2 -2 -4 506.56 91.349 2
 -2 -2 -5 21725.2 597.068 2
 -2 -2 -6 976.578 146.972 2
 -2 -2 -7 16766.2 611.278 2
 -2 -2 -8 369.325 114.632 2
 -2 -2 -9 938.508 172.927 2
 2 2 10 5725.29 216.855 8
 -2 -2 -10 6285.1 468.793 2
 2 2 10 5624.48 203.099 7
 2 2 11 1064.9 102.769 8
 2 2 11 1038.09 93.497 7
 -2 -2 -11 1128.84 215.899 2
 -2 -2 -12 3080.62 379.791 2
 2 2 12 3696.82 191.189 8
 2 2 13 11249.1 340.617 8
 -2 -2 -13 12153.3 792.211 2
 2 2 14 2950.42 182.857 8
 -2 -2 -14 2867.38 409.586 2
 -2 -2 -14 3012.89 335.319 1
 2 2 15 1178.32 121.078 8
 2 2 16 1259.86 125.171 8
 2 2 17 69.9073 50.9739 8
 2 2 18 702.031 87.0819 8
 2 2 19 356.405 62.7848 8
 2 2 20 606.731 62.6343 8
 -2 3 19 35.5976 22.9513 8
 -2 3 18 80.7737 33.1254 8
 -2 3 18 84.131 34.565 7
 -2 3 17 2696.27 140.408 8
 -2 3 17 2831.82 143.217 7
 -2 3 16 101.108 40.4671 8
 -2 3 16 165.22 47.0057 7
 2 3 -16 153.335 46.0457 4
 -2 3 15 16579.8 362.295 8
 -2 3 15 16480.9 364.173 7
 2 3 -15 17204 397.504 4
 -2 3 14 317.206 62.2646 8
 2 3 -14 351.12 72.5467 4
 -2 3 14 312.41 59.3733 7
 -2 -3 13 3060.16 405.58 3
 2 3 -13 3463.67 195.047 4
 -2 3 13 3487.86 170.848 7
 -2 -3 12 1641.93 288.133 3
 -2 3 12 1906.46 126.949 7
 2 3 -12 1825.89 141.393 4
 -2 -3 11 4.60166 82.7846 3
 -2 3 11 79.9465 38.6155 7
 -2 -3 10 422.585 145.707 3
 -2 3 10 549.203 70.5595 7
 2 -3 -9 9258.93 620.499 2
 -2 -3 9 10239.1 626.71 3
 -2 3 9 9554.55 250.356 7
 -2 -3 8 44.8537 65.5966 3
 2 -3 -8 199.051 109.674 2
 -2 -3 7 -111.087 73.7192 3
 2 -3 -7 26.7902 65.7512 2
 2 -3 -6 2337.24 259.967 2
 -2 -3 6 2452.98 269.186 3
 2 -3 -5 4469.56 336.827 2
 -2 -3 5 4655.12 340.584 3
 -2 -3 4 8657.04 434.061 3
 2 -3 -4 9105.91 432.745 2
 2 -3 -3 1854.56 180.088 2
 -2 -3 3 1569.84 182.781 3
 2 -3 -2 6241.69 289.807 2
 -2 -3 2 5629.97 324.331 3
 -2 -3 1 5424.14 301.792 3
 -2 -3 0 4662.02 266.254 3
 -2 -3 0 4273.52 253.394 2
 -2 -3 -1 855.522 118.729 2
 -2 -3 -2 7022.1 335.646 2
 -2 -3 -3 92.8394 57.9865 2
 -2 -3 -4 4676.28 303.852 2
 -2 -3 -5 56.9857 72.7143 2
 -2 -3 -6 14608.5 592.899 2
 -2 -3 -7 2057.43 240.753 2
 -2 -3 -8 5673.62 426.222 2
 2 3 9 546.232 77.897 8
 -2 3 -9 499.084 76.4188 4
 -2 -3 -10 8863.25 591.517 2
 -2 3 -10 8743.48 282.873 4
 2 3 10 8388.28 290.493 8
 2 3 11 908.658 105.364 8
 -2 -3 -11 992.353 238.901 2
 -2 3 -11 870.449 98.9455 4
 -2 -3 -12 2285.14 337.913 2
 2 3 12 2680.64 175.703 8
 2 3 13 8440.78 309.589 8
 2 3 14 988.718 114.264 8
 2 3 15 221.193 64.8988 8
 2 3 16 170.067 60.8406 8
 2 3 17 2990.94 168.687 8
 2 3 18 379.135 61.1965 8
 2 3 19 798.139 72.7329 8
 -2 4 17 1296.92 86.1708 7
 2 4 -17 1105.12 80.8244 4
 -2 4 16 743.479 75.13 7
 2 4 -16 709.337 76.6172 4
 2 4 -15 1363.81 114.295 4
 -2 4 15 1394.97 104.014 7
 -2 4 15 1506.61 79.0874 6
 -2 4 14 1098.31 96.2814 7
 2 4 -14 1157.11 114.132 4
 -2 4 14 1296.99 80.5301 6
 -2 4 13 114.235 41.4861 7
 2 4 -13 106.615 59.5503 4
 -2 4 12 5111.69 199.765 7
 2 4 -12 5326.89 244.948 4
 -2 4 11 1001.45 90.5367 7
 2 4 -11 884.857 92.6758 5
 2 4 -11 1042.57 115.97 4
 2 4 -10 386.039 71.5431 5
 -2 4 10 298.582 54.4336 7
 2 4 -10 236.849 66.4015 4
 2 4 -9 -21.4121 53.9292 5
 -2 4 9 21.0037 25.2889 7
 2 4 -9 48.5012 44.7672 4
 2 -4 -8 2716.76 340.988 2
 2 4 -8 3065.78 156.997 5
 2 4 -8 2891.52 174.136 4
 -2 4 8 3073.55 129.834 6
 2 4 -7 402.935 66.8623 5
 2 -4 -7 342.403 129.271 2
 2 4 -7 420.224 74.1344 4
 -2 4 7 396.385 57.0238 6
 2 -4 -6 1159.71 201.004 2
 2 4 -6 931.154 87.2867 5
 2 4 -6 943.713 97.5818 4
 2 4 -6 999.427 74.4527 6
 -2 4 6 995.402 71.3069 6
 2 4 -5 33.5432 34.2602 5
 2 4 -5 54.7042 36.8292 4
 2 4 -4 197.398 42.2982 9
 2 4 -4 182.649 47.7416 5
 -2 -4 3 187.638 70.1118 2
 -2 -4 2 2221.7 206.165 2
 -2 -4 1 4588.41 296.887 2
 -2 -4 0 1183.04 152.914 2
 -2 -4 -1 2044.69 213.057 2
 -2 -4 -2 65.1665 57.7685 2
 -2 -4 -3 29.6702 44.8729 2
 -2 4 -4 12.5031 48.9812 5
 -2 4 -4 -27.5488 45.7619 4
 -2 -4 -4 61.7214 56.0197 2
 -2 -4 -5 5028 378.679 2
 -2 4 -5 4349.75 192.19 5
 -2 4 -5 4687.17 216.841 4
 -2 4 -5 4408.62 157.352 6
 -2 4 -6 230.217 64.569 5
 -2 4 -6 124.239 52.3555 4
 -2 -4 -6 280.379 106.965 2
 -2 -4 -7 4278.13 386.343 2
 -2 4 -7 4305.91 217.915 4
 -2 4 -7 4121.91 199.122 5
 -2 -4 -8 107.965 89.3286 2
 -2 4 -8 120.825 60.2726 5
 -2 4 -8 123.272 57.2224 4
 -2 -4 -9 78.2393 92.1034 2
 -2 4 -9 500.106 90.0083 4
 -2 -4 -10 2049.32 308.151 2
 -2 4 -10 2350.12 167.427 4
 2 4 10 2002.55 152.227 8
 2 4 11 113.024 46.17 8
 2 4 12 1686.58 142.28 8
 2 4 13 6694.99 273.026 8
 2 4 14 1602.67 130.646 8
 2 4 15 268.839 62.625 8
 2 4 16 655.96 79.4728 8
 2 4 17 57.8223 31.4585 8
 2 4 18 450.939 38.2409 6
 2 5 -16 212.598 43.704 4
 2 5 -15 8488.07 240.712 4
 -2 5 14 66.1896 28.3573 7
 -2 5 14 134.432 29.7993 6
 2 5 -14 141.189 52.292 4
 -2 5 13 507.315 63.396 7
 2 5 -13 564.583 82.7548 4
 -2 5 13 724.602 59.6634 6
 2 5 -12 407.649 75.8125 5
 2 5 -12 294.821 70.0524 4
 -2 5 12 311.206 43.8918 6
 2 5 -11 150.856 60.6937 4
 2 5 -11 97.9508 55.9091 5
 -2 5 11 131.115 35.6165 6
 2 5 -10 54.9856 56.5412 5
 -2 5 10 29.3707 29.2128 6
 2 5 -10 63.5662 52.3131 4
 2 5 -9 5313.71 225.569 5
 -2 5 9 5163 174.229 6
 2 5 -9 5335.71 246.356 4
 2 5 -8 125.525 59.3087 4
 2 5 -8 87.2109 56.9656 5
 -2 5 8 91.9184 37.453 6
 2 5 -7 701.605 97.776 4
 2 5 -7 571.367 81.4888 5
 -2 5 7 684.173 69.0456 6
 2 5 -6 631.911 89.8744 4
 2 5 -6 567.942 83.8359 5
 2 5 -6 474.359 59.6122 6
 -2 5 6 613.675 65.4924 6
 2 5 -5 217.926 48.0599 6
 2 5 -5 347.857 69.8382 4
 -2 5 5 402.467 56.3047 6
 2 5 -5 211.786 60.5247 5
 2 5 -4 1611.42 120.12 5
 -2 5 4 1541.17 98.6379 6
 2 5 -4 1418.07 124.614 4
 2 5 -4 1597.3 102.679 6
 2 5 -3 79.8094 52.4631 5
 2 5 -3 33.138 30.328 6
 2 5 -3 123.493 40.9213 9
 -2 5 3 49.0362 27.8703 6
 2 5 -3 129.421 46.7122 4
 2 5 -2 1588.69 112.828 5
 -2 5 2 1583.48 101.643 6
 2 5 -2 1358.65 110.234 4
 -2 -5 2 1306.87 178.061 2
 2 5 -2 1517.67 105.308 9
 2 5 -2 1445.21 101.356 6
 2 5 -1 106.65 37.4815 6
 -2 -5 1 108.206 62.9929 2
 2 5 -1 93.924 43.1092 5
 -2 5 1 83.5885 32.9651 6
 2 5 -1 87.1699 35.138 9
 -2 5 0 255.397 47.3836 6
 -2 5 0 171.257 55.1004 5
 2 5 0 194.31 48.0199 5
 2 5 0 203.88 46.6012 6
 -2 -5 0 184.913 77.6871 2
 2 5 0 253.919 47.7307 9
 -2 5 -1 1589.3 127.415 5
 -2 5 -1 1567.55 102.637 6
 2 5 1 1478.47 98.6673 9
 2 5 1 1368.76 101.154 5
 2 5 1 1547.69 98.6586 6
 -2 -5 -1 1867.53 232.802 2
 -2 5 -2 2290.92 153.641 5
 2 5 2 2090.04 116.789 9
 2 5 2 2310.17 124.687 5
 -2 5 -2 2278.77 125.937 6
 2 5 2 2328.89 117.73 6
 -2 -5 -2 2251.69 256.697 2
 2 5 3 1238.73 89.7209 9
 -2 5 -3 1230.3 120.016 5
 2 5 3 1130.17 90.0739 5
 -2 5 -3 1289.38 97.7175 6
 -2 -5 -3 1290.47 200.481 2
 2 5 3 1170.82 86.4265 6
 -2 -5 -4 2241.71 279.996 2
 -2 5 -4 1931.34 144.451 5
 2 5 4 1979.16 111.338 9
 -2 5 -4 1852.51 118.299 6
 2 5 4 1976.32 108.891 6
 -2 5 -5 360.566 83.3555 5
 2 5 5 274.871 46.209 6
 -2 5 -5 432.226 64.7018 6
 -2 5 -6 1978.75 156.768 5
 -2 -5 -6 1777.48 269.833 2
 2 5 6 2177.89 115.8 6
 -2 5 -7 106.671 62.2602 5
 2 5 7 134.262 39.7727 6
 -2 -5 -7 108.47 79.1651 2
 2 5 8 984.887 83.1988 6
 2 5 9 221.272 49.157 6
 2 5 10 1444.21 97.9359 6
 2 5 11 175.296 41.0813 6
 2 5 12 2179.16 111.644 6
 2 5 13 3195.96 129.22 6
 2 5 14 1464.4 82.824 6
 2 5 15 132.268 29.6644 6
 2 5 16 34.7891 19.3879 6
 -2 6 13 7.24124 15.8596 6
 2 6 -13 14.9249 34.2097 4
 2 6 -12 2050.85 128.657 4
 -2 6 12 1854.47 81.1146 6
 2 6 -11 168.973 54.2678 5
 -2 6 11 269.919 40.9087 6
 2 6 -11 336.33 69.2551 4
 2 6 -10 67.3717 48.823 5
 -2 6 10 159.889 34.071 6
 2 6 -10 201.668 61.7636 4
 2 6 -9 -7.32469 43.3492 4
 2 6 -9 108.919 55.5616 5
 -2 6 9 57.6679 30.3084 6
 2 6 -8 1153.33 112.054 5
 -2 6 8 1050.75 80.7813 6
 2 6 -8 989.28 110.1 4
 2 6 -7 222.999 65.2468 5
 -2 6 7 317.088 50.1401 6
 2 6 -7 271.192 69.3693 4
 2 6 -6 498.451 80.8512 5
 2 6 -6 531.719 81.6272 4
 -2 6 6 490.975 61.6073 6
 -2 6 5 2.80879 33.5596 6
 2 6 -5 4.82895 46.9173 5
 2 6 -5 -33.8295 46.7299 4
 2 6 -5 24.6985 29.456 6
 2 6 -4 46.8955 31.1593 6
 2 6 -4 44.4536 51.6279 5
 -2 6 4 39.8372 31.3852 6
 2 6 -4 131.526 54.8359 4
 2 6 -3 39.0605 34.5937 6
 2 6 -3 132.261 57.862 5
 2 6 -3 61.2583 49.3666 4
 -2 6 3 2.16625 31.1129 6
 2 6 -2 157.499 42.233 6
 2 6 -2 239.005 62.0972 5
 -2 6 2 200.324 47.2045 6
 -2 6 1 1054.45 89.1408 6
 2 6 -1 922.285 99.4565 5
 2 6 -1 1089.53 92.456 9
 2 6 -1 967.38 86.6124 6
 -2 6 0 381.118 77.8403 5
 2 6 0 405.804 61.1459 6
 2 6 0 447.244 74.2795 5
 -2 6 0 504.247 67.7438 6
 2 6 0 502.824 64.8065 9
 -2 6 -1 343.427 59.1846 6
 2 6 1 304.1 53.6193 9
 2 6 1 302.798 53.3381 6
 -2 6 -1 116.849 52.7764 5
 2 6 1 238.794 59.5475 5
 -2 6 -2 174.979 47.9397 6
 2 6 2 144.287 41.6156 9
 -2 6 -2 201.524 62.7447 5
 2 6 2 148.785 49.4284 5
 2 6 2 172.916 42.7247 6
 -2 6 -3 55.6241 36.5011 6
 -2 6 -3 -17.4181 60.8928 5
 2 6 3 89.8862 38.8278 6
 2 6 3 49.4089 37.289 5
 2 6 3 -1.778 27.2662 9
 -2 6 -4 12.0368 62.578 5
 2 6 4 57.6158 30.9297 9
 2 6 4 89.1369 35.4942 6
 -2 6 -4 49.6874 35.3081 6
 2 6 5 887.458 77.0304 9
 2 6 5 859.308 78.8248 6
 2 6 6 2.57849 24.6596 9
 2 6 6 -2.53114 29.465 6
 2 6 7 897.301 74.5194 9
 2 6 7 825.521 76.4302 6
 2 6 8 92.9538 30.211 9
 2 6 8 59.4763 36.8724 6
 2 6 9 267.815 40.3476 9
 2 6 9 217.361 41.953 6
 2 6 10 656.822 56.1686 9
 2 6 10 750.39 67.2529 6
 2 6 11 -6.29775 26.6159 6
 2 6 12 591.65 53.8345 6
 2 6 13 2461.87 94.5924 6
 2 6 14 378.617 36.2137 6
 -2 7 10 31.4471 15.0586 6
 2 7 -9 970.907 84.8623 5
 -2 7 9 1047.7 59.8757 6
 2 7 -8 27.6939 43.2515 5
 -2 7 8 64.5288 25.0739 6
 2 7 -7 89.2906 46.3982 5
 -2 7 7 125.366 33.428 6
 2 7 -6 260.814 62.1724 5
 -2 7 6 295.843 44.35 6
 -2 7 5 149.842 34.7191 6
 2 7 -5 134.075 53.2428 5
 2 7 -4 393.121 70.3003 5
 -2 7 4 454.014 54.6427 6
 -2 7 3 124.441 36.8386 6
 2 7 -3 81.5494 49.3347 5
 2 7 -3 93.118 33.54 6
 2 7 -2 64.8694 28.2143 6
 -2 7 2 122.354 35.5907 6
 2 7 -2 124.205 52.4126 5
 2 7 -1 97.4019 34.1901 6
 -2 7 1 68.2265 32.7455 6
 2 7 -1 89.2647 48.3612 5
 -2 7 0 141.313 40.3898 6
 2 7 0 185.623 41.8646 6
 2 7 0 208.724 56.9058 5
 -2 7 -1 192.826 42.2841 6
 2 7 1 131.696 38.4458 6
 2 7 1 99.8715 48.4784 5
 2 7 2 216.152 54.0469 5
 2 7 2 253.038 44.569 6
 -2 7 -2 230.054 46.5328 6
 2 7 3 199.368 40.0188 6
 2 7 4 250.398 43.556 6
 2 7 4 291.936 42.5881 9
 2 7 5 -15.635 25.2534 6
 2 7 6 646.329 60.6163 6
 2 7 7 84.0866 30.2782 6
 2 7 8 586.878 53.463 6
 2 7 9 93.2972 27.5702 6
 2 7 10 488.612 42.7285 6
 2 7 11 23.6435 14.781 6
 2 8 -5 19.0447 28.1679 5
 2 8 -4 -15.9516 29.769 5
 -2 8 4 -6.89673 13.442 6
 2 8 -3 17.8767 29.0325 5
 2 8 -2 95.2615 34.8086 5
 2 8 -1 162.677 39.4097 5
 2 8 1 150.687 29.0497 6
 2 8 2 54.1941 21.3305 6
 2 8 3 -23.6 19.0371 6
 2 8 4 -2.69931 15.7558 6
 -3 0 20 148.924 37.5373 8
 -3 0 19 -1.47122 26.0895 8
 -3 0 19 20.6744 22.5704 7
 -3 0 18 485.016 59.869 7
 -3 0 17 541.288 66.8055 7
 -3 0 16 3627.59 166.758 7
 -3 0 15 36.835 33.1308 7
 -3 0 14 1495.53 111.384 7
 -3 0 14 1298.59 276.769 3
 -3 0 13 4244.5 472.945 3
 -3 0 13 4715.64 192.519 7
 -3 0 12 4574.6 474.069 3
 -3 0 12 4689.7 187.833 7
 -3 0 11 305.006 131.246 3
 -3 0 11 527.76 66.7071 7
 -3 0 10 12192.1 694.526 3
 -3 0 9 4603.87 401.536 3
 -3 0 8 132.388 84.1777 3
 -3 0 7 226.358 105.885 3
 -3 0 6 32127.9 872.397 3
 -3 0 5 4019.34 295.844 3
 -3 0 4 7493.47 386.467 3
 -3 0 3 10952.4 442.097 3
 -3 0 2 38997.9 826.116 3
 -3 0 1 19337.6 571.021 3
 -3 0 0 1358.91 72.1645 1
 -3 0 0 1387.35 158.443 3
 -3 0 -1 2351.76 206.625 3
 -3 0 -1 2295.73 115.284 1
 -3 0 -2 21180.3 401.391 2
 -3 0 -3 67.268 40.3607 2
 -3 0 -4 6221.65 237.673 2
 -3 0 -5 9250.1 319.79 2
 -3 0 -6 2227.8 177.355 2
 -3 0 -6 2504.05 203.503 1
 -3 0 -7 9002.77 396.115 1
 -3 0 -7 9214.68 380.653 2
 -3 0 -8 1965.03 195.76 2
 -3 0 -8 1959.15 199.218 1
 -3 0 -9 1718.58 201.138 2
 -3 0 -9 2057.07 220.051 1
 -3 0 -10 1769.35 215.955 1
 -3 0 -10 1672.15 208.799 2
 3 0 11 6749.62 250.883 8
 -3 0 -11 6273.88 428.592 1
 3 0 12 1783.35 140.054 8
 -3 0 -12 1901.93 252.576 1
 3 0 13 9918.65 326.302 8
 -3 0 -13 8949.66 567.914 1
 3 0 14 429.081 81.3346 8
 -3 0 -14 290.966 99.9183 1
 3 0 15 956.519 111.234 8
 3 0 16 24.6697 47.3392 8
 3 0 17 4502.67 217.391 8
 3 0 18 572.393 76.4394 8
 3 0 19 187.8 45.6976 8
 3 0 20 914.581 72.9103 8
 -3 -1 20 852.808 63.7363 8
 -3 1 20 965.962 70.5058 8
 -3 1 19 36.5681 28.5457 8
 -3 -1 19 24.6345 27.495 8
 -3 1 19 63.0378 26.5965 7
 -3 1 18 1472.05 100.492 7
 -3 1 17 2245.81 129.242 7
 -3 1 16 573.752 74.522 7
 -3 1 15 57.5883 41.7018 7
 -3 -1 14 3782.22 473.929 3
 -3 1 14 3447 170.302 7
 -3 1 14 2791.37 382.971 3
 -3 1 13 82.7283 43.1101 7
 -3 -1 13 48.7194 84.5939 3
 -3 1 13 -87.4753 97.5271 3
 -3 1 12 6380.74 546.841 3
 -3 -1 12 7015.15 590.014 3
 -3 1 12 6995.55 233.064 7
 -3 -1 12 7034.52 220.983 7
 -3 -1 11 37.242 81.9676 3
 -3 1 11 125.289 90.8191 3
 -3 1 11 26.3145 30.7177 7
 -3 1 10 2654.55 318.069 3
 -3 -1 10 2376.38 312.277 3
 -3 1 10 2294.35 125.767 7
 -3 1 9 808.461 176.566 3
 -3 -1 9 634.905 158.311 3
 -3 -1 8 7664.86 496.244 3
 -3 1 8 7715.21 473.88 3
 -3 -1 7 1017.45 184.774 3
 -3 1 7 973.81 165.733 3
 -3 -1 6 11055.6 530.118 3
 -3 1 6 11125.5 498.371 3
 -3 1 5 43787.5 937.137 3
 -3 -1 5 42196.5 991.589 3
 -3 -1 4 4614.72 320.171 3
 -3 1 4 4805.95 296.978 3
 -3 -1 3 68.4832 57.5478 3
 -3 1 3 46.6323 60.2193 3
 -3 1 2 8380.71 371.029 3
 -3 -1 2 8096.49 392.919 3
 -3 -1 1 1597.75 185.646 3
 -3 1 1 1376.56 162.68 3
 -3 -1 0 4456.91 286.017 3
 -3 1 0 4158.27 251.311 3
 -3 -1 -1 70549.7 1118.88 3
 -3 -1 -2 1090.28 143.656 3
 -3 -1 -2 1251.04 119.536 2
 -3 1 -2 1168.49 63.4741 2
 -3 1 -3 3290 108.66 2
 -3 -1 -3 3808.93 204.367 2
 -3 1 -4 8787.38 326.925 1
 -3 -1 -4 9333.04 340.697 2
 -3 1 -5 2255.1 187.087 1
 -3 -1 -5 2506.88 194.058 2
 -3 1 -6 215.226 78.9164 1
 -3 -1 -6 444.568 97.984 2
 -3 -1 -7 38310.7 877.071 2
 -3 1 -7 38241.5 855.496 1
 -3 -1 -8 50.9873 70.6871 2
 -3 1 -8 -13.0844 39.3147 1
 -3 -1 -9 7446.26 449.404 2
 -3 1 -9 6888.72 410.483 1
 3 1 10 6485.07 244.673 8
 -3 -1 -10 7092.97 475.292 2
 -3 1 -10 7124.07 441.428 1
 -3 -1 -11 260.758 93.3704 1
 3 -1 11 136.182 53.9469 8
 3 1 11 95.3914 40.3341 8
 -3 -1 -11 230.948 98.2835 2
 -3 1 -11 105.954 68.729 1
 3 -1 12 472.888 78.2978 8
 3 1 12 361.184 71.1532 8
 -3 -1 -12 337.5 138.184 2
 -3 -1 -12 216.657 92.4582 1
 3 -1 13 2705.78 170.359 8
 3 1 13 2730.35 179.575 8
 -3 -1 -13 2557.57 303.345 1
 -3 -1 -13 2595.93 358.264 2
 3 -1 14 797.584 100.273 8
 3 1 14 775.935 104.444 8
 -3 -1 -14 975.167 204.799 1
 3 -1 15 2628.42 170.137 8
 3 1 15 2553.16 175.672 8
 3 -1 16 1598.07 131.07 8
 3 1 16 1461.54 133.267 8
 3 -1 17 529.281 75.4357 8
 3 1 17 513.518 82.0893 8
 3 -1 18 34.5748 31.9829 8
 3 1 18 14.0216 40.3682 8
 3 1 19 348.771 61.7044 8
 3 1 20 208.12 40.4086 8
 -3 2 20 -42.3564 21.4668 8
 -3 2 19 178.666 38.9886 8
 -3 2 19 103.797 30.2661 7
 -3 2 18 681.616 70.2011 8
 -3 -2 18 734.591 64.9093 8
 -3 2 18 716.135 70.4188 7
 -3 2 17 867.593 83.4469 7
 -3 2 17 961.238 85.842 8
 -3 2 16 3620.06 167.759 7
 -3 2 15 79.5561 40.067 7
 3 2 -15 52.0272 45.9584 4
 -3 2 14 1628.83 119.808 7
 -3 -2 13 1611.17 300.949 3
 -3 2 13 1586.68 120.034 7
 -3 2 12 2783.12 153.49 7
 -3 -2 12 2521.97 361.946 3
 -3 -2 11 1301.65 270.979 3
 -3 2 11 1627.85 115.302 7
 -3 2 10 8355.11 244.956 7
 -3 -2 10 8604 612.177 3
 -3 -2 9 7023.79 527.072 3
 -3 2 9 6666.71 214.441 7
 -3 -2 8 24.5537 68.7694 3
 -3 2 8 140.881 70.8856 3
 -3 2 7 1759.02 202.774 3
 -3 -2 7 1694.13 241.738 3
 -3 -2 6 16908.5 691.152 3
 -3 2 6 17249.8 582.15 3
 -3 -2 5 9807.06 506.587 3
 -3 2 5 9168.72 397.779 3
 -3 -2 4 7126.68 413.163 3
 -3 2 4 7345.72 337.852 3
 -3 2 3 629.289 97.6309 3
 -3 -2 3 684.794 133.504 3
 -3 -2 2 9780.16 464.381 3
 -3 2 2 9728.89 341.045 3
 -3 -2 1 2925.39 250.197 3
 -3 -2 0 7614.72 387.953 3
 -3 -2 -1 212.262 78.7424 3
 -3 -2 -2 2448.29 188.312 2
 -3 -2 -3 1870.25 169.521 2
 -3 -2 -4 13364.7 463.926 2
 -3 -2 -5 9561.54 415.743 2
 -3 -2 -6 143.355 74.8355 2
 -3 -2 -7 4639.09 339.107 2
 -3 -2 -8 -23.9116 61.5002 2
 3 2 9 1654.62 129.14 8
 -3 -2 -9 1687.01 237.749 2
 3 2 10 61.9924 48.2196 8
 -3 -2 -10 -28.3022 62.9518 2
 -3 -2 -11 6486.12 522.093 2
 3 2 11 5756.08 251.032 8
 3 2 12 3554.63 204.016 8
 -3 -2 -12 3226.25 383.684 2
 3 2 13 5987.89 265.847 8
 -3 -2 -13 5522.99 530.608 2
 -3 -2 -13 5536.57 464.626 1
 3 2 14 1444.39 136.176 8
 3 2 15 223.958 67.7448 8
 3 2 16 329.808 79.696 8
 3 2 17 2429.43 160.188 8
 3 2 18 182.19 51.2965 8
 3 2 19 466.555 61.7152 8
 3 2 20 306.229 44.2946 8
 -3 3 19 12.1557 18.6605 7
 -3 3 18 1057.26 74.1692 8
 -3 3 18 1278.1 84.9168 7
 -3 3 17 1651.1 105.636 7
 -3 3 17 1446.43 96.2727 8
 3 3 -17 1475.31 98.1821 4
 -3 3 16 620.906 70.3025 8
 -3 3 16 553.886 68.9815 7
 3 3 -16 471.069 66.7253 4
 -3 3 15 287.598 52.9692 8
 -3 3 15 258.235 52.587 7
 3 3 -15 243.474 60.4525 4
 -3 3 14 3315.64 164.339 7
 3 3 -14 3277.13 185.84 4
 -3 3 13 -14.1183 35.9868 7
 -3 -3 12 3417.15 409.536 3
 -3 3 12 3189.73 163.318 7
 -3 -3 11 -36.7345 67.0493 3
 -3 3 11 -2.43696 35.559 7
 -3 -3 10 305.022 126.21 3
 -3 3 10 512.062 70.1139 7
 -3 -3 9 73.0922 117.315 3
 -3 3 9 141.266 39.9734 7
 -3 3 8 7258.32 224.088 7
 3 3 -8 7248.52 206.974 5
 -3 -3 8 7748.06 551.368 3
 -3 -3 7 481.189 144.909 3
 -3 -3 6 7530.66 497.436 3
 -3 -3 5 18584.1 747.8 3
 -3 -3 4 105.228 65.6814 3
 -3 -3 3 165.809 82.9529 3
 -3 -3 2 410.922 112.799 3
 -3 -3 1 164.67 88.9016 3
 -3 -3 0 62.6142 61.1063 2
 -3 -3 0 67.971 61.7925 3
 -3 -3 -1 30254.3 780.191 3
 -3 -3 -1 31136.7 744.078 2
 -3 -3 -2 134.977 53.3163 2
 -3 -3 -3 5787.48 338.006 2
 -3 -3 -4 8141.63 411.842 2
 -3 -3 -5 2613.55 254.351 2
 -3 -3 -6 733.136 147.553 2
 -3 -3 -7 12632.8 613.067 2
 3 3 7 11484.2 331.207 8
 -3 -3 -8 -16.1987 58.6242 2
 3 3 8 100.857 48.4222 8
 3 3 9 1186.9 119.905 8
 -3 -3 -9 1352.49 239.755 2
 -3 -3 -10 4083.19 411.54 2
 3 3 10 4318.35 224.73 8
 3 3 11 562.435 89.9382 8
 -3 -3 -11 686.521 191.648 2
 3 3 12 202.054 62.9785 8
 -3 -3 -12 -0.975 51.5062 2
 3 3 13 3125.9 199.203 8
 3 3 14 424.432 81.6563 8
 3 3 15 2742.56 178.069 8
 3 3 16 457.49 81.0942 8
 3 3 17 148.38 47.2692 8
 3 3 18 33.0856 30.3799 8
 3 3 19 44.31 24.7712 8
 -3 4 17 193.609 36.5956 7
 3 4 -17 144.194 34.9544 4
 -3 4 16 1865.24 104.899 7
 3 4 -16 1836.31 113.419 4
 -3 4 15 7.57895 29.3165 7
 3 4 -15 33.5641 37.3106 4
 -3 4 14 1096.81 92.246 7
 3 4 -14 1046.22 105.482 4
 -3 4 13 1071.43 93.4813 7
 3 4 -13 1034.08 112.13 4
 -3 4 12 1231.02 101.101 7
 3 4 -12 1151.53 117.298 4
 -3 4 11 341.249 58.1626 7
 3 4 -11 310.061 73.7607 4
 3 4 -10 3066.24 160.345 5
 -3 4 10 3212.12 157.979 7
 3 4 -10 3109.34 187.85 4
 3 4 -9 2070.32 137.732 5
 -3 4 9 2293.57 131.222 7
 3 4 -8 44.5566 46.0198 5
 -3 4 8 -17.9257 27.3503 7
 3 4 -7 559.301 73.9594 5
 3 4 -6 7290.58 222.708 5
 3 4 -5 2350.24 127.941 5
 3 4 -4 408.946 59.9711 9
 3 4 -4 526.998 68.6937 5
 3 4 -3 507.647 60.558 9
 3 4 -3 398.07 55.7005 5
 3 4 -2 2979.19 137.005 9
 3 4 -2 2777.98 129.912 5
 -3 -4 2 3176.9 272.717 2
 3 4 -1 1703.05 105.111 5
 3 4 -1 1856.35 106.993 9
 -3 -4 1 1619.61 192.886 2
 3 4 0 1364.2 91.0379 9
 3 4 0 1366.64 93.2235 5
 -3 -4 0 1280.7 174.463 2
 -3 -4 -1 1.36233 43.6428 2
 3 4 1 1.94759 23.0156 9
 -3 -4 -2 1066.92 165.849 2
 -3 -4 -3 877.277 158.607 2
 -3 4 -3 833.219 69.49 6
 3 4 3 880.908 66.0103 6
 -3 4 -4 2984.79 129.108 6
 -3 -4 -4 3011.13 304.924 2
 3 4 4 3104.37 121.146 6
 -3 -4 -5 2664.05 294.821 2
 -3 -4 -6 411.548 127.513 2
 -3 -4 -7 1264.75 219.458 2
 3 4 8 171.295 58.017 8
 -3 -4 -8 112.278 93.5251 2
 -3 -4 -9 916.043 204.334 2
 3 4 9 579.887 92.5734 8
 3 4 10 108.218 50.8581 8
 3 4 11 3066.36 191.152 8
 3 4 12 911.386 111.361 8
 3 4 13 3723.98 202.387 8
 3 4 14 889.174 100.426 8
 3 4 15 201.967 52.7606 8
 3 4 16 8.81396 31.6011 8
 3 4 17 1163.06 82.428 8
 3 5 -16 25.0382 26.9772 4
 3 5 -15 126.923 38.6129 4
 -3 5 14 954.144 69.2941 7
 3 5 -14 1100.42 94.7327 4
 -3 5 13 -2.02802 20.2975 7
 3 5 -13 50.0157 41.8457 4
 3 5 -12 2497.24 158.014 4
 3 5 -11 -35.5943 51.0098 5
 3 5 -11 33.0231 47.063 4
 3 5 -10 785.86 95.7317 5
 3 5 -10 809.093 100.642 4
 3 5 -9 30.3237 53.3043 5
 3 5 -9 87.1821 56.6904 4
 3 5 -8 1882.17 132.72 5
 3 5 -8 1963.94 151.873 4
 -3 5 8 1833.66 102.724 6
 3 5 -7 292.53 70.1696 5
 -3 5 7 276.772 47.5909 6
 3 5 -7 174.682 60.2791 4
 3 5 -6 930.511 99.9675 5
 3 5 -6 836.566 100.382 4
 -3 5 6 850.238 73.0019 6
 3 5 -5 6469.12 228.218 5
 3 5 -5 5982.28 249.759 4
 -3 5 5 6323.96 189.95 6
 3 5 -4 337.239 49.0612 6
 -3 -5 4 537.534 120.604 2
 -3 5 4 367.119 55.9997 6
 3 5 -4 345.969 67.7208 4
 3 5 -4 415.615 68.0588 5
 3 5 -3 90.8415 34.5303 6
 -3 5 3 80.5287 32.8781 6
 3 5 -3 119.102 52.0939 5
 -3 -5 3 -60.418 55.1153 2
 3 5 -3 58.8816 34.625 9
 3 5 -3 61.0552 41.6917 4
 3 5 -2 1035.13 92.113 9
 3 5 -2 1005.82 94.8099 5
 -3 -5 2 996.03 181.234 2
 3 5 -2 1019.96 79.7366 6
 -3 5 2 993.261 81.1118 6
 3 5 -1 122.503 48.516 5
 3 5 -1 100.437 41.0237 9
 3 5 -1 68.3091 33.0968 6
 -3 5 1 76.3996 38.3524 6
 3 5 0 692.279 79.163 5
 -3 -5 0 715.518 147.171 2
 3 5 0 701.389 75.1828 9
 -3 5 0 780.044 72.6916 6
 3 5 0 690.878 67.506 6
 3 5 1 4300.9 175.306 5
 3 5 1 4253.13 170.674 9
 -3 5 -1 4170.49 162.352 6
 -3 -5 -1 3992.53 358.203 2
 3 5 1 4216.06 155.911 6
 -3 5 -2 140.343 43.1234 6
 3 5 2 78.7706 31.8604 9
 3 5 2 144.185 50.9638 5
 3 5 2 91.3768 32.6354 6
 -3 -5 -2 66.4464 64.2065 2
 3 5 3 944.772 82.2462 9
 3 5 3 1022.38 90.2257 5
 -3 5 -3 883.419 82.0988 6
 3 5 3 774.789 71.0312 6
 3 5 4 1379.95 98.6068 9
 3 5 4 1345.55 98.3385 5
 -3 -5 -4 1158.11 209.109 2
 3 5 4 1164.85 85.5828 6
 3 5 5 68.05 37.3706 6
 -3 -5 -5 224.696 106.227 2
 -3 -5 -6 -163.116 106.692 2
 3 5 6 -0.34001 25.8683 6
 3 5 7 6316.81 195.882 6
 3 5 8 4.75164 29.8835 6
 3 5 9 1254.25 90.5996 6
 3 5 10 2073.36 111.538 6
 3 5 11 -34.4311 27.2312 6
 3 5 12 243.47 42.5261 6
 3 5 13 621.084 57.4131 6
 3 5 14 417.783 44.5996 6
 3 5 15 579.546 42.4509 9
 3 5 15 714.824 49.4816 6
 3 5 16 208.78 26.2276 6
 3 6 -14 147.793 33.5893 4
 3 6 -13 282.86 48.3802 4
 3 6 -12 585.655 69.6797 4
 3 6 -11 -40.4211 39.2164 5
 3 6 -11 41.4038 38.4867 4
 3 6 -10 947.156 90.1939 5
 3 6 -10 1359.39 113.103 4
 3 6 -9 360.652 67.7032 5
 3 6 -9 475.011 77.17 4
 3 6 -8 5.46529 43.9946 5
 -3 6 8 14.4596 25.2069 6
 3 6 -8 -2.54745 40.444 4
 3 6 -7 51.6535 46.6212 5
 -3 6 7 93.3474 30.1734 6
 3 6 -7 89.7165 54.7333 4
 3 6 -6 1585.21 121.744 5
 3 6 -6 1512.8 125.679 4
 -3 6 6 1598.8 96.0645 6
 -3 6 5 291.409 46.1654 6
 3 6 -5 330.813 68.4095 5
 3 6 -5 346.153 71.4601 4
 -3 6 4 65.1382 33.3242 6
 3 6 -4 -49.7959 47.2625 5
 3 6 -4 -23.8728 38.292 4
 3 6 -4 36.1431 28.649 6
 3 6 -3 201.524 43.586 6
 3 6 -3 223.875 61.8676 5
 -3 6 3 315.395 50.1245 6
 3 6 -3 362.23 66.0753 4
 3 6 -2 358.31 53.9486 6
 -3 6 2 376.453 56.9645 6
 3 6 -2 434.453 73.6217 5
 3 6 -1 1076.32 94.9252 9
 3 6 -1 1037.2 100.813 5
 -3 6 1 962.287 84.6845 6
 3 6 -1 939.464 78.4787 6
 -3 6 0 230.48 47.1753 6
 3 6 0 238.868 46.4465 6
 3 6 0 347.039 66.2559 5
 3 6 0 226.775 49.0777 9
 -3 6 -1 168.196 44.4874 6
 3 6 1 121.002 39.5424 9
 3 6 1 149.036 57.4665 5
 3 6 1 98.3792 34.2984 6
 -3 6 -2 263.255 53.5695 6
 3 6 2 269.688 61.3321 5
 3 6 2 248.212 47.8375 9
 3 6 2 248.731 47.622 6
 3 6 3 158.056 39.6696 6
 3 6 3 145.016 39.7889 9
 3 6 3 157.376 52.4601 5
 3 6 4 694.859 74.0751 9
 3 6 4 679.059 72.0356 5
 3 6 4 705.009 70.8499 6
 3 6 5 300.185 52.4768 9
 3 6 5 273.177 48.4997 6
 3 6 6 284.793 49.1801 6
 3 6 6 277.724 49.3184 9
 3 6 7 402.436 53.7418 9
 3 6 7 383.005 52.2739 6
 3 6 8 269.031 44.4432 9
 3 6 8 177.008 39.1964 6
 3 6 9 190.88 36.9237 9
 3 6 9 192.036 40.9188 6
 3 6 10 84.1237 28.5158 9
 3 6 10 98.7708 31.1658 6
 3 6 11 947.632 61.9699 9
 3 6 11 923.31 65.2401 6
 3 6 12 103.399 25.7296 6
 3 6 12 90.5744 20.8899 9
 3 6 13 1674.08 69.7392 6
 3 7 -9 19.3022 32.5368 5
 3 7 -8 860.072 78.0266 5
 3 7 -7 184.759 47.7985 5
 -3 7 6 230.415 34.2912 6
 3 7 -6 320.481 59.5739 5
 3 7 -5 1236.78 98.5097 5
 -3 7 5 969.207 66.7002 6
 -3 7 4 6.60879 22.0324 6
 3 7 -4 27.9112 42.2139 5
 -3 7 3 15.494 21.9037 6
 3 7 -3 71.4967 42.8879 5
 -3 7 2 178.025 36.5675 6
 3 7 -2 234.646 56.1575 5
 3 7 -2 116.54 28.6027 6
 -3 7 1 16.141 25.0987 6
 3 7 -1 15.9149 21.8933 6
 3 7 -1 26.7924 38.7249 5
 3 7 0 133.993 34.1123 6
 3 7 0 165.435 50.6122 5
 -3 7 0 108.277 32.9263 6
 3 7 1 920.999 83.6429 5
 3 7 1 905.764 70.9569 6
 3 7 2 1.90749 23.0969 6
 3 7 2 2.19276 36.7483 5
 3 7 3 635.394 61.1811 9
 3 7 3 650.016 58.7934 6
 3 7 4 378.082 47.827 9
 3 7 4 372.165 47.6167 6
 3 7 5 8.66381 23.8882 6
 3 7 5 48.9179 23.811 9
 3 7 6 -15.9927 19.76 9
 3 7 6 22.4087 23.1299 6
 3 7 7 1173.23 65.4455 9
 3 7 7 977.591 62.5483 6
 3 7 8 10.4863 18.5433 6
 3 7 8 -31.5532 15.8206 9
 3 7 9 136.739 25.2489 6
 -4 0 20 440.128 44.1991 8
 -4 0 19 193.923 37.7631 8
 -4 0 18 3452.71 133.591 7
 -4 0 17 415.35 57.5446 7
 -4 0 16 89.1296 38.1095 7
 -4 0 15 5735.19 210.097 7
 -4 0 14 752.026 82.1994 7
 -4 0 13 985.093 94.0958 7
 -4 0 13 712.09 223.754 3
 -4 0 12 3586.6 441.339 3
 -4 0 12 3769.96 175.495 7
 -4 0 11 19918.4 390.496 7
 -4 0 11 19479.7 989.713 3
 -4 0 10 473.487 160.192 3
 -4 0 10 417.98 62.3957 7
 -4 0 9 414.642 161.417 3
 -4 0 9 445.381 59.9296 7
 -4 0 8 4151.74 394.328 3
 -4 0 7 462.343 136.283 3
 -4 0 6 15228.6 672.302 3
 -4 0 5 23418.5 795.79 3
 -4 0 4 1609.87 213.185 3
 -4 0 3 278.707 107.906 3
 -4 0 2 7128.15 422.083 3
 -4 0 1 4152.6 319.059 3
 -4 0 0 14423.1 580.735 3
 -4 0 -1 20374.3 676.414 3
 -4 0 -1 18873.3 361.655 1
 -4 0 -2 244.033 58.5166 1
 -4 0 -2 232.844 55.8427 2
 -4 0 -3 5767.31 253.578 1
 -4 0 -3 5587.64 240.585 2
 -4 0 -4 11674.5 394.108 1
 -4 0 -4 11254.3 356.249 2
 -4 0 -5 20401.1 560.458 1
 -4 0 -5 19281.5 503.721 2
 -4 0 -6 4418.11 284.492 1
 -4 0 -6 4199.88 251.095 2
 -4 0 -7 334.307 84.6703 1
 -4 0 -8 1153.61 165.945 1
 4 0 9 838.283 97.7712 8
 -4 0 -9 667.237 133.366 1
 4 0 10 1974.89 150.404 8
 -4 0 -10 1946.47 239.317 1
 4 0 11 3.09909 44.2393 8
 -4 0 -11 -79.0979 77.5415 1
 4 0 12 4339.23 228.965 8
 -4 0 -12 3897.14 371.052 1
 4 0 13 83.9097 51.4815 8
 -4 0 -13 -129.245 88.3779 1
 4 0 14 6942.6 290.669 8
 4 0 15 5391.99 253.551 8
 4 0 16 3.94311 44.475 8
 4 0 17 202.875 50.5218 8
 4 0 18 451.031 65.3829 8
 4 0 19 420.476 54.7809 8
 -4 1 20 2394.09 93.6011 8
 -4 1 19 2409.67 108.42 8
 -4 -1 19 2470.08 105.854 8
 -4 1 19 2426.37 104.336 7
 -4 1 18 61.5284 28.9232 7
 -4 1 17 1463.17 100.12 7
 -4 1 16 348.132 60.1628 7
 -4 1 15 114.704 45.2392 7
 -4 -1 14 10559 274.15 7
 -4 1 14 10252.9 287.856 7
 -4 -1 13 1329.96 103.288 7
 -4 1 13 1200.57 104.311 7
 -4 -1 13 931.413 246.606 3
 -4 1 13 1175 242.169 3
 -4 -1 12 -91.4705 97.1227 3
 -4 1 12 -100.067 99.8041 3
 -4 -1 12 -7.336 34.6076 7
 -4 1 12 35.7413 36.156 7
 -4 1 11 7971.15 602.767 3
 -4 -1 11 9310.78 260.055 7
 -4 1 11 9357.08 273.676 7
 -4 -1 11 8707.24 669.445 3
 -4 -1 10 567.517 172.318 3
 -4 1 10 562.551 170.947 3
 -4 1 10 526.981 67.7648 7
 -4 -1 10 499.263 64.4902 7
 -4 -1 9 570.39 168.354 3
 -4 1 9 492.099 141.925 3
 -4 1 9 599.07 71.0267 7
 -4 -1 8 221.205 83.5037 3
 -4 1 8 448.17 133.474 3
 -4 -1 7 5576.6 442.323 3
 -4 1 7 5609.73 415.071 3
 -4 1 6 2413 265.294 3
 -4 -1 6 2800.06 299.743 3
 -4 -1 5 6214.09 425.163 3
 -4 1 5 6739.92 423.872 3
 -4 -1 4 18952.3 723.008 3
 -4 1 4 19121.4 692.532 3
 -4 1 3 1401.93 188.349 3
 -4 -1 3 1150.71 188.538 3
 -4 -1 2 25431.9 812.229 3
 -4 1 2 24796.4 748.416 3
 -4 -1 1 1211.35 180.307 3
 -4 1 1 1277.47 168.936 3
 -4 -1 0 24.5992 75.0314 3
 -4 1 0 -21.3369 70.1366 3
 -4 -1 -1 1500.46 194.307 3
 -4 -1 -2 27753.4 791.633 3
 -4 -1 -2 26389.9 600.873 2
 -4 -1 -3 3936.69 231.022 2
 -4 -1 -4 13589 453.526 2
 -4 -1 -5 28475.4 696.158 2
 -4 -1 -6 2985.74 247.105 2
 -4 1 -6 3345.47 253.044 1
 -4 -1 -7 1896.41 207.679 2
 -4 1 -7 2264.6 224.72 1
 -4 -1 -8 4307.57 335.202 2
 4 1 8 4489.52 211.425 8
 -4 1 -8 4590.25 335.497 1
 -4 -1 -9 11.5041 63.6693 2
 4 1 9 -46.8122 47.1633 8
 4 -1 10 72.5769 48.648 8
 -4 -1 -10 -16.8919 64.3722 2
 4 1 10 28.4379 41.7929 8
 -4 -1 -10 154.92 68.016 1
 -4 -1 -11 12936.8 654.163 1
 4 -1 11 12512.4 367.027 8
 4 1 11 12466 386.134 8
 -4 -1 -12 1214.75 209.973 1
 4 -1 12 1117.32 118.366 8
 4 1 12 1226.85 127.28 8
 4 -1 13 6093.23 263.522 8
 4 1 13 5907.19 275.658 8
 4 -1 14 230.159 64.5507 8
 4 1 14 347.994 77.1585 8
 4 -1 15 639.758 87.429 8
 4 1 15 582.277 93.6521 8
 4 1 16 2219.65 159.541 8
 4 -1 16 1958.34 136.534 8
 4 1 17 506.329 76.0788 8
 4 1 18 65.9021 35.7156 8
 4 1 19 1238.77 90.3419 8
 -4 2 19 92.3659 27.3545 8
 -4 2 19 28.37 17.7278 7
 -4 2 18 1650.93 93.1708 8
 -4 2 18 1643.13 93.9944 7
 -4 2 17 140.761 38.9793 7
 -4 2 16 -42.286 35.5903 7
 4 2 -16 57.634 39.9611 4
 -4 2 15 3698.17 170.722 7
 -4 2 14 118.668 42.3295 7
 -4 2 13 473.185 70.2506 7
 -4 -2 12 4698.04 513.302 3
 -4 2 12 5158.09 211.319 7
 -4 2 11 14627.7 348.86 7
 -4 -2 11 15290.8 894.471 3
 -4 -2 10 1294.5 262.867 3
 -4 2 10 1377.22 108.478 7
 -4 -2 9 269.309 129 3
 -4 2 9 412.085 63.7738 7
 -4 2 8 989.682 90.2974 7
 -4 -2 8 1123.63 218.333 3
 -4 -2 7 65.9403 75.333 3
 -4 2 7 -61.134 33.6123 7
 -4 -2 6 6145.89 459.594 3
 -4 -2 5 23165.4 868.702 3
 -4 2 5 23365.6 735.82 3
 -4 -2 4 2.4201 69.0887 3
 -4 2 4 68.8294 54.3165 3
 -4 -2 3 624.573 146.374 3
 -4 2 3 609.583 116.342 3
 -4 2 2 1037.09 140.875 3
 -4 -2 2 1108.22 188.937 3
 -4 -2 1 -19.0391 65.9949 3
 -4 -2 0 12442 578.28 3
 -4 -2 -1 3981.57 320.141 3
 -4 -2 -1 4332.68 277.192 2
 -4 -2 -2 49.2177 45.8613 2
 -4 -2 -3 198.293 65.882 2
 -4 -2 -4 5813.62 333.576 2
 -4 -2 -5 6323.41 363.158 2
 -4 -2 -6 2842.66 264.353 2
 4 2 7 256.742 60.9678 8
 -4 -2 -7 47.6676 55.9379 2
 4 2 8 669.732 91.1074 8
 -4 -2 -8 741.352 158.52 2
 -4 -2 -9 2569.65 304.779 2
 4 2 9 2659.92 177.789 8
 4 2 10 2351.48 171.977 8
 -4 -2 -10 2357.43 301.814 2
 4 2 11 355.457 76.8732 8
 -4 -2 -11 461.903 142.011 2
 4 2 12 1852.5 157.947 8
 -4 -2 -12 1762.52 299.602 2
 -4 -2 -12 1982 282.865 1
 4 2 13 79.5501 57.1759 8
 4 2 14 7346.95 301.739 8
 4 2 15 2603.7 177.341 8
 4 2 16 162.679 60.0042 8
 4 2 17 21.2925 39.8692 8
 4 2 18 934.038 87.2338 8
 4 2 19 490.299 56.0865 8
 -4 3 18 4.44938 19.5059 7
 -4 3 17 580.5 53.9009 8
 -4 3 17 703.112 64.8719 7
 4 3 -17 609.131 62.2317 4
 -4 3 16 97.7073 32.908 8
 -4 3 16 122.392 37.5338 7
 4 3 -16 107.487 39.4211 4
 -4 3 15 35.8308 34.8 7
 4 3 -15 -1.67435 40.4335 4
 -4 3 14 4915.14 193.934 7
 4 3 -14 4940.26 221.495 4
 -4 3 13 1346.18 108.581 7
 -4 3 12 3.94981 37.291 7
 -4 -3 11 7728.45 644.475 3
 -4 3 11 7746.95 254.492 7
 -4 -3 10 787.282 213.514 3
 -4 3 10 390.962 66.8036 7
 -4 -3 9 -26.0063 81.8142 3
 -4 3 9 17.6103 34.6648 7
 -4 -3 8 76.9973 85.4085 3
 4 3 -8 39.9472 39.4927 5
 -4 3 8 125.1 45.6876 7
 4 3 -7 1484.3 99.3062 5
 -4 3 7 1366.82 103.289 7
 4 3 -6 670.328 71.3452 5
 -4 3 6 559.875 68.1822 7
 -4 -3 6 678.437 151.855 3
 4 3 -5 1546.01 97.8001 9
 -4 -3 5 1480.88 252.248 3
 4 3 -5 1595.27 98.2645 5
 -4 -3 4 10386.7 614.577 3
 -4 -3 3 -19.6203 60.554 3
 -4 -3 2 4600.89 380.679 3
 -4 -3 1 2143.91 262.929 3
 -4 -3 0 537.026 116.075 2
 -4 -3 0 610.291 133.77 3
 -4 -3 -1 2113.71 216.426 2
 -4 -3 -2 7999.01 415.214 2
 -4 -3 -3 4013.15 305.586 2
 -4 -3 -4 2263.41 235.974 2
 4 3 5 10323.3 320.332 8
 -4 -3 -5 11555.7 550.754 2
 4 3 6 3612.68 199.029 8
 -4 -3 -6 3689.51 334.815 2
 4 3 7 1145.15 120.042 8
 -4 -3 -7 1049.22 185.02 2
 4 3 8 4478.36 229.556 8
 -4 -3 -8 4378.45 399.849 2
 -4 -3 -9 138.645 87.3113 2
 4 3 9 77.24 48.7881 8
 -4 -3 -10 605.339 167.642 2
 4 3 10 552.641 94.2507 8
 4 3 11 6164.08 279.958 8
 4 3 12 134.18 60.4086 8
 4 3 13 4950.03 248.777 8
 4 3 14 13.5253 48.2958 8
 4 3 15 59.2955 45.088 8
 4 3 16 896.492 94.187 8
 4 3 17 814.342 80.7217 8
 4 3 18 -68.326 25.2841 8
 -4 4 17 59.5132 22.1004 7
 -4 4 16 75.5358 27.2653 7
 4 4 -16 37.6947 27.9704 4
 -4 4 15 1537.63 94.3327 7
 4 4 -15 1510.25 109.41 4
 -4 4 14 108.784 36.7479 7
 4 4 -14 59.2783 44.6582 4
 -4 4 13 64.5283 34.2201 7
 4 4 -13 112.414 50.9893 4
 -4 4 12 1846.01 117.723 7
 4 4 -12 1985.11 148.979 4
 -4 4 11 7635.13 238.263 7
 4 4 -11 7454.22 281.441 4
 4 4 -10 440.272 77.3625 5
 -4 4 10 594.064 73.7331 7
 4 4 -9 -11.5086 44.3646 5
 -4 4 9 -29.1141 34.5031 7
 4 4 -8 610.255 79.5373 5
 -4 4 8 687.741 77.1555 7
 4 4 -7 24.7216 40.729 5
 -4 4 7 20.4501 27.9491 7
 4 4 -6 2330.71 133.408 5
 4 4 -5 7102.05 221.981 5
 4 4 -4 148.184 45.1115 9
 4 4 -4 211.653 55.5316 5
 4 4 -3 -10.3595 30.2534 9
 4 4 -3 12.8717 38.6292 5
 4 4 -2 66.5726 33.2914 9
 -4 -4 2 -15.2686 44.8422 2
 4 4 -2 121.529 46.0304 5
 4 4 -1 40.234 32.0033 9
 -4 -4 1 30.3494 49.2099 2
 4 4 0 4105.41 162.159 9
 -4 -4 0 4241.63 334.791 2
 4 4 1 2516.49 127.747 9
 -4 -4 -1 2902.41 284.012 2
 -4 -4 -2 51.4085 64.2829 2
 4 4 2 36.4722 25.7114 9
 -4 -4 -3 374.535 118.048 2
 -4 -4 -4 1954.98 251.882 2
 4 4 5 3298.08 129.881 6
 -4 -4 -5 3416 344.618 2
 4 4 6 1060.7 111.383 8
 4 4 6 1059.65 77.9275 6
 4 4 7 36.4631 46.313 8
 -4 -4 -7 72.3128 84.1956 2
 -4 -4 -8 401.795 140.267 2
 4 4 8 449.78 81.3316 8
 4 4 9 928.863 111.069 8
 4 4 10 1136.68 123.406 8
 4 4 11 90.5304 49.6098 8
 4 4 12 1089.57 117.449 8
 4 4 13 -17.9189 43.1433 8
 4 4 14 3097.62 168.662 8
 4 4 15 1466.2 106.639 8
 4 4 16 43.8065 16.7191 6
 4 4 16 122.238 38.6021 8
 4 5 -15 93.8802 31.6413 4
 4 5 -14 1905.7 110.75 4
 4 5 -13 164.914 47.6591 4
 4 5 -12 -6.34088 40.81 4
 4 5 -11 2093.8 121.821 5
 4 5 -11 2179.26 147.013 4
 4 5 -10 140.957 53.0131 5
 4 5 -10 130.012 55.293 4
 4 5 -9 177.078 56.6954 5
 4 5 -9 224.026 62.9378 4
 4 5 -8 27.7196 42.3524 5
 4 5 -8 40.5579 51.4859 4
 4 5 -7 1142.86 102.312 5
 4 5 -7 1108.14 113.401 4
 4 5 -6 333.584 66.3074 5
 4 5 -6 277.279 70.0354 4
 4 5 -5 1178.22 102.554 5
 4 5 -5 1273.44 118.427 4
 4 5 -4 2089 132.098 5
 4 5 -4 2002.59 141.053 4
 4 5 -3 257.909 56.3134 9
 4 5 -3 263.996 60.6733 5
 4 5 -3 191.454 51.2557 4
 4 5 -2 2510.3 142.229 9
 4 5 -2 2327.62 136.621 5
 -4 -5 2 2054.55 252.583 2
 4 5 -1 335.013 58.3786 9
 4 5 -1 462.519 71.345 5
 4 5 0 29.0749 34.0348 9
 4 5 0 47.6152 43.5288 5
 -4 -5 0 6.9476 37.7067 2
 4 5 1 79.2741 38.9957 9
 4 5 1 72.877 45.8013 5
 4 5 2 5165.13 194.614 9
 4 5 2 5157.61 194.831 5
 4 5 3 733.752 77.1323 9
 4 5 3 603.615 74.2421 5
 4 5 3 662.287 64.6644 6
 4 5 4 2272.55 129.328 9
 4 5 4 1905.16 119.619 5
 4 5 4 2029.76 108.101 6
 4 5 5 4039.57 171.66 9
 4 5 5 3858.43 156.826 5
 4 5 5 4077.84 150.893 6
 4 5 6 194.325 47.2933 9
 4 5 6 234.86 44.2528 6
 4 5 7 676.465 64.8801 6
 4 5 8 508.68 58.5307 6
 4 5 9 90.2636 34.1481 6
 4 5 10 -6.98212 22.3546 6
 4 5 11 2519.82 109.856 6
 4 5 12 326.888 41.9143 6
 4 5 13 1467.38 74.546 6
 4 5 14 153.64 27.2898 6
 4 5 14 138.464 25.5549 9
 4 5 15 52.4444 14.5938 9
 4 6 -13 14.7566 20.5433 4
 4 6 -12 515.377 56.5883 4
 4 6 -11 1758.08 96.9193 5
 4 6 -11 1819.6 111.866 4
 4 6 -10 78.9645 38.1698 5
 4 6 -10 156.915 45.9698 4
 4 6 -9 -20.243 36.1918 5
 4 6 -9 -9.09873 38.2448 4
 4 6 -8 433.922 69.4629 5
 4 6 -8 415.209 68.2614 4
 4 6 -7 -2.5896 38.8808 5
 4 6 -7 22.3068 40.4646 4
 4 6 -6 975.348 93.075 5
 4 6 -6 826.82 93.7192 4
 4 6 -5 2026.19 127.615 5
 4 6 -5 1963.33 130.298 4
 4 6 -4 267.231 59.2746 5
 4 6 -4 220.33 49.8526 4
 4 6 -3 -15.0794 38.4617 5
 4 6 -2 126.089 49.9848 5
 4 6 -1 21.7871 33.4781 9
 4 6 -1 31.0219 41.1647 5
 4 6 0 507.669 68.1981 9
 4 6 0 489.9 71.4817 5
 -4 6 0 414.39 53.8332 6
 4 6 1 1001.93 88.3957 9
 4 6 1 824.685 86.3373 5
 4 6 2 1.87375 30.7691 9
 4 6 2 -9.09244 41.6488 5
 4 6 3 176.261 36.5632 6
 4 6 3 268.651 52.5239 9
 4 6 3 241.465 49.2641 5
 4 6 4 955.818 81.476 5
 4 6 4 881.791 70.1914 6
 4 6 5 1657.15 106.95 9
 4 6 5 1467.27 87.7288 6
 4 6 6 243.38 38.3815 6
 4 6 6 188.831 41.4959 9
 4 6 7 16.8096 27.3589 9
 4 6 7 33.9894 25.7053 6
 4 6 8 235.142 41.4047 6
 4 6 8 149.161 38.0421 9
 4 6 9 164.613 35.8682 9
 4 6 9 147.783 31.4456 6
 4 6 10 400.764 45.0629 9
 4 6 10 360.166 39.2989 6
 4 6 11 13.1225 19.0269 9
 4 6 11 50.7332 19.7941 6
 4 6 12 244.324 28.408 9
 4 7 -8 5.82243 29.9912 5
 4 7 -7 201.47 43.8221 5
 4 7 -6 -36.305 34.9182 5
 4 7 -5 214.215 48.9809 5
 4 7 -4 977.737 82.7856 5
 4 7 -3 79.6709 42.2901 5
 4 7 -2 163.853 47.4447 5
 4 7 -1 122.571 41.6608 5
 4 7 0 11.9446 34.4874 5
 4 7 1 94.6371 38.3406 5
 4 7 2 836.762 72.2027 5
 4 7 3 116.654 31.4727 9
 4 7 3 134.673 39.4909 5
 4 7 4 264.411 38.979 9
 4 7 5 946.133 65.5813 9
 4 7 6 109.952 26.1431 9
 4 7 7 252.784 31.4764 9
 -5 0 19 144.216 28.5362 8
 -5 0 18 303.993 37.463 7
 -5 0 17 3778.15 139.324 7
 -5 0 16 76.9278 35.6637 7
 -5 0 15 459.239 62.9994 7
 -5 0 14 322.025 60.4366 7
 -5 0 13 621.476 78.6506 7
 -5 0 12 1186.59 104.81 7
 -5 0 12 849.367 222.805 3
 -5 0 11 7694.15 251.987 7
 -5 0 11 7475.51 627.71 3
 -5 0 10 3299.79 165.915 7
 -5 0 10 3397 413.259 3
 -5 0 9 4433.74 458.642 3
 -5 0 9 5190.18 205.491 7
 -5 0 8 882.1 86.826 7
 -5 0 8 688.212 176.753 3
 -5 0 7 463.364 158.426 3
 -5 0 7 577.621 70.1153 7
 -5 0 6 1931.01 274.908 3
 -5 0 5 249.417 112.859 3
 -5 0 4 6745.09 487.018 3
 -5 0 3 15140.9 707.708 3
 -5 0 2 1030.86 193.141 3
 -5 0 1 180.196 86.9054 3
 -5 0 0 2891.91 300.895 3
 -5 0 -1 34.0152 64.8234 3
 -5 0 -2 2064.85 165.688 2
 -5 0 -3 3250.31 210.669 2
 -5 0 -4 5277.66 288.155 1
 -5 0 -5 5921.34 331.308 1
 -5 0 -6 3055.23 255.832 1
 -5 0 -7 548.318 116.796 1
 5 0 7 407.71 78.0336 8
 5 0 8 824.039 104.657 8
 -5 0 -8 701.756 137.306 1
 5 0 9 -11.2066 42.4588 8
 -5 0 -9 -31.6807 46.4717 1
 5 0 10 28.3826 44.6719 8
 -5 0 -10 56.3068 52.6701 1
 -5 0 -11 13426.1 683.222 1
 5 0 11 14649.5 430.775 8
 5 0 12 366.431 82.5025 8
 5 0 13 933.871 119.635 8
 5 0 14 2532.95 176.354 8
 5 0 15 371.025 69.574 8
 5 0 16 578.399 78.6776 8
 5 0 17 530.6 67.3587 8
 5 0 18 1778.51 100.832 8
 -5 1 19 5431 136.459 8
 -5 -1 19 5525.6 132.998 8
 -5 1 18 1904.15 91.7174 7
 -5 1 17 1504.18 93.1375 7
 -5 1 16 1679.47 107.217 7
 -5 1 15 -16.2801 34.5831 7
 -5 -1 14 33.5195 27.9237 7
 -5 1 14 71.0841 41.1434 7
 -5 -1 13 8964.68 259.15 7
 -5 1 13 8774.32 271.019 7
 -5 -1 12 2131.51 131.561 7
 -5 1 12 1911.54 130.897 7
 -5 -1 11 10933.9 293.491 7
 -5 1 11 11045.9 305.288 7
 -5 -1 11 9975.03 741.173 3
 -5 1 11 10064.7 707.441 3
 -5 1 10 5989.89 226.405 7
 -5 -1 10 5988.95 217.898 7
 -5 1 10 5661.1 522.604 3
 -5 1 9 -13.4664 36.9439 7
 -5 -1 9 8.58604 33.9683 7
 -5 1 8 2679.83 334.907 3
 -5 1 8 2557.67 147.416 7
 -5 -1 8 2788.81 148.748 7
 -5 -1 8 2378.12 329.822 3
 -5 -1 7 7734.67 575.963 3
 -5 1 7 7814.22 551.004 3
 -5 1 7 7818.19 250.365 7
 -5 -1 7 8242.72 250.933 7
 -5 -1 6 348.163 144.574 3
 -5 1 6 127.02 83.008 3
 -5 1 6 306.87 53.7909 7
 -5 -1 5 4122.92 400.973 3
 -5 1 5 4472.82 394.172 3
 -5 -1 4 1572.14 247.068 3
 -5 1 4 1563.11 226.31 3
 -5 -1 3 73.8315 94.5951 3
 -5 1 3 79.1031 85.3352 3
 -5 -1 2 7290.66 498.609 3
 -5 1 2 6833.22 453.251 3
 -5 -1 1 3382.71 338.094 3
 -5 1 1 3169.44 301.839 3
 -5 1 0 1256.72 192.968 3
 -5 -1 0 1302.16 214.611 3
 -5 -1 -1 35.5522 57.8863 3
 -5 -1 -2 2101.87 189.296 2
 -5 -1 -3 2701.53 217.488 2
 -5 -1 -4 159.994 74.5761 2
 -5 -1 -5 3091.91 254.747 2
 -5 -1 -6 4572.97 326.948 2
 5 1 6 4471.56 218.701 8
 -5 -1 -6 4645.12 320.078 1
 5 1 7 653.943 93.8142 8
 -5 -1 -7 524.362 116.844 1
 -5 -1 -7 480.305 118.77 2
 -5 -1 -8 11166.2 553.081 1
 5 -1 8 11105.6 335.859 8
 5 1 8 10988 362.688 8
 5 -1 9 55.339 48.1891 8
 5 1 9 59.8286 49.1418 8
 -5 -1 -9 134.222 66.8684 1
 5 -1 10 5549.59 248.904 8
 5 1 10 5881.75 277.6 8
 -5 -1 -10 5891.36 445.298 1
 5 -1 11 5798.33 258.869 8
 5 1 11 5778.17 279.255 8
 -5 -1 -11 5996.48 462.496 1
 5 -1 12 864.686 106.436 8
 5 1 12 893.644 116.04 8
 5 -1 13 43.798 40.8519 8
 5 1 13 37.4552 52.3344 8
 5 -1 14 202.235 57.5096 8
 5 1 14 189.066 70.2128 8
 5 1 15 583.516 87.3022 8
 5 1 16 119.497 56.5527 8
 5 1 17 140.432 45.9317 8
 5 1 18 390.118 56.4231 8
 -5 2 18 186.04 30.0371 8
 -5 2 18 150.063 30.0698 7
 -5 2 17 4061.35 143.443 7
 5 2 -17 3670.19 134.272 4
 -5 2 16 16.4357 28.1406 7
 5 2 -16 42.3613 37.0105 4
 -5 2 15 1073.57 90.495 7
 -5 2 14 292.427 56.7653 7
 -5 2 13 92.8285 44.2598 7
 -5 2 12 1238.18 106.791 7
 -5 2 11 3792.96 184.022 7
 -5 -2 10 3160.96 421.772 3
 -5 2 10 3622.45 179.711 7
 -5 2 9 2155.69 139.113 7
 -5 -2 9 2135.76 334.447 3
 -5 -2 8 73.5182 83.4232 3
 -5 2 8 148.222 46.0745 7
 -5 2 7 1302.58 108.405 7
 -5 -2 7 1021.6 221.349 3
 -5 -2 6 273.148 144.983 3
 -5 2 6 226.713 55.9516 7
 -5 -2 5 98.2166 93.7524 3
[truncated: 451,838 more chars]
