# Supplementary material for: MYTHOS: A Python Interface for Surface Crystal Structure Prediction of Organic Semiconductors
Source: J Chem Inf Model. 2025 Jul 9;65(14):7619–31. doi: 10.1021/acs.jcim.5c00669 (PMC12308790; doi:10.1021/acs.jcim.5c00669)
Supplement: Supplementary file 2 [file ci5c00669_si_002.zip › supporting_material/cif/exp/DCV1.cif]

_publ_section_related_literature
;
;

_audit_update_record
;
;

_publ_contact_author_name
  
;       
Peter B\"auerle
;       
  
_publ_contact_author_address  

;
Institute of Organic Chemistry II and Advanced Materials
University of Ulm 
Albert-Einstein-Allee 11
89081 Ulm
Germany
;

  
_publ_contact_author_phone      '+43 1 58801 17122'
_publ_contact_author_fax        '+43 1 58801 17199'  
_publ_contact_author_email      'peter.baeuerle@uni-ulm.de'
_publ_contact_letter
;
;
_publ_requested_journal
;
data deposition for Journal of the American Chemical Society
;
_publ_requested_category
;
EM
;
_publ_requested_coeditor_name   ?
_journal_date_recd_electronic      ?
_journal_date_to_coeditor       ?
_journal_date_from_coeditor     ?       
_journal_date_accepted     ?
_journal_date_printers_first    ?       
_journal_date_printers_final    ?       
_journal_date_proofs_out        ?       
_journal_date_proofs_in ?       
_journal_coeditor_name  ?       
_journal_coeditor_code     ?
_journal_paper_category      ?
_journal_coeditor_notes   ?       
_journal_techeditor_code      ?
_iucr_compatibility_tag          ?
_journal_techeditor_notes ?       
_journal_coden_ASTM     ?       
_journal_name_full      ?       
_journal_year   ?       
_journal_volume ?       
_journal_issue  ?       
_journal_page_first     ?       
_journal_page_last      ?       
_journal_suppl_publ_number      ?       
_journal_suppl_publ_pages       ?       
  
_publ_section_title             
;   

;
loop_       
  
 _publ_author_name       
 _publ_author_address       


'Fitzner, Roland'
;
Institute of Organic Chemistry II and Advanced Materials
University of Ulm 
Albert-Einstein-Allee 11
89081 Ulm
Germany
;


'G\"otz, G\"unther'
;
Institute of Organic Chemistry II and Advanced Materials
University of Ulm 
Albert-Einstein-Allee 11
89081 Ulm
Germany
;

'Weil, Matthias'
;  
Institute for Chemical Technologies and Analytics
Division of Structural Chemistry
Vienna University of Technology
Getreidemarkt 9/164-SC
A-1060 Vienna
Austria       
;

'B\"auerle, Peter'
;
Institute of Organic Chemistry II and Advanced Materials
University of Ulm 
Albert-Einstein-Allee 11
89081 Ulm
Germany
;


_publ_section_abstract
;
;
_publ_section_comment
;
;
_publ_section_exptl_prep
;
;

_publ_section_exptl_refinement
;
All S atoms and most C atoms of the cyclothiophene backbone were localised
from structure solution by direct methods. All other C atoms and the 
N atoms were found from subsequent Fourier syntheses. 
H atoms were positioned geometrically (C---H = 0.93 or 0.96 \%A) and refined
as riding, with U~iso~(H) = 1.2U~eq~(C) or 1.5U~eq~(methyl C), allowing 
for free rotation of the methyl groups.
;

_publ_section_references
;
Bruker (2008). APEX2, SADABS & SAINT. Bruker-AXS Inc. Madison, Wisconsin, USA

Sheldrick, G. M. (2008). Acta Crystallogr. A64, 112-122.

Spek, A. L. (2009). Acta Cryst. 2009, D65, 148-155.
;

_publ_section_figure_captions
;

;  
data_C30H16N4S5
 
_audit_creation_method            SHELXL-97 
_chemical_name_systematic 
; 
 ? 
; 
_chemical_name_common             ? 
_chemical_melting_point           ? 
_chemical_formula_moiety          'C30 H16 N4 S5'  
_chemical_formula_sum 
 'C30 H16 N4 S5' 
_chemical_formula_weight          592.77 
 
loop_ 
 _atom_type_symbol 
 _atom_type_description 
 _atom_type_scat_dispersion_real 
 _atom_type_scat_dispersion_imag 
 _atom_type_scat_source 
 'C'  'C'   0.0033   0.0016 
 'International Tables Vol C Tables 4.2.6.8 and 6.1.1.4' 
 'H'  'H'   0.0000   0.0000 
 'International Tables Vol C Tables 4.2.6.8 and 6.1.1.4' 
 'N'  'N'   0.0061   0.0033 
 'International Tables Vol C Tables 4.2.6.8 and 6.1.1.4' 
 'S'  'S'   0.1246   0.1234 
 'International Tables Vol C Tables 4.2.6.8 and 6.1.1.4' 
 
_symmetry_cell_setting            'monoclinic' 
_symmetry_space_group_name_H-M    'C 2/c' 
_symmetry_space_group_name_Hall   '-C 2yc'  
 
loop_ 
 _symmetry_equiv_pos_as_xyz 
 'x, y, z' 
 '-x, y, -z+1/2' 
 'x+1/2, y+1/2, z' 
 '-x+1/2, y+1/2, -z+1/2' 
 '-x, -y, -z' 
 'x, -y, z-1/2' 
 '-x+1/2, -y+1/2, -z' 
 'x+1/2, -y+1/2, z-1/2' 
 
_cell_length_a                    13.5670(12) 
_cell_length_b                    15.9004(13) 
_cell_length_c                    12.8460(10) 
_cell_angle_alpha                 90.00 
_cell_angle_beta                  98.956(5) 
_cell_angle_gamma                 90.00 
_cell_volume                      2737.4(4) 
_cell_formula_units_Z             4 
_cell_measurement_temperature     100(2) 
_cell_measurement_reflns_used     6000 
_cell_measurement_theta_min       2.401 
_cell_measurement_theta_max       25.04 
 
_exptl_crystal_description        'fragment' 
_exptl_crystal_colour             'greenish black' 
_exptl_crystal_size_max           0.18 
_exptl_crystal_size_mid           0.18 
_exptl_crystal_size_min           0.07 
_exptl_crystal_density_meas       ? 
_exptl_crystal_density_diffrn     1.438 
_exptl_crystal_density_method     'not measured' 
_exptl_crystal_F_000              1216 
_exptl_absorpt_coefficient_mu     0.452 
_exptl_absorpt_correction_type    'multi-scan' 
_exptl_absorpt_correction_T_min   0.9231 
_exptl_absorpt_correction_T_max   0.9690 
_exptl_absorpt_process_details    
; 
(<i>SADABS</i>; Bruker, 2008)
; 
 
_exptl_special_details 
; 
 ? 
; 
 
_diffrn_ambient_temperature       100(2) 
_diffrn_radiation_wavelength      0.71073 
_diffrn_radiation_type            MoK\a 
_diffrn_radiation_source          'fine-focus sealed tube' 
_diffrn_radiation_monochromator   graphite 
_diffrn_measurement_device_type   'Bruker APEXII CCD' 
_diffrn_measurement_method        '\w- and \f-scans' 
_diffrn_detector_area_resol_mean  ? 
_diffrn_standards_number          0 
_diffrn_standards_interval_count  . 
_diffrn_standards_interval_time   . 
_diffrn_standards_decay_%         ? 
_diffrn_reflns_number             24684 
_diffrn_reflns_av_R_equivalents   0.0786 
_diffrn_reflns_av_sigmaI/netI     0.0550 
_diffrn_reflns_limit_h_min        -17 
_diffrn_reflns_limit_h_max        17 
_diffrn_reflns_limit_k_min        -20 
_diffrn_reflns_limit_k_max        20 
_diffrn_reflns_limit_l_min        -16 
_diffrn_reflns_limit_l_max        16 
_diffrn_reflns_theta_min          1.99 
_diffrn_reflns_theta_max          27.00 
_reflns_number_total              2983 
_reflns_number_gt                 2281 
_reflns_threshold_expression      >2sigma(I) 
 
_computing_data_collection        'APEX2 (Bruker, 2008)'
_computing_cell_refinement        'APEX2'
_computing_data_reduction         'APEX2' 
_computing_structure_solution     'SHELXS-97 (Sheldrick, 2008)' 
_computing_structure_refinement   'SHELXL-97 (Sheldrick, 2008)' 
_computing_molecular_graphics     ? 
_computing_publication_material   ? 
 
_refine_special_details 
; 
 Refinement of F^2^ against ALL reflections.  The weighted R-factor wR and 
 goodness of fit S are based on F^2^, conventional R-factors R are based 
 on F, with F set to zero for negative F^2^. The threshold expression of 
 F^2^ > 2sigma(F^2^) is used only for calculating R-factors(gt) etc. and is 
 not relevant to the choice of reflections for refinement.  R-factors based 
 on F^2^ are statistically about twice as large as those based on F, and R- 
 factors based on ALL data will be even larger. 
; 
 
_refine_ls_structure_factor_coef  Fsqd  
_refine_ls_matrix_type            full 
_refine_ls_weighting_scheme       calc  
_refine_ls_weighting_details 
 'calc w=1/[\s^2^(Fo^2^)+(0.0498P)^2^+14.3844P] where P=(Fo^2^+2Fc^2^)/3' 
_atom_sites_solution_primary      direct 
_atom_sites_solution_secondary    difmap 
_atom_sites_solution_hydrogens    geom 
_refine_ls_hydrogen_treatment     constr
_refine_ls_extinction_method      none 
_refine_ls_extinction_coef        ? 
_refine_ls_number_reflns          2983 
_refine_ls_number_parameters      178 
_refine_ls_number_restraints      0 
_refine_ls_R_factor_all           0.0803 
_refine_ls_R_factor_gt            0.0574 
_refine_ls_wR_factor_ref          0.1527 
_refine_ls_wR_factor_gt           0.1370 
_refine_ls_goodness_of_fit_ref    1.081 
_refine_ls_restrained_S_all       1.081 
_refine_ls_shift/su_max           0.000 
_refine_ls_shift/su_mean          0.000 
 
loop_ 
 _atom_site_label 
 _atom_site_type_symbol 
 _atom_site_fract_x 
 _atom_site_fract_y 
 _atom_site_fract_z 
 _atom_site_U_iso_or_equiv 
 _atom_site_adp_type 
 _atom_site_occupancy 
 _atom_site_symmetry_multiplicity 
 _atom_site_calc_flag 
 _atom_site_refinement_flags 
 _atom_site_disorder_assembly 
 _atom_site_disorder_group 
S1 S 1.0000 0.44055(7) 0.2500 0.0214(3) Uani 1 2 d S . . 
S3 S 0.69551(7) 0.40476(5) 0.70248(6) 0.0236(2) Uani 1 1 d . . . 
S2 S 0.84302(7) 0.55339(6) 0.48717(6) 0.0227(2) Uani 1 1 d . . . 
C1 C 0.9482(2) 0.5157(2) 0.3221(2) 0.0198(7) Uani 1 1 d . . . 
C2 C 0.8915(3) 0.4866(2) 0.4018(2) 0.0211(7) Uani 1 1 d . . . 
C5 C 0.7911(3) 0.4710(2) 0.5470(2) 0.0225(7) Uani 1 1 d . . . 
C11 C 0.9711(3) 0.5964(2) 0.2919(2) 0.0216(7) Uani 1 1 d . . . 
C9 C 0.6393(3) 0.4732(2) 0.7807(2) 0.0213(7) Uani 1 1 d . . . 
C3 C 0.8685(3) 0.4044(2) 0.4210(3) 0.0268(8) Uani 1 1 d . . . 
H3 H 0.8890 0.3582 0.3826 0.032 Uiso 1 1 calc R . . 
C10 C 0.5861(3) 0.4493(2) 0.8633(2) 0.0224(7) Uani 1 1 d . . . 
H10 H 0.5563 0.4944 0.8958 0.027 Uiso 1 1 calc R . . 
C6 C 0.7356(3) 0.4873(2) 0.6326(2) 0.0212(7) Uani 1 1 d . . . 
C7 C 0.7066(3) 0.5633(2) 0.6691(3) 0.0253(8) Uani 1 1 d . . . 
H7 H 0.7219 0.6159 0.6403 0.030 Uiso 1 1 calc R . . 
C8 C 0.6528(3) 0.5553(2) 0.7524(3) 0.0254(8) Uani 1 1 d . . . 
H8 H 0.6277 0.6020 0.7863 0.030 Uiso 1 1 calc R . . 
C4 C 0.8116(3) 0.3955(2) 0.5034(3) 0.0280(8) Uani 1 1 d . . . 
H4 H 0.7898 0.3428 0.5262 0.034 Uiso 1 1 calc R . . 
C13 C 0.5715(3) 0.3717(2) 0.9026(3) 0.0248(8) Uani 1 1 d . . . 
C12 C 0.9384(3) 0.6747(2) 0.3417(3) 0.0309(9) Uani 1 1 d . . . 
H13A H 0.8656 0.6744 0.3371 0.046 Uiso 1 1 calc R . . 
H13B H 0.9589 0.7241 0.3048 0.046 Uiso 1 1 calc R . . 
H13C H 0.9692 0.6767 0.4159 0.046 Uiso 1 1 calc R . . 
N2 N 0.4616(3) 0.3532(2) 1.0475(2) 0.0336(8) Uani 1 1 d . . . 
C14 C 0.5109(3) 0.3611(2) 0.9836(3) 0.0256(8) Uani 1 1 d . . . 
C15 C 0.6143(3) 0.2969(2) 0.8663(3) 0.0386(10) Uani 1 1 d . . . 
N1 N 0.6507(4) 0.2383(2) 0.8391(4) 0.0721(16) Uani 1 1 d . . . 
 
loop_ 
 _atom_site_aniso_label 
 _atom_site_aniso_U_11 
 _atom_site_aniso_U_22 
 _atom_site_aniso_U_33 
 _atom_site_aniso_U_23 
 _atom_site_aniso_U_13 
 _atom_site_aniso_U_12 
S1 0.0328(7) 0.0214(6) 0.0102(5) 0.000 0.0046(5) 0.000 
S3 0.0328(5) 0.0245(4) 0.0142(4) -0.0022(3) 0.0059(3) 0.0001(4) 
S2 0.0326(5) 0.0259(5) 0.0101(4) -0.0010(3) 0.0049(3) 0.0003(4) 
C1 0.0226(18) 0.0233(17) 0.0127(15) 0.0001(12) 0.0001(13) 0.0016(13) 
C2 0.0278(18) 0.0249(17) 0.0102(14) -0.0001(12) 0.0016(13) -0.0010(14) 
C5 0.0259(18) 0.0308(19) 0.0101(14) 0.0001(13) 0.0014(13) 0.0005(14) 
C11 0.0300(19) 0.0219(17) 0.0124(15) -0.0021(13) 0.0022(13) 0.0000(14) 
C9 0.0262(18) 0.0260(18) 0.0107(14) -0.0016(13) -0.0002(13) 0.0017(14) 
C3 0.039(2) 0.0247(18) 0.0181(16) -0.0021(14) 0.0097(15) -0.0002(16) 
C10 0.031(2) 0.0241(17) 0.0128(14) -0.0005(12) 0.0038(13) 0.0040(14) 
C6 0.0245(18) 0.0273(18) 0.0116(14) 0.0002(13) 0.0019(13) -0.0027(14) 
C7 0.036(2) 0.0273(18) 0.0128(15) 0.0044(13) 0.0049(14) -0.0001(15) 
C8 0.035(2) 0.0265(19) 0.0146(15) 0.0025(13) 0.0051(14) 0.0038(15) 
C4 0.039(2) 0.030(2) 0.0159(16) 0.0006(14) 0.0088(15) -0.0022(16) 
C13 0.033(2) 0.0244(18) 0.0174(16) 0.0011(13) 0.0053(14) 0.0023(15) 
C12 0.043(2) 0.0256(19) 0.0252(18) -0.0028(15) 0.0090(17) -0.0006(17) 
N2 0.052(2) 0.0272(17) 0.0232(16) 0.0066(13) 0.0090(15) 0.0086(15) 
C14 0.036(2) 0.0210(17) 0.0203(17) 0.0027(13) 0.0052(15) 0.0050(15) 
C15 0.049(3) 0.022(2) 0.049(3) 0.0016(17) 0.023(2) -0.0021(18) 
N1 0.093(4) 0.027(2) 0.114(4) 0.001(2) 0.072(3) 0.002(2) 
 
_geom_special_details 
; 
 All esds (except the esd in the dihedral angle between two l.s. planes) 
 are estimated using the full covariance matrix.  The cell esds are taken 
 into account individually in the estimation of esds in distances, angles 
 and torsion angles; correlations between esds in cell parameters are only 
 used when they are defined by crystal symmetry.  An approximate (isotropic) 
 treatment of cell esds is used for estimating esds involving l.s. planes. 
; 
 
loop_ 
 _geom_bond_atom_site_label_1 
 _geom_bond_atom_site_label_2 
 _geom_bond_distance 
 _geom_bond_site_symmetry_2 
 _geom_bond_publ_flag 
S1 C1 1.726(3) . ? 
S1 C1 1.726(3) 2_755 ? 
S3 C6 1.725(3) . ? 
S3 C9 1.736(3) . ? 
S2 C5 1.723(4) . ? 
S2 C2 1.728(3) . ? 
C1 C11 1.390(5) . ? 
C1 C2 1.449(4) . ? 
C2 C3 1.375(5) . ? 
C5 C4 1.372(5) . ? 
C5 C6 1.450(4) . ? 
C11 C11 1.426(6) 2_755 ? 
C11 C12 1.498(5) . ? 
C9 C8 1.375(5) . ? 
C9 C10 1.425(4) . ? 
C3 C4 1.411(5) . ? 
C3 H3 0.9500 . ? 
C10 C13 1.360(5) . ? 
C10 H10 0.9500 . ? 
C6 C7 1.375(5) . ? 
C7 C8 1.392(5) . ? 
C7 H7 0.9500 . ? 
C8 H8 0.9500 . ? 
C4 H4 0.9500 . ? 
C13 C15 1.433(5) . ? 
C13 C14 1.433(5) . ? 
C12 H13A 0.9800 . ? 
C12 H13B 0.9800 . ? 
C12 H13C 0.9800 . ? 
N2 C14 1.143(5) . ? 
C15 N1 1.136(5) . ? 
 
loop_ 
 _geom_angle_atom_site_label_1 
 _geom_angle_atom_site_label_2 
 _geom_angle_atom_site_label_3 
 _geom_angle 
 _geom_angle_site_symmetry_1 
 _geom_angle_site_symmetry_3 
 _geom_angle_publ_flag 
C1 S1 C1 92.4(2) . 2_755 ? 
C6 S3 C9 91.54(16) . . ? 
C5 S2 C2 92.21(16) . . ? 
C11 C1 C2 131.1(3) . . ? 
C11 C1 S1 111.2(2) . . ? 
C2 C1 S1 117.6(3) . . ? 
C3 C2 C1 126.1(3) . . ? 
C3 C2 S2 110.6(2) . . ? 
C1 C2 S2 123.3(3) . . ? 
C4 C5 C6 128.9(3) . . ? 
C4 C5 S2 111.1(2) . . ? 
C6 C5 S2 120.0(3) . . ? 
C1 C11 C11 112.54(18) . 2_755 ? 
C1 C11 C12 123.6(3) . . ? 
C11 C11 C12 123.83(19) 2_755 . ? 
C8 C9 C10 123.6(3) . . ? 
C8 C9 S3 110.7(3) . . ? 
C10 C9 S3 125.7(3) . . ? 
C2 C3 C4 113.3(3) . . ? 
C2 C3 H3 123.3 . . ? 
C4 C3 H3 123.3 . . ? 
C13 C10 C9 129.7(3) . . ? 
C13 C10 H10 115.2 . . ? 
C9 C10 H10 115.2 . . ? 
C7 C6 C5 128.6(3) . . ? 
C7 C6 S3 111.2(2) . . ? 
C5 C6 S3 120.2(3) . . ? 
C6 C7 C8 113.1(3) . . ? 
C6 C7 H7 123.4 . . ? 
C8 C7 H7 123.4 . . ? 
C9 C8 C7 113.4(3) . . ? 
C9 C8 H8 123.3 . . ? 
C7 C8 H8 123.3 . . ? 
C5 C4 C3 112.8(3) . . ? 
C5 C4 H4 123.6 . . ? 
C3 C4 H4 123.6 . . ? 
C10 C13 C15 122.9(3) . . ? 
C10 C13 C14 120.6(3) . . ? 
C15 C13 C14 116.5(3) . . ? 
C11 C12 H13A 109.5 . . ? 
C11 C12 H13B 109.5 . . ? 
H13A C12 H13B 109.5 . . ? 
C11 C12 H13C 109.5 . . ? 
H13A C12 H13C 109.5 . . ? 
H13B C12 H13C 109.5 . . ? 
N2 C14 C13 179.2(4) . . ? 
N1 C15 C13 178.1(6) . . ? 
 
_diffrn_measured_fraction_theta_max    0.996 
_diffrn_reflns_theta_full              27.00 
_diffrn_measured_fraction_theta_full   0.996 
_refine_diff_density_max    0.521 
_refine_diff_density_min   -0.519 
_refine_diff_density_rms    0.095 
