# Supplementary material for: MYTHOS: A Python Interface for Surface Crystal Structure Prediction of Organic Semiconductors
Source: J Chem Inf Model. 2025 Jul 9;65(14):7619–31. doi: 10.1021/acs.jcim.5c00669 (PMC12308790; doi:10.1021/acs.jcim.5c00669)
Supplement: Supplementary file 2 [file ci5c00669_si_002.zip › supporting_material/cif/exp/a6T_LT.cif]

####################################################################### 
# 
# This file contains crystal structure data downloaded from the 
# Cambridge Structural Database (CSD) hosted by the Cambridge 
# Crystallographic Data Centre (CCDC).
# 
# Full information about CCDC data access policies and citation 
# guidelines are available at http://www.ccdc.cam.ac.uk/access/V1 
# 
# Audit and citation data items may have been added by the CCDC. 
# Please retain this information to preserve the provenance of 
# this file and to allow appropriate attribution of the data. 
# 
#######################################################################

data_ZAQZUM
#This CIF has been generated from an entry in the Cambridge Structural Database
_database_code_depnum_ccdc_archive 'CCDC 1309240'
_database_code_CSD               ZAQZUM
loop_
_citation_id
_citation_doi
_citation_year
1 10.1021/cm00055a010 1995
_audit_creation_method           'Created from the CSD'
_audit_update_record             
;
2025-03-17 downloaded from the CCDC.
;
_database_code_NBS               656038
_chemical_formula_moiety         'C24 H14 S6'
_chemical_name_systematic        Sexithiophene
_chemical_absolute_configuration unk
_diffrn_ambient_temperature      295
_exptl_crystal_density_diffrn    1.553
#These two values have been output from a single CSD field.
_refine_ls_R_factor_gt           0.054
_refine_ls_wR_factor_gt          0.054
_diffrn_radiation_probe          x-ray
_symmetry_cell_setting           monoclinic
_symmetry_space_group_name_H-M   'P 21/n'
_symmetry_Int_Tables_number      14
_space_group_name_Hall           '-P 2yn'
loop_
_symmetry_equiv_pos_site_id
_symmetry_equiv_pos_as_xyz
1 x,y,z
2 1/2-x,1/2+y,1/2-z
3 -x,-y,-z
4 1/2+x,1/2-y,1/2+z
_cell_length_a                   44.708(6)
_cell_length_b                   7.851(3)
_cell_length_c                   6.029(2)
_cell_angle_alpha                90
_cell_angle_beta                 90.76(2)
_cell_angle_gamma                90
_cell_volume                     2116.01
_exptl_crystal_colour            orange
_cell_formula_units_Z            4
loop_
_atom_site_label
_atom_site_type_symbol
_atom_site_fract_x
_atom_site_fract_y
_atom_site_fract_z
S1 S 0.04369(2) 0.1311(1) 0.4705(2)
S2 S 0.13886(2) 0.0005(1) 0.4724(1)
S3 S 0.20301(2) 0.1350(1) 0.9986(1)
S4 S 0.29814(2) 0.0015(1) 1.0061(1)
S5 S 0.36226(2) 0.1337(1) 1.5342(1)
S6 S 0.45691(2) -0.0079(1) 1.5400(2)
C1 C 0.02754(8) 0.0503(5) 0.2346(7)
C2 C 0.04728(9) -0.0324(4) 0.1080(7)
C3 C 0.07643(7) -0.0326(4) 0.1994(6)
C4 C 0.07842(7) 0.0516(4) 0.4015(5)
C5 C 0.10404(6) 0.0797(4) 0.5437(5)
C6 C 0.10575(7) 0.1616(4) 0.7431(5)
C7 C 0.13459(7) 0.1628(4) 0.8386(5)
C8 C 0.15529(7) 0.0812(3) 0.7130(5)
C9 C 0.18675(7) 0.0550(4) 0.7582(5)
C10 C 0.20760(7) -0.0272(4) 0.6328(5)
C11 C 0.23633(7) -0.0275(4) 0.7283(6)
C12 C 0.23783(7) 0.0548(3) 0.9303(5)
C13 C 0.26341(6) 0.0821(3) 1.0746(5)
C14 C 0.26489(7) 0.1648(4) 1.2740(6)
C15 C 0.29352(7) 0.1659(4) 1.3722(5)
C16 C 0.31440(7) 0.0822(4) 1.2467(5)
C17 C 0.34574(7) 0.0551(4) 1.2929(5)
C18 C 0.36652(8) -0.0281(4) 1.1680(6)
C19 C 0.39537(7) -0.0300(4) 1.2631(5)
C20 C 0.39694(7) 0.0514(4) 1.4652(5)
C21 C 0.42271(7) 0.0767(4) 1.6074(5)
C22 C 0.42469(7) 0.1635(4) 1.8103(5)
C23 C 0.45404(8) 0.1574(4) 1.9009(6)
C24 C 0.47353(8) 0.0708(5) 1.7755(6)

#END
