# Supplementary material for: MYTHOS: A Python Interface for Surface Crystal Structure Prediction of Organic Semiconductors
Source: J Chem Inf Model. 2025 Jul 9;65(14):7619–31. doi: 10.1021/acs.jcim.5c00669 (PMC12308790; doi:10.1021/acs.jcim.5c00669)
Supplement: Supplementary file 2 [file ci5c00669_si_002.zip › supporting_material/cif/exp/PEN_LT.cif]

####################################################################### 
# 
# This file contains crystal structure data downloaded from the 
# Cambridge Structural Database (CSD) hosted by the Cambridge 
# Crystallographic Data Centre (CCDC).
# 
# Full information about CCDC data access policies and citation 
# guidelines are available at http://www.ccdc.cam.ac.uk/access/V1 
# 
# Audit and citation data items may have been added by the CCDC. 
# Please retain this information to preserve the provenance of 
# this file and to allow appropriate attribution of the data. 
# 
#######################################################################

data_PENCEN
#This CIF has been generated from an entry in the Cambridge Structural Database
_database_code_depnum_ccdc_archive 'CCDC 1230799'
_database_code_CSD               PENCEN
loop_
_citation_id
_citation_doi
_citation_year
1 10.1107/S0365110X62000699 1962
_audit_creation_method           'Created from the CSD'
_audit_update_record             
;
2025-03-17 downloaded from the CCDC.
;
_database_code_NBS               521515
_chemical_formula_moiety         'C22 H14'
_chemical_name_systematic        Pentacene
_chemical_absolute_configuration unk
_diffrn_ambient_temperature      295
_exptl_crystal_density_diffrn    1.335
#These two values have been output from a single CSD field.
_refine_ls_R_factor_gt           0.104
_refine_ls_wR_factor_gt          0.104
_diffrn_radiation_probe          x-ray
_symmetry_cell_setting           triclinic
_symmetry_space_group_name_H-M   'P -1'
_symmetry_Int_Tables_number      2
_space_group_name_Hall           '-P 1'
loop_
_symmetry_equiv_pos_site_id
_symmetry_equiv_pos_as_xyz
1 x,y,z
2 -x,-y,-z
_cell_length_a                   7.900
_cell_length_b                   6.060
_cell_length_c                   16.010
_cell_angle_alpha                101.90
_cell_angle_beta                 112.60
_cell_angle_gamma                85.80
_cell_volume                     692.384
_cell_formula_units_Z            2
_exptl_crystal_preparation       'crystal grown from solution'
loop_
_atom_site_label
_atom_site_type_symbol
_atom_site_fract_x
_atom_site_fract_y
_atom_site_fract_z
C1 C 0.14840 0.01830 0.40710
C2 C -0.01520 -0.26340 0.27860
C3 C 0.05190 -0.18000 0.37060
C12 C 0.17070 0.13610 0.34910
C16 C 0.10300 0.06040 0.25080
C17 C 0.12740 0.16500 0.18940
C18 C 0.05720 0.09510 0.09500
C19 C 0.09250 0.20950 0.03350
C20 C -0.02270 -0.12270 0.05670
C21 C -0.05400 -0.23250 0.12250
C22 C 0.01500 -0.15160 0.21490
H1 H 0.20200 0.08700 0.48200
H2 H -0.08500 -0.42700 0.25100
H3 H 0.03300 -0.27200 0.42000
H11 H 0.24600 0.29400 0.37000
H12 H 0.20200 0.32100 0.21800
H13 H 0.16200 0.36200 0.06100
H14 H -0.12200 -0.39500 0.09800
C20A C 0.02270 0.12270 -0.05670
C19A C -0.09250 -0.20950 -0.03350
C18A C -0.05720 -0.09510 -0.09500
C21A C 0.05400 0.23250 -0.12250
H13A H -0.16200 -0.36200 -0.06100
C17A C -0.12740 -0.16500 -0.18940
C22A C -0.01500 0.15160 -0.21490
H14A H 0.12200 0.39500 -0.09800
C16A C -0.10300 -0.06040 -0.25080
H12A H -0.20200 -0.32100 -0.21800
C2A C 0.01520 0.26340 -0.27860
C12A C -0.17070 -0.13610 -0.34910
C3A C -0.05190 0.18000 -0.37060
H2A H 0.08500 0.42700 -0.25100
C1A C -0.14840 -0.01830 -0.40710
H11A H -0.24600 -0.29400 -0.37000
H3A H -0.03300 0.27200 -0.42000
H1A H -0.20200 -0.08700 -0.48200
C4 C -0.43730 -0.42670 0.40140
C5 C -0.49650 -0.31950 0.32860
C6 C -0.47900 -0.41240 0.24340
C7 C -0.54180 -0.29900 0.16860
C8 C -0.51900 -0.39380 0.08460
C9 C -0.57690 -0.28620 0.01000
C10 C -0.43780 -0.62060 0.07540
C11 C -0.38970 -0.72570 0.14830
C13 C -0.39390 -0.63480 0.23420
C14 C -0.34510 -0.74300 0.30940
C15 C -0.35040 -0.65130 0.39250
H4 H -0.44700 -0.33900 0.47500
H5 H -0.55300 -0.14700 0.33500
H6 H -0.59900 -0.12700 0.17800
H7 H -0.63800 -0.11300 0.02000
H8 H -0.32700 -0.89600 0.14200
H9 H -0.28200 -0.91200 0.30400
H10 H -0.30000 -0.73500 0.45300
C10A C -0.56220 -0.37940 -0.07540
C9A C -0.42310 -0.71380 -0.01000
C8A C -0.48100 -0.60620 -0.08460
C11A C -0.61030 -0.27430 -0.14830
H7A H -0.36200 -0.88700 -0.02000
C7A C -0.45820 -0.70100 -0.16860
C13A C -0.60610 -0.36520 -0.23420
H8A H -0.67300 -0.10400 -0.14200
C6A C -0.52100 -0.58760 -0.24340
H6A H -0.40100 -0.87300 -0.17800
C14A C -0.65490 -0.25700 -0.30940
C5A C -0.50350 -0.68050 -0.32860
C15A C -0.64960 -0.34870 -0.39250
H9A H -0.71800 -0.08800 -0.30400
C4A C -0.56270 -0.57330 -0.40140
H5A H -0.44700 -0.85300 -0.33500
H10A H -0.70000 -0.26500 -0.45300
H4A H -0.55300 -0.66100 -0.47500

#END
