# Supplementary material for: MYTHOS: A Python Interface for Surface Crystal Structure Prediction of Organic Semiconductors
Source: J Chem Inf Model. 2025 Jul 9;65(14):7619–31. doi: 10.1021/acs.jcim.5c00669 (PMC12308790; doi:10.1021/acs.jcim.5c00669)
Supplement: Supplementary file 2 [file ci5c00669_si_002.zip › supporting_material/cif/exp/DCV3.cif]

 
data_hdr014 
 
_audit_creation_method            SHELXL-97 
_chemical_name_systematic 
; 
 ? 
; 
_chemical_name_common             ? 
_chemical_melting_point           ? 
_chemical_formula_moiety          'C27 H15 N5 S4'
_chemical_formula_sum             'C27 H15 N5 S4' 
_chemical_formula_weight          537.68 
 
loop_ 
 _atom_type_symbol 
 _atom_type_description 
 _atom_type_scat_dispersion_real 
 _atom_type_scat_dispersion_imag 
 _atom_type_scat_source 
 'C'  'C'   0.0033   0.0016 
 'International Tables Vol C Tables 4.2.6.8 and 6.1.1.4' 
 'H'  'H'   0.0000   0.0000 
 'International Tables Vol C Tables 4.2.6.8 and 6.1.1.4' 
 'N'  'N'   0.0061   0.0033 
 'International Tables Vol C Tables 4.2.6.8 and 6.1.1.4' 
 'S'  'S'   0.1246   0.1234 
 'International Tables Vol C Tables 4.2.6.8 and 6.1.1.4' 
 
_symmetry_cell_setting            monoclinic
_symmetry_space_group_name_H-M    'P 21'
_symmetry_space_group_name_Hall   'P 2yb' 
 
loop_ 
 _symmetry_equiv_pos_as_xyz 
 'x, y, z' 
 '-x, y+1/2, -z' 
 
_cell_length_a                    4.3356(13) 
_cell_length_b                    13.120(4) 
_cell_length_c                    21.822(6) 
_cell_angle_alpha                 90.00 
_cell_angle_beta                  95.033(7) 
_cell_angle_gamma                 90.00 
_cell_volume                      1236.5(6) 
_cell_formula_units_Z             2 
_cell_measurement_temperature     173(2) 
_cell_measurement_reflns_used     5423 
_cell_measurement_theta_min       2.4
_cell_measurement_theta_max       28 
 
_exptl_crystal_description        needle 
_exptl_crystal_colour             green 
_exptl_crystal_size_max           0.47 
_exptl_crystal_size_mid           0.06 
_exptl_crystal_size_min           0.06 
_exptl_crystal_density_meas       ? 
_exptl_crystal_density_diffrn     1.444 
_exptl_crystal_density_method     'not measured' 
_exptl_crystal_F_000              552 
_exptl_absorpt_coefficient_mu     0.412 
_exptl_absorpt_correction_type    none
#_exptl_absorpt_correction_T_min   0.8300 
#_exptl_absorpt_correction_T_max   0.9757 
#_exptl_absorpt_process_details    'Corinc (Dr\"ager, 1971)'           
 
_exptl_special_details 
; 
 ? 
; 
 
_diffrn_ambient_temperature       173(2) 
_diffrn_radiation_wavelength      0.71073 
_diffrn_radiation_type            MoK\a 
_diffrn_source                   'sealed tube'          
_diffrn_radiation_monochromator   graphite 
_diffrn_measurement_device_type   'Smart APEX II'   
_diffrn_measurement_device        '\k-geometry diffractometer'        
_diffrn_measurement_method        'CCD scan'      
_diffrn_detector_area_resol_mean  ? 
_diffrn_standards_number          ? 
_diffrn_standards_interval_count  ? 
_diffrn_standards_interval_time   ? 
_diffrn_standards_decay_%         ? 
_diffrn_reflns_number             11366 
_diffrn_reflns_av_R_equivalents   0.0598 
_diffrn_reflns_av_sigmaI/netI     0.0798 
_diffrn_reflns_limit_h_min        -5 
_diffrn_reflns_limit_h_max        5 
_diffrn_reflns_limit_k_min        -17 
_diffrn_reflns_limit_k_max        13 
_diffrn_reflns_limit_l_min        -25 
_diffrn_reflns_limit_l_max        28 
_diffrn_reflns_theta_min          1.55 
_diffrn_reflns_theta_max          28.00 
_reflns_number_total              4664 
_reflns_number_gt                 3950 
_reflns_threshold_expression      >2\s(I) 
 
_computing_data_collection        'APEX2 V2.0 (Bruker, 2006)'         
_computing_cell_refinement        'APEX2 V2.0 (Bruker, 2006)'         
_computing_data_reduction         'APEX2 V2.0 (Bruker, 2006)'         
_computing_structure_solution     'SIR-97 (Altomare, 1999)' 
_computing_structure_refinement   'SHELXL-97 (Sheldrick, 1997)'
_computing_molecular_graphics     'PLATON (Spek, 2003)'        
_computing_publication_material   'PLATON (Spek, 2003)'        
 
_refine_special_details 
; 
 Refinement of F^2^ against ALL reflections.  The weighted R-factor wR and 
 goodness of fit S are based on F^2^, conventional R-factors R are based 
 on F, with F set to zero for negative F^2^. The threshold expression of 
 F^2^ > 2sigma(F^2^) is used only for calculating R-factors(gt) etc. and is 
 not relevant to the choice of reflections for refinement.  R-factors based 
 on F^2^ are statistically about twice as large as those based on F, and R- 
 factors based on ALL data will be even larger. 
; 
 
_refine_ls_structure_factor_coef  Fsqd  
_refine_ls_matrix_type            full 
_refine_ls_weighting_scheme       calc  
_refine_ls_weighting_details 
 'calc w=1/[\s^2^(Fo^2^)+(0.1023P)^2^+1.3257P] where P=(Fo^2^+2Fc^2^)/3' 
_atom_sites_solution_primary      direct 
_atom_sites_solution_secondary    difmap 
_atom_sites_solution_hydrogens    geom 
_refine_ls_hydrogen_treatment     constr 
_refine_ls_extinction_method      none 
_refine_ls_extinction_coef        ? 
_refine_ls_abs_structure_details 
 'Flack H D (1983), Acta Cryst. A39, 876-881' 
_refine_ls_abs_structure_Flack    0.00(19) 
_refine_ls_number_reflns          4664 
_refine_ls_number_parameters      327 
_refine_ls_number_restraints      1 
_refine_ls_R_factor_all           0.0814 
_refine_ls_R_factor_gt            0.0663 
_refine_ls_wR_factor_ref          0.1877 
_refine_ls_wR_factor_obs          0.1740 
_refine_ls_goodness_of_fit_ref    1.078 
_refine_ls_restrained_S_all       1.078 
_refine_ls_shift/su_max           0.000 
_refine_ls_shift/su_mean          0.000 
 
loop_ 
 _atom_site_label 
 _atom_site_type_symbol 
 _atom_site_fract_x 
 _atom_site_fract_y 
 _atom_site_fract_z 
 _atom_site_U_iso_or_equiv 
 _atom_site_adp_type 
 _atom_site_occupancy 
 _atom_site_symmetry_multiplicity 
 _atom_site_calc_flag 
 _atom_site_refinement_flags 
 _atom_site_disorder_assembly 
 _atom_site_disorder_group 
S1 S 0.4187(4) 0.10774(13) 0.74056(9) 0.0265(4) Uani 1 1 d . . . 
C2 C 0.3864(17) 0.2289(6) 0.7089(3) 0.0227(15) Uani 1 1 d . . . 
C3 C 0.2393(15) 0.2829(6) 0.6592(3) 0.0216(14) Uani 1 1 d . . . 
S4 S -0.0128(4) 0.26596(14) 0.59514(8) 0.0258(4) Uani 1 1 d . . . 
C5 C 0.0213(19) 0.3954(6) 0.5754(3) 0.0254(15) Uani 1 1 d . . . 
C6 C 0.2188(18) 0.4482(6) 0.6167(3) 0.0260(15) Uani 1 1 d . . . 
H6 H 0.2634 0.5188 0.6135 0.031 Uiso 1 1 calc R . . 
C7 C 0.3482(16) 0.3840(5) 0.6649(3) 0.0218(14) Uani 1 1 d . . . 
N8 N 0.5497(15) 0.3924(5) 0.7170(3) 0.0259(13) Uani 1 1 d . . . 
C9 C 0.5721(16) 0.2977(6) 0.7427(4) 0.0245(14) Uani 1 1 d . . . 
C10 C 0.733(2) 0.2566(6) 0.7969(4) 0.0318(17) Uani 1 1 d . . . 
H10 H 0.8607 0.2948 0.8261 0.038 Uiso 1 1 calc R . . 
C11 C 0.6780(16) 0.1528(6) 0.8007(4) 0.0243(15) Uani 1 1 d . . . 
C12 C -0.1563(16) 0.4332(6) 0.5221(3) 0.0234(14) Uani 1 1 d . . . 
S13 S -0.3581(5) 0.35001(14) 0.47227(8) 0.0262(4) Uani 1 1 d . . . 
C14 C -0.5157(19) 0.4491(5) 0.4265(4) 0.0265(16) Uani 1 1 d . . . 
C15 C -0.4054(19) 0.5415(6) 0.4499(4) 0.0326(18) Uani 1 1 d . . . 
H15 H -0.4644 0.6051 0.4315 0.039 Uiso 1 1 calc R . . 
C16 C -0.2014(18) 0.5338(6) 0.5023(4) 0.0290(16) Uani 1 1 d . . . 
H16 H -0.1030 0.5907 0.5226 0.035 Uiso 1 1 calc R . . 
C17 C -0.7270(18) 0.4384(6) 0.3748(4) 0.0284(16) Uani 1 1 d . . . 
H17 H -0.8030 0.5005 0.3569 0.034 Uiso 1 1 calc R . . 
C18 C -0.8416(16) 0.3510(6) 0.3461(3) 0.0238(14) Uani 1 1 d . . . 
C19 C -0.733(2) 0.2511(7) 0.3637(3) 0.0349(19) Uani 1 1 d . . . 
N20 N -0.644(3) 0.1718(6) 0.3773(3) 0.051(2) Uani 1 1 d . . . 
C21 C -1.067(2) 0.3532(6) 0.2945(4) 0.0326(17) Uani 1 1 d . . . 
N22 N -1.2466(17) 0.3533(7) 0.2539(3) 0.0428(17) Uani 1 1 d . . . 
C23 C 0.7169(17) 0.4845(6) 0.7386(3) 0.0249(15) Uani 1 1 d . . . 
H23A H 0.8013 0.5183 0.7031 0.030 Uiso 1 1 calc R . . 
H23B H 0.8940 0.4645 0.7679 0.030 Uiso 1 1 calc R . . 
C24 C 0.5176(17) 0.5601(6) 0.7699(4) 0.0274(16) Uani 1 1 d . . . 
H24A H 0.4027 0.5238 0.8005 0.033 Uiso 1 1 calc R . . 
H24B H 0.3642 0.5903 0.7388 0.033 Uiso 1 1 calc R . . 
C25 C 0.710(2) 0.6458(7) 0.8023(4) 0.0384(19) Uani 1 1 d . . . 
H25A H 0.8469 0.6171 0.8360 0.058 Uiso 1 1 calc R . . 
H25B H 0.5714 0.6959 0.8187 0.058 Uiso 1 1 calc R . . 
H25C H 0.8349 0.6791 0.7727 0.058 Uiso 1 1 calc R . . 
C26 C 0.8096(17) 0.0809(6) 0.8459(3) 0.0265(16) Uani 1 1 d . . . 
S27 S 1.0564(5) 0.12113(15) 0.90745(8) 0.0304(4) Uani 1 1 d . . . 
C28 C 1.1195(19) -0.0042(6) 0.9321(4) 0.0301(17) Uani 1 1 d . . . 
C29 C 0.948(2) -0.0703(7) 0.8940(4) 0.037(2) Uani 1 1 d . . . 
H29 H 0.9477 -0.1420 0.9004 0.044 Uiso 1 1 calc R . . 
C30 C 0.775(2) -0.0231(6) 0.8454(4) 0.0321(18) Uani 1 1 d . . . 
H30 H 0.6461 -0.0589 0.8151 0.039 Uiso 1 1 calc R . . 
C31 C 1.3133(18) -0.0355(7) 0.9835(4) 0.0303(17) Uani 1 1 d . . . 
H31 H 1.3204 -0.1072 0.9897 0.036 Uiso 1 1 calc R . . 
C32 C 1.4942(19) 0.0194(7) 1.0262(4) 0.0322(18) Uani 1 1 d . . . 
C33 C 1.495(2) 0.1274(7) 1.0291(4) 0.042(2) Uani 1 1 d . . . 
N34 N 1.502(3) 0.2147(7) 1.0329(4) 0.058(3) Uani 1 1 d . . . 
C35 C 1.680(2) -0.0337(7) 1.0725(4) 0.041(2) Uani 1 1 d . . . 
N36 N 1.841(3) -0.0757(8) 1.1090(4) 0.065(3) Uani 1 1 d . . . 
 
loop_ 
 _atom_site_aniso_label 
 _atom_site_aniso_U_11 
 _atom_site_aniso_U_22 
 _atom_site_aniso_U_33 
 _atom_site_aniso_U_23 
 _atom_site_aniso_U_13 
 _atom_site_aniso_U_12 
S1 0.0325(9) 0.0141(8) 0.0326(9) -0.0015(7) 0.0012(7) -0.0059(8) 
C2 0.020(3) 0.017(3) 0.031(4) -0.006(3) 0.001(3) -0.004(3) 
C3 0.015(3) 0.020(4) 0.030(3) -0.004(3) 0.001(3) -0.009(3) 
S4 0.0278(9) 0.0152(8) 0.0338(9) -0.0044(7) -0.0007(7) -0.0048(8) 
C5 0.033(4) 0.016(3) 0.028(3) 0.001(3) 0.008(3) 0.000(3) 
C6 0.029(4) 0.016(3) 0.032(4) -0.005(3) 0.002(3) -0.005(3) 
C7 0.018(3) 0.013(3) 0.034(4) -0.006(3) 0.000(3) -0.003(3) 
N8 0.024(3) 0.016(3) 0.036(3) -0.006(3) -0.005(3) -0.003(3) 
C9 0.020(3) 0.015(3) 0.039(4) 0.008(3) 0.004(3) -0.002(3) 
C10 0.041(4) 0.021(4) 0.034(4) -0.003(3) 0.007(3) -0.007(4) 
C11 0.017(3) 0.022(4) 0.034(4) -0.004(3) 0.004(3) 0.003(3) 
C12 0.019(3) 0.019(3) 0.032(3) -0.003(3) 0.006(3) 0.001(3) 
S13 0.0340(9) 0.0147(8) 0.0296(9) 0.0003(7) 0.0018(8) -0.0006(8) 
C14 0.038(4) 0.011(3) 0.032(4) -0.001(3) 0.009(3) -0.001(3) 
C15 0.029(4) 0.022(4) 0.047(4) 0.001(3) 0.005(4) 0.005(3) 
C16 0.022(3) 0.024(4) 0.041(4) 0.002(3) -0.001(3) -0.001(3) 
C17 0.029(4) 0.017(3) 0.040(4) 0.009(3) 0.010(3) 0.004(3) 
C18 0.028(3) 0.017(3) 0.027(3) 0.003(3) 0.008(3) 0.000(3) 
C19 0.049(5) 0.033(5) 0.022(3) -0.004(3) 0.004(3) 0.003(4) 
N20 0.092(7) 0.021(4) 0.037(4) 0.001(3) -0.013(4) 0.005(4) 
C21 0.039(4) 0.018(4) 0.042(4) -0.001(3) 0.016(4) -0.001(4) 
N22 0.042(4) 0.039(4) 0.046(4) 0.001(4) -0.008(3) 0.006(4) 
C23 0.027(3) 0.018(3) 0.030(3) -0.004(3) 0.006(3) -0.005(3) 
C24 0.021(3) 0.023(4) 0.039(4) -0.010(3) 0.007(3) -0.004(3) 
C25 0.043(5) 0.025(4) 0.047(5) -0.007(3) 0.000(4) -0.002(4) 
C26 0.020(3) 0.028(4) 0.033(4) -0.005(3) 0.005(3) 0.006(3) 
S27 0.0378(10) 0.0208(9) 0.0321(9) -0.0013(8) 0.0000(8) 0.0000(9) 
C28 0.034(4) 0.019(4) 0.038(4) -0.003(3) 0.007(4) 0.000(3) 
C29 0.044(5) 0.026(4) 0.040(4) -0.002(3) -0.001(4) 0.004(4) 
C30 0.040(5) 0.021(4) 0.034(4) 0.002(3) -0.003(4) 0.002(3) 
C31 0.027(4) 0.027(4) 0.036(4) 0.001(3) 0.001(3) 0.006(3) 
C32 0.032(4) 0.027(4) 0.038(4) 0.005(3) 0.005(3) 0.010(4) 
C33 0.062(6) 0.029(5) 0.032(4) 0.002(4) -0.005(4) -0.007(5) 
N34 0.095(8) 0.028(4) 0.049(5) -0.005(3) -0.007(5) -0.013(5) 
C35 0.047(5) 0.037(5) 0.040(4) -0.008(4) 0.005(4) 0.003(4) 
N36 0.086(7) 0.055(6) 0.050(5) -0.003(4) -0.019(5) 0.029(6) 
 
_geom_special_details 
; 
 All esds (except the esd in the dihedral angle between two l.s. planes) 
 are estimated using the full covariance matrix.  The cell esds are taken 
 into account individually in the estimation of esds in distances, angles 
 and torsion angles; correlations between esds in cell parameters are only 
 used when they are defined by crystal symmetry.  An approximate (isotropic) 
 treatment of cell esds is used for estimating esds involving l.s. planes. 
; 
 
loop_ 
 _geom_bond_atom_site_label_1 
 _geom_bond_atom_site_label_2 
 _geom_bond_distance 
 _geom_bond_site_symmetry_2 
 _geom_bond_publ_flag 
S1 C2 1.734(8) . ? 
S1 C11 1.753(8) . ? 
C2 C9 1.379(10) . ? 
C2 C3 1.402(10) . ? 
C3 C7 1.409(9) . ? 
C3 S4 1.712(7) . ? 
S4 C5 1.762(8) . ? 
C5 C6 1.375(11) . ? 
C5 C12 1.426(11) . ? 
C6 C7 1.423(11) . ? 
C6 H6 0.9500 . ? 
C7 N8 1.376(9) . ? 
N8 C9 1.363(9) . ? 
N8 C23 1.466(9) . ? 
C9 C10 1.426(11) . ? 
C10 C11 1.386(11) . ? 
C10 H10 0.9500 . ? 
C11 C26 1.446(10) . ? 
C12 C16 1.397(11) . ? 
C12 S13 1.723(7) . ? 
S13 C14 1.742(8) . ? 
C14 C15 1.384(11) . ? 
C14 C17 1.396(12) . ? 
C15 C16 1.387(12) . ? 
C15 H15 0.9500 . ? 
C16 H16 0.9500 . ? 
C17 C18 1.379(11) . ? 
C17 H17 0.9500 . ? 
C18 C21 1.423(12) . ? 
C18 C19 1.434(12) . ? 
C19 N20 1.140(12) . ? 
C21 N22 1.129(11) . ? 
C23 C24 1.517(10) . ? 
C23 H23A 0.9900 . ? 
C23 H23B 0.9900 . ? 
C24 C25 1.534(11) . ? 
C24 H24A 0.9900 . ? 
C24 H24B 0.9900 . ? 
C25 H25A 0.9800 . ? 
C25 H25B 0.9800 . ? 
C25 H25C 0.9800 . ? 
C26 C30 1.373(11) . ? 
C26 S27 1.725(8) . ? 
S27 C28 1.744(8) . ? 
C28 C29 1.374(12) . ? 
C28 C31 1.403(11) . ? 
C29 C30 1.392(12) . ? 
C29 H29 0.9500 . ? 
C30 H30 0.9500 . ? 
C31 C32 1.369(12) . ? 
C31 H31 0.9500 . ? 
C32 C33 1.418(13) . ? 
C32 C35 1.419(12) . ? 
C33 N34 1.149(13) . ? 
C35 N36 1.152(13) . ? 
 
loop_ 
 _geom_angle_atom_site_label_1 
 _geom_angle_atom_site_label_2 
 _geom_angle_atom_site_label_3 
 _geom_angle 
 _geom_angle_site_symmetry_1 
 _geom_angle_site_symmetry_3 
 _geom_angle_publ_flag 
C2 S1 C11 90.7(4) . . ? 
C9 C2 C3 106.7(7) . . ? 
C9 C2 S1 111.4(6) . . ? 
C3 C2 S1 141.9(6) . . ? 
C2 C3 C7 106.4(6) . . ? 
C2 C3 S4 141.3(6) . . ? 
C7 C3 S4 112.3(5) . . ? 
C3 S4 C5 90.8(4) . . ? 
C6 C5 C12 128.4(8) . . ? 
C6 C5 S4 112.7(6) . . ? 
C12 C5 S4 118.9(6) . . ? 
C5 C6 C7 111.7(7) . . ? 
C5 C6 H6 124.2 . . ? 
C7 C6 H6 124.2 . . ? 
N8 C7 C3 109.3(6) . . ? 
N8 C7 C6 138.0(7) . . ? 
C3 C7 C6 112.6(6) . . ? 
C9 N8 C7 106.5(6) . . ? 
C9 N8 C23 127.1(6) . . ? 
C7 N8 C23 126.3(6) . . ? 
N8 C9 C2 111.1(7) . . ? 
N8 C9 C10 134.3(7) . . ? 
C2 C9 C10 114.6(7) . . ? 
C11 C10 C9 110.3(7) . . ? 
C11 C10 H10 124.9 . . ? 
C9 C10 H10 124.9 . . ? 
C10 C11 C26 128.4(7) . . ? 
C10 C11 S1 112.9(6) . . ? 
C26 C11 S1 118.7(6) . . ? 
C16 C12 C5 129.1(7) . . ? 
C16 C12 S13 110.7(6) . . ? 
C5 C12 S13 120.2(6) . . ? 
C12 S13 C14 92.3(4) . . ? 
C15 C14 C17 124.5(7) . . ? 
C15 C14 S13 109.7(6) . . ? 
C17 C14 S13 125.7(6) . . ? 
C14 C15 C16 114.5(7) . . ? 
C14 C15 H15 122.8 . . ? 
C16 C15 H15 122.8 . . ? 
C15 C16 C12 112.7(7) . . ? 
C15 C16 H16 123.7 . . ? 
C12 C16 H16 123.7 . . ? 
C18 C17 C14 129.5(7) . . ? 
C18 C17 H17 115.2 . . ? 
C14 C17 H17 115.2 . . ? 
C17 C18 C21 122.5(7) . . ? 
C17 C18 C19 122.7(7) . . ? 
C21 C18 C19 114.7(7) . . ? 
N20 C19 C18 179.3(11) . . ? 
N22 C21 C18 178.8(9) . . ? 
N8 C23 C24 113.5(6) . . ? 
N8 C23 H23A 108.9 . . ? 
C24 C23 H23A 108.9 . . ? 
N8 C23 H23B 108.9 . . ? 
C24 C23 H23B 108.9 . . ? 
H23A C23 H23B 107.7 . . ? 
C23 C24 C25 112.2(6) . . ? 
C23 C24 H24A 109.2 . . ? 
C25 C24 H24A 109.2 . . ? 
C23 C24 H24B 109.2 . . ? 
C25 C24 H24B 109.2 . . ? 
H24A C24 H24B 107.9 . . ? 
C24 C25 H25A 109.5 . . ? 
C24 C25 H25B 109.5 . . ? 
H25A C25 H25B 109.5 . . ? 
C24 C25 H25C 109.5 . . ? 
H25A C25 H25C 109.5 . . ? 
H25B C25 H25C 109.5 . . ? 
C30 C26 C11 127.3(7) . . ? 
C30 C26 S27 111.8(6) . . ? 
C11 C26 S27 120.9(6) . . ? 
C26 S27 C28 91.2(4) . . ? 
C29 C28 C31 123.5(8) . . ? 
C29 C28 S27 110.3(7) . . ? 
C31 C28 S27 126.1(6) . . ? 
C28 C29 C30 114.0(8) . . ? 
C28 C29 H29 123.0 . . ? 
C30 C29 H29 123.0 . . ? 
C26 C30 C29 112.6(8) . . ? 
C26 C30 H30 123.7 . . ? 
C29 C30 H30 123.7 . . ? 
C32 C31 C28 131.1(8) . . ? 
C32 C31 H31 114.5 . . ? 
C28 C31 H31 114.5 . . ? 
C31 C32 C33 123.7(7) . . ? 
C31 C32 C35 118.8(8) . . ? 
C33 C32 C35 117.4(8) . . ? 
N34 C33 C32 177.9(10) . . ? 
N36 C35 C32 177.5(11) . . ? 
 
loop_ 
 _geom_torsion_atom_site_label_1 
 _geom_torsion_atom_site_label_2 
 _geom_torsion_atom_site_label_3 
 _geom_torsion_atom_site_label_4 
 _geom_torsion 
 _geom_torsion_site_symmetry_1 
 _geom_torsion_site_symmetry_2 
 _geom_torsion_site_symmetry_3 
 _geom_torsion_site_symmetry_4 
 _geom_torsion_publ_flag 
C11 S1 C2 C9 1.4(6) . . . . ? 
C11 S1 C2 C3 179.6(9) . . . . ? 
C9 C2 C3 C7 0.7(8) . . . . ? 
S1 C2 C3 C7 -177.5(8) . . . . ? 
C9 C2 C3 S4 178.5(7) . . . . ? 
S1 C2 C3 S4 0.3(15) . . . . ? 
C2 C3 S4 C5 -178.3(9) . . . . ? 
C7 C3 S4 C5 -0.6(6) . . . . ? 
C3 S4 C5 C6 0.0(6) . . . . ? 
C3 S4 C5 C12 -178.2(6) . . . . ? 
C12 C5 C6 C7 178.6(7) . . . . ? 
S4 C5 C6 C7 0.6(8) . . . . ? 
C2 C3 C7 N8 -1.3(8) . . . . ? 
S4 C3 C7 N8 -179.8(5) . . . . ? 
C2 C3 C7 C6 179.6(6) . . . . ? 
S4 C3 C7 C6 1.1(8) . . . . ? 
C5 C6 C7 N8 -179.8(9) . . . . ? 
C5 C6 C7 C3 -1.0(9) . . . . ? 
C3 C7 N8 C9 1.4(8) . . . . ? 
C6 C7 N8 C9 -179.8(9) . . . . ? 
C3 C7 N8 C23 178.9(7) . . . . ? 
C6 C7 N8 C23 -2.3(15) . . . . ? 
C7 N8 C9 C2 -0.9(9) . . . . ? 
C23 N8 C9 C2 -178.4(7) . . . . ? 
C7 N8 C9 C10 -178.1(8) . . . . ? 
C23 N8 C9 C10 4.4(14) . . . . ? 
C3 C2 C9 N8 0.1(9) . . . . ? 
S1 C2 C9 N8 178.9(5) . . . . ? 
C3 C2 C9 C10 177.9(7) . . . . ? 
S1 C2 C9 C10 -3.3(9) . . . . ? 
N8 C9 C10 C11 -179.1(8) . . . . ? 
C2 C9 C10 C11 3.8(10) . . . . ? 
C9 C10 C11 C26 176.0(7) . . . . ? 
C9 C10 C11 S1 -2.6(9) . . . . ? 
C2 S1 C11 C10 0.8(6) . . . . ? 
C2 S1 C11 C26 -178.0(5) . . . . ? 
C6 C5 C12 C16 -7.9(14) . . . . ? 
S4 C5 C12 C16 170.0(7) . . . . ? 
C6 C5 C12 S13 173.2(7) . . . . ? 
S4 C5 C12 S13 -8.9(9) . . . . ? 
C16 C12 S13 C14 -2.2(6) . . . . ? 
C5 C12 S13 C14 176.9(6) . . . . ? 
C12 S13 C14 C15 1.2(6) . . . . ? 
C12 S13 C14 C17 -177.5(7) . . . . ? 
C17 C14 C15 C16 178.8(8) . . . . ? 
S13 C14 C15 C16 0.2(9) . . . . ? 
C14 C15 C16 C12 -1.9(10) . . . . ? 
C5 C12 C16 C15 -176.3(7) . . . . ? 
S13 C12 C16 C15 2.7(9) . . . . ? 
C15 C14 C17 C18 176.8(8) . . . . ? 
S13 C14 C17 C18 -4.8(12) . . . . ? 
C14 C17 C18 C21 177.7(7) . . . . ? 
C14 C17 C18 C19 -5.5(12) . . . . ? 
C9 N8 C23 C24 -105.3(9) . . . . ? 
C7 N8 C23 C24 77.7(10) . . . . ? 
N8 C23 C24 C25 169.5(7) . . . . ? 
C10 C11 C26 C30 -173.1(9) . . . . ? 
S1 C11 C26 C30 5.5(10) . . . . ? 
C10 C11 C26 S27 3.5(11) . . . . ? 
S1 C11 C26 S27 -177.9(4) . . . . ? 
C30 C26 S27 C28 1.1(6) . . . . ? 
C11 C26 S27 C28 -176.0(6) . . . . ? 
C26 S27 C28 C29 -1.4(7) . . . . ? 
C26 S27 C28 C31 179.3(7) . . . . ? 
C31 C28 C29 C30 -179.3(8) . . . . ? 
S27 C28 C29 C30 1.3(10) . . . . ? 
C11 C26 C30 C29 176.3(7) . . . . ? 
S27 C26 C30 C29 -0.5(9) . . . . ? 
C28 C29 C30 C26 -0.5(11) . . . . ? 
C29 C28 C31 C32 -178.9(9) . . . . ? 
S27 C28 C31 C32 0.5(13) . . . . ? 
C28 C31 C32 C33 6.3(14) . . . . ? 
C28 C31 C32 C35 -177.1(8) . . . . ? 
 
loop_ 
 _geom_hbond_atom_site_label_D 
 _geom_hbond_atom_site_label_H 
 _geom_hbond_atom_site_label_A 
 _geom_hbond_distance_DH 
 _geom_hbond_distance_HA 
 _geom_hbond_distance_DA 
 _geom_hbond_angle_DHA 
 _geom_hbond_site_symmetry_A 
C6 H6 N20  0.95 2.59 3.461(12) 152 2_556 
C10 H10 N36  0.95 2.50 3.435(12) 169 2_857 
C30 H30 S1  0.95 2.85 3.153(8) 100 . 
C30 H30 N22  0.95 2.48 3.419(11) 171 2_446 
C31 H31 N34  0.95 2.52 3.400(12) 154 2_847 
 
_diffrn_measured_fraction_theta_max    0.997 
_diffrn_reflns_theta_full              28.00 
_diffrn_measured_fraction_theta_full   0.997 
_refine_diff_density_max    0.513 
_refine_diff_density_min   -0.530 
_refine_diff_density_rms    0.084 
