# Supplementary material for: MYTHOS: A Python Interface for Surface Crystal Structure Prediction of Organic Semiconductors
Source: J Chem Inf Model. 2025 Jul 9;65(14):7619–31. doi: 10.1021/acs.jcim.5c00669 (PMC12308790; doi:10.1021/acs.jcim.5c00669)
Supplement: Supplementary file 2 [file ci5c00669_si_002.zip › supporting_material/cif/exp/PEN_HT.cif]

####################################################################### 
# 
# This file contains crystal structure data downloaded from the 
# Cambridge Structural Database (CSD) hosted by the Cambridge 
# Crystallographic Data Centre (CCDC).
# 
# Full information about CCDC data access policies and citation 
# guidelines are available at http://www.ccdc.cam.ac.uk/access/V1 
# 
# Audit and citation data items may have been added by the CCDC. 
# Please retain this information to preserve the provenance of 
# this file and to allow appropriate attribution of the data. 
# 
#######################################################################

data_478_cif
_audit_block_doi                 10.5517/ccnt4dz
_database_code_depnum_ccdc_archive 'CCDC 619981'
loop_
_citation_id
_citation_doi
_citation_year
1 10.1002/adma.200602072 2007
_audit_update_record             
;
2006-09-05 deposited with the CCDC.	2025-03-17 downloaded from the CCDC.
;
_audit_creation_date             06-02-13
_audit_creation_method           CRYSTALS_ver_12.80

_oxford_structure_analysis_title '498K in P -1'
_chemical_name_systematic        ?
_chemical_melting_point          ?

_cell_length_a                   6.119(2)
_cell_length_b                   8.058(2)
_cell_length_c                   15.097(3)
_cell_angle_alpha                80.88(2)
_cell_angle_beta                 76.68(2)
_cell_angle_gamma                85.89(2)
_cell_volume                     714.7(3)

_symmetry_cell_setting           Triclinic
_symmetry_space_group_name_H-M   'P -1 '
_symmetry_space_group_name_Hall  ?
loop_
_symmetry_equiv_pos_as_xyz
x,y,z
-x,-y,-z

loop_
_atom_type_symbol
_atom_type_scat_dispersion_real
_atom_type_scat_dispersion_imag
_atom_type_scat_Cromer_Mann_a1
_atom_type_scat_Cromer_Mann_b1
_atom_type_scat_Cromer_Mann_a2
_atom_type_scat_Cromer_Mann_b2
_atom_type_scat_Cromer_Mann_a3
_atom_type_scat_Cromer_Mann_b3
_atom_type_scat_Cromer_Mann_a4
_atom_type_scat_Cromer_Mann_b4
_atom_type_scat_Cromer_Mann_c
_atom_type_scat_source
C 0.0033 0.0016 2.3100 20.8439 1.0200 10.2075 1.5886 0.5687 0.8650 51.6512
0.2156 'International Tables Vol C 4.2.6.8 and 6.1.1.4'
H 0.0000 0.0000 0.4930 10.5109 0.3229 26.1257 0.1402 3.1424 0.0408 57.7998
0.0030 'International Tables Vol C 4.2.6.8 and 6.1.1.4'


_cell_formula_units_Z            2

# Given Formula = C22 H14
# Dc = 1.29 Fooo = 292.00 Mu = 0.73 M = 278.35
# Found Formula = C22 H14
# Dc = 1.29 FOOO = 292.00 Mu = 0.73 M = 278.35

_chemical_formula_sum            'C22 H14'
_chemical_formula_moiety         'C22 H14'
_chemical_compound_source        ?
_chemical_formula_weight         278.35


_cell_measurement_reflns_used    0
_cell_measurement_theta_min      0
_cell_measurement_theta_max      0
_cell_measurement_temperature    0

_exptl_crystal_description       unknown
_exptl_crystal_colour            unknown
_exptl_crystal_size_min          ?
_exptl_crystal_size_mid          ?
_exptl_crystal_size_max          ?

_exptl_crystal_density_diffrn    1.293
_exptl_crystal_density_meas      ?
# Non-dispersive F(000):
_exptl_crystal_F_000             292
_exptl_absorpt_coefficient_mu    0.073

# Sheldrick geometric approximatio 1.00 1.00
_exptl_absorpt_correction_type   none
_exptl_absorpt_correction_T_min  1.0000
_exptl_absorpt_correction_T_max  1.0000
_diffrn_measurement_device_type  'Oxford Diffraction'
_diffrn_radiation_type           synchrotron
_diffrn_radiation_wavelength     0.71
_diffrn_measurement_method       ?

_computing_data_collection       'USER DEFINED DATA COLLECTION'
_computing_data_reduction        'USER DEFINED DATA REDUCTION'
_computing_cell_refinement       'USER DEFINED CELL REFINEMENT'
_computing_structure_solution    'USER DEFINED STRUCTURE SOLUTION'
_computing_structure_refinement  'CRYSTALS (Betteridge et al., 2003)'
_computing_publication_material  'CRYSTALS (Betteridge et al., 2003)'
_computing_molecular_graphics    'CAMERON (Watkin et al., 1996)'

_diffrn_standards_interval_time  ?
_diffrn_standards_interval_count ?
_diffrn_standards_number         0
_diffrn_standards_decay_%        ?

_diffrn_ambient_temperature      0
_diffrn_reflns_number            10331
_reflns_number_total             4832
_diffrn_reflns_av_R_equivalents  0.033
# Number of reflections with Friedels Law is 4832
# Number of reflections without Friedels Law is 0
# Theoretical number of reflections is about 7436


_diffrn_reflns_theta_min         3.914
_diffrn_reflns_theta_max         38.373
_diffrn_measured_fraction_theta_max 0.606

_diffrn_reflns_theta_full        25.326
_diffrn_measured_fraction_theta_full 0.863


_diffrn_reflns_limit_h_min       -5
_diffrn_reflns_limit_h_max       10
_diffrn_reflns_limit_k_min       -13
_diffrn_reflns_limit_k_max       13
_diffrn_reflns_limit_l_min       -15
_diffrn_reflns_limit_l_max       17
_reflns_limit_h_min              -10
_reflns_limit_h_max              10
_reflns_limit_k_min              -13
_reflns_limit_k_max              13
_reflns_limit_l_min              0
_reflns_limit_l_max              17

_oxford_diffrn_Wilson_B_factor   0.00
_oxford_diffrn_Wilson_scale      0.00

_atom_sites_solution_primary     direct #heavy,direct,difmap,geom
# _atom_sites_solution_secondary difmap
_atom_sites_solution_hydrogens   geom

_refine_diff_density_min         -0.13
_refine_diff_density_max         0.15


_refine_ls_number_reflns         1093
_refine_ls_number_restraints     0
_refine_ls_number_parameters     199

#_refine_ls_R_factor_ref 0.0781
_refine_ls_wR_factor_ref         0.0858
_refine_ls_goodness_of_fit_ref   0.9932

#_reflns_number_all 4828
_refine_ls_R_factor_all          0.2916
_refine_ls_wR_factor_all         0.1487

# The I/u(I) cutoff below was used for refinement as
# well as the _gt R-factors:
_reflns_threshold_expression     I>1.70u(I)
_reflns_number_gt                1093
_refine_ls_R_factor_gt           0.0781
_refine_ls_wR_factor_gt          0.0858

_refine_ls_shift/su_max          0.000041

# choose from: rm (reference molecule of known chirality),
# ad (anomolous dispersion - Flack), rmad (rm and ad),
# syn (from synthesis), unk (unknown) or . (not applicable).
_chemical_absolute_configuration .


_refine_ls_structure_factor_coef Fsqd
_refine_ls_matrix_type           full
_refine_ls_hydrogen_treatment    constr # none, undef, noref, refall,
# refxyz, refU, constr or mixed
_refine_ls_weighting_scheme      calc
_refine_ls_weighting_details     
;
Method, part 1, Chebychev polynomial, (Watkin, 1994, Prince, 1982)
[weight] = 1.0/[A~0~*T~0~(x)+A~1~*T~1~(x) ... +A~n-1~]*T~n-1~(x)]
where A~i~ are the Chebychev coefficients listed below and x= Fcalc/Fmax
Method = Robust Weighting (Prince, 1982)
W = [weight] * [1-(deltaF/6*sigmaF)^2^]^2^
A~i~ are:
0.153E+04 0.222E+04 0.128E+04 380.
;


loop_
_atom_site_label
_atom_site_type_symbol
_atom_site_fract_x
_atom_site_fract_y
_atom_site_fract_z
_atom_site_U_iso_or_equiv
_atom_site_occupancy
_atom_site_adp_type
_atom_site_refinement_flags_posn
_atom_site_refinement_flags_adp
_atom_site_refinement_flags_occupancy
_atom_site_disorder_assembly
_atom_site_disorder_group
_atom_site_attached_hydrogens
C1 C 0.1968(12) 0.2011(8) 0.1535(5) 0.0984 1.0000 Uani . . . . . .
C2 C 0.3706(15) 0.2867(9) 0.0949(5) 0.1114 1.0000 Uani . . . . . .
C3 C 0.5456(12) 0.3430(8) 0.1300(6) 0.1053 1.0000 Uani . . . . . .
C4 C 0.5422(11) 0.3091(7) 0.2208(6) 0.0913 1.0000 Uani . . . . . .
C5 C 0.3663(10) 0.2188(7) 0.2865(5) 0.0755 1.0000 Uani . . . . . .
C6 C 0.1891(11) 0.1634(7) 0.2495(5) 0.0787 1.0000 Uani . . . . . .
C7 C 0.3543(11) 0.1808(7) 0.3789(5) 0.0782 1.0000 Uani . . . . . .
C8 C 0.1777(11) 0.0908(7) 0.4397(5) 0.0703 1.0000 Uani . . . . . .
C9 C 0.0000(10) 0.0338(7) 0.4030(5) 0.0695 1.0000 Uani . . . . . .
C10 C 0.0140(10) 0.0740(7) 0.3079(5) 0.0826 1.0000 Uani . . . . . .
C11 C -0.1717(9) -0.0555(7) 0.4669(5) 0.0743 1.0000 Uani . . . . . .
C12 C 1.0499(12) 0.6633(9) 0.1915(6) 0.0966 1.0000 Uani . . . . . .
C13 C 1.0309(14) 0.7634(11) 0.1128(6) 0.1109 1.0000 Uani . . . . . .
C14 C 0.8239(17) 0.8531(9) 0.1050(6) 0.1033 1.0000 Uani . . . . . .
C15 C 0.6437(13) 0.8384(8) 0.1771(6) 0.0932 1.0000 Uani . . . . . .
C16 C 0.6515(12) 0.7342(8) 0.2620(5) 0.0699 1.0000 Uani . . . . . .
C17 C 0.8626(13) 0.6450(8) 0.2683(5) 0.0759 1.0000 Uani . . . . . .
C18 C 0.4725(9) 0.7133(7) 0.3358(5) 0.0707 1.0000 Uani . . . . . .
C19 C 0.4892(12) 0.6071(8) 0.4179(4) 0.0661 1.0000 Uani . . . . . .
C20 C 0.6970(9) 0.5149(8) 0.4272(5) 0.0654 1.0000 Uani . . . . . .
C21 C 0.8780(9) 0.5421(8) 0.3495(4) 0.0740 1.0000 Uani . . . . . .
C22 C 0.3005(10) 0.5888(7) 0.4900(5) 0.0722 1.0000 Uani . . . . . .
H11 H 0.0809 0.1646 0.1296 0.1448 1.0000 Uiso R . . . . .
H21 H 0.3747 0.3103 0.0306 0.1617 1.0000 Uiso R . . . . .
H31 H 0.6652 0.4054 0.0880 0.1515 1.0000 Uiso R . . . . .
H41 H 0.6600 0.3473 0.2432 0.1338 1.0000 Uiso R . . . . .
H71 H 0.4687 0.2162 0.4042 0.1187 1.0000 Uiso R . . . . .
H101 H -0.0980 0.0382 0.2821 0.1266 1.0000 Uiso R . . . . .
H111 H -0.2875 -0.0944 0.4439 0.1115 1.0000 Uiso R . . . . .
H121 H 1.1878 0.6034 0.1960 0.1380 1.0000 Uiso R . . . . .
H131 H 1.1574 0.7742 0.0610 0.1556 1.0000 Uiso R . . . . .
H141 H 0.8127 0.9249 0.0481 0.1486 1.0000 Uiso R . . . . .
H151 H 0.5078 0.8976 0.1708 0.1365 1.0000 Uiso R . . . . .
H181 H 0.3325 0.7720 0.3307 0.1021 1.0000 Uiso R . . . . .
H211 H 1.0176 0.4838 0.3536 0.1094 1.0000 Uiso R . . . . .
H221 H 0.1637 0.6501 0.4833 0.1082 1.0000 Uiso R . . . . .
loop_
_atom_site_aniso_label
_atom_site_aniso_U_11
_atom_site_aniso_U_22
_atom_site_aniso_U_33
_atom_site_aniso_U_23
_atom_site_aniso_U_13
_atom_site_aniso_U_12
C1 0.094(6) 0.097(5) 0.110(6) -0.025(5) -0.028(5) -0.006(5)
C2 0.122(6) 0.113(6) 0.103(6) -0.010(5) -0.034(6) -0.012(5)
C3 0.109(7) 0.091(5) 0.117(7) -0.010(5) -0.031(5) -0.002(4)
C4 0.084(5) 0.071(5) 0.124(6) -0.014(4) -0.033(5) -0.007(4)
C5 0.064(4) 0.064(4) 0.111(6) -0.028(4) -0.035(4) -0.001(3)
C6 0.090(6) 0.066(4) 0.083(6) -0.018(4) -0.023(4) 0.005(4)
C7 0.076(5) 0.074(5) 0.099(5) -0.030(4) -0.040(4) 0.010(4)
C8 0.069(5) 0.062(4) 0.081(5) -0.019(4) -0.016(4) 0.009(4)
C9 0.056(4) 0.059(4) 0.112(6) -0.033(4) -0.047(4) 0.006(3)
C10 0.086(5) 0.080(5) 0.099(6) -0.025(5) -0.049(4) 0.005(4)
C11 0.058(4) 0.059(4) 0.117(6) -0.028(4) -0.032(4) -0.002(3)
C12 0.100(7) 0.091(6) 0.096(6) -0.012(5) -0.019(6) -0.007(5)
C13 0.101(7) 0.113(7) 0.111(7) -0.026(6) 0.000(6) -0.008(6)
C14 0.110(7) 0.098(6) 0.102(6) -0.016(5) -0.025(6) -0.002(6)
C15 0.097(6) 0.087(5) 0.100(5) -0.018(5) -0.029(5) -0.003(4)
C16 0.068(5) 0.056(5) 0.093(6) -0.018(4) -0.030(5) 0.005(4)
C17 0.084(6) 0.071(5) 0.077(6) -0.018(4) -0.017(5) -0.017(5)
C18 0.051(4) 0.070(5) 0.093(5) -0.027(4) -0.013(4) 0.003(4)
C19 0.078(4) 0.065(5) 0.056(5) -0.011(4) -0.010(4) -0.019(4)
C20 0.035(3) 0.060(4) 0.115(6) -0.038(4) -0.032(3) 0.017(2)
C21 0.051(4) 0.073(5) 0.104(5) -0.033(4) -0.019(4) 0.011(3)
C22 0.081(5) 0.059(4) 0.088(5) -0.009(4) -0.044(4) 0.006(4)

_refine_ls_extinction_method     None
_oxford_refine_ls_scale          12.5(7)
loop_
_geom_bond_atom_site_label_1
_geom_bond_site_symmetry_1
_geom_bond_atom_site_label_2
_geom_bond_site_symmetry_2
_geom_bond_distance
_geom_bond_publ_flag
C1 . C2 . 1.367(7) yes
C1 . C6 . 1.423(7) yes
C1 . H11 . 0.950 no
C2 . C3 . 1.429(8) yes
C2 . H21 . 0.954 no
C3 . C4 . 1.349(7) yes
C3 . H31 . 0.963 no
C4 . C5 . 1.437(7) yes
C4 . H41 . 0.952 no
C5 . C6 . 1.454(7) yes
C5 . C7 . 1.367(7) yes
C6 . C10 . 1.385(7) yes
C7 . C8 . 1.408(6) yes
C7 . H71 . 0.951 no
C8 . C11 2_556 1.386(7) yes
C8 . C9 . 1.459(6) yes
C9 . C10 . 1.405(7) yes
C9 . C11 . 1.405(7) yes
C10 . H101 . 0.944 no
C11 . H111 . 0.948 no
C12 . C13 . 1.350(8) yes
C12 . C17 . 1.427(7) yes
C12 . H121 . 0.952 no
C13 . C14 . 1.432(8) yes
C13 . H131 . 0.962 no
C14 . C15 . 1.357(7) yes
C14 . H141 . 0.970 no
C15 . C16 . 1.425(8) yes
C15 . H151 . 0.945 no
C16 . C17 . 1.448(7) yes
C16 . C18 . 1.369(7) yes
C17 . C21 . 1.386(7) yes
C18 . C19 . 1.411(7) yes
C18 . H181 . 0.961 no
C19 . C20 . 1.450(6) yes
C19 . C22 . 1.391(6) yes
C20 . C22 2_666 1.392(8) yes
C20 . C21 . 1.416(7) yes
C21 . H211 . 0.955 no
C22 . H221 . 0.959 no
loop_
_geom_angle_atom_site_label_1
_geom_angle_site_symmetry_1
_geom_angle_atom_site_label_2
_geom_angle_site_symmetry_2
_geom_angle_atom_site_label_3
_geom_angle_site_symmetry_3
_geom_angle
_geom_angle_publ_flag
C2 . C1 . C6 . 121.0(7) yes
C2 . C1 . H11 . 119.4 no
C6 . C1 . H11 . 119.6 no
C1 . C2 . C3 . 120.0(7) yes
C1 . C2 . H21 . 120.2 no
C3 . C2 . H21 . 119.8 no
C2 . C3 . C4 . 120.2(7) yes
C2 . C3 . H31 . 119.0 no
C4 . C3 . H31 . 120.9 no
C3 . C4 . C5 . 123.1(7) yes
C3 . C4 . H41 . 119.3 no
C5 . C4 . H41 . 117.7 no
C4 . C5 . C6 . 115.9(7) yes
C4 . C5 . C7 . 125.6(7) yes
C6 . C5 . C7 . 118.5(7) yes
C5 . C6 . C1 . 119.8(7) yes
C5 . C6 . C10 . 119.8(7) yes
C1 . C6 . C10 . 120.4(7) yes
C5 . C7 . C8 . 122.8(7) yes
C5 . C7 . H71 . 119.6 no
C8 . C7 . H71 . 117.6 no
C7 . C8 . C11 2_556 120.9(7) yes
C7 . C8 . C9 . 119.0(6) yes
C11 2_556 C8 . C9 . 120.1(6) yes
C8 . C9 . C10 . 117.6(6) yes
C8 . C9 . C11 . 116.5(5) yes
C10 . C9 . C11 . 125.9(6) yes
C9 . C10 . C6 . 122.3(6) yes
C9 . C10 . H101 . 119.5 no
C6 . C10 . H101 . 118.2 no
C9 . C11 . C8 2_556 123.4(6) yes
C9 . C11 . H111 . 117.5 no
C8 2_556 C11 . H111 . 119.1 no
C13 . C12 . C17 . 120.2(7) yes
C13 . C12 . H121 . 120.3 no
C17 . C12 . H121 . 119.5 no
C12 . C13 . C14 . 120.8(8) yes
C12 . C13 . H131 . 119.8 no
C14 . C13 . H131 . 119.5 no
C13 . C14 . C15 . 120.1(8) yes
C13 . C14 . H141 . 120.0 no
C15 . C14 . H141 . 119.9 no
C14 . C15 . C16 . 122.0(7) yes
C14 . C15 . H151 . 119.2 no
C16 . C15 . H151 . 118.7 no
C15 . C16 . C17 . 116.8(7) yes
C15 . C16 . C18 . 123.9(8) yes
C17 . C16 . C18 . 119.3(7) yes
C16 . C17 . C12 . 120.0(7) yes
C16 . C17 . C21 . 118.8(7) yes
C12 . C17 . C21 . 121.2(8) yes
C16 . C18 . C19 . 121.5(6) yes
C16 . C18 . H181 . 118.6 no
C19 . C18 . H181 . 119.9 no
C18 . C19 . C20 . 121.2(6) yes
C18 . C19 . C22 . 118.8(7) yes
C20 . C19 . C22 . 120.0(5) yes
C19 . C20 . C22 2_666 117.8(5) yes
C19 . C20 . C21 . 115.3(6) yes
C22 2_666 C20 . C21 . 126.9(6) yes
C20 . C21 . C17 . 123.9(6) yes
C20 . C21 . H211 . 117.4 no
C17 . C21 . H211 . 118.7 no
C20 2_666 C22 . C19 . 122.2(6) yes
C20 2_666 C22 . H221 . 118.3 no
C19 . C22 . H221 . 119.5 no
