# Supplementary material for: MYTHOS: A Python Interface for Surface Crystal Structure Prediction of Organic Semiconductors
Source: J Chem Inf Model. 2025 Jul 9;65(14):7619–31. doi: 10.1021/acs.jcim.5c00669 (PMC12308790; doi:10.1021/acs.jcim.5c00669)
Supplement: Supplementary file 2 [file ci5c00669_si_002.zip › supporting_material/cif/scsp/DCV3_bulkA2.cif]

#CIF file
data_DCV3_bulkA2
_audit_creation_date             2025-02-20
_audit_creation_method           'MYTHOS'
_symmetry_cell_setting           triclinic
_symmetry_space_group_name_H-M   'P1'
_symmetry_Int_Tables_number      1
loop_
_symmetry_equiv_pos_site_id
_symmetry_equiv_pos_as_xyz
1 x,y,z
_cell_length_a                   28.7461
_cell_length_b                   9.7279 
_cell_length_c                   7.1735 
_cell_angle_alpha                92.17 
_cell_angle_beta                 98.69 
_cell_angle_gamma                44.92 
loop_
_atom_site_label
_atom_site_type_symbol
_atom_site_fract_x
_atom_site_fract_y
_atom_site_fract_z
S1     S     0.12770   -0.35054    0.01403
C2     C     0.04339   -0.11879    0.03132
C3     C    -0.01927   -0.04161    0.05385
S4     S    -0.06235   -0.11583    0.04790
C5     C    -0.14119    0.14949    0.02579
C6     C    -0.12985    0.26579    0.01318
H7     H    -0.16878    0.42430   -0.00935
C8     C    -0.06294    0.15600    0.02622
N9     N    -0.03105    0.20827   -0.00085
C10    C     0.03408    0.03666    0.00028
C11    C     0.08906   -0.00342   -0.02636
H12    H     0.08806    0.10852   -0.04903
C13    C     0.14567   -0.20379   -0.01871
C14    C    -0.20627    0.22455    0.01219
S15    S    -0.22119    0.07079    0.01956
C16    C    -0.31139    0.29418   -0.02097
C17    C    -0.32318    0.45823   -0.03217
H18    H    -0.37351    0.60617   -0.05669
C19    C    -0.26617    0.42037   -0.01360
H20    H    -0.26899    0.53749   -0.02140
C21    C    -0.36134    0.29824   -0.04223
H22    H    -0.41215    0.44390   -0.07001
C23    C    -0.35451    0.14060   -0.03529
C24    C    -0.29231   -0.06289    0.00000
N25    N    -0.24319   -0.22431    0.02678
C26    C    -0.41403    0.18114   -0.07015
N27    N    -0.46097    0.21243   -0.09849
C28    C    -0.06233    0.40652   -0.04762
H29    H    -0.11161    0.49109   -0.13435
H30    H    -0.03338    0.40093   -0.13534
C31    C    -0.07069    0.51524    0.12641
H32    H    -0.09719    0.51402    0.21952
H33    H    -0.10143    0.66770    0.07908
C34    C    -0.00297    0.42636    0.23681
H35    H    -0.01051    0.50885    0.35699
H36    H     0.02824    0.27522    0.29123
H37    H     0.02361    0.42967    0.14611
C38    C     0.21032   -0.28454   -0.03061
S39    S     0.22770   -0.13711   -0.03869
C40    C     0.31561   -0.36237   -0.03826
C41    C     0.32492   -0.52242   -0.03911
H42    H     0.37325   -0.67027   -0.04393
C43    C     0.26782   -0.48042   -0.03274
H44    H     0.26804   -0.59276   -0.03033
C45    C     0.36559   -0.36878   -0.03968
H46    H     0.41478   -0.51346   -0.04847
C47    C     0.36031   -0.21355   -0.03004
C48    C     0.30132   -0.01266   -0.01148
N49    N     0.25522    0.14705    0.00411
C50    C     0.41878   -0.25331   -0.03274
N51    N     0.46448   -0.28158   -0.03387
S1     S     0.64119   -0.85095    0.51585
C2     C     0.55339   -0.61962    0.46738
C3     C     0.48949   -0.54157    0.47291
S4     S     0.44803   -0.61901    0.48283
C5     C     0.36885   -0.35379    0.46313
C6     C     0.37953   -0.23562    0.44924
H7     H     0.34052   -0.07679    0.43507
C8     C     0.44612   -0.34416    0.45435
N9     N     0.47874   -0.29148    0.44032
C10    C     0.54477   -0.46349    0.45534
C11    C     0.60186   -0.50343    0.47008
H12    H     0.60137   -0.39091    0.46172
C13    C     0.65968   -0.70335    0.50040
C14    C     0.30484   -0.28243    0.46285
S15    S     0.29181   -0.44008    0.47986
C16    C     0.20248   -0.21947    0.47504
C17    C     0.18942   -0.05352    0.45803
H18    H     0.13955    0.09334    0.45265
C19    C     0.24490   -0.08769    0.45194
H20    H     0.24113    0.03123    0.44074
C21    C     0.15430   -0.21887    0.48623
H22    H     0.10339   -0.07452    0.47404
C23    C     0.16302   -0.37885    0.51174
C24    C     0.22599   -0.58138    0.53768
N25    N     0.27570   -0.74188    0.55822
C26    C     0.10494   -0.34181    0.51401
N27    N     0.05917   -0.31347    0.51443
C28    C     0.44806   -0.09448    0.38873
H29    H     0.40041   -0.01389    0.29392
H30    H     0.47948   -0.10466    0.30753
C31    C     0.43475    0.02511    0.55752
H32    H     0.40430    0.03332    0.64099
H33    H     0.40618    0.17422    0.50310
C34    C     0.49978   -0.06028    0.68506
H35    H     0.52831   -0.20755    0.74572
H36    H     0.48815    0.03019    0.80127
H37    H     0.53041   -0.06566    0.60527
C38    C     0.72559   -0.78298    0.52166
S39    S     0.74199   -0.63276    0.51472
C40    C     0.83155   -0.85797    0.54604
C41    C     0.84248   -1.02032    0.56347
H42    H     0.89234   -1.16878    0.58444
C43    C     0.78479   -0.97941    0.54915
H44    H     0.78573   -1.09286    0.55808
C45    C     0.88145   -0.86255    0.55525
H46    H     0.93241   -1.00717    0.58997
C47    C     0.87409   -0.70582    0.52308
C48    C     0.81219   -0.50445    0.46724
N49    N     0.76382   -0.34444    0.42288
C50    C     0.93307   -0.74481    0.54136
N51    N     0.97930   -0.77302    0.55667
