# Supplementary material for: MYTHOS: A Python Interface for Surface Crystal Structure Prediction of Organic Semiconductors
Source: J Chem Inf Model. 2025 Jul 9;65(14):7619–31. doi: 10.1021/acs.jcim.5c00669 (PMC12308790; doi:10.1021/acs.jcim.5c00669)
Supplement: Supplementary file 2 [file ci5c00669_si_002.zip › supporting_material/cif/scsp/DCV3_bulkB1.cif]

#CIF file
data_DCV3_bulkB1
_audit_creation_date             2025-02-20
_audit_creation_method           'MYTHOS'
_symmetry_cell_setting           triclinic
_symmetry_space_group_name_H-M   'P1'
_symmetry_Int_Tables_number      1
loop_
_symmetry_equiv_pos_site_id
_symmetry_equiv_pos_as_xyz
1 x,y,z
_cell_length_a                   26.6328
_cell_length_b                   14.4737
_cell_length_c                   5.2997 
_cell_angle_alpha                86.45 
_cell_angle_beta                 41.93 
_cell_angle_gamma                91.33 
loop_
_atom_site_label
_atom_site_type_symbol
_atom_site_fract_x
_atom_site_fract_y
_atom_site_fract_z
S1     S     0.03929   -0.16070    0.04351
C2     C     0.01643   -0.04887   -0.00455
C3     C    -0.02511   -0.01121   -0.04948
S4     S    -0.10387   -0.04654    0.04379
C5     C    -0.10736    0.07933   -0.02815
C6     C    -0.05465    0.13528   -0.09157
H7     H    -0.04839    0.21103   -0.12996
C8     C    -0.01072    0.08273   -0.10010
N9     N     0.04399    0.10595   -0.13110
C10    C     0.05733    0.02380   -0.05574
C11    C     0.10557    0.00245   -0.04152
H12    H     0.14172    0.05450   -0.08020
C13    C     0.10377   -0.09349    0.01621
C14    C    -0.15973    0.11176   -0.01479
S15    S    -0.21770    0.03512   -0.00057
C16    C    -0.25571    0.13830   -0.00768
C17    C    -0.22520    0.21770   -0.01223
H18    H    -0.24004    0.28678   -0.01593
C19    C    -0.17357    0.20318   -0.01422
H20    H    -0.14553    0.26003   -0.01820
C21    C    -0.30798    0.13668   -0.00882
H22    H    -0.32418    0.20445   -0.01507
C23    C    -0.34176    0.05950   -0.00455
C24    C    -0.32889   -0.03616    0.00284
N25    N    -0.31850   -0.11194    0.00427
C26    C    -0.39265    0.07501   -0.01991
N27    N    -0.43222    0.08730   -0.03640
C28    C     0.09635    0.19119   -0.33472
H29    H     0.09763    0.22476   -0.52952
H30    H     0.15330    0.17192   -0.51132
C31    C     0.07889    0.26162   -0.07764
H32    H     0.12732    0.31402   -0.24741
H33    H     0.06936    0.22655    0.14503
C34    C     0.01042    0.31226    0.09925
H35    H    -0.00096    0.36136    0.28154
H36    H    -0.03968    0.26321    0.26760
H37    H     0.02233    0.35107   -0.12598
C38    C     0.14895   -0.13635    0.03555
S39    S     0.20881   -0.07305    0.03811
C40    C     0.23804   -0.18472    0.05460
C41    C     0.20333   -0.25709    0.05489
H42    H     0.21324   -0.32942    0.06114
C43    C     0.15476   -0.23085    0.04607
H44    H     0.12447   -0.28110    0.04152
C45    C     0.29067   -0.19468    0.05005
H46    H     0.30503   -0.26537    0.03526
C47    C     0.32656   -0.12544    0.06228
C48    C     0.31129   -0.02971    0.10920
N49    N     0.29864    0.04577    0.15186
C50    C     0.38076   -0.15034    0.04635
N51    N     0.42367   -0.17008    0.03356
S1     S    -0.40121    0.33317   -0.25708
C2     C    -0.37822    0.44776   -0.22864
C3     C    -0.33181    0.49221   -0.22210
S4     S    -0.26894    0.46387   -0.20276
C5     C    -0.25670    0.59078   -0.20362
C6     C    -0.29898    0.64170   -0.21499
H7     H    -0.30018    0.71675   -0.21727
C8     C    -0.33978    0.58431   -0.22352
N9     N    -0.38868    0.60084   -0.23348
C10    C    -0.41144    0.51546   -0.23717
C11    C    -0.45948    0.48691   -0.24883
H12    H    -0.49062    0.53355   -0.25111
C13    C    -0.46264    0.39099   -0.25850
C14    C    -0.20803    0.62809   -0.19366
S15    S    -0.15746    0.55460   -0.16437
C16    C    -0.11565    0.65972   -0.17632
C17    C    -0.14128    0.73789   -0.20049
H18    H    -0.12356    0.80798   -0.21272
C19    C    -0.19144    0.72073   -0.20930
H20    H    -0.21567    0.77610   -0.22864
C21    C    -0.06421    0.65953   -0.16978
H22    H    -0.04176    0.72779   -0.19537
C23    C    -0.03850    0.58206   -0.13167
C24    C    -0.06512    0.48618   -0.06427
N25    N    -0.08710    0.41047   -0.00569
C26    C     0.01461    0.59689   -0.12826
N27    N     0.05582    0.60806   -0.12029
C28    C    -0.41358    0.69080   -0.22551
H29    H    -0.43708    0.68705   -0.32732
H30    H    -0.36436    0.74264   -0.42373
C31    C    -0.47220    0.72412    0.17177
H32    H    -0.48500    0.79381    0.15413
H33    H    -0.44852    0.72901    0.27244
C34    C    -0.54555    0.65762    0.45842
H35    H    -0.57410    0.65870    0.38278
H36    H    -0.58369    0.67774    0.74366
H37    H    -0.53421    0.58644    0.46781
C38    C    -0.50768    0.34089   -0.27073
S39    S    -0.56969    0.39300   -0.27073
C40    C    -0.59308    0.27716   -0.30116
C41    C    -0.55611    0.21168   -0.30258
H42    H    -0.56258    0.13837   -0.31737
C43    C    -0.51010    0.24611   -0.28381
H44    H    -0.47840    0.20142   -0.27983
C45    C    -0.64159    0.25738   -0.31964
H46    H    -0.64678    0.18513   -0.34979
C47    C    -0.68481    0.31709   -0.30059
C48    C    -0.68677    0.41515   -0.26476
N49    N    -0.68862    0.49275   -0.23831
C50    C    -0.73238    0.27729   -0.31538
N51    N    -0.77007    0.24469   -0.32533
