# Supplementary material for: MYTHOS: A Python Interface for Surface Crystal Structure Prediction of Organic Semiconductors
Source: J Chem Inf Model. 2025 Jul 9;65(14):7619–31. doi: 10.1021/acs.jcim.5c00669 (PMC12308790; doi:10.1021/acs.jcim.5c00669)
Supplement: Supplementary file 2 [file ci5c00669_si_002.zip › supporting_material/cif/scsp/a6T_bulkA1.cif]

#CIF file
data_a6T_bulkA1
_audit_creation_date             2025-02-20
_audit_creation_method           'MYTHOS'
_symmetry_cell_setting           triclinic
_symmetry_space_group_name_H-M   'P1'
_symmetry_Int_Tables_number      1
loop_
_symmetry_equiv_pos_site_id
_symmetry_equiv_pos_as_xyz
1 x,y,z
_cell_length_a                   6.2646 
_cell_length_b                   26.1664
_cell_length_c                   8.1640 
_cell_angle_alpha                125.45
_cell_angle_beta                 94.85 
_cell_angle_gamma                86.84 
loop_
_atom_site_label
_atom_site_type_symbol
_atom_site_fract_x
_atom_site_fract_y
_atom_site_fract_z
H1     H    -0.13410    0.47998    0.05831
C2     C    -0.08064    0.44205    0.06871
S3     S    -0.27237    0.38494    0.02893
C4     C    -0.05206    0.34303    0.06615
C5     C     0.13838    0.37369    0.10849
H6     H     0.29002    0.35698    0.13727
C7     C     0.12254    0.42694    0.10939
H8     H     0.26238    0.45472    0.13847
C9     C    -0.07542    0.28622    0.05123
S10    S     0.14475    0.24245    0.08046
C11    C    -0.05028    0.18489    0.03285
C12    C    -0.25375    0.20152    0.00000
H13    H    -0.39377    0.17357   -0.03255
C14    C    -0.26770    0.25624    0.00949
H15    H    -0.41926    0.27397   -0.01492
C16    C     0.00040    0.13018    0.02938
S17    S    -0.19609    0.07254   -0.02140
C18    C     0.02173    0.02903    0.01160
C19    C     0.21447    0.05907    0.05620
H20    H     0.36496    0.04142    0.08272
C21    C     0.20309    0.11382    0.06585
H22    H     0.34367    0.14186    0.10080
C23    C    -0.00552   -0.02808   -0.00588
S24    S     0.21079   -0.07204    0.02697
C25    C     0.01240   -0.12939   -0.02456
C26    C    -0.18939   -0.11250   -0.06042
H27    H    -0.33131   -0.14014   -0.09508
C28    C    -0.19899   -0.05774   -0.05048
H29    H    -0.34901   -0.03981   -0.07654
C30    C     0.05943   -0.18430   -0.02833
S31    S    -0.14009   -0.24166   -0.08287
C32    C     0.07385   -0.28593   -0.04897
C33    C     0.26785   -0.25622   -0.00090
H34    H     0.41635   -0.27439    0.02682
C35    C     0.25989   -0.20122    0.00994
H36    H     0.40138   -0.17334    0.04701
C37    C     0.04284   -0.34333   -0.06931
S38    S     0.25260   -0.38652   -0.02622
C39    C     0.05347   -0.44446   -0.08423
H40    H     0.09812   -0.48387   -0.07865
C41    C    -0.14375   -0.42838   -0.13245
H42    H    -0.28593   -0.45650   -0.17343
C43    C    -0.15012   -0.37394   -0.12431
H44    H    -0.29676   -0.35660   -0.15851
H1     H     0.37828    0.48573    0.59744
C2     C     0.42896    0.44244    0.57725
S3     S     0.24323    0.39802    0.61115
C4     C     0.45372    0.33944    0.55193
C5     C     0.63751    0.35577    0.51125
H6     H     0.78270    0.32719    0.47117
C7     C     0.62386    0.41121    0.52496
H8     H     0.75919    0.42870    0.49603
C9     C     0.43034    0.28490    0.55028
S10    S     0.63959    0.22559    0.48850
C11    C     0.45460    0.18422    0.53551
C12    C     0.26143    0.21602    0.59156
H13    H     0.12861    0.19963    0.62682
C14    C     0.24818    0.27049    0.59970
H15    H     0.10459    0.29977    0.64264
C16    C     0.50323    0.12687    0.51652
S17    S     0.31571    0.08521    0.56022
C18    C     0.52409    0.02582    0.49905
C19    C     0.70817    0.04060    0.45339
H20    H     0.85208    0.01160    0.41241
C21    C     0.69709    0.09532    0.46288
H22    H     0.83189    0.11181    0.42988
C23    C     0.49867   -0.02850    0.49814
S24    S     0.70604   -0.08829    0.43561
C25    C     0.51787   -0.12972    0.47976
C26    C     0.32488   -0.09778    0.53491
H27    H     0.18976   -0.11410    0.56821
C28    C     0.31465   -0.04302    0.54485
H29    H     0.17127   -0.01375    0.58689
C30    C     0.56430   -0.18746    0.45881
S31    S     0.37711   -0.22829    0.50583
C32    C     0.58172   -0.28916    0.43772
C33    C     0.76475   -0.27540    0.38769
H34    H     0.90633   -0.30555    0.34204
C35    C     0.75524   -0.22033    0.39915
H36    H     0.88891   -0.20436    0.36344
C37    C     0.55427   -0.34365    0.43546
S38    S     0.75329   -0.40638    0.35771
C39    C     0.56683   -0.44743    0.40502
H40    H     0.60916   -0.49227    0.37685
C41    C     0.38127   -0.41223    0.47509
H42    H     0.24798   -0.42722    0.51472
C43    C     0.37371   -0.35639    0.49121
H44    H     0.23533   -0.32507    0.54380
