# Supplementary material for: MYTHOS: A Python Interface for Surface Crystal Structure Prediction of Organic Semiconductors
Source: J Chem Inf Model. 2025 Jul 9;65(14):7619–31. doi: 10.1021/acs.jcim.5c00669 (PMC12308790; doi:10.1021/acs.jcim.5c00669)
Supplement: Supplementary file 2 [file ci5c00669_si_002.zip › supporting_material/cif/scsp/DCV2_bulkC.cif]

#CIF file
data_DCV2_bulkC
_audit_creation_date             2025-02-20
_audit_creation_method           'MYTHOS'
_symmetry_cell_setting           triclinic
_symmetry_space_group_name_H-M   'P1'
_symmetry_Int_Tables_number      1
loop_
_symmetry_equiv_pos_site_id
_symmetry_equiv_pos_as_xyz
1 x,y,z
_cell_length_a                   8.7572 
_cell_length_b                   33.8851
_cell_length_c                   13.1720
_cell_angle_alpha                32.86 
_cell_angle_beta                 89.93 
_cell_angle_gamma                89.33 
loop_
_atom_site_label
_atom_site_type_symbol
_atom_site_fract_x
_atom_site_fract_y
_atom_site_fract_z
C1     C     0.07739    0.05506    0.02995
C2     C    -0.06019    0.03711    0.02155
C3     C    -0.03570   -0.00170    0.01651
C4     C     0.11616   -0.01431    0.02855
S5     S     0.23964    0.01936    0.04492
H6     H    -0.16512    0.05245    0.01525
C7     C     0.08511    0.09940    0.02015
C8     C    -0.02203    0.13310    0.01022
C9     C     0.05809    0.17239   -0.00308
H10    H    -0.13753    0.12909    0.01273
C11    C     0.21227    0.16175   -0.00140
H12    H     0.01275    0.20329   -0.01203
C13    C     0.34363    0.18932   -0.01497
C14    C     0.49755    0.17402   -0.00798
C15    C     0.13091   -0.05246    0.02183
C16    C    -0.01712   -0.06080    0.00126
C17    C    -0.28576   -0.02588   -0.01581
C18    C    -0.36026   -0.08824    0.17758
C19    C    -0.36460    0.04563   -0.13574
H20    H    -0.31715   -0.03099   -0.08424
C21    C    -0.04498   -0.09542   -0.01735
C22    C     0.06074   -0.11941   -0.03750
C23    C    -0.01795   -0.14870   -0.05430
H24    H     0.17624   -0.11547   -0.04044
C25    C    -0.17113   -0.14307   -0.04114
H26    H     0.02749   -0.17044   -0.07249
C27    C    -0.29792   -0.16465   -0.05108
C28    C    -0.45313   -0.16541   -0.02127
N29    N    -0.12006   -0.02930   -0.00056
H30    H    -0.27194   -0.18233   -0.08452
H31    H     0.32321    0.22496   -0.03372
H32    H     0.23175   -0.07061    0.03051
C33    C    -0.50305   -0.14675    0.02715
N34    N    -0.54966   -0.13043    0.07025
C35    C    -0.55297   -0.18635   -0.04156
N36    N    -0.64164   -0.20447   -0.06101
C37    C     0.54130    0.12984    0.01595
N38    N     0.58376    0.09159    0.03512
C39    C     0.60543    0.20598   -0.02813
N40    N     0.70053    0.23499   -0.04772
O41    O     0.22682    0.11726    0.01301
O42    O    -0.18771   -0.11074   -0.01833
H43    H    -0.31867   -0.14004    0.25902
H44    H    -0.33143   -0.08484    0.25049
H45    H    -0.48404   -0.08521    0.16233
H46    H    -0.47956    0.04902   -0.17450
H47    H    -0.37342    0.04815   -0.05877
H48    H    -0.29999    0.09161   -0.26210
C1     C     0.42857   -0.44297    0.02631
C2     C     0.56613   -0.46183    0.01861
C3     C     0.54198   -0.50085    0.01455
C4     C     0.39062   -0.51262    0.02631
S5     S     0.26694   -0.47766    0.04072
H6     H     0.67076   -0.44708    0.01259
C7     C     0.42019   -0.39865    0.01665
C8     C     0.52594   -0.36568    0.00770
C9     C     0.44413   -0.32616   -0.00532
H10    H     0.64170   -0.37025    0.01078
C11    C     0.29030   -0.33602   -0.00448
H12    H     0.48809   -0.29549   -0.01399
C13    C     0.15706   -0.30831   -0.01777
C14    C     0.00439   -0.32375   -0.01036
C15    C     0.37627   -0.55126    0.02127
C16    C     0.52415   -0.56066    0.00168
C17    C     0.79208   -0.52798   -0.01287
C18    C     0.87127   -0.45910   -0.12286
C19    C     0.86707   -0.59320    0.18304
H20    H     0.82228   -0.53112   -0.08606
C21    C     0.55239   -0.59603   -0.01497
C22    C     0.44721   -0.62032   -0.03317
C23    C     0.52650   -0.65083   -0.04744
H24    H     0.33168   -0.61587   -0.03638
C25    C     0.67970   -0.64540   -0.03526
H26    H     0.48164   -0.67324   -0.06325
C27    C     0.80704   -0.66805   -0.04352
C28    C     0.96284   -0.66742   -0.01833
N29    N     0.62643   -0.52950   -0.00056
H30    H     0.78114   -0.68764   -0.07165
H31    H     0.17502   -0.27281   -0.03610
H32    H     0.27589   -0.56908    0.03037
C33    C     1.01332   -0.64676    0.02421
N34    N     1.06098   -0.62888    0.06255
C35    C     1.06297   -0.68914   -0.03750
N36    N     1.15156   -0.70794   -0.05611
C37    C    -0.03614   -0.36771    0.01273
N38    N    -0.07592   -0.40547    0.03051
C39    C    -0.10628   -0.29228   -0.02925
N40    N    -0.20449   -0.26361   -0.04828
O41    O     0.27789   -0.38024    0.00938
O42    O     0.69564   -0.61222   -0.01511
H43    H     0.80607   -0.41101   -0.24979
H44    H     0.88176   -0.45969   -0.03918
H45    H     0.98553   -0.45654   -0.16079
H46    H     0.99093   -0.59203    0.17212
H47    H     0.83763   -0.59175    0.26028
H48    H     0.82592   -0.64337    0.25804
C1     C    -0.06813    0.03047    0.46893
C2     C     0.06923    0.04812    0.47830
C3     C     0.04483    0.08744    0.48180
C4     C    -0.10693    0.10069    0.46781
S5     S    -0.23031    0.06707    0.45130
H6     H     0.17419    0.03216    0.48642
C7     C    -0.07595   -0.01407    0.47942
C8     C     0.03108   -0.04805    0.49020
C9     C    -0.04905   -0.08734    0.50349
H10    H     0.14659   -0.04430    0.48838
C11    C    -0.20335   -0.07634    0.50083
H12    H    -0.00392   -0.11842    0.51301
C13    C    -0.33483   -0.10378    0.51399
C14    C    -0.48866   -0.08802    0.50559
C15    C    -0.12160    0.13944    0.47271
C16    C     0.02622    0.14734    0.49468
C17    C     0.29478    0.11165    0.51469
C18    C     0.37462    0.04089    0.63070
C19    C     0.36935    0.17498    0.32130
H20    H     0.32531    0.11545    0.58620
C21    C     0.05397    0.18206    0.51301
C22    C    -0.05187    0.20611    0.53288
C23    C     0.02671    0.23543    0.54967
H24    H    -0.16726    0.20210    0.53596
C25    C     0.17989    0.22977    0.53680
H26    H    -0.01885    0.25728    0.56744
C27    C     0.30643    0.25163    0.54631
C28    C     0.46164    0.25233    0.51707
N29    N     0.12908    0.11516    0.49860
H30    H     0.27999    0.26949    0.57920
H31    H    -0.31440   -0.13952    0.53316
H32    H    -0.22235    0.15826    0.46207
C33    C     0.51214    0.23343    0.46949
N34    N     0.55945    0.21686    0.42723
C35    C     0.56113    0.27366    0.53652
N36    N     0.64956    0.29205    0.55541
C37    C    -0.53230   -0.04362    0.48096
N38    N    -0.57465   -0.00526    0.46137
C39    C    -0.59653   -0.11986    0.52546
N40    N    -0.69187   -0.14875    0.54477
O41    O    -0.21768   -0.03165    0.48572
O42    O     0.19670    0.19739    0.51413
H43    H     0.48926    0.03704    0.67086
H44    H     0.30993   -0.00568    0.75622
H45    H     0.38417    0.04003    0.55009
H46    H     0.32732    0.22631    0.24237
H47    H     0.49313    0.17198    0.33655
H48    H     0.34058    0.17289    0.24545
C1     C    -0.42019    0.53040    0.46809
C2     C    -0.55776    0.54962    0.47467
C3     C    -0.53348    0.58816    0.48012
C4     C    -0.38198    0.59933    0.47033
S5     S    -0.25841    0.56446    0.45563
H6     H    -0.66252    0.53532    0.47942
C7     C    -0.41182    0.48626    0.47719
C8     C    -0.51769    0.45352    0.48544
C9     C    -0.43599    0.41396    0.49860
H10    H    -0.63346    0.45819    0.48208
C11    C    -0.28215    0.42366    0.49818
H12    H    -0.47996    0.38349    0.50657
C13    C    -0.14891    0.39580    0.51189
C14    C     0.00377    0.41098    0.50517
C15    C    -0.36761    0.63743    0.47691
C16    C    -0.51574    0.64728    0.49510
C17    C    -0.78381    0.61526    0.50713
C18    C    -0.85920    0.67944    0.31150
C19    C    -0.86205    0.54539    0.62174
H20    H    -0.81474    0.61964    0.57738
C21    C    -0.54409    0.68257    0.51203
C22    C    -0.43902    0.70683    0.53036
C23    C    -0.51854    0.73737    0.54449
H24    H    -0.32350    0.70254    0.53330
C25    C    -0.67162    0.73183    0.53246
H26    H    -0.47390    0.75968    0.56059
C27    C    -0.79941    0.75429    0.54086
C28    C    -0.95497    0.75357    0.51567
N29    N    -0.61816    0.61667    0.49566
H30    H    -0.77385    0.77370    0.56954
H31    H    -0.16699    0.36041    0.52980
H32    H    -0.26709    0.65475    0.46935
C33    C    -1.00513    0.73315    0.47229
N34    N    -1.05210    0.71552    0.43311
C35    C    -1.05544    0.77491    0.53554
N36    N    -1.14435    0.79335    0.55499
C37    C     0.04443    0.45476    0.48264
N38    N     0.08432    0.49239    0.46529
C39    C     0.11445    0.37931    0.52462
N40    N     0.21244    0.35053    0.54380
O41    O    -0.26951    0.46774    0.48474
O42    O    -0.68733    0.69862    0.51231
H43    H    -0.81831    0.73015    0.23383
H44    H    -0.82983    0.67674    0.23705
H45    H    -0.98307    0.67819    0.32283
H46    H    -0.79619    0.49798    0.74894
H47    H    -0.97632    0.54311    0.65910
H48    H    -0.87225    0.54441    0.54142
