# Supplementary material for: MYTHOS: A Python Interface for Surface Crystal Structure Prediction of Organic Semiconductors
Source: J Chem Inf Model. 2025 Jul 9;65(14):7619–31. doi: 10.1021/acs.jcim.5c00669 (PMC12308790; doi:10.1021/acs.jcim.5c00669)
Supplement: Supplementary file 2 [file ci5c00669_si_002.zip › supporting_material/cif/scsp/DCV2_surfA.cif]

#CIF file
data_DCV2_surfA
_audit_creation_date             2025-02-20
_audit_creation_method           'MYTHOS'
_symmetry_cell_setting           triclinic
_symmetry_space_group_name_H-M   'P1'
_symmetry_Int_Tables_number      1
loop_
_symmetry_equiv_pos_site_id
_symmetry_equiv_pos_as_xyz
1 x,y,z
_cell_length_a                   8.9015 
_cell_length_b                   34.5045
_cell_length_c                   9.2675 
_cell_angle_alpha                25.31 
_cell_angle_beta                 107.74
_cell_angle_gamma                95.08 
loop_
_atom_site_label
_atom_site_type_symbol
_atom_site_fract_x
_atom_site_fract_y
_atom_site_fract_z
C1     C     0.05388   -0.08003    0.06061
C2     C    -0.07595   -0.05402    0.04249
C3     C    -0.02938   -0.01826    0.05853
C4     C     0.12880   -0.01702    0.08200
S5     S     0.23277   -0.05709    0.08408
H6     H    -0.18900   -0.06182    0.02496
C7     C     0.04930   -0.12468    0.07784
C8     C    -0.04834   -0.17010    0.14499
C9     C     0.02116   -0.20560    0.14855
H10    H    -0.14929   -0.17695    0.18866
C11    C     0.15572   -0.17818    0.07279
H12    H    -0.01894   -0.24411    0.19520
C13    C     0.26942   -0.19237    0.03684
C14    C     0.40815   -0.16443   -0.02496
C15    C     0.16609    0.01914    0.09597
C16    C     0.02273    0.04117    0.07279
C17    C    -0.25974    0.02204    0.04873
C18    C    -0.41951    0.12482   -0.37881
C19    C    -0.30987   -0.06240    0.27423
H20    H    -0.24517    0.01555    0.19163
C21    C     0.01224    0.08500    0.05853
C22    C     0.14105    0.10202    0.10904
C23    C     0.07106    0.14967    0.05675
H24    H     0.26610    0.08193    0.17648
C25    C    -0.10058    0.16172   -0.02882
H26    H     0.13445    0.17095    0.08022
C27    C    -0.22929    0.20823   -0.11587
C28    C    -0.39756    0.21183   -0.16400
N29    N    -0.09588    0.01513    0.06031
H30    H    -0.19275    0.24380   -0.14647
H31    H     0.24921   -0.22848    0.06566
H32    H     0.27610    0.02942    0.11112
C33    C    -0.45854    0.16525   -0.10963
N34    N    -0.51324    0.12305   -0.05615
C35    C    -0.49647    0.26281   -0.25789
N36    N    -0.57935    0.30742   -0.33513
C37    C     0.45329   -0.11982   -0.06091
N38    N     0.50006   -0.08156   -0.08943
C39    C     0.50444   -0.18714   -0.03506
N40    N     0.59063   -0.20934   -0.03714
O41    O     0.17123   -0.12946    0.03179
O42    O    -0.13676    0.12192   -0.02615
H43    H    -0.39330    0.18645   -0.54133
H44    H    -0.44407    0.13177   -0.52499
H45    H    -0.53763    0.13068   -0.37822
H46    H    -0.36602   -0.04958    0.10636
H47    H    -0.19323   -0.13660    0.56212
H48    H    -0.40856   -0.06248    0.32087
C1     C    -0.49968    0.56809   -0.06358
C2     C    -0.37553    0.54777   -0.06952
C3     C    -0.42251    0.51261   -0.08824
C4     C    -0.57528    0.50558   -0.08765
S5     S    -0.67305    0.53952   -0.06358
H6     H    -0.26597    0.55912   -0.06685
C7     C    -0.49228    0.61149   -0.07517
C8     C    -0.38262    0.64829   -0.10785
C9     C    -0.45336    0.68879   -0.13102
H10    H    -0.27300    0.64668   -0.11825
C11    C    -0.60147    0.67318   -0.10191
H12    H    -0.40618    0.72401   -0.16489
C13    C    -0.72217    0.69729   -0.10369
C14    C    -0.86694    0.67491   -0.05883
C15    C    -0.61402    0.47110   -0.10874
C16    C    -0.47772    0.45702   -0.11855
C17    C    -0.20419    0.48524   -0.13251
C18    C    -0.14798    0.56413   -0.32325
C19    C    -0.03996    0.38032    0.27987
H20    H    -0.23215    0.50389   -0.31731
C21    C    -0.47157    0.41926   -0.12984
C22    C    -0.59675    0.39845   -0.16549
C23    C    -0.53112    0.35872   -0.14618
H24    H    -0.71646    0.41067   -0.20055
C25    C    -0.36621    0.35602   -0.09864
H26    H    -0.59281    0.33609   -0.16460
C27    C    -0.24197    0.31871   -0.04873
C28    C    -0.08018    0.32311   -0.03149
N29    N    -0.36040    0.48452   -0.11171
H30    H    -0.27519    0.28257   -0.01664
H31    H    -0.69985    0.73493   -0.13994
H32    H    -0.72165    0.45835   -0.11409
C33    C    -0.02710    0.37402   -0.10339
N34    N     0.02091    0.41972   -0.17113
C35    C     0.02175    0.27375    0.05853
N36    N     0.10912    0.22846    0.14142
C37    C    -0.91633    0.62944   -0.01694
N38    N    -0.96738    0.59051    0.01723
C39    C    -0.96198    0.70128   -0.05972
N40    N    -1.04637    0.72490   -0.06091
O41    O    -0.62346    0.62622   -0.06833
O42    O    -0.32990    0.39346   -0.09091
H43    H    -0.26389    0.63823   -0.59599
H44    H    -0.08144    0.54061   -0.12062
H45    H    -0.05612    0.57129   -0.39664
H46    H    -0.06659    0.32406    0.40555
H47    H     0.07392    0.38280    0.25373
H48    H    -0.00844    0.35851    0.47507
