# Supplementary material for: MYTHOS: A Python Interface for Surface Crystal Structure Prediction of Organic Semiconductors
Source: J Chem Inf Model. 2025 Jul 9;65(14):7619–31. doi: 10.1021/acs.jcim.5c00669 (PMC12308790; doi:10.1021/acs.jcim.5c00669)
Supplement: Supplementary file 2 [file ci5c00669_si_002.zip › supporting_material/cif/scsp/DCV3_surfB2.cif]

#CIF file
data_DCV3_surfB2
_audit_creation_date             2025-02-20
_audit_creation_method           'MYTHOS'
_symmetry_cell_setting           triclinic
_symmetry_space_group_name_H-M   'P1'
_symmetry_Int_Tables_number      1
loop_
_symmetry_equiv_pos_site_id
_symmetry_equiv_pos_as_xyz
1 x,y,z
_cell_length_a                   26.4647
_cell_length_b                   14.8505
_cell_length_c                   13.2967
_cell_angle_alpha                62.85 
_cell_angle_beta                 150.12
_cell_angle_gamma                92.30 
loop_
_atom_site_label
_atom_site_type_symbol
_atom_site_fract_x
_atom_site_fract_y
_atom_site_fract_z
S1     S    -0.00165   -0.10674   -0.10217
C2     C    -0.04198    0.01565   -0.13481
C3     C    -0.07526    0.04247   -0.10217
S4     S    -0.13493    0.00250   -0.08685
C5     C    -0.13602    0.11524   -0.06187
C6     C    -0.08823    0.16626   -0.05421
H7     H    -0.07646    0.23026   -0.03008
C8     C    -0.05898    0.12643   -0.08486
N9     N    -0.01661    0.15440   -0.10501
C10    C    -0.00241    0.08063   -0.12488
C11    C     0.05165    0.05286   -0.11523
H12    H     0.08688    0.09839   -0.10785
C13    C     0.06050   -0.04512   -0.10331
C14    C    -0.18405    0.14341   -0.05563
S15    S    -0.23718    0.06363   -0.04995
C16    C    -0.28022    0.16417   -0.05705
C17    C    -0.25692    0.24845   -0.07124
H18    H    -0.27587    0.31707   -0.07805
C19    C    -0.20538    0.23792   -0.07209
H20    H    -0.18282    0.29894   -0.08287
C21    C    -0.32182    0.14935   -0.03122
H22    H    -0.33119    0.20671   -0.01164
C23    C    -0.34927    0.06761   -0.01930
C24    C    -0.35490   -0.00674   -0.06613
N25    N    -0.36229   -0.06361   -0.10842
C26    C    -0.37855    0.05840    0.03661
N27    N    -0.40040    0.05064    0.08372
C28    C    -0.00398    0.25504   -0.13396
H29    H    -0.06736    0.33555   -0.21768
H30    H    -0.07243    0.33923   -0.35987
C31    C     0.17832    0.15103    0.22960
H32    H     0.17378    0.23722    0.17596
H33    H     0.24079    0.07558    0.30708
C34    C     0.28323    0.03379    0.56166
H35    H     0.41106   -0.03652    0.81397
H36    H     0.29400   -0.05703    0.62864
H37    H     0.22474    0.10631    0.49355
C38    C     0.12143   -0.10433   -0.06897
S39    S     0.19972   -0.06386   -0.03377
C40    C     0.24965   -0.19860    0.02441
C41    C     0.20100   -0.25507   -0.00057
H42    H     0.21812   -0.33600    0.02384
C43    C     0.13306   -0.20508   -0.04740
H44    H     0.09376   -0.24464   -0.06130
C45    C     0.33259   -0.24516    0.10104
H46    H     0.35267   -0.32723    0.12970
C47    C     0.39869   -0.20589    0.16064
C48    C     0.38792   -0.10096    0.13907
N49    N     0.38128   -0.01957    0.12630
C50    C     0.49974   -0.28971    0.28807
N51    N     0.58108   -0.35954    0.39365
S1     S    -0.43751    0.35398   -0.04342
C2     C    -0.42615    0.48168   -0.09082
C3     C    -0.36934    0.51525   -0.07266
S4     S    -0.24235    0.43222    0.07691
C5     C    -0.25345    0.57829    0.01249
C6     C    -0.33066    0.65923   -0.06953
H7     H    -0.34370    0.74427   -0.10160
C8     C    -0.39128    0.61970   -0.11097
N9     N    -0.46725    0.66122   -0.17284
C10    C    -0.48335    0.57093   -0.14900
C11    C    -0.54001    0.55097   -0.16234
H12    H    -0.58763    0.61350   -0.20349
C13    C    -0.52555    0.43831   -0.10927
C14    C    -0.19413    0.60608    0.03150
S15    S    -0.08366    0.48717    0.16546
C16    C    -0.11227    0.64212   -0.00199
C17    C    -0.18785    0.75830   -0.11608
H18    H    -0.21596    0.86099   -0.22478
C19    C    -0.23388    0.73976   -0.10160
H20    H    -0.30160    0.82771   -0.20037
C21    C    -0.06797    0.64486   -0.02100
H22    H    -0.09098    0.74393   -0.12119
C23    C    -0.00374    0.54108    0.05903
C24    C     0.02643    0.40964    0.17142
N25    N     0.04807    0.30747    0.25344
C26    C     0.02294    0.57521   -0.00397
N27    N     0.04206    0.60406   -0.05818
C28    C    -0.52918    0.78686   -0.27274
H29    H    -0.64086    0.84691   -0.45779
H30    H    -0.56975    0.88615   -0.43537
C31    C    -0.39746    0.71375    0.07095
H32    H    -0.44219    0.81737   -0.02043
H33    H    -0.27702    0.63635    0.28211
C34    C    -0.37138    0.60831    0.24720
H35    H    -0.49147    0.68316    0.03690
H36    H    -0.28656    0.56604    0.47453
H37    H    -0.31610    0.49725    0.36413
C38    C    -0.56808    0.38704   -0.09451
S39    S    -0.64218    0.45250   -0.12488
C40    C    -0.64686    0.31710   -0.06244
C41    C    -0.59661    0.23829   -0.02725
H42    H    -0.59068    0.15260    0.01135
C43    C    -0.55439    0.27656   -0.04541
H44    H    -0.51275    0.22249   -0.02129
C45    C    -0.69919    0.29945   -0.06301
H46    H    -0.70064    0.21949   -0.03973
C47    C    -0.75033    0.37055   -0.09082
C48    C    -0.74754    0.47004   -0.09763
N49    N    -0.74564    0.54838   -0.10217
C50    C    -0.80687    0.33838   -0.10359
N51    N    -0.85206    0.31249   -0.11551
