# Supplementary material for: MYTHOS: A Python Interface for Surface Crystal Structure Prediction of Organic Semiconductors
Source: J Chem Inf Model. 2025 Jul 9;65(14):7619–31. doi: 10.1021/acs.jcim.5c00669 (PMC12308790; doi:10.1021/acs.jcim.5c00669)
Supplement: Supplementary file 2 [file ci5c00669_si_002.zip › supporting_material/cif/scsp/DCV2_surfB.cif]

#CIF file
data_DCV2_surfB
_audit_creation_date             2025-02-20
_audit_creation_method           'MYTHOS'
_symmetry_cell_setting           triclinic
_symmetry_space_group_name_H-M   'P1'
_symmetry_Int_Tables_number      1
loop_
_symmetry_equiv_pos_site_id
_symmetry_equiv_pos_as_xyz
1 x,y,z
_cell_length_a                   8.8878 
_cell_length_b                   17.0067
_cell_length_c                   6.9665 
_cell_angle_alpha                91.64 
_cell_angle_beta                 90.43 
_cell_angle_gamma                83.74 
loop_
_atom_site_label
_atom_site_type_symbol
_atom_site_fract_x
_atom_site_fract_y
_atom_site_fract_z
C1     C     0.11250   -0.12600   -0.01537
C2     C    -0.03352   -0.08564   -0.01379
C3     C    -0.02971   -0.00445   -0.00661
C4     C     0.11505    0.01424   -0.00172
S5     S     0.25696   -0.06321   -0.00819
H6     H    -0.13050   -0.11270   -0.01666
C7     C     0.13981   -0.20852   -0.02125
C8     C     0.04758   -0.26931   -0.03001
C9     C     0.14279   -0.33951   -0.02843
H10    H    -0.06773   -0.26258   -0.03590
C11    C     0.28997   -0.31936   -0.01982
H12    H     0.11162   -0.39569   -0.03217
C13    C     0.42869   -0.36714   -0.01379
C14    C     0.57562   -0.34265   -0.00862
C15    C     0.10741    0.09533    0.00804
C16    C    -0.04699    0.12408    0.00819
C17    C    -0.29489    0.05970   -0.00416
C18    C    -0.35744    0.01592   -0.17864
C19    C    -0.35533    0.02392    0.17620
H20    H    -0.34963    0.11968   -0.00919
C21    C    -0.09615    0.20568    0.01565
C22    C    -0.00941    0.26900    0.02283
C23    C    -0.10628    0.33793    0.01967
H24    H     0.10577    0.26498    0.02815
C25    C    -0.25129    0.31550    0.01307
H26    H    -0.07724    0.39450    0.02140
C27    C    -0.39076    0.36248    0.00460
C28    C    -0.53799    0.33943    0.01637
N29    N    -0.13142    0.06090   -0.00215
H30    H    -0.38223    0.42144   -0.01249
H31    H     0.41946   -0.42640   -0.01264
H32    H     0.19885    0.12693    0.01407
C33    C    -0.56742    0.26842    0.04983
N34    N    -0.59674    0.20595    0.08056
C35    C    -0.65293    0.39195   -0.00474
N36    N    -0.75470    0.43857   -0.02484
C37    C     0.60581   -0.26966   -0.01336
N38    N     0.63800   -0.20617   -0.01723
C39    C     0.69001   -0.39613    0.00187
N40    N     0.78929   -0.44512    0.01106
O41    O     0.28684   -0.23951   -0.01537
O42    O    -0.24497    0.23503    0.01178
H43    H    -0.48034    0.01853   -0.16816
H44    H    -0.33045    0.04464   -0.30932
H45    H    -0.31049   -0.04592   -0.18597
H46    H    -0.31290   -0.03852    0.18410
H47    H    -0.31977    0.05549    0.30344
H48    H    -0.47874    0.02961    0.17189
C1     C    -0.45663    0.66810    0.46916
C2     C    -0.31118    0.62728    0.46844
C3     C    -0.31620    0.54628    0.47231
C4     C    -0.46128    0.52837    0.47835
S5     S    -0.60218    0.60606    0.47533
H6     H    -0.21371    0.65399    0.46628
C7     C    -0.48374    0.75052    0.46600
C8     C    -0.39242    0.81130    0.45336
C9     C    -0.48782    0.88146    0.45853
H10    H    -0.27735    0.80467    0.44230
C11    C    -0.63436    0.86111    0.47404
H12    H    -0.45762    0.93770    0.45250
C13    C    -0.77384    0.90816    0.48596
C14    C    -0.91962    0.88297    0.49745
C15    C    -0.45554    0.44773    0.48768
C16    C    -0.30163    0.41809    0.48696
C17    C    -0.05204    0.47948    0.47102
C18    C     0.01215    0.52644    0.31076
C19    C     0.01228    0.50930    0.66159
H20    H    -0.00147    0.41922    0.44690
C21    C    -0.25441    0.33658    0.49816
C22    C    -0.34308    0.27425    0.50434
C23    C    -0.24812    0.20496    0.51281
H24    H    -0.45840    0.27901    0.50204
C25    C    -0.10222    0.22613    0.51238
H26    H    -0.27906    0.14900    0.51798
C27    C     0.03585    0.17763    0.51755
C28    C     0.18417    0.19954    0.51497
N29    N    -0.21602    0.48034    0.47404
H30    H     0.02495    0.11842    0.52329
H31    H    -0.76620    0.96754    0.48567
H32    H    -0.54737    0.41676    0.49529
C33    C     0.21703    0.27165    0.50965
N34    N     0.24910    0.33512    0.50477
C35    C     0.29710    0.14479    0.51712
N36    N     0.39653    0.09589    0.51856
C37    C    -0.94890    0.80972    0.49558
N38    N    -0.98051    0.74600    0.49414
C39    C    -1.03440    0.93624    0.51037
N40    N    -1.13408    0.98512    0.52229
O41    O    -0.63052    0.78136    0.47835
O42    O    -0.10618    0.30631    0.50419
H43    H    -0.01883    0.58979    0.33158
H44    H     0.13535    0.51514    0.31119
H45    H    -0.02956    0.50727    0.17218
H46    H    -0.02277    0.47457    0.77862
H47    H     0.13550    0.50315    0.65642
H48    H    -0.02933    0.57142    0.68786
