# Supplementary material for: MYTHOS: A Python Interface for Surface Crystal Structure Prediction of Organic Semiconductors
Source: J Chem Inf Model. 2025 Jul 9;65(14):7619–31. doi: 10.1021/acs.jcim.5c00669 (PMC12308790; doi:10.1021/acs.jcim.5c00669)
Supplement: Supplementary file 2 [file ci5c00669_si_002.zip › supporting_material/cif/scsp/DCV2_surfC.cif]

#CIF file
data_DCV2_surfC
_audit_creation_date             2025-02-20
_audit_creation_method           'MYTHOS'
_symmetry_cell_setting           triclinic
_symmetry_space_group_name_H-M   'P1'
_symmetry_Int_Tables_number      1
loop_
_symmetry_equiv_pos_site_id
_symmetry_equiv_pos_as_xyz
1 x,y,z
_cell_length_a                   8.8243 
_cell_length_b                   34.6807
_cell_length_c                   13.4021
_cell_angle_alpha                31.26 
_cell_angle_beta                 88.89 
_cell_angle_gamma                88.63 
loop_
_atom_site_label
_atom_site_type_symbol
_atom_site_fract_x
_atom_site_fract_y
_atom_site_fract_z
C1     C    -0.08466    0.05421    0.02746
C2     C     0.05416    0.03141    0.03465
C3     C     0.03442   -0.00823    0.03494
C4     C    -0.11542   -0.01457    0.02919
S5     S    -0.24266    0.02499    0.02545
H6     H     0.15699    0.04370    0.03623
C7     C    -0.09730    0.09772    0.01754
C8     C     0.00518    0.12890    0.01308
C9     C    -0.07874    0.16829   -0.00259
H10    H     0.12018    0.12307    0.02114
C11    C    -0.23059    0.16002   -0.00733
H12    H    -0.03759    0.19783   -0.00906
C13    C    -0.36386    0.18829   -0.02430
C14    C    -0.51533    0.17384   -0.01826
C15    C    -0.12555   -0.05234    0.02416
C16    C     0.02374   -0.06652    0.02186
C17    C     0.28690   -0.04791    0.05004
C18    C     0.36230    0.02079   -0.14753
C19    C     0.36335   -0.06246    0.18304
H20    H     0.31943   -0.09575    0.11043
C21    C     0.05690   -0.09930    0.00086
C22    C    -0.04412   -0.12307   -0.01783
C23    C     0.03858   -0.15002   -0.03882
H24    H    -0.15940   -0.12080   -0.01639
C25    C     0.18953   -0.14275   -0.03106
H26    H    -0.00275   -0.17143   -0.05608
C27    C     0.31826   -0.16272   -0.04429
C28    C     0.47254   -0.15708   -0.03307
N29    N     0.12214   -0.04161    0.03724
H30    H     0.29461   -0.18457   -0.06442
H31    H    -0.34700    0.22345   -0.04342
H32    H    -0.22434   -0.06581    0.02013
C33    C     0.51998   -0.13076   -0.00791
N34    N     0.56361   -0.10821    0.01639
C35    C     0.57347   -0.17994   -0.04716
N36    N     0.66212   -0.20031   -0.06025
C37    C    -0.55547    0.13239   -0.00072
N38    N    -0.59524    0.09720    0.01136
C39    C    -0.62537    0.20417   -0.03393
N40    N    -0.72225    0.23178   -0.04932
O41    O    -0.23995    0.11691    0.00546
O42    O     0.20076   -0.11157   -0.00776
H43    H     0.32534    0.07064   -0.21741
H44    H     0.48531    0.01527   -0.13171
H45    H     0.33070    0.02522   -0.23524
H46    H     0.48085   -0.07986    0.20821
H47    H     0.36236   -0.01254    0.11863
H48    H     0.30419   -0.10648    0.31979
C1     C    -0.37084   -0.44400    0.03307
C2     C    -0.50276   -0.46532    0.03221
C3     C    -0.47076   -0.50166    0.02329
C4     C    -0.31846   -0.50932    0.02502
S5     S    -0.20372   -0.47346    0.03580
H6     H    -0.60917   -0.45367    0.03336
C7     C    -0.37294   -0.40060    0.02358
C8     C    -0.48624   -0.36841    0.01222
C9     C    -0.41431   -0.32913   -0.00043
H10    H    -0.60027   -0.37323    0.01337
C11    C    -0.25920   -0.33833    0.00316
H12    H    -0.46523   -0.29910   -0.01021
C13    C    -0.13400   -0.31044   -0.00820
C14    C     0.02128   -0.32472    0.00187
C15    C    -0.29654   -0.54550    0.01553
C16    C    -0.44100   -0.55855    0.00633
C17    C    -0.71250   -0.52989   -0.00115
C18    C    -0.78379   -0.60073    0.19843
C19    C    -0.80068   -0.46359   -0.10094
H20    H    -0.73746   -0.52691   -0.08685
C21    C    -0.46240   -0.59551   -0.00316
C22    C    -0.35246   -0.62242   -0.01050
C23    C    -0.42468   -0.65510   -0.01668
H24    H    -0.23857   -0.61876   -0.01050
C25    C    -0.57848   -0.64779   -0.01237
H26    H    -0.37457   -0.67975   -0.02344
C27    C    -0.69973   -0.67142   -0.01783
C28    C    -0.85666   -0.66523   -0.01136
N29    N    -0.54846   -0.53031    0.00963
H30    H    -0.66761   -0.69622   -0.02905
H31    H    -0.16063   -0.27556   -0.02718
H32    H    -0.19356   -0.55962    0.01567
C33    C    -0.91616   -0.63768    0.00863
N34    N    -0.97254   -0.61440    0.02861
C35    C    -0.95003   -0.68904   -0.02430
N36    N    -1.03316   -0.70968   -0.03710
C37    C     0.07255   -0.36739    0.02459
N38    N     0.12149   -0.40392    0.04184
C39    C     0.12271   -0.29286   -0.01539
N40    N     0.21171   -0.26380   -0.03264
O41    O    -0.23594   -0.38200    0.01826
O42    O    -0.60162   -0.61169   -0.00359
H43    H    -0.76245   -0.60458    0.28657
H44    H    -0.90575   -0.59973    0.18448
H45    H    -0.73402   -0.64899    0.26716
H46    H    -0.91410   -0.46065   -0.13761
H47    H    -0.81183   -0.46959   -0.00690
H48    H    -0.74260   -0.41227   -0.23193
C1     C     0.05725    0.02952    0.48644
C2     C    -0.07851    0.05633    0.47033
C3     C    -0.05353    0.09582    0.46961
C4     C     0.09688    0.09792    0.48500
S5     S     0.21901    0.05472    0.49679
H6     H    -0.18279    0.04671    0.46314
C7     C     0.06377   -0.01451    0.49794
C8     C    -0.04218   -0.04659    0.50772
C9     C     0.03818   -0.08549    0.51994
H10    H    -0.15724   -0.04179    0.50542
C11    C     0.19125   -0.07615    0.51793
H12    H    -0.00596   -0.11537    0.52857
C13    C     0.32311   -0.10317    0.52900
C14    C     0.47507   -0.08675    0.51520
C15    C     0.11143    0.13530    0.49104
C16    C    -0.03626    0.15431    0.48169
C17    C    -0.30122    0.14287    0.43755
C18    C    -0.37749    0.15605    0.30713
C19    C    -0.38201    0.07702    0.63210
H20    H    -0.32863    0.19267    0.37054
C21    C    -0.06662    0.18883    0.49794
C22    C     0.03650    0.21089    0.52023
C23    C    -0.04433    0.24055    0.53432
H24    H     0.15140    0.20577    0.52540
C25    C    -0.19570    0.23653    0.51908
H26    H    -0.00139    0.26153    0.55229
C27    C    -0.32258    0.25972    0.52469
C28    C    -0.47751    0.25607    0.50988
N29    N    -0.13736    0.13214    0.46027
H30    H    -0.29679    0.28239    0.54223
H31    H     0.30442   -0.13866    0.54956
H32    H     0.21132    0.14549    0.50297
C33    C    -0.52895    0.22985    0.48543
N34    N    -0.57704    0.20755    0.46171
C35    C    -0.57534    0.28073    0.52080
N36    N    -0.66077    0.30231    0.53231
C37    C     0.51670   -0.04416    0.49348
N38    N     0.55692   -0.00772    0.47738
C39    C     0.58401   -0.11560    0.52526
N40    N     0.68012   -0.14187    0.53561
O41    O     0.20459   -0.03276    0.50384
O42    O    -0.20953    0.20481    0.49751
H43    H    -0.49227    0.17761    0.27234
H44    H    -0.31315    0.19649    0.17485
H45    H    -0.38428    0.10457    0.37845
H46    H    -0.50437    0.08557    0.61153
H47    H    -0.35161    0.02586    0.70586
H48    H    -0.34745    0.07273    0.71894
C1     C     0.37895    0.52835    0.48514
C2     C     0.51158    0.54673    0.49420
C3     C     0.48068    0.58720    0.49090
C4     C     0.32902    0.60012    0.47378
S5     S     0.21347    0.56488    0.46171
H6     H     0.61757    0.53081    0.50556
C7     C     0.37844    0.48427    0.49679
C8     C     0.49018    0.45079    0.51117
C9     C     0.41664    0.41314    0.51951
H10    H     0.60425    0.45419    0.51347
C11    C     0.26183    0.42430    0.51131
H12    H     0.46633    0.38275    0.52986
C13    C     0.13580    0.39812    0.51807
C14    C    -0.01916    0.41366    0.50484
C15    C     0.30765    0.63946    0.47378
C16    C     0.45147    0.64835    0.49507
C17    C     0.72183    0.61451    0.51937
C18    C     0.80941    0.54715    0.62347
C19    C     0.79490    0.68435    0.32007
H20    H     0.74493    0.61262    0.60305
C21    C     0.47209    0.68359    0.50959
C22    C     0.36119    0.70642    0.52785
C23    C     0.43250    0.73757    0.53878
H24    H     0.24711    0.70052    0.53360
C25    C     0.58623    0.73421    0.52425
H26    H     0.38197    0.75898    0.55474
C27    C     0.70562    0.75899    0.52799
C28    C     0.86275    0.75774    0.51045
N29    N     0.55838    0.61655    0.50254
H30    H     0.67139    0.78074    0.54726
H31    H     0.16165    0.36339    0.53633
H32    H     0.20521    0.65751    0.46228
C33    C     0.92446    0.73310    0.48299
N34    N     0.98194    0.71206    0.45711
C35    C     0.95263    0.78300    0.52167
N36    N     1.03195    0.80477    0.53346
C37    C    -0.06987    0.45675    0.48083
N38    N    -0.11892    0.49373    0.46214
C39    C    -0.12140    0.38249    0.52052
N40    N    -0.21121    0.35372    0.53734
O41    O     0.24060    0.46778    0.49693
O42    O     0.61082    0.70124    0.50642
H43    H     0.82643    0.55343    0.52929
H44    H     0.92016    0.54234    0.66833
H45    H     0.74675    0.49661    0.75000
H46    H     0.74594    0.73328    0.24861
H47    H     0.91698    0.68306    0.33474
H48    H     0.77370    0.68733    0.23380
