# Supplementary material for: MYTHOS: A Python Interface for Surface Crystal Structure Prediction of Organic Semiconductors
Source: J Chem Inf Model. 2025 Jul 9;65(14):7619–31. doi: 10.1021/acs.jcim.5c00669 (PMC12308790; doi:10.1021/acs.jcim.5c00669)
Supplement: Supplementary file 2 [file ci5c00669_si_002.zip › supporting_material/cif/scsp/DCV3_bulkA1.cif]

#CIF file
data_DCV3_bulkA1
_audit_creation_date             2025-02-20
_audit_creation_method           'MYTHOS'
_symmetry_cell_setting           triclinic
_symmetry_space_group_name_H-M   'P1'
_symmetry_Int_Tables_number      1
loop_
_symmetry_equiv_pos_site_id
_symmetry_equiv_pos_as_xyz
1 x,y,z
_cell_length_a                   26.9535
_cell_length_b                   9.7356 
_cell_length_c                   5.6846 
_cell_angle_alpha                117.74
_cell_angle_beta                 142.76
_cell_angle_gamma                47.49 
loop_
_atom_site_label
_atom_site_type_symbol
_atom_site_fract_x
_atom_site_fract_y
_atom_site_fract_z
S1     S     0.13855   -0.32730    0.03918
C2     C     0.03986   -0.10748   -0.02268
C3     C    -0.02522   -0.03992   -0.01885
S4     S    -0.07036   -0.12148   -0.02710
C5     C    -0.15680    0.13082   -0.06599
C6     C    -0.14765    0.24955   -0.08396
H7     H    -0.19235    0.40240   -0.11784
C8     C    -0.07494    0.15074   -0.05686
N9     N    -0.04288    0.20785   -0.07100
C10    C     0.02907    0.04625   -0.04095
C11    C     0.09186    0.01318   -0.01532
H12    H     0.09114    0.12450   -0.02062
C13    C     0.15563   -0.17836    0.01974
C14    C    -0.22479    0.19491   -0.07660
S15    S    -0.23781    0.04066   -0.05332
C16    C    -0.33390    0.25180   -0.08426
C17    C    -0.34731    0.41205   -0.10223
H18    H    -0.40002    0.55281   -0.11696
C19    C    -0.28897    0.38135   -0.10164
H20    H    -0.29386    0.49733   -0.11843
C21    C    -0.38759    0.25300   -0.09427
H22    H    -0.44274    0.39241   -0.12020
C23    C    -0.38040    0.10014   -0.07807
C24    C    -0.30990   -0.09614   -0.02504
N25    N    -0.25386   -0.25202    0.02092
C26    C    -0.44600    0.13883   -0.10076
N27    N    -0.49781    0.17109   -0.11608
C28    C    -0.08388    0.40321   -0.13905
H29    H    -0.15681    0.49743   -0.25749
H30    H    -0.09668    0.41658   -0.36620
C31    C    -0.01748    0.47149    0.22950
H32    H    -0.05820    0.62181    0.15644
H33    H     0.04932    0.39872    0.31405
C34    C     0.01255    0.44012    0.57861
H35    H    -0.05300    0.50402    0.49524
H36    H     0.05319    0.50221    0.82431
H37    H     0.06159    0.28961    0.68084
C38    C     0.22635   -0.25189    0.03889
S39    S     0.24481   -0.10678    0.02563
C40    C     0.33949   -0.32280    0.05480
C41    C     0.35010   -0.47891    0.07159
H42    H     0.40177   -0.62158    0.08573
C43    C     0.28891   -0.44030    0.06422
H44    H     0.28960   -0.55062    0.07454
C45    C     0.39528   -0.32889    0.07041
H46    H     0.45231   -0.47024    0.11048
C47    C     0.38732   -0.17748    0.04242
C48    C     0.31257    0.02037   -0.04154
N49    N     0.25318    0.17697   -0.11283
C50    C     0.45599   -0.21878    0.08072
N51    N     0.51045   -0.25287    0.11048
