# Supplementary material for: MYTHOS: A Python Interface for Surface Crystal Structure Prediction of Organic Semiconductors
Source: J Chem Inf Model. 2025 Jul 9;65(14):7619–31. doi: 10.1021/acs.jcim.5c00669 (PMC12308790; doi:10.1021/acs.jcim.5c00669)
Supplement: Supplementary file 2 [file ci5c00669_si_002.zip › supporting_material/cif/scsp/DCV1_bulkB1.cif]

#CIF file
data_DCV1_bulkB1
_audit_creation_date             2025-02-20
_audit_creation_method           'MYTHOS'
_symmetry_cell_setting           triclinic
_symmetry_space_group_name_H-M   'P1'
_symmetry_Int_Tables_number      1
loop_
_symmetry_equiv_pos_site_id
_symmetry_equiv_pos_as_xyz
1 x,y,z
_cell_length_a                   51.6467
_cell_length_b                   17.2626
_cell_length_c                   12.5922
_cell_angle_alpha                85.04 
_cell_angle_beta                 164.41
_cell_angle_gamma                94.12 
loop_
_atom_site_label
_atom_site_type_symbol
_atom_site_fract_x
_atom_site_fract_y
_atom_site_fract_z
S1     S     0.00349    0.01064    0.01303
S2     S     0.14504    0.06239   -0.02872
S3     S     0.07924   -0.10774    0.00503
C4     C     0.02363   -0.06406    0.00000
C5     C     0.05261   -0.04329    0.00592
C6     C     0.10143   -0.02237    0.00059
C7     C     0.00622   -0.13667   -0.01717
C8     C     0.17044   -0.00188   -0.03464
C9     C     0.06668    0.03282    0.02250
H10    H     0.05770    0.08143    0.03613
C11    C     0.19322    0.02345   -0.04945
H12    H     0.20452   -0.02285   -0.05744
C13    C     0.12623   -0.02424   -0.01184
C14    C     0.13989   -0.09100   -0.01007
H15    H     0.13210   -0.14884   -0.00089
C16    C     0.16378   -0.07887   -0.02280
H17    H     0.17649   -0.12638   -0.02310
C18    C     0.09229    0.04433    0.01717
H19    H     0.10391    0.10197    0.02398
C20    C     0.20352    0.09983   -0.05448
C21    C     0.00919   -0.21042   -0.06426
H22    H    -0.02867   -0.25773   -0.17174
H23    H     0.08351   -0.23045    0.21557
H24    H    -0.02833   -0.19956   -0.28870
N25    N     0.24779    0.12029   -0.07847
C26    C     0.22789    0.11140   -0.06929
C27    C     0.19357    0.16956   -0.03909
N28    N     0.18618    0.22527   -0.02606
S29    S    -0.14777    0.05963    0.00622
S30    S    -0.08598   -0.10676   -0.01303
C31    C    -0.02650   -0.06325    0.00030
C32    C    -0.05659   -0.04192   -0.01481
C33    C    -0.10836   -0.02174   -0.02635
C34    C    -0.01597   -0.13648    0.00415
C35    C    -0.17838   -0.00635    0.00148
C36    C    -0.06950    0.03456   -0.04175
H37    H    -0.05806    0.08340   -0.05508
C38    C    -0.20276    0.01759    0.00503
H39    H    -0.23049   -0.02761   -0.04856
C40    C    -0.13468   -0.02507   -0.01984
C41    C    -0.15514   -0.09232   -0.03849
H42    H    -0.15279   -0.14913   -0.06070
C43    C    -0.17952   -0.08209   -0.02991
H44    H    -0.19828   -0.13014   -0.04708
C45    C    -0.09690    0.04571   -0.04619
H46    H    -0.10767    0.10339   -0.06070
C47    C    -0.19507    0.09173    0.07195
C48    C    -0.02624   -0.21071    0.03701
H49    H    -0.10109   -0.21819   -0.23541
H50    H     0.01757   -0.20876    0.28160
H51    H    -0.00054   -0.26277    0.10275
N52    N    -0.25856    0.11471    0.00859
C53    C    -0.23005    0.10475    0.03849
C54    C    -0.14623    0.15526    0.20994
N55    N    -0.10716    0.20525    0.32098
S1     S     0.49755   -0.06783   -0.00948
S2     S     0.34776   -0.11703    0.00030
S3     S     0.41165    0.05051   -0.04471
C4     C     0.47251    0.00678   -0.01688
C5     C     0.44292   -0.01426   -0.02547
C6     C     0.39065   -0.03487   -0.03494
C7     C     0.48638    0.07975   -0.01451
C8     C     0.32183   -0.05031    0.00148
C9     C     0.43147   -0.09056   -0.03080
H10    H     0.44382   -0.13936   -0.03020
C11    C     0.30089   -0.07303    0.02487
H12    H     0.28798   -0.02516    0.02369
C13    C     0.36442   -0.03199   -0.02872
C14    C     0.34829    0.03574   -0.04323
H15    H     0.35340    0.09272   -0.06603
C16    C     0.32579    0.02604   -0.02458
H17    H     0.31213    0.07502   -0.03080
C18    C     0.40376   -0.10196   -0.03435
H19    H     0.39384   -0.15964   -0.03376
C20    C     0.29482   -0.14857    0.05093
C21    C     0.48091    0.15386    0.02191
H22    H     0.40624    0.17270   -0.25939
H23    H     0.51694    0.20174    0.12111
H24    H     0.51848    0.14457    0.24666
N25    N     0.25452   -0.16483    0.09179
C26    C     0.27239   -0.15775    0.07403
C27    C     0.30914   -0.21973    0.05685
N28    N     0.31958   -0.27627    0.05863
S29    S     0.64589   -0.12030   -0.01244
S30    S     0.57894    0.04983   -0.01836
C31    C     0.52109    0.00675   -0.02398
C32    C     0.54950   -0.01455   -0.01599
C33    C     0.60016   -0.03572   -0.00918
C34    C     0.50729    0.07997   -0.04116
C35    C     0.67176   -0.05568   -0.02931
C36    C     0.56144   -0.09116    0.00740
H37    H     0.55005   -0.14006    0.02102
C38    C     0.69538   -0.08069   -0.03553
H39    H     0.71167   -0.03421   -0.03168
C40    C     0.62646   -0.03378   -0.01569
C41    C     0.64114    0.03311   -0.02310
H42    H     0.63341    0.09081   -0.02517
C43    C     0.66607    0.02122   -0.02902
H44    H     0.68005    0.06878   -0.03346
C45    C     0.58831   -0.10275    0.00977
H46    H     0.59887   -0.16060    0.02398
C47    C     0.70045   -0.15685   -0.04738
C48    C     0.51286    0.15473   -0.09268
H49    H     0.47893    0.20496   -0.19277
H50    H     0.47322    0.14963   -0.32305
H51    H     0.58765    0.16715    0.18359
N52    N     0.75249   -0.17647   -0.03435
C53    C     0.72911   -0.16802   -0.04175
C54    C     0.67807   -0.22671   -0.07107
N55    N     0.66063   -0.28257   -0.09031
S1     S     0.17296    0.42461   -0.05508
S2     S     0.02489    0.37081   -0.03968
S3     S     0.08499    0.54125   -0.09742
C4     C     0.14781    0.49869   -0.06189
C5     C     0.11910    0.47703   -0.06692
C6     C     0.06796    0.45543   -0.07166
C7     C     0.16135    0.57202   -0.06011
C8     C    -0.00062    0.43539   -0.03464
C9     C     0.11067    0.40046   -0.06011
H10    H     0.12482    0.35187   -0.05241
C11    C    -0.02139    0.41035   -0.01125
H12    H    -0.03318    0.45692   -0.00563
C13    C     0.04204    0.45731   -0.06396
C14    C     0.02733    0.52424   -0.07047
H15    H     0.03406    0.58203   -0.08439
C16    C     0.00428    0.51236   -0.05419
H17    H    -0.00899    0.56001   -0.05656
C18    C     0.08338    0.38852   -0.06189
H19    H     0.07495    0.33064   -0.05508
C20    C    -0.02877    0.33399    0.00651
C21    C     0.15499    0.64588   -0.02665
H22    H     0.08004    0.66535   -0.31210
H23    H     0.19345    0.69333    0.08409
H24    H     0.19015    0.63594    0.18980
N25    N    -0.07045    0.31409    0.04146
C26    C    -0.05153    0.32279    0.02813
C27    C    -0.01760    0.26395   -0.00326
N28    N    -0.00930    0.20789   -0.01155
S29    S     0.33075    0.38303   -0.02310
S30    S     0.25278    0.54622   -0.06810
C31    C     0.19704    0.49979   -0.06633
C32    C     0.22650    0.47978   -0.05448
C33    C     0.27792    0.46230   -0.04530
C34    C     0.18290    0.57268   -0.08409
C35    C     0.35185    0.45061   -0.05744
C36    C     0.24113    0.40381   -0.02221
H37    H     0.23135    0.35426   -0.00296
C38    C     0.37573    0.42827   -0.06396
H39    H     0.37913    0.47593   -0.11282
C40    C     0.30419    0.46715   -0.05211
C41    C     0.31314    0.53552   -0.08084
H42    H     0.30087    0.59238   -0.09949
C43    C     0.33861    0.52669   -0.08528
H44    H     0.34825    0.57591   -0.10571
C45    C     0.26827    0.39413   -0.01925
H46    H     0.28057    0.33685    0.00030
C47    C     0.39628    0.35288   -0.01303
C48    C     0.18871    0.64748   -0.13443
H49    H     0.16153    0.69873   -0.20520
H50    H     0.14408    0.64439   -0.38139
H51    H     0.26282    0.65721    0.13354
N52    N     0.43557    0.33464   -0.05419
C53    C     0.41784    0.34268   -0.03761
C54    C     0.40530    0.28339    0.09416
N55    N     0.41430    0.22845    0.18625
S1     S     0.66673    0.51069   -0.08765
S2     S     0.82070    0.55373   -0.07876
S3     S     0.75523    0.38851   -0.03849
C4     C     0.69744    0.43494   -0.05448
C5     C     0.72585    0.45465   -0.05123
C6     C     0.77716    0.47288   -0.04590
C7     C     0.69042    0.36234   -0.02635
C8     C     0.84817    0.48663   -0.07284
C9     C     0.73830    0.53046   -0.04323
H10    H     0.72738    0.57977   -0.03879
C11    C     0.86933    0.50916   -0.09535
H12    H     0.88304    0.46119   -0.09061
C13    C     0.80356    0.46905   -0.05123
C14    C     0.82025    0.40105   -0.03376
H15    H     0.81436    0.34418   -0.01392
C16    C     0.84465    0.41042   -0.04442
H17    H     0.86006    0.36129   -0.03050
C18    C     0.76546    0.54061   -0.04205
H19    H     0.77624    0.59785   -0.04027
C20    C     0.87456    0.58470   -0.12525
C21    C     0.69991    0.28676   -0.04323
H22    H     0.67145    0.23757   -0.10749
H23    H     0.77474    0.27246    0.23333
H24    H     0.65747    0.29178   -0.28426
N25    N     0.91480    0.59968   -0.16641
C26    C     0.89685    0.59330   -0.14894
C27    C     0.85987    0.65612   -0.13325
N28    N     0.84914    0.71290   -0.13651
S29    S     0.52240    0.56777   -0.06810
S30    S     0.59282    0.39592   -0.04560
C31    C     0.65111    0.43718   -0.03820
C32    C     0.62157    0.45947   -0.05152
C33    C     0.56821    0.48225   -0.07047
C34    C     0.67178    0.36369    0.00948
C35    C     0.49680    0.50342   -0.04975
C36    C     0.60714    0.53635   -0.08676
H37    H     0.61764    0.58484   -0.10482
C38    C     0.47272    0.52863   -0.04560
H39    H     0.45621    0.48223   -0.05034
C40    C     0.54165    0.48096   -0.06514
C41    C     0.52700    0.41430   -0.05715
H42    H     0.53425    0.35651   -0.05656
C43    C     0.50246    0.42652   -0.04975
H44    H     0.48865    0.37900   -0.04442
C45    C     0.57860    0.54879   -0.09653
H46    H     0.56585    0.60688   -0.12081
C47    C     0.46735    0.60475   -0.03494
C48    C     0.67670    0.28988    0.10512
H49    H     0.60527    0.26736   -0.16286
H50    H     0.70917    0.30077    0.30914
H51    H     0.72320    0.24444    0.25821
N52    N     0.41348    0.62418   -0.05567
C53    C     0.43779    0.61591   -0.04442
C54    C     0.49039    0.67440   -0.00859
N55    N     0.50834    0.73007    0.01244
