# Supplementary material for: MYTHOS: A Python Interface for Surface Crystal Structure Prediction of Organic Semiconductors
Source: J Chem Inf Model. 2025 Jul 9;65(14):7619–31. doi: 10.1021/acs.jcim.5c00669 (PMC12308790; doi:10.1021/acs.jcim.5c00669)
Supplement: Supplementary file 2 [file ci5c00669_si_002.zip › supporting_material/cif/scsp/DCV3_surfA1.cif]

#CIF file
data_DCV3_surfA1
_audit_creation_date             2025-02-20
_audit_creation_method           'MYTHOS'
_symmetry_cell_setting           triclinic
_symmetry_space_group_name_H-M   'P1'
_symmetry_Int_Tables_number      1
loop_
_symmetry_equiv_pos_site_id
_symmetry_equiv_pos_as_xyz
1 x,y,z
_cell_length_a                   26.8990
_cell_length_b                   9.5664 
_cell_length_c                   5.6368 
_cell_angle_alpha                115.66
_cell_angle_beta                 140.85
_cell_angle_gamma                46.98 
loop_
_atom_site_label
_atom_site_type_symbol
_atom_site_fract_x
_atom_site_fract_y
_atom_site_fract_z
S1     S     0.16194   -0.34584    0.15915
C2     C     0.05085   -0.11872    0.03016
C3     C    -0.02936   -0.04777   -0.05659
S4     S    -0.06386   -0.12493    0.01321
C5     C    -0.16806    0.13786   -0.13129
C6     C    -0.16614    0.25688   -0.19937
H7     H    -0.21804    0.41570   -0.27608
C8     C    -0.08881    0.14994   -0.15082
N9     N    -0.05303    0.20784   -0.14134
C10    C     0.03110    0.03967   -0.04108
C11    C     0.09587    0.00634   -0.00316
H12    H     0.08777    0.12177   -0.05085
C13    C     0.17097   -0.19199    0.09423
C14    C    -0.23909    0.20843   -0.15370
S15    S    -0.25437    0.05295   -0.14220
C16    C    -0.34762    0.26854   -0.15283
C17    C    -0.36160    0.43297   -0.17179
H18    H    -0.41371    0.57737   -0.17984
C19    C    -0.30255    0.40010   -0.17065
H20    H    -0.30559    0.51737   -0.17898
C21    C    -0.39766    0.26654   -0.14479
H22    H    -0.45361    0.40939   -0.16921
C23    C    -0.38457    0.10581   -0.10543
C24    C    -0.31005   -0.09672   -0.03850
N25    N    -0.25082   -0.25748    0.01867
C26    C    -0.44567    0.14093   -0.10486
N27    N    -0.49358    0.16964   -0.10055
C28    C    -0.06847    0.39307   -0.05430
H29    H    -0.14754    0.51347   -0.24074
H30    H    -0.04278    0.41517   -0.10773
C31    C    -0.01088    0.38976    0.36858
H32    H     0.06618    0.25959    0.54871
H33    H    -0.04228    0.38410    0.41397
C34    C    -0.01217    0.56698    0.49757
H35    H    -0.08715    0.69916    0.34704
H36    H     0.01601    0.57796    0.44241
H37    H     0.03545    0.55055    0.80525
C38    C     0.24318   -0.26747    0.11980
S39    S     0.25668   -0.11573    0.08561
C40    C     0.35053   -0.33565    0.10342
C41    C     0.36551   -0.49829    0.13790
H42    H     0.41733   -0.64430    0.14766
C43    C     0.30686   -0.46110    0.14450
H44    H     0.30938   -0.57539    0.16117
C45    C     0.40102   -0.33727    0.09308
H46    H     0.45961   -0.48197    0.13502
C47    C     0.38551   -0.17734    0.03419
C48    C     0.30407    0.02567   -0.07900
N49    N     0.23925    0.18632   -0.17438
C50    C     0.45072   -0.21505    0.05545
N51    N     0.50244   -0.24609    0.07182
