# Supplementary material for: MYTHOS: A Python Interface for Surface Crystal Structure Prediction of Organic Semiconductors
Source: J Chem Inf Model. 2025 Jul 9;65(14):7619–31. doi: 10.1021/acs.jcim.5c00669 (PMC12308790; doi:10.1021/acs.jcim.5c00669)
Supplement: Supplementary file 2 [file ci5c00669_si_002.zip › supporting_material/cif/scsp/a6T_surfA1.cif]

#CIF file
data_a6T_surfA1
_audit_creation_date             2025-02-20
_audit_creation_method           'MYTHOS'
_symmetry_cell_setting           triclinic
_symmetry_space_group_name_H-M   'P1'
_symmetry_Int_Tables_number      1
loop_
_symmetry_equiv_pos_site_id
_symmetry_equiv_pos_as_xyz
1 x,y,z
_cell_length_a                   6.3719 
_cell_length_b                   26.0904
_cell_length_c                   7.8030 
_cell_angle_alpha                126.26
_cell_angle_beta                 92.11 
_cell_angle_gamma                86.04 
loop_
_atom_site_label
_atom_site_type_symbol
_atom_site_fract_x
_atom_site_fract_y
_atom_site_fract_z
H1     H    -0.15811    0.47235    0.00223
C2     C    -0.10508    0.43393    0.01160
S3     S    -0.29303    0.38057   -0.00858
C4     C    -0.07554    0.33578    0.01621
C5     C     0.11169    0.36289    0.04021
H6     H     0.26161    0.34397    0.05817
C7     C     0.09538    0.41575    0.03783
H8     H     0.23293    0.44073    0.05324
C9     C    -0.09686    0.28037    0.01033
S10    S     0.12147    0.23440    0.02909
C11    C    -0.06883    0.18152    0.00858
C12    C    -0.26991    0.20087   -0.01017
H13    H    -0.40700    0.17599   -0.02527
C14    C    -0.28528    0.25417   -0.00985
H15    H    -0.43523    0.27383   -0.02384
C16    C    -0.01643    0.12743    0.01017
S17    S    -0.20692    0.07414   -0.01351
C18    C     0.01048    0.02874    0.00890
C19    C     0.19892    0.05516    0.03099
H20    H     0.34870    0.03593    0.04736
C21    C     0.18449    0.10847    0.03131
H22    H     0.32207    0.13365    0.04879
C23    C    -0.01179   -0.02641    0.00445
S24    S     0.20577   -0.07196    0.02607
C25    C     0.01496   -0.12484    0.00493
C26    C    -0.18596   -0.10562   -0.01478
H27    H    -0.32374   -0.13044   -0.03083
C28    C    -0.20023   -0.05254   -0.01573
H29    H    -0.35032   -0.03312   -0.03083
C30    C     0.06738   -0.17932    0.00429
S31    S    -0.12245   -0.23296   -0.02098
C32    C     0.09641   -0.28042   -0.01017
C33    C     0.28451   -0.25388    0.01192
H34    H     0.43480   -0.27431    0.02177
C35    C     0.26880   -0.19938    0.01923
H36    H     0.40588   -0.17425    0.03576
C37    C     0.07622   -0.33736   -0.02495
S38    S     0.29564   -0.38507   -0.01748
C39    C     0.10884   -0.43945   -0.04275
H40    H     0.16379   -0.47970   -0.04403
C41    C    -0.09291   -0.41943   -0.05817
H42    H    -0.23047   -0.44452   -0.07470
C43    C    -0.11083   -0.36442   -0.04800
H44    H    -0.26201   -0.34382   -0.05579
H1     H     0.33625    0.47552    0.52338
C2     C     0.38953    0.43428    0.51702
S3     S     0.20101    0.38860    0.53959
C4     C     0.41771    0.33449    0.51257
C5     C     0.60570    0.35324    0.49048
H6     H     0.75522    0.32758    0.47141
C7     C     0.59014    0.40695    0.49286
H8     H     0.72841    0.42580    0.47538
C9     C     0.39476    0.28069    0.51559
S10    S     0.60998    0.22487    0.47999
C11    C     0.42040    0.18245    0.51686
C12    C     0.22153    0.21140    0.55151
H13    H     0.08495    0.19407    0.57774
C14    C     0.20757    0.26446    0.55040
H15    H     0.05922    0.29159    0.57694
C16    C     0.47113    0.12698    0.51082
S17    S     0.28042    0.08432    0.54547
C18    C     0.49565    0.02878    0.51194
C19    C     0.68411    0.04563    0.48142
H20    H     0.83258    0.01913    0.45806
C21    C     0.67080    0.09858    0.47999
H22    H     0.80866    0.11627    0.45663
C23    C     0.47175   -0.02500    0.51480
S24    S     0.68665   -0.08142    0.47538
C25    C     0.49585   -0.12503    0.50558
C26    C     0.29683   -0.09594    0.54118
H27    H     0.15916   -0.11397    0.56327
C28    C     0.28395   -0.04191    0.54579
H29    H     0.13579   -0.01487    0.57249
C30    C     0.54644   -0.18185    0.49143
S31    S     0.35589   -0.22679    0.51543
C32    C     0.57153   -0.28351    0.47300
C33    C     0.75956   -0.26539    0.44773
H34    H     0.90814   -0.29236    0.42039
C35    C     0.74572   -0.21049    0.45726
H36    H     0.88298   -0.19162    0.43867
C37    C     0.54831   -0.33948    0.46330
S38    S     0.76338   -0.39676    0.41530
C39    C     0.57497   -0.44424    0.42881
H40    H     0.62731   -0.48754    0.40974
C41    C     0.37553   -0.41516    0.46569
H42    H     0.23765   -0.43466    0.48078
C43    C     0.36089   -0.35875    0.48444
H44    H     0.21220   -0.33155    0.51416
