# Supplementary material for: MYTHOS: A Python Interface for Surface Crystal Structure Prediction of Organic Semiconductors
Source: J Chem Inf Model. 2025 Jul 9;65(14):7619–31. doi: 10.1021/acs.jcim.5c00669 (PMC12308790; doi:10.1021/acs.jcim.5c00669)
Supplement: Supplementary file 2 [file ci5c00669_si_002.zip › supporting_material/cif/scsp/a6T_bulkA2.cif]

#CIF file
data_a6T_bulkA2
_audit_creation_date             2025-02-20
_audit_creation_method           'MYTHOS'
_symmetry_cell_setting           triclinic
_symmetry_space_group_name_H-M   'P1'
_symmetry_Int_Tables_number      1
loop_
_symmetry_equiv_pos_site_id
_symmetry_equiv_pos_as_xyz
1 x,y,z
_cell_length_a                   6.0212 
_cell_length_b                   25.8882
_cell_length_c                   7.7609 
_cell_angle_alpha                59.71 
_cell_angle_beta                 92.38 
_cell_angle_gamma                89.70 
loop_
_atom_site_label
_atom_site_type_symbol
_atom_site_fract_x
_atom_site_fract_y
_atom_site_fract_z
H1     H    -0.03970    0.49198   -0.12521
C2     C     0.00536    0.44815   -0.09921
S3     S    -0.19864    0.40404   -0.14673
C4     C     0.01249    0.34432   -0.06858
C5     C     0.20943    0.36010   -0.01285
H6     H     0.35741    0.33086    0.04004
C7     C     0.20467    0.41591   -0.02884
H8     H     0.34946    0.43320    0.01210
C9     C    -0.02375    0.28905   -0.06455
S10    S     0.18941    0.23035    0.00224
C11    C    -0.02072    0.18682   -0.04169
C12    C    -0.22368    0.21723   -0.09742
H13    H    -0.37138    0.19936   -0.13074
C14    C    -0.22543    0.27255   -0.10997
H15    H    -0.37503    0.30092   -0.15300
C16    C     0.01906    0.12925   -0.02092
S17    S    -0.19204    0.08636   -0.06709
C18    C     0.01932    0.02729    0.00015
C19    C     0.22102    0.04306    0.04856
H20    H     0.36988    0.01440    0.09324
C21    C     0.22101    0.09822    0.03735
H22    H     0.36934    0.11552    0.07292
C23    C    -0.01969   -0.02759    0.00209
S24    S     0.19166   -0.08668    0.06918
C25    C    -0.01930   -0.12946    0.02256
C26    C    -0.22124   -0.09849   -0.03556
H27    H    -0.36942   -0.11574   -0.07142
C28    C    -0.22140   -0.04338   -0.04647
H29    H    -0.37009   -0.01468   -0.09114
C30    C     0.02046   -0.18700    0.04288
S31    S    -0.18956   -0.23039   -0.00194
C32    C     0.02357   -0.28906    0.06440
C33    C     0.22513   -0.27265    0.11042
H34    H     0.37488   -0.30100    0.15330
C35    C     0.22325   -0.21741    0.09862
H36    H     0.37114   -0.19965    0.13238
C37    C    -0.01239   -0.34417    0.06739
S38    S     0.19901   -0.40379    0.14434
C39    C    -0.00447   -0.44750    0.09443
H40    H     0.04069   -0.49119    0.11924
C41    C    -0.20389   -0.41540    0.02495
H42    H    -0.34857   -0.43248   -0.01688
C43    C    -0.20906   -0.35977    0.01061
H44    H    -0.35717   -0.33061   -0.04169
H1     H     0.44923   -0.49156    0.61829
C2     C     0.49348   -0.44819    0.59438
S3     S     0.29983   -0.40444    0.65012
C4     C     0.50260   -0.34524    0.56928
C5     C     0.68981   -0.36089    0.50757
H6     H     0.83137   -0.33199    0.45259
C7     C     0.68378   -0.41626    0.52042
H8     H     0.82121   -0.43339    0.47455
C9     C     0.46909   -0.29023    0.56824
S10    S     0.67501   -0.23182    0.49622
C11    C     0.47478   -0.18826    0.54687
C12    C     0.27985   -0.21857    0.60933
H13    H     0.13884   -0.20068    0.64788
C14    C     0.27639   -0.27373    0.62083
H15    H     0.13224   -0.30192    0.66805
C16    C     0.51480   -0.13067    0.52446
S17    S     0.31345   -0.08741    0.57556
C18    C     0.51786   -0.02879    0.50339
C19    C     0.71079   -0.04477    0.44915
H20    H     0.85422   -0.01641    0.40089
C21    C     0.70898   -0.09992    0.46036
H22    H     0.85057   -0.11740    0.42061
C23    C     0.48206    0.02609    0.50294
S24    S     0.68660    0.08480    0.43017
C25    C     0.48541    0.12802    0.48128
C26    C     0.29125    0.09734    0.54567
H27    H     0.14983    0.11480    0.58557
C28    C     0.28945    0.04214    0.55718
H29    H     0.14621    0.01371    0.60574
C30    C     0.52540    0.18570    0.45826
S31    S     0.32531    0.22944    0.50847
C32    C     0.53118    0.28783    0.43555
C33    C     0.72370    0.27138    0.38266
H34    H     0.86764    0.29957    0.33470
C35    C     0.72012    0.21607    0.39491
H36    H     0.86112    0.19814    0.35636
C37    C     0.49778    0.34300    0.43346
S38    S     0.70010    0.40240    0.35053
C39    C     0.50712    0.44623    0.40627
H40    H     0.55110    0.48985    0.38072
C41    C     0.31721    0.41431    0.48142
H42    H     0.18011    0.43149    0.52745
C43    C     0.31108    0.35878    0.49562
H44    H     0.16992    0.32981    0.55180
