# Supplementary material for: MYTHOS: A Python Interface for Surface Crystal Structure Prediction of Organic Semiconductors
Source: J Chem Inf Model. 2025 Jul 9;65(14):7619–31. doi: 10.1021/acs.jcim.5c00669 (PMC12308790; doi:10.1021/acs.jcim.5c00669)
Supplement: Supplementary file 2 [file ci5c00669_si_002.zip › supporting_material/cif/scsp/DCV2_bulkA.cif]

#CIF file
data_DCV2_bulkA
_audit_creation_date             2025-02-20
_audit_creation_method           'MYTHOS'
_symmetry_cell_setting           triclinic
_symmetry_space_group_name_H-M   'P1'
_symmetry_Int_Tables_number      1
loop_
_symmetry_equiv_pos_site_id
_symmetry_equiv_pos_as_xyz
1 x,y,z
_cell_length_a                   8.7386 
_cell_length_b                   35.4150
_cell_length_c                   11.2572
_cell_angle_alpha                20.33 
_cell_angle_beta                 104.31
_cell_angle_gamma                95.41 
loop_
_atom_site_label
_atom_site_type_symbol
_atom_site_fract_x
_atom_site_fract_y
_atom_site_fract_z
C1     C     0.02176   -0.05972   -0.01669
C2     C    -0.09505   -0.04025   -0.00259
C3     C    -0.04563    0.00459   -0.02590
C4     C     0.10364    0.01810   -0.05813
S5     S     0.19146   -0.01717   -0.07713
H6     H    -0.20219   -0.05856    0.02648
C7     C     0.00717   -0.10966    0.01899
C8     C    -0.10988   -0.14980    0.06648
C9     C    -0.05346   -0.18837    0.07684
H10    H    -0.21669   -0.14991    0.08806
C11    C     0.09696   -0.17077    0.03540
H12    H    -0.11154   -0.22251    0.10648
C13    C     0.20691   -0.19160    0.01899
C14    C     0.35697   -0.16857   -0.02935
C15    C     0.14799    0.05822   -0.06475
C16    C     0.01863    0.06934   -0.03943
C17    C    -0.25916    0.03807    0.00115
C18    C    -0.40939    0.04799   -0.14044
C19    C    -0.22134   -0.07256    0.41298
H20    H    -0.31235    0.11687   -0.18534
C21    C     0.02520    0.10466   -0.02417
C22    C     0.15461    0.12859   -0.01554
C23    C     0.11233    0.15358    0.02043
H24    H     0.26318    0.12601   -0.02763
C25    C    -0.04583    0.14765    0.02245
H26    H     0.18406    0.17207    0.04346
C27    C    -0.14528    0.16597    0.05295
C28    C    -0.31095    0.16665    0.03281
N29    N    -0.10237    0.03722   -0.02043
H30    H    -0.08689    0.18056    0.09555
H31    H     0.17247   -0.22705    0.04432
H32    H     0.25515    0.07556   -0.08288
C33    C    -0.40068    0.15320   -0.03195
N34    N    -0.47920    0.14188   -0.09209
C35    C    -0.37823    0.18281    0.07742
N36    N    -0.43382    0.19715    0.11886
C37    C     0.41929   -0.12711   -0.05411
N38    N     0.47753   -0.09089   -0.07569
C39    C     0.44210   -0.18908   -0.05151
N40    N     0.51848   -0.20671   -0.07224
O41    O     0.13140   -0.12273    0.00000
O42    O    -0.09895    0.11761   -0.00374
H43    H    -0.52808    0.07397   -0.18822
H44    H    -0.42859    0.11584   -0.41154
H45    H    -0.38385   -0.03651    0.06993
H46    H    -0.13082   -0.07514    0.50738
H47    H    -0.34020   -0.06803    0.41845
H48    H    -0.16451   -0.15315    0.60840
C1     C    -0.33366    0.55751   -0.01986
C2     C    -0.21673    0.53825   -0.03454
C3     C    -0.26550    0.49264   -0.00863
C4     C    -0.41444    0.47874    0.02475
S5     S    -0.50273    0.51432    0.04259
H6     H    -0.11018    0.55703   -0.06533
C7     C    -0.31947    0.60754   -0.05583
C8     C    -0.20270    0.64779   -0.10361
C9     C    -0.25970    0.68634   -0.11397
H10    H    -0.09580    0.64791   -0.12490
C11    C    -0.40991    0.66868   -0.07252
H12    H    -0.20171    0.72056   -0.14361
C13    C    -0.52048    0.68976   -0.05727
C14    C    -0.67064    0.66671   -0.00921
C15    C    -0.45756    0.43753    0.03511
C16    C    -0.32796    0.42626    0.01036
C17    C    -0.05080    0.45864   -0.03281
C18    C    -0.08669    0.56940   -0.44378
C19    C     0.10124    0.44372    0.12404
H20    H     0.00047    0.38062    0.14994
C21    C    -0.33380    0.39013   -0.00201
C22    C    -0.46164    0.36403   -0.00345
C23    C    -0.41959    0.33904   -0.03943
H24    H    -0.56904    0.36490    0.01439
C25    C    -0.26272    0.34702   -0.04835
H26    H    -0.49051    0.31914   -0.05785
C27    C    -0.16375    0.32885   -0.07943
C28    C     0.00078    0.33010   -0.06590
N29    N    -0.20798    0.45948   -0.01209
H30    H    -0.22105    0.31256   -0.11656
H31    H    -0.48662    0.72555   -0.08375
H32    H    -0.56455    0.41973    0.05468
C33    C     0.08856    0.34679   -0.01151
N34    N     0.16523    0.36113    0.03885
C35    C     0.06859    0.31281   -0.10677
N36    N     0.12487    0.29738   -0.14476
C37    C    -0.73231    0.62485    0.01698
N38    N    -0.79010    0.58823    0.03972
C39    C    -0.75679    0.68808    0.00978
N40    N    -0.83406    0.70662    0.02734
O41    O    -0.44412    0.62063   -0.03713
O42    O    -0.21047    0.37838   -0.02648
H43    H     0.03327    0.56505   -0.44781
H44    H    -0.17556    0.57192   -0.53904
H45    H    -0.14493    0.64971   -0.63861
H46    H     0.07983    0.52716   -0.08145
H47    H     0.11703    0.37593    0.39370
H48    H     0.21999    0.41597    0.17699
