# Supplementary material for: MYTHOS: A Python Interface for Surface Crystal Structure Prediction of Organic Semiconductors
Source: J Chem Inf Model. 2025 Jul 9;65(14):7619–31. doi: 10.1021/acs.jcim.5c00669 (PMC12308790; doi:10.1021/acs.jcim.5c00669)
Supplement: Supplementary file 2 [file ci5c00669_si_002.zip › supporting_material/cif/scsp/DCV3_surfA2.cif]

#CIF file
data_DCV3_surfA2
_audit_creation_date             2025-02-20
_audit_creation_method           'MYTHOS'
_symmetry_cell_setting           triclinic
_symmetry_space_group_name_H-M   'P1'
_symmetry_Int_Tables_number      1
loop_
_symmetry_equiv_pos_site_id
_symmetry_equiv_pos_as_xyz
1 x,y,z
_cell_length_a                   26.9876
_cell_length_b                   9.5141 
_cell_length_c                   10.4033
_cell_angle_alpha                67.78 
_cell_angle_beta                 27.27 
_cell_angle_gamma                46.82 
loop_
_atom_site_label
_atom_site_type_symbol
_atom_site_fract_x
_atom_site_fract_y
_atom_site_fract_z
S1     S     0.09585   -0.29614    0.07204
C2     C     0.01463   -0.07596    0.05728
C3     C    -0.05756    0.00227    0.07059
S4     S    -0.08634   -0.09786    0.03993
C5     C    -0.13463    0.12612   -0.02864
C6     C    -0.10709    0.22972   -0.06191
H7     H    -0.11677    0.35238   -0.12499
C8     C    -0.06390    0.15603   -0.00868
N9     N    -0.01236    0.19428   -0.04513
C10    C     0.04060    0.04288   -0.01447
C11    C     0.11456   -0.01064   -0.04687
H12    H     0.14057    0.07388   -0.10097
C13    C     0.15031   -0.18392    0.00000
C14    C    -0.19155    0.18255   -0.04889
S15    S    -0.19249    0.00853   -0.08130
C16    C    -0.31373    0.25246   -0.01447
C17    C    -0.33890    0.43146    0.01504
H18    H    -0.41108    0.59574    0.06278
C19    C    -0.27220    0.39318   -0.00463
H20    H    -0.28852    0.52589    0.02604
C21    C    -0.38567    0.26911    0.03443
H22    H    -0.47372    0.44400    0.11862
C23    C    -0.36439    0.09554    0.00087
C24    C    -0.24325   -0.15717   -0.13540
N25    N    -0.14571   -0.35847   -0.24708
C26    C    -0.46789    0.17205    0.09981
N27    N    -0.55286    0.23958    0.18314
C28    C    -0.00925    0.35718   -0.11515
H29    H     0.02986    0.34666   -0.29887
H30    H     0.09911    0.27682   -0.27283
C31    C    -0.19901    0.65061    0.25402
H32    H    -0.31096    0.73137    0.42472
H33    H    -0.19243    0.76353    0.17706
C34    C    -0.24598    0.68700    0.49300
H35    H    -0.23621    0.55754    0.54536
H36    H    -0.39104    0.89085    0.77306
H37    H    -0.15129    0.64549    0.34892
C38    C     0.22254   -0.26743   -0.00926
S39    S     0.24253   -0.12003   -0.00723
C40    C     0.34386   -0.35593   -0.03240
C41    C     0.34894   -0.51233   -0.02633
H42    H     0.40071   -0.66140   -0.03096
C43    C     0.28500   -0.46625   -0.01881
H44    H     0.28355   -0.57721   -0.01996
C45    C     0.39837   -0.36363   -0.03588
H46    H     0.43575   -0.49306   -0.00723
C47    C     0.41019   -0.22554   -0.07059
C48    C     0.38984   -0.06928   -0.15710
N49    N     0.37490    0.05455   -0.22654
C50    C     0.45129   -0.24394   -0.02662
N51    N     0.47922   -0.25254    0.01765
