# Supplementary material for: MYTHOS: A Python Interface for Surface Crystal Structure Prediction of Organic Semiconductors
Source: J Chem Inf Model. 2025 Jul 9;65(14):7619–31. doi: 10.1021/acs.jcim.5c00669 (PMC12308790; doi:10.1021/acs.jcim.5c00669)
Supplement: Supplementary file 2 [file ci5c00669_si_002.zip › supporting_material/cif/scsp/DCV1_bulkA2.cif]

#CIF file
data_DCV1_bulkA2
_audit_creation_date             2025-02-20
_audit_creation_method           'MYTHOS'
_symmetry_cell_setting           triclinic
_symmetry_space_group_name_H-M   'P1'
_symmetry_Int_Tables_number      1
loop_
_symmetry_equiv_pos_site_id
_symmetry_equiv_pos_as_xyz
1 x,y,z
_cell_length_a                   51.2246
_cell_length_b                   27.3354
_cell_length_c                   20.1406
_cell_angle_alpha                37.45 
_cell_angle_beta                 169.98
_cell_angle_gamma                139.24
loop_
_atom_site_label
_atom_site_type_symbol
_atom_site_fract_x
_atom_site_fract_y
_atom_site_fract_z
S1     S     0.00186    0.01698   -0.01354
S2     S     0.14838    0.06718   -0.07902
S3     S     0.10997   -0.10573    0.18512
C4     C     0.02010   -0.05908    0.04754
C5     C     0.03704   -0.03649   -0.00252
C6     C     0.08501   -0.01564   -0.02896
C7     C     0.01180   -0.13526    0.13506
C8     C     0.16711    0.00019   -0.03337
C9     C    -0.00040    0.04440   -0.20559
H10    H    -0.04731    0.09544   -0.34474
C11    C     0.18995    0.02564   -0.06800
H12    H     0.18220   -0.01935   -0.07745
C13    C     0.11647   -0.01954   -0.01574
C14    C     0.11916   -0.08768    0.02487
H15    H     0.10170   -0.14580    0.06360
C16    C     0.14553   -0.07677    0.01228
H17    H     0.14951   -0.12589    0.03904
C18    C     0.02478    0.05590   -0.22196
H19    H    -0.00137    0.11637   -0.37622
C20    C     0.22027    0.10110   -0.09413
C21    C     0.01808   -0.21072    0.18827
H22    H    -0.03717   -0.25583    0.12153
H23    H     0.13762   -0.24041    0.50845
H24    H    -0.04359   -0.19372   -0.03085
N25    N     0.23167    0.12919   -0.22133
C26    C     0.22702    0.11701   -0.16434
C27    C     0.25541    0.16362   -0.03054
N28    N     0.28497    0.21256    0.02456
S29    S    -0.15218    0.05727   -0.05950
S30    S    -0.08885   -0.10718    0.08910
C31    C    -0.01434   -0.06214    0.09193
C32    C    -0.03737   -0.04217    0.08217
C33    C    -0.09250   -0.02391    0.04974
C34    C    -0.00147   -0.13774    0.17379
C35    C    -0.17899   -0.01413    0.01637
C36    C    -0.02741    0.03318    0.05258
H37    H     0.00239    0.08160    0.04502
C38    C    -0.21196    0.00812   -0.02424
H39    H    -0.22976   -0.04189    0.01669
C40    C    -0.12445   -0.02940    0.04502
C41    C    -0.13634   -0.10117    0.12467
H42    H    -0.12499   -0.15972    0.19016
C43    C    -0.16577   -0.09285    0.10956
H44    H    -0.17890   -0.14444    0.16340
C45    C    -0.05684    0.04328    0.03558
H46    H    -0.05195    0.10007    0.01291
C47    C    -0.22559    0.08542   -0.11114
C48    C    -0.00132   -0.21762    0.29783
H49    H     0.06838   -0.22204    0.52199
H50    H     0.04918   -0.27281    0.45525
H51    H    -0.11864   -0.22005    0.02046
N52    N    -0.29066    0.09605   -0.16088
C53    C    -0.26236    0.09191   -0.14073
C54    C    -0.19914    0.15884   -0.15521
N55    N    -0.17740    0.21705   -0.18764
S1     S     0.00961    0.38577    0.16623
S2     S    -0.15084    0.33492    0.19709
S3     S    -0.07595    0.50645    0.02865
C4     C    -0.04225    0.46393    0.01700
C5     C    -0.06583    0.44144    0.04974
C6     C    -0.09819    0.41891    0.11806
C7     C    -0.05453    0.54188   -0.12499
C8     C    -0.17340    0.40232    0.14104
C9     C    -0.07753    0.36293    0.12341
H10    H    -0.07350    0.31426    0.14955
C11    C    -0.20146    0.37754    0.16151
H12    H    -0.19833    0.42316    0.15868
C13    C    -0.11989    0.42167    0.13129
C14    C    -0.12347    0.49002    0.08815
H15    H    -0.10808    0.54851    0.04376
C16    C    -0.15127    0.47926    0.09697
H17    H    -0.15775    0.52865    0.06360
C18    C    -0.09543    0.35060    0.15931
H19    H    -0.10773    0.29186    0.21220
C20    C    -0.23207    0.30193    0.18670
C21    C    -0.11317    0.62060   -0.31672
H22    H    -0.02011    0.63617   -0.07147
H23    H    -0.20603    0.61389   -0.50877
H24    H    -0.16347    0.67287   -0.53081
N25    N    -0.25218    0.27561    0.28996
C26    C    -0.24398    0.28703    0.24274
C27    C    -0.26037    0.23806    0.14136
N28    N    -0.28394    0.18793    0.10201
S29    S     0.12584    0.35403    0.10578
S30    S     0.07840    0.51475    0.00283
C31    C     0.01600    0.46634    0.03463
C32    C     0.04106    0.44670    0.04911
C33    C     0.08053    0.43198    0.03747
C34    C    -0.01351    0.54301   -0.09067
C35    C     0.16480    0.42448    0.06297
C36    C     0.03258    0.37120    0.08249
H37    H     0.00831    0.32161    0.10547
C38    C     0.20632    0.40181    0.12625
H39    H     0.22733    0.45176    0.09413
C40    C     0.10554    0.43914    0.02267
C41    C     0.11969    0.51095   -0.05069
H42    H     0.11097    0.56891   -0.10830
C43    C     0.15055    0.50311   -0.03243
H44    H     0.16711    0.55447   -0.07682
C45    C     0.05414    0.36277    0.07745
H46    H     0.04969    0.30607    0.10106
C47    C     0.22436    0.32424    0.22448
C48    C    -0.00072    0.62218   -0.17977
H49    H     0.10818    0.61216    0.07682
H50    H     0.00133    0.67302   -0.19551
H51    H    -0.09544    0.64223   -0.47351
N52    N     0.29978    0.31417    0.30067
C53    C     0.26675    0.31789    0.26855
C54    C     0.20023    0.24996    0.27485
N55    N     0.18119    0.19109    0.31452
S1     S     0.50187    0.51701   -0.01354
S2     S     0.64840    0.56721   -0.07902
S3     S     0.61001    0.39429    0.18512
C4     C     0.52012    0.44095    0.04754
C5     C     0.53706    0.46353   -0.00252
C6     C     0.58499    0.48433   -0.02896
C7     C     0.51183    0.36477    0.13506
C8     C     0.66713    0.50022   -0.03337
C9     C     0.49951    0.54445   -0.20590
H10    H     0.45271    0.59547   -0.34474
C11    C     0.68997    0.52561   -0.06800
H12    H     0.68220    0.48068   -0.07745
C13    C     0.61649    0.48049   -0.01574
C14    C     0.61918    0.41235    0.02487
H15    H     0.60172    0.35422    0.06360
C16    C     0.64555    0.42325    0.01228
H17    H     0.64955    0.37413    0.03904
C18    C     0.52477    0.55587   -0.22196
H19    H     0.49866    0.61640   -0.37622
C20    C     0.72031    0.60113   -0.09413
C21    C     0.51805    0.28925    0.18827
H22    H     0.46285    0.24419    0.12153
H23    H     0.63763    0.25956    0.50845
H24    H     0.45643    0.30631   -0.03085
N25    N     0.73164    0.62916   -0.22133
C26    C     0.72702    0.61698   -0.16434
C27    C     0.75542    0.66365   -0.03054
N28    N     0.78496    0.71259    0.02456
S29    S     0.34784    0.55730   -0.05950
S30    S     0.41112    0.39273    0.08910
C31    C     0.48564    0.43783    0.09193
C32    C     0.46264    0.45785    0.08217
C33    C     0.40751    0.47612    0.04974
C34    C     0.49853    0.36223    0.17379
C35    C     0.32104    0.48589    0.01637
C36    C     0.47256    0.53315    0.05258
H37    H     0.50239    0.58157    0.04502
C38    C     0.28805    0.50814   -0.02424
H39    H     0.27023    0.45808    0.01669
C40    C     0.37557    0.47063    0.04502
C41    C     0.36368    0.39886    0.12467
H42    H     0.37505    0.34031    0.19016
C43    C     0.33420    0.40712    0.10956
H44    H     0.32110    0.35553    0.16340
C45    C     0.44318    0.54330    0.03558
H46    H     0.44802    0.59998    0.01291
C47    C     0.27439    0.58534   -0.11114
C48    C     0.49869    0.28241    0.29783
H49    H     0.56839    0.27799    0.52199
H50    H     0.54920    0.22721    0.45525
H51    H     0.38135    0.27992    0.02046
N52    N     0.20937    0.59607   -0.16088
C53    C     0.23764    0.59194   -0.14073
C54    C     0.30088    0.65886   -0.15521
N55    N     0.32261    0.71708   -0.18764
S1     S     0.50959   -0.11425    0.16623
S2     S     0.34913   -0.16517    0.19709
S3     S     0.42408    0.00648    0.02865
C4     C     0.45772   -0.03615    0.01700
C5     C     0.43416   -0.05859    0.04974
C6     C     0.40180   -0.08112    0.11806
C7     C     0.44549    0.04191   -0.12499
C8     C     0.32657   -0.09771    0.14104
C9     C     0.42246   -0.13709    0.12341
H10    H     0.42649   -0.18577    0.14955
C11    C     0.29853   -0.12249    0.16151
H12    H     0.30166   -0.07687    0.15868
C13    C     0.38010   -0.07835    0.13129
C14    C     0.37652   -0.01000    0.08815
H15    H     0.39192    0.04848    0.04376
C16    C     0.34873   -0.02076    0.09697
H17    H     0.34226    0.02868    0.06360
C18    C     0.40456   -0.14943    0.15931
H19    H     0.39224   -0.20822    0.21220
C20    C     0.26795   -0.19804    0.18670
C21    C     0.38682    0.12063   -0.31672
H22    H     0.47985    0.13609   -0.07147
H23    H     0.29396    0.11386   -0.50877
H24    H     0.33652    0.17284   -0.53081
N25    N     0.24782   -0.22436    0.28996
C26    C     0.25599   -0.21305    0.24274
C27    C     0.23962   -0.26196    0.14136
N28    N     0.21603   -0.31210    0.10201
S29    S     0.62584   -0.14600    0.10578
S30    S     0.57840    0.01473    0.00283
C31    C     0.51601   -0.03363    0.03463
C32    C     0.54105   -0.05327    0.04911
C33    C     0.58052   -0.06805    0.03747
C34    C     0.48648    0.04304   -0.09067
C35    C     0.66480   -0.07549    0.06297
C36    C     0.53255   -0.12882    0.08249
H37    H     0.50829   -0.17841    0.10547
C38    C     0.70631   -0.09822    0.12625
H39    H     0.72732   -0.04826    0.09413
C40    C     0.60553   -0.06088    0.02267
C41    C     0.61968    0.01093   -0.05069
H42    H     0.61096    0.06888   -0.10830
C43    C     0.65054    0.00314   -0.03243
H44    H     0.66712    0.05450   -0.07682
C45    C     0.55413   -0.13720    0.07745
H46    H     0.54967   -0.19396    0.10106
C47    C     0.72435   -0.17579    0.22448
C48    C     0.49927    0.12216   -0.17977
H49    H     0.60806    0.11216    0.07650
H50    H     0.50133    0.17299   -0.19551
H51    H     0.40455    0.14220   -0.47351
N52    N     0.79977   -0.18586    0.30067
C53    C     0.76674   -0.18213    0.26855
C54    C     0.70022   -0.25006    0.27485
N55    N     0.68119   -0.30888    0.31452
