# Supplementary material for: MYTHOS: A Python Interface for Surface Crystal Structure Prediction of Organic Semiconductors
Source: J Chem Inf Model. 2025 Jul 9;65(14):7619–31. doi: 10.1021/acs.jcim.5c00669 (PMC12308790; doi:10.1021/acs.jcim.5c00669)
Supplement: Supplementary file 2 [file ci5c00669_si_002.zip › supporting_material/cif/scsp/DCV1_surfA1.cif]

#CIF file
data_DCV1_surfA1
_audit_creation_date             2025-02-20
_audit_creation_method           'MYTHOS'
_symmetry_cell_setting           triclinic
_symmetry_space_group_name_H-M   'P1'
_symmetry_Int_Tables_number      1
loop_
_symmetry_equiv_pos_site_id
_symmetry_equiv_pos_as_xyz
1 x,y,z
_cell_length_a                   51.5079
_cell_length_b                   26.7858
_cell_length_c                   9.5678 
_cell_angle_alpha                51.79 
_cell_angle_beta                 158.19
_cell_angle_gamma                140.80
loop_
_atom_site_label
_atom_site_type_symbol
_atom_site_fract_x
_atom_site_fract_y
_atom_site_fract_z
S1     S     0.00420    0.01447   -0.01184
S2     S     0.18363    0.05911    0.04892
S3     S     0.02201   -0.11657   -0.06512
C4     C    -0.00920   -0.06590   -0.04424
C5     C     0.02758   -0.04621   -0.03552
C6     C     0.08612   -0.02856   -0.02648
C7     C    -0.05845   -0.14220   -0.08070
C8     C     0.17678   -0.01113    0.01153
C9     C     0.07290    0.03289   -0.00997
H10    H     0.08257    0.08440    0.00125
C11    C     0.22169    0.01660    0.05764
H12    H     0.22237   -0.02884    0.08755
C13    C     0.11309   -0.03268   -0.02181
C14    C     0.09123   -0.10488   -0.06325
H15    H     0.04968   -0.16658   -0.10811
C16    C     0.12633   -0.09302   -0.04237
H17    H     0.11489   -0.14441   -0.06730
C18    C     0.10408    0.04244   -0.00685
H19    H     0.13890    0.10137    0.00405
C20    C     0.26425    0.09428    0.06418
C21    C    -0.07418   -0.21916   -0.08070
H22    H    -0.09319   -0.26491   -0.01496
H23    H    -0.00787   -0.19589    0.16544
H24    H    -0.13003   -0.25428   -0.37886
N25    N     0.34084    0.12161    0.15890
C26    C     0.30693    0.10948    0.11684
C27    C     0.26356    0.15923   -0.00810
N28    N     0.26356    0.21111   -0.06481
S29    S    -0.10965    0.07107    0.07540
S30    S    -0.12812   -0.10432   -0.03209
C31    C    -0.06167   -0.06336   -0.06262
C32    C    -0.07532   -0.03915   -0.04175
C33    C    -0.10774   -0.01555    0.00249
C34    C    -0.09072   -0.14221   -0.11029
C35    C    -0.17377   -0.00062    0.03178
C36    C    -0.04515    0.04138   -0.00623
H37    H    -0.00995    0.09169    0.00218
C38    C    -0.18182    0.02568    0.07384
H39    H    -0.20874   -0.02023    0.10437
C40    C    -0.13556   -0.01943    0.01122
C41    C    -0.18641   -0.09227   -0.03147
H42    H    -0.20887   -0.15331   -0.07228
C43    C    -0.20681   -0.08196   -0.01869
H44    H    -0.24566   -0.13409   -0.04518
C45    C    -0.06256    0.05441    0.01714
H46    H    -0.04247    0.11511    0.04300
C47    C    -0.15945    0.10329    0.08163
C48    C    -0.15441   -0.22278   -0.19535
H49    H    -0.11312   -0.21588    0.08661
H50    H    -0.18767   -0.28306   -0.31219
H51    H    -0.21412   -0.23192   -0.43744
N52    N    -0.17183    0.13480    0.21934
C53    C    -0.16648    0.12082    0.15796
C54    C    -0.13285    0.16727    0.00249
N55    N    -0.11165    0.21803   -0.05951
S1     S    -0.03835    0.41403   -0.03645
S2     S    -0.21437    0.37213   -0.08381
S3     S    -0.05648    0.54529    0.01340
C4     C    -0.02654    0.49381   -0.01184
C5     C    -0.06334    0.47418   -0.02119
C6     C    -0.11908    0.45801   -0.01776
C7     C     0.02202    0.56983    0.02150
C8     C    -0.20164    0.44470   -0.01869
C9     C    -0.10926    0.39492   -0.04923
H10    H    -0.12014    0.34284   -0.06605
C11    C    -0.24481    0.41814   -0.05702
H12    H    -0.24083    0.46573   -0.06449
C13    C    -0.14300    0.46373   -0.00872
C14    C    -0.11688    0.53755    0.05265
H15    H    -0.07423    0.59932    0.10282
C16    C    -0.14908    0.52710    0.04549
H17    H    -0.13438    0.57972    0.08599
C18    C    -0.13909    0.38608   -0.04642
H19    H    -0.17421    0.32715   -0.05857
C20    C    -0.29126    0.33893   -0.08256
C21    C     0.03264    0.64485   -0.00530
H22    H     0.04681    0.68686   -0.09222
H23    H     0.09015    0.68447    0.29038
H24    H    -0.03432    0.61935   -0.24925
N25    N    -0.36480    0.31384   -0.16419
C26    C    -0.33231    0.32490   -0.12805
C27    C    -0.29746    0.27044   -0.04300
N28    N    -0.30282    0.21592   -0.01277
S29    S     0.07772    0.35954   -0.11528
S30    S     0.11082    0.53962    0.06574
C31    C     0.03140    0.49343    0.03365
C32    C     0.04841    0.47071    0.02866
C33    C     0.08398    0.44863   -0.00125
C34    C     0.05807    0.57132    0.07010
C35    C     0.14517    0.43216   -0.05484
C36    C     0.01452    0.38894   -0.02586
H37    H    -0.02591    0.33658   -0.06013
C38    C     0.15103    0.40538   -0.10811
H39    H     0.18167    0.45308   -0.12151
C40    C     0.11079    0.45227   -0.01527
C41    C     0.16398    0.52571    0.03926
H42    H     0.18936    0.58778    0.09409
C43    C     0.18288    0.51491    0.01901
H44    H     0.22381    0.56778    0.05577
C45    C     0.03347    0.37670   -0.04237
H46    H     0.00960    0.31470   -0.08724
C47    C     0.12276    0.32545   -0.14425
C48    C     0.12295    0.65265    0.16170
H49    H     0.15175    0.71170    0.25829
H50    H     0.08377    0.64492   -0.11247
H51    H     0.18547    0.66445    0.41999
N52    N     0.13780    0.29647   -0.27355
C53    C     0.13103    0.30915   -0.21685
C54    C     0.09001    0.25829   -0.09253
N55    N     0.06418    0.20535   -0.05141
S1     S     0.50491    0.51550   -0.01371
S2     S     0.68151    0.55653    0.03645
S3     S     0.52034    0.38288   -0.07664
C4     C     0.49103    0.43482   -0.04829
C5     C     0.52760    0.45421   -0.04019
C6     C     0.58580    0.47095   -0.03147
C7     C     0.44162    0.35867   -0.08568
C8     C     0.67484    0.48574    0.00280
C9     C     0.57452    0.53372   -0.00748
H10    H     0.58555    0.58589    0.00966
C11    C     0.72068    0.51333    0.05452
H12    H     0.72312    0.46849    0.09440
C13    C     0.61191    0.46583   -0.02929
C14    C     0.58987    0.39324   -0.06979
H15    H     0.54865    0.33192   -0.11247
C16    C     0.62469    0.40434   -0.04892
H17    H     0.61345    0.35273   -0.07104
C18    C     0.60590    0.54297   -0.00249
H19    H     0.64294    0.60250    0.01901
C20    C     0.76254    0.59040    0.05702
C21    C     0.42625    0.28166   -0.08288
H22    H     0.36989    0.24569   -0.38135
H23    H     0.40802    0.23663   -0.01371
H24    H     0.49242    0.30500    0.16201
N25    N     0.84442    0.61932    0.17977
C26    C     0.80814    0.60651    0.12494
C27    C     0.75850    0.65381   -0.03365
N28    N     0.75568    0.70444   -0.10624
S29    S     0.39151    0.57208    0.07789
S30    S     0.37166    0.39626   -0.03770
C31    C     0.43853    0.43762   -0.06699
C32    C     0.42484    0.46168   -0.04580
C33    C     0.39257    0.48528   -0.00031
C34    C     0.40914    0.35872   -0.11652
C35    C     0.32750    0.50006    0.03521
C36    C     0.45551    0.54240   -0.00748
H37    H     0.49102    0.59286    0.00249
C38    C     0.32006    0.52611    0.08163
H39    H     0.29331    0.48001    0.11279
C40    C     0.36495    0.48146    0.00966
C41    C     0.31400    0.40850   -0.03365
H42    H     0.29117    0.34732   -0.07664
C43    C     0.29411    0.41873   -0.01776
H44    H     0.25516    0.36640   -0.04455
C45    C     0.43808    0.55538    0.01589
H46    H     0.45847    0.61622    0.04331
C47    C     0.34266    0.60371    0.09191
C48    C     0.34470    0.27782   -0.20532
H49    H     0.31112    0.21767   -0.32465
H50    H     0.28534    0.26911   -0.44647
H51    H     0.38571    0.28419    0.07602
N52    N     0.33086    0.63416    0.23554
C53    C     0.33601    0.62071    0.17167
C54    C     0.36879    0.66793    0.01090
N55    N     0.38957    0.71890   -0.05265
S1     S     0.46243   -0.08673   -0.02960
S2     S     0.28550   -0.12801   -0.08381
S3     S     0.44428    0.04516    0.01807
C4     C     0.47453   -0.00656   -0.00467
C5     C     0.43734   -0.02615   -0.01620
C6     C     0.38118   -0.04210   -0.01558
C7     C     0.52359    0.06944    0.03116
C8     C     0.29784   -0.05552   -0.02087
C9     C     0.39123   -0.10538   -0.04518
H10    H     0.38026   -0.15752   -0.06200
C11    C     0.25446   -0.08216   -0.06013
H12    H     0.25814   -0.03471   -0.06917
C13    C     0.35691   -0.03644   -0.00841
C14    C     0.38246    0.03722    0.04985
H15    H     0.42504    0.09896    0.09970
C16    C     0.35006    0.02675    0.04175
H17    H     0.36439    0.07929    0.08007
C18    C     0.36112   -0.11413   -0.04393
H19    H     0.32575   -0.17305   -0.05733
C20    C     0.20814   -0.16131   -0.08506
C21    C     0.53456    0.14481    0.00499
H22    H     0.46781    0.11972   -0.23835
H23    H     0.54861    0.18653   -0.08256
H24    H     0.59236    0.18455    0.30128
N25    N     0.13433   -0.18672   -0.16762
C26    C     0.16694   -0.17552   -0.13117
C27    C     0.20229   -0.22970   -0.04362
N28    N     0.19713   -0.28415   -0.01215
S29    S     0.57765   -0.14161   -0.11279
S30    S     0.61307    0.03894    0.08070
C31    C     0.53278   -0.00729    0.04362
C32    C     0.54983   -0.03013    0.03926
C33    C     0.58535   -0.05232    0.00935
C34    C     0.55996    0.07089    0.08194
C35    C     0.64554   -0.06873   -0.05016
C36    C     0.51522   -0.11215   -0.01869
H37    H     0.47428   -0.16467   -0.05546
C38    C     0.65048   -0.09558   -0.10874
H39    H     0.68064   -0.04790   -0.12431
C40    C     0.61203   -0.04865   -0.00561
C41    C     0.66586    0.02504    0.05234
H42    H     0.69206    0.08733    0.11154
C43    C     0.68427    0.01428    0.02929
H44    H     0.72551    0.06730    0.06761
C45    C     0.53413   -0.12450   -0.03521
H46    H     0.50966   -0.18660   -0.08319
C47    C     0.62165   -0.17568   -0.14799
C48    C     0.62544    0.15227    0.17666
H49    H     0.65424    0.21135    0.27293
H50    H     0.58674    0.14468   -0.09596
H51    H     0.68796    0.16382    0.43619
N52    N     0.63475   -0.20511   -0.28695
C53    C     0.62887   -0.19222   -0.22588
C54    C     0.58984   -0.24253   -0.09222
N55    N     0.56485   -0.29513   -0.04736
