# Supplementary material for: MYTHOS: A Python Interface for Surface Crystal Structure Prediction of Organic Semiconductors
Source: J Chem Inf Model. 2025 Jul 9;65(14):7619–31. doi: 10.1021/acs.jcim.5c00669 (PMC12308790; doi:10.1021/acs.jcim.5c00669)
Supplement: Supplementary file 2 [file ci5c00669_si_002.zip › supporting_material/cif/scsp/DCV1_bulkB2.cif]

#CIF file
data_DCV1_bulkB2
_audit_creation_date             2025-02-20
_audit_creation_method           'MYTHOS'
_symmetry_cell_setting           triclinic
_symmetry_space_group_name_H-M   'P1'
_symmetry_Int_Tables_number      1
loop_
_symmetry_equiv_pos_site_id
_symmetry_equiv_pos_as_xyz
1 x,y,z
_cell_length_a                   52.0774
_cell_length_b                   17.2041
_cell_length_c                   20.5304
_cell_angle_alpha                91.57 
_cell_angle_beta                 170.47
_cell_angle_gamma                90.90 
loop_
_atom_site_label
_atom_site_type_symbol
_atom_site_fract_x
_atom_site_fract_y
_atom_site_fract_z
S1     S     0.00559    0.01727    0.01371
S2     S     0.16485    0.05972    0.03777
S3     S     0.06764   -0.10570   -0.02863
C4     C    -0.00059   -0.06092   -0.06457
C5     C     0.02880   -0.04084   -0.05848
C6     C     0.08368   -0.02278   -0.04417
C7     C    -0.03844   -0.13599   -0.13098
C8     C     0.17036   -0.00928   -0.01767
C9     C     0.03210    0.03413   -0.07371
H10    H     0.01136    0.08232   -0.09412
C11    C     0.20883    0.01443    0.01493
H12    H     0.20523   -0.03485   -0.02894
C13    C     0.11150   -0.02739   -0.04325
C14    C     0.09972   -0.09777   -0.10874
H15    H     0.06923   -0.15658   -0.16296
C16    C     0.13039   -0.08798   -0.09808
H17    H     0.12563   -0.13845   -0.14377
C18    C     0.06122    0.04418   -0.06701
H19    H     0.06454    0.10041   -0.08255
C20    C     0.25018    0.09247    0.09382
C21    C    -0.06059   -0.21419   -0.22662
H22    H     0.05585   -0.22515    0.05330
H23    H    -0.12443   -0.21178   -0.43161
H24    H    -0.13329   -0.26613   -0.38379
N25    N     0.30277    0.10779    0.10234
C26    C     0.28038    0.10131    0.10082
C27    C     0.26239    0.16610    0.16144
N28    N     0.27197    0.22444    0.21444
S29    S    -0.12751    0.06196    0.05665
S30    S    -0.14015   -0.10564   -0.15473
C31    C    -0.04371   -0.05923   -0.04752
C32    C    -0.06035   -0.03779   -0.02163
C33    C    -0.09874   -0.01912    0.00579
C34    C    -0.05598   -0.13476   -0.10691
C35    C    -0.16478   -0.00650    0.03198
C36    C    -0.01626    0.04072    0.11301
H37    H     0.03309    0.09108    0.20530
C38    C    -0.18468    0.01680    0.04660
H39    H    -0.20202   -0.03149    0.03777
C40    C    -0.12482   -0.02405    0.00944
C41    C    -0.14652   -0.09340   -0.00975
H42    H    -0.14756   -0.15138   -0.03533
C43    C    -0.16751   -0.08378    0.00426
H44    H    -0.18643   -0.13381   -0.01005
C45    C    -0.03592    0.05097    0.13037
H46    H    -0.00299    0.10971    0.23758
C47    C    -0.18459    0.09357    0.07219
C48    C    -0.08445   -0.21066   -0.13829
H49    H    -0.01237   -0.19956    0.08651
H50    H    -0.04749   -0.25893   -0.07158
H51    H    -0.21090   -0.23206   -0.44166
N52    N    -0.21442    0.11098    0.12153
C53    C    -0.20188    0.10361    0.09808
C54    C    -0.16818    0.16504    0.07615
N55    N    -0.15514    0.22154    0.07950
S1     S     0.47086   -0.07942   -0.08651
S2     S     0.33432   -0.11768   -0.05270
S3     S     0.42069    0.04605   -0.01462
C4     C     0.48535   -0.00047    0.01249
C5     C     0.45639   -0.01990    0.00761
C6     C     0.40435   -0.03648    0.00061
C7     C     0.53000    0.07450    0.09595
C8     C     0.31828   -0.04950   -0.02437
C9     C     0.45116   -0.09498    0.01828
H10    H     0.46989   -0.14366    0.03381
C11    C     0.27572   -0.07386   -0.06762
H12    H     0.26390   -0.02597   -0.06336
C13    C     0.37785   -0.03129    0.00305
C14    C     0.38207    0.03873    0.04904
H15    H     0.40648    0.09708    0.08742
C16    C     0.35057    0.02889    0.03625
H17    H     0.34800    0.07892    0.06305
C18    C     0.42357   -0.10419    0.01553
H19    H     0.41905   -0.16045    0.02833
C20    C     0.24724   -0.15132   -0.11361
C21    C     0.56043    0.15279    0.21261
H22    H     0.62387    0.14857    0.41638
H23    H     0.44682    0.16652   -0.05970
H24    H     0.63655    0.20376    0.37831
N25    N     0.17382   -0.17045   -0.17606
C26    C     0.20514   -0.16221   -0.15138
C27    C     0.26542   -0.22195   -0.10326
N28    N     0.28050   -0.27776   -0.09321
S29    S     0.61324   -0.13283   -0.10448
S30    S     0.61283    0.03999    0.07036
C31    C     0.52585   -0.00348   -0.01127
C32    C     0.54101   -0.02621   -0.04082
C33    C     0.57746   -0.04845   -0.07310
C34    C     0.54613    0.07267    0.06823
C35    C     0.64780   -0.06648   -0.08803
C36    C     0.50129   -0.10542   -0.16296
H37    H     0.45714   -0.15530   -0.24124
C38    C     0.66982   -0.09088   -0.09686
H39    H     0.68055   -0.04419   -0.10569
C40    C     0.60333   -0.04599   -0.07737
C41    C     0.62085    0.02169   -0.07036
H42    H     0.61824    0.07989   -0.05544
C43    C     0.64400    0.01057   -0.07859
H44    H     0.66053    0.05943   -0.07128
C45    C     0.51990   -0.11760   -0.18276
H46    H     0.49073   -0.17729   -0.27901
C47    C     0.67903   -0.16701   -0.09747
C48    C     0.58328    0.14869    0.12123
H49    H     0.70901    0.16411    0.42126
H50    H     0.55879    0.20025    0.08590
H51    H     0.50804    0.14014   -0.11057
N52    N     0.70780   -0.18768   -0.14925
C53    C     0.69495   -0.17891   -0.12671
C54    C     0.67734   -0.23545   -0.06275
N55    N     0.67724   -0.28958   -0.03229
S1     S     0.14955    0.41462   -0.15869
S2     S    -0.01759    0.36627   -0.20256
S3     S     0.10434    0.53646   -0.07128
C4     C     0.14760    0.49142   -0.10052
C5     C     0.11579    0.46986   -0.11301
C6     C     0.06692    0.45004   -0.11179
C7     C     0.18377    0.56690   -0.03777
C8     C    -0.01479    0.43533   -0.12549
C9     C     0.09531    0.39223   -0.14286
H10    H     0.10076    0.34252   -0.16235
C11    C    -0.04980    0.41185   -0.14925
H12    H    -0.04218    0.46124   -0.09503
C13    C     0.04132    0.45395   -0.10691
C14    C     0.05621    0.52417   -0.03320
H15    H     0.08870    0.58327    0.02650
C16    C     0.02674    0.51419   -0.04082
H17    H     0.03476    0.56469    0.01340
C18    C     0.06895    0.38126   -0.14255
H19    H     0.05162    0.32274   -0.16387
C20    C    -0.09265    0.33391   -0.23180
C21    C     0.17797    0.64302   -0.01340
H22    H     0.16960    0.69228   -0.06518
H23    H     0.28346    0.66326    0.28206
H24    H     0.07026    0.63191   -0.25312
N25    N    -0.14338    0.31977   -0.23545
C26    C    -0.12171    0.32557   -0.23576
C27    C    -0.10891    0.26016   -0.30977
N28    N    -0.12167    0.20174   -0.37100
S29    S     0.28947    0.37103   -0.18337
S30    S     0.27876    0.53951   -0.03229
C31    C     0.20638    0.49220   -0.07737
C32    C     0.22358    0.47129   -0.10204
C33    C     0.25669    0.45262   -0.14316
C34    C     0.22359    0.56767   -0.00457
C35    C     0.32722    0.43896   -0.15778
C36    C     0.19162    0.39257   -0.20560
H37    H     0.15430    0.34169   -0.26713
C38    C     0.34555    0.41505   -0.17636
H39    H     0.36359    0.46313   -0.16600
C40    C     0.28407    0.45720   -0.14346
C41    C     0.30891    0.52647   -0.11666
H42    H     0.31035    0.58472   -0.09047
C43    C     0.33167    0.51657   -0.12610
H44    H     0.35212    0.56649   -0.10813
C45    C     0.20901    0.38226   -0.22875
H46    H     0.18718    0.32312   -0.30734
C47    C     0.34291    0.33780   -0.20804
C48    C     0.28409    0.64531    0.10965
H49    H     0.32408    0.69833    0.24154
H50    H     0.19062    0.65476   -0.15656
H51    H     0.38908    0.64292    0.34358
N52    N     0.37390    0.31950   -0.25434
C53    C     0.36053    0.32722   -0.23302
C54    C     0.32555    0.26670   -0.21383
N55    N     0.31209    0.21076   -0.21748
S1     S     0.68854    0.51138   -0.04691
S2     S     0.82742    0.54970   -0.07615
S3     S     0.71975    0.38453   -0.16844
C4     C     0.67792    0.43296   -0.13646
C5     C     0.70829    0.45282   -0.12793
C6     C     0.75434    0.46930   -0.13646
C7     C     0.63263    0.35779   -0.22175
C8     C     0.83970    0.48002   -0.11331
C9     C     0.72603    0.52961   -0.10630
H10    H     0.71935    0.57976   -0.09077
C11    C     0.87907    0.50278   -0.07859
H12    H     0.88956    0.45411   -0.08559
C13    C     0.78060    0.46373   -0.13950
C14    C     0.77717    0.39327   -0.18276
H15    H     0.75297    0.33514   -0.22022
C16    C     0.80892    0.40210   -0.16936
H17    H     0.81156    0.35163   -0.19555
C18    C     0.75080    0.53880   -0.11087
H19    H     0.76618    0.59649   -0.09564
C20    C     0.90655    0.57959   -0.03625
C21    C     0.62521    0.28024   -0.27962
H22    H     0.61631    0.22833   -0.27170
H23    H     0.73584    0.28592   -0.03016
H24    H     0.52373    0.26656   -0.56746
N25    N     0.97911    0.59435    0.02376
C26    C     0.94799    0.58823   -0.00030
C27    C     0.88907    0.65106   -0.04599
N28    N     0.87452    0.70759   -0.05574
S29    S     0.53668    0.56283   -0.05361
S30    S     0.56215    0.39050   -0.16418
C31    C     0.62395    0.43492   -0.14712
C32    C     0.60814    0.45693   -0.11910
C33    C     0.57664    0.47860   -0.07402
C34    C     0.59603    0.35884   -0.24672
C35    C     0.50299    0.49695   -0.06762
C36    C     0.63292    0.53594   -0.03503
H37    H     0.66312    0.58596    0.00761
C38    C     0.48354    0.52208   -0.05239
H39    H     0.47342    0.47572   -0.04173
C40    C     0.54968    0.47606   -0.07249
C41    C     0.52984    0.40826   -0.08529
H42    H     0.53223    0.34993   -0.10052
C43    C     0.50529    0.41966   -0.08072
H44    H     0.48796    0.37094   -0.08986
C45    C     0.61621    0.54790   -0.01036
H46    H     0.63178    0.60738    0.05117
C47    C     0.47623    0.59862   -0.04721
C48    C     0.52692    0.28231   -0.38227
H49    H     0.42991    0.28976   -0.59335
H50    H     0.61951    0.26673   -0.12123
H51    H     0.47206    0.23105   -0.55132
N52    N     0.45195    0.62045    0.01584
C53    C     0.46287    0.61126   -0.01157
C54    C     0.47627    0.66666   -0.08651
N55    N     0.47458    0.72019   -0.12184
