# Supplementary material for: MYTHOS: A Python Interface for Surface Crystal Structure Prediction of Organic Semiconductors
Source: J Chem Inf Model. 2025 Jul 9;65(14):7619–31. doi: 10.1021/acs.jcim.5c00669 (PMC12308790; doi:10.1021/acs.jcim.5c00669)
Supplement: Supplementary file 2 [file ci5c00669_si_002.zip › supporting_material/cif/scsp/DCV1_surfB2.cif]

#CIF file
data_DCV1_surfB2
_audit_creation_date             2025-02-20
_audit_creation_method           'MYTHOS'
_symmetry_cell_setting           triclinic
_symmetry_space_group_name_H-M   'P1'
_symmetry_Int_Tables_number      1
loop_
_symmetry_equiv_pos_site_id
_symmetry_equiv_pos_as_xyz
1 x,y,z
_cell_length_a                   51.9988
_cell_length_b                   17.2447
_cell_length_c                   20.4031
_cell_angle_alpha                90.75 
_cell_angle_beta                 170.48
_cell_angle_gamma                90.67 
loop_
_atom_site_label
_atom_site_type_symbol
_atom_site_fract_x
_atom_site_fract_y
_atom_site_fract_z
S1     S    -0.00122    0.01366   -0.00300
S2     S     0.14731    0.06818   -0.00659
S3     S     0.06466   -0.10213   -0.03986
C4     C     0.01131   -0.06053   -0.03536
C5     C     0.03788   -0.03858   -0.03626
C6     C     0.08455   -0.01668   -0.04315
C7     C    -0.00718   -0.13448   -0.05364
C8     C     0.16445    0.00312   -0.03416
C9     C     0.04884    0.03805   -0.02967
H10    H     0.03723    0.08626   -0.02517
C11    C     0.19598    0.02821   -0.01888
H12    H     0.18836   -0.01876   -0.07462
C13    C     0.10935   -0.01875   -0.05035
C14    C     0.10977   -0.08615   -0.08661
H15    H     0.09014   -0.14438   -0.11478
C16    C     0.13786   -0.07437   -0.08241
H17    H     0.14120   -0.12258   -0.10878
C18    C     0.07402    0.05013   -0.03296
H19    H     0.08350    0.10801   -0.03087
C20    C     0.23798    0.10503    0.06383
C21    C    -0.00852   -0.20937   -0.09800
H22    H    -0.06018   -0.26205   -0.20228
H23    H     0.11049   -0.21623    0.18610
H24    H    -0.08124   -0.20807   -0.32425
N25    N     0.28547    0.12386    0.05934
C26    C     0.26486    0.11595    0.06233
C27    C     0.26376    0.17518    0.16872
N28    N     0.28534    0.23069    0.25443
S29    S    -0.13310    0.05267    0.04405
S30    S    -0.10906   -0.11042   -0.07582
C31    C    -0.03155   -0.06243   -0.01708
C32    C    -0.05665   -0.04298   -0.01229
C33    C    -0.10226   -0.02641   -0.00270
C34    C    -0.02570   -0.13524   -0.03177
C35    C    -0.17654   -0.01551    0.00300
C36    C    -0.04587    0.03341    0.03806
H37    H    -0.01813    0.08346    0.07582
C38    C    -0.20329    0.00674    0.00030
H39    H    -0.22799   -0.04175   -0.02787
C40    C    -0.12901   -0.03174   -0.00060
C41    C    -0.15637   -0.10076   -0.03476
H42    H    -0.15870   -0.15799   -0.06413
C43    C    -0.18069   -0.09195   -0.02907
H44    H    -0.20372   -0.14175   -0.05424
C45    C    -0.06969    0.04260    0.04495
H46    H    -0.06231    0.10003    0.08721
C47    C    -0.20306    0.08261    0.02697
C48    C    -0.03548   -0.21036   -0.01678
H49    H    -0.15751   -0.23341   -0.31197
H50    H     0.03095   -0.20017    0.19569
H51    H     0.01753   -0.25582    0.09110
N52    N    -0.25308    0.09792    0.02487
C53    C    -0.23224    0.09141    0.02248
C54    C    -0.17140    0.15452    0.07072
N55    N    -0.14524    0.21140    0.10818
S1     S     0.48148   -0.07248   -0.04945
S2     S     0.34818   -0.11290   -0.00539
S3     S     0.43019    0.05022    0.02188
C4     C     0.48376    0.00364    0.01948
C5     C     0.45438   -0.01619    0.01349
C6     C     0.40492   -0.03347    0.01349
C7     C     0.51639    0.07705    0.07282
C8     C     0.32155   -0.04570   -0.00420
C9     C     0.43741   -0.09234   -0.00659
H10    H     0.44633   -0.14188   -0.01678
C11    C     0.28230   -0.06870   -0.03896
H12    H     0.26757   -0.02083   -0.04225
C13    C     0.37947   -0.02850    0.01888
C14    C     0.37260    0.04004    0.03656
H15    H     0.38835    0.09712    0.05304
C16    C     0.34208    0.03087    0.02637
H17    H     0.33200    0.08009    0.03386
C18    C     0.41178   -0.10190   -0.00420
H19    H     0.39877   -0.15913   -0.01379
C20    C     0.25890   -0.14464   -0.07192
C21    C     0.53816    0.15267    0.16842
H22    H     0.42423    0.16739   -0.10279
H23    H     0.60185    0.20240    0.30268
H24    H     0.60876    0.14676    0.38928
N25    N     0.19152   -0.15957   -0.11867
C26    C     0.21994   -0.15351   -0.10159
C27    C     0.27595   -0.21570   -0.06443
N28    N     0.29060   -0.27180   -0.05544
S29    S     0.61772   -0.12800   -0.08211
S30    S     0.58764    0.04460    0.01588
C31    C     0.52111    0.00218   -0.01289
C32    C     0.53918   -0.01976   -0.03536
C33    C     0.57900   -0.04203   -0.05934
C34    C     0.53127    0.07631    0.04166
C35    C     0.65618   -0.06417   -0.05664
C36    C     0.52424   -0.09710   -0.09410
H37    H     0.49751   -0.14581   -0.12796
C38    C     0.68016   -0.09042   -0.05994
H39    H     0.69415   -0.04465   -0.06143
C40    C     0.60647   -0.04059   -0.05964
C41    C     0.63064    0.02608   -0.03656
H42    H     0.63058    0.08455   -0.01588
C43    C     0.65603    0.01325   -0.03896
H44    H     0.67661    0.06083   -0.02218
C45    C     0.54536   -0.10932   -0.10758
H46    H     0.53572   -0.16779   -0.15374
C47    C     0.68968   -0.16704   -0.05844
C48    C     0.55671    0.15118    0.06533
H49    H     0.52491    0.20187    0.01169
H50    H     0.48204    0.14502   -0.16572
H51    H     0.67929    0.16452    0.35812
N52    N     0.73689   -0.18886   -0.06293
C53    C     0.71595   -0.17953   -0.06113
C54    C     0.68029   -0.23557   -0.04196
N55    N     0.67400   -0.28980   -0.02607
S1     S     0.17972    0.41773   -0.06143
S2     S     0.02103    0.36169   -0.08391
S3     S     0.11868    0.53285   -0.01169
C4     C     0.17101    0.49163   -0.01888
C5     C     0.14330    0.46930   -0.02098
C6     C     0.09352    0.44688   -0.02218
C7     C     0.19181    0.56583    0.00569
C8     C     0.00803    0.42672   -0.04555
C9     C     0.12832    0.39237   -0.03806
H10    H     0.13825    0.34415   -0.04705
C11    C    -0.02536    0.40154   -0.06563
H12    H    -0.01635    0.44839   -0.00629
C13    C     0.06695    0.44876   -0.01948
C14    C     0.06998    0.51619    0.02577
H15    H     0.09388    0.57452    0.06503
C16    C     0.03991    0.50426    0.01648
H17    H     0.03934    0.55251    0.05005
C18    C     0.10165    0.38006   -0.03866
H19    H     0.08918    0.32195   -0.04855
C20    C    -0.07031    0.32479   -0.15613
C21    C     0.19798    0.64062    0.06263
H22    H     0.07994    0.64918   -0.21877
H23    H     0.25241    0.69287    0.17411
H24    H     0.27052    0.63780    0.28829
N25    N    -0.11954    0.30571   -0.15613
C26    C    -0.09815    0.31375   -0.15703
C27    C    -0.09782    0.25486   -0.26552
N28    N    -0.12088    0.19947   -0.35512
S29    S     0.30863    0.38185   -0.11658
S30    S     0.28387    0.54335    0.00240
C31    C     0.21051    0.49421   -0.04585
C32    C     0.23299    0.47531   -0.05754
C33    C     0.27624    0.45983   -0.07342
C34    C     0.20787    0.56698   -0.02248
C35    C     0.35715    0.45054   -0.06203
C36    C     0.22115    0.39917   -0.11118
H37    H     0.19397    0.34881   -0.14774
C38    C     0.38645    0.42865   -0.05274
H39    H     0.40915    0.47717   -0.02967
C40    C     0.30390    0.46581   -0.07312
C41    C     0.33302    0.53509   -0.03416
H42    H     0.33487    0.59217   -0.00569
C43    C     0.36047    0.52681   -0.03177
H44    H     0.38561    0.57694   -0.00090
C45    C     0.24350    0.39051   -0.12197
H46    H     0.23563    0.33327   -0.16572
C47    C     0.39127    0.35309   -0.06653
C48    C     0.21808    0.64238   -0.03596
H49    H     0.17010    0.68859   -0.13006
H50    H     0.14730    0.63318   -0.25832
H51    H     0.33956    0.66388    0.25593
N52    N     0.44394    0.33781   -0.05754
C53    C     0.42185    0.34440   -0.05844
C54    C     0.36677    0.28125   -0.09200
N55    N     0.34683    0.22437   -0.11358
S1     S     0.70501    0.51000    0.00839
S2     S     0.83299    0.54733   -0.05005
S3     S     0.76786    0.38696   -0.03267
C4     C     0.70762    0.43362   -0.04765
C5     C     0.73832    0.45326   -0.03836
C6     C     0.78525    0.46977   -0.04495
C7     C     0.67549    0.36031   -0.09949
C8     C     0.85800    0.47905   -0.05484
C9     C     0.75097    0.52907   -0.02967
H10    H     0.73867    0.57852   -0.02847
C11    C     0.89528    0.50101   -0.02547
H12    H     0.90716    0.45248   -0.02907
C13    C     0.80707    0.46394   -0.05964
C14    C     0.81278    0.39493   -0.07971
H15    H     0.79937    0.33827   -0.08960
C16    C     0.83902    0.40296   -0.08061
H17    H     0.84810    0.35316   -0.09020
C18    C     0.77558    0.53820   -0.03476
H19    H     0.78460    0.59507   -0.03566
C20    C     0.92105    0.57671    0.01289
C21    C     0.65967    0.28433   -0.17951
H22    H     0.59404    0.23449   -0.31946
H23    H     0.77539    0.27015    0.09829
H24    H     0.59324    0.28941   -0.39108
N25    N     0.98746    0.59011    0.05694
C26    C     0.95937    0.58471    0.04076
C27    C     0.90888    0.64852    0.01738
N28    N     0.89810    0.70519    0.01798
S29    S     0.56338    0.56647    0.02757
S30    S     0.59267    0.39398   -0.07252
C31    C     0.66283    0.43562   -0.03446
C32    C     0.64144    0.45795   -0.02068
C33    C     0.60107    0.48081    0.00180
C34    C     0.65510    0.36133   -0.08241
C35    C     0.52889    0.50216    0.01199
C36    C     0.65460    0.53537    0.03326
H37    H     0.68062    0.58385    0.06503
C38    C     0.50716    0.52795    0.02128
H39    H     0.50203    0.48266    0.04525
C40    C     0.57558    0.47935    0.00719
C41    C     0.55516    0.41254   -0.00659
H42    H     0.55624    0.35425   -0.02487
C43    C     0.53209    0.42508    0.00180
H44    H     0.51510    0.37730   -0.00599
C45    C     0.63292    0.54796    0.04525
H46    H     0.64148    0.60645    0.08841
C47    C     0.48991    0.60366    0.00030
C48    C     0.62619    0.28650   -0.11478
H49    H     0.50223    0.27270   -0.41326
H50    H     0.69632    0.29276    0.10609
H51    H     0.66139    0.23592   -0.05154
N52    N     0.45373    0.62526    0.03326
C53    C     0.47003    0.61610    0.01948
C54    C     0.48337    0.67083   -0.05664
N55    N     0.47669    0.72399   -0.10519
