# Supplementary material for: MYTHOS: A Python Interface for Surface Crystal Structure Prediction of Organic Semiconductors
Source: J Chem Inf Model. 2025 Jul 9;65(14):7619–31. doi: 10.1021/acs.jcim.5c00669 (PMC12308790; doi:10.1021/acs.jcim.5c00669)
Supplement: Supplementary file 2 [file ci5c00669_si_002.zip › supporting_material/cif/scsp/DCV3_bulkB2.cif]

#CIF file
data_DCV3_bulkB2
_audit_creation_date             2025-02-20
_audit_creation_method           'MYTHOS'
_symmetry_cell_setting           triclinic
_symmetry_space_group_name_H-M   'P1'
_symmetry_Int_Tables_number      1
loop_
_symmetry_equiv_pos_site_id
_symmetry_equiv_pos_as_xyz
1 x,y,z
_cell_length_a                   26.4651
_cell_length_b                   14.8508
_cell_length_c                   13.2959
_cell_angle_alpha                62.85 
_cell_angle_beta                 150.12
_cell_angle_gamma                92.30 
loop_
_atom_site_label
_atom_site_type_symbol
_atom_site_fract_x
_atom_site_fract_y
_atom_site_fract_z
S1     S     0.00166   -0.11088   -0.09480
C2     C    -0.01413   -0.01013   -0.06982
C3     C    -0.04455    0.01377   -0.03037
S4     S    -0.11398   -0.01740   -0.03775
C5     C    -0.12444    0.10349   -0.03434
C6     C    -0.07866    0.15629   -0.03122
H7     H    -0.07606    0.22854   -0.02838
C8     C    -0.03977    0.10784   -0.03945
N9     N    -0.00264    0.14066   -0.07152
C10    C     0.01193    0.06675   -0.09082
C11    C     0.04883    0.05420   -0.12091
H12    H     0.07623    0.10673   -0.13170
C13    C     0.05329   -0.03960   -0.12006
C14    C    -0.17918    0.13780   -0.04399
S15    S    -0.23254    0.05839   -0.03860
C16    C    -0.27651    0.16010   -0.04825
C17    C    -0.25476    0.24574   -0.06642
H18    H    -0.27533    0.31593   -0.07720
C19    C    -0.20145    0.23334   -0.06301
H20    H    -0.17829    0.29386   -0.07266
C21    C    -0.31774    0.14536   -0.02157
H22    H    -0.33018    0.20571   -0.00937
C23    C    -0.34077    0.05986    0.00085
C24    C    -0.33874   -0.02159   -0.02810
N25    N    -0.33928   -0.08469   -0.05478
C26    C    -0.36948    0.05083    0.05790
N27    N    -0.39036    0.04278    0.10700
C28    C     0.00406    0.24629   -0.11296
H29    H    -0.06305    0.32856   -0.20492
H30    H    -0.06310    0.32847   -0.33662
C31    C     0.18388    0.14793    0.24636
H32    H     0.17461    0.23785    0.18392
H33    H     0.24890    0.07296    0.32811
C34    C     0.28845    0.03145    0.57787
H35    H     0.41552   -0.03715    0.82906
H36    H     0.30090   -0.06059    0.64826
H37    H     0.22805    0.10466    0.50578
C38    C     0.10217   -0.08722   -0.11495
S39    S     0.17130   -0.03778   -0.10133
C40    C     0.22062   -0.17100   -0.04626
C41    C     0.17692   -0.23217   -0.05989
H42    H     0.19520   -0.31365   -0.03349
C43    C     0.11359   -0.18719   -0.09508
H44    H     0.07946   -0.23146   -0.09707
C45    C     0.30376   -0.21693    0.03065
H46    H     0.32314   -0.29796    0.05677
C47    C     0.37441   -0.18163    0.10218
C48    C     0.36407   -0.07745    0.08259
N49    N     0.35853    0.00269    0.07294
C50    C     0.48121   -0.27035    0.24438
N51    N     0.56826   -0.34509    0.36472
S1     S    -0.43853    0.35670   -0.04939
C2     C    -0.42119    0.47941   -0.08288
C3     C    -0.36739    0.51529   -0.07209
S4     S    -0.24220    0.43345    0.07294
C5     C    -0.24965    0.57649    0.01703
C6     C    -0.32569    0.65674   -0.06244
H7     H    -0.33812    0.74138   -0.09310
C8     C    -0.38633    0.61737   -0.10360
N9     N    -0.45918    0.65664   -0.15809
C10    C    -0.47542    0.56642   -0.13425
C11    C    -0.53082    0.54569   -0.14447
H12    H    -0.57609    0.60644   -0.18023
C13    C    -0.51947    0.43551   -0.09849
C14    C    -0.19235    0.60554    0.03094
S15    S    -0.09430    0.49532    0.13567
C16    C    -0.11087    0.64234   -0.00312
C17    C    -0.17382    0.74927   -0.08742
H18    H    -0.19344    0.84623   -0.17597
C19    C    -0.21767    0.72900   -0.06783
H20    H    -0.27486    0.80953   -0.14163
C21    C    -0.06875    0.64721   -0.02725
H22    H    -0.08636    0.74252   -0.11467
C23    C    -0.01145    0.54860    0.03661
C24    C     0.01494    0.41999    0.13993
N25    N     0.03459    0.31930    0.21713
C26    C     0.01960    0.57972   -0.01646
N27    N     0.04357    0.60483   -0.05989
C28    C    -0.52230    0.78343   -0.26141
H29    H    -0.63345    0.84267   -0.44504
H30    H    -0.56382    0.88290   -0.42631
C31    C    -0.39225    0.71303    0.07834
H32    H    -0.43777    0.81805   -0.01675
H33    H    -0.27087    0.63399    0.29263
C34    C    -0.36867    0.61095    0.25034
H35    H    -0.48972    0.68799    0.03690
H36    H    -0.28421    0.56945    0.47655
H37    H    -0.31506    0.50017    0.36585
C38    C    -0.56085    0.38350   -0.08089
S39    S    -0.63042    0.44584   -0.10104
C40    C    -0.63298    0.30873   -0.03321
C41    C    -0.58766    0.23357   -0.00908
H42    H    -0.58325    0.14900    0.02640
C43    C    -0.54877    0.27424   -0.03519
H44    H    -0.51130    0.22324   -0.02044
C45    C    -0.67878    0.28624   -0.01845
H46    H    -0.67921    0.20534    0.00766
C47    C    -0.72454    0.35326   -0.03406
C48    C    -0.72825    0.45855   -0.05677
N49    N    -0.73145    0.54144   -0.07351
C50    C    -0.77052    0.31233   -0.02185
N51    N    -0.80651    0.27872   -0.01192
