# Supplementary material for: MYTHOS: A Python Interface for Surface Crystal Structure Prediction of Organic Semiconductors
Source: J Chem Inf Model. 2025 Jul 9;65(14):7619–31. doi: 10.1021/acs.jcim.5c00669 (PMC12308790; doi:10.1021/acs.jcim.5c00669)
Supplement: Supplementary file 2 [file ci5c00669_si_002.zip › supporting_material/cif/scsp/PFP_bulk.cif]

#CIF file
data_PFP_bulk
_audit_creation_date             2025-02-20
_audit_creation_method           'MYTHOS'
_symmetry_cell_setting           triclinic
_symmetry_space_group_name_H-M   'P1'
_symmetry_Int_Tables_number      1
loop_
_symmetry_equiv_pos_site_id
_symmetry_equiv_pos_as_xyz
1 x,y,z
_cell_length_a                   17.3553
_cell_length_b                   8.4182 
_cell_length_c                   7.6981 
_cell_angle_alpha                100.24
_cell_angle_beta                 57.79 
_cell_angle_gamma                103.03
loop_
_atom_site_label
_atom_site_type_symbol
_atom_site_fract_x
_atom_site_fract_y
_atom_site_fract_z
F1     F    -0.41737   -0.48945    0.01939
F2     F    -0.43990   -0.18282    0.00354
F3     F    -0.31654    0.07723   -0.00800
F4     F    -0.16740    0.19379   -0.01462
F5     F     0.02152   -0.30734    0.01831
F6     F    -0.12377   -0.42199    0.02001
F7     F    -0.27172   -0.53792    0.02262
C8     C    -0.27799   -0.38269    0.01616
C9     C    -0.35439   -0.35989    0.01401
C10    C    -0.36565   -0.20405    0.00554
C11    C    -0.30047   -0.07017   -0.00108
C12    C    -0.22223   -0.09032    0.00062
C13    C    -0.15538    0.04352   -0.00677
C14    C    -0.07768    0.02247   -0.00369
C15    C     0.01074   -0.15611    0.01031
C16    C    -0.06681   -0.13558    0.00662
C17    C    -0.13360   -0.26971    0.01308
C18    C    -0.21102   -0.24868    0.00985
F19    F     0.41743    0.48919   -0.01955
F20    F     0.43987    0.18258   -0.00354
F21    F     0.31643   -0.07734    0.00816
F22    F     0.16740   -0.19379    0.01462
F23    F    -0.02164    0.30748   -0.01801
F24    F     0.12377    0.42222   -0.02016
F25    F     0.27178    0.53792   -0.02262
C26    C     0.27811    0.38269   -0.01616
C27    C     0.35446    0.35964   -0.01416
C28    C     0.36570    0.20392   -0.00554
C29    C     0.30041    0.07017    0.00108
C30    C     0.22215    0.09045   -0.00046
C31    C     0.15540   -0.04328    0.00677
C32    C     0.07762   -0.02247    0.00369
C33    C    -0.01076    0.15624   -0.01016
C34    C     0.06676    0.13571   -0.00662
C35    C     0.13367    0.26984   -0.01308
C36    C     0.21098    0.24880   -0.00985
F1     F    -0.41708    0.01074    0.51882
F2     F    -0.43963    0.31736    0.50281
F3     F    -0.31627    0.57741    0.49127
F4     F    -0.16718    0.69397    0.48465
F5     F     0.02179    0.19284    0.51759
F6     F    -0.12350    0.07834    0.51959
F7     F    -0.27157   -0.03760    0.52221
C8     C    -0.27785    0.11750    0.51574
C9     C    -0.35416    0.14030    0.51343
C10    C    -0.36543    0.29602    0.50497
C11    C    -0.30020    0.43001    0.49820
C12    C    -0.22193    0.40986    0.49973
C13    C    -0.15506    0.54358    0.49250
C14    C    -0.07741    0.52266    0.49558
C15    C     0.01097    0.34420    0.50958
C16    C    -0.06653    0.36472    0.50589
C17    C    -0.13342    0.23048    0.51251
C18    C    -0.21080    0.25139    0.50928
F19    F     0.41774    0.98937    0.47957
F20    F     0.44021    0.68274    0.49543
F21    F     0.31675    0.42296    0.50728
F22    F     0.16767    0.30639    0.51389
F23    F    -0.02128    0.80777    0.48096
F24    F     0.12404    0.92240    0.47911
F25    F     0.27208    1.03809    0.47649
C26    C     0.27837    0.88299    0.48296
C27    C     0.35475    0.86006    0.48511
C28    C     0.36594    0.70410    0.49358
C29    C     0.30068    0.57035    0.50035
C30    C     0.22252    0.59062    0.49866
C31    C     0.15558    0.45692    0.50620
C32    C     0.07796    0.47783    0.50297
C33    C    -0.01048    0.65640    0.48881
C34    C     0.06703    0.63589    0.49266
C35    C     0.13394    0.77002    0.48619
C36    C     0.21136    0.74909    0.48927
