# Supplementary material for: MYTHOS: A Python Interface for Surface Crystal Structure Prediction of Organic Semiconductors
Source: J Chem Inf Model. 2025 Jul 9;65(14):7619–31. doi: 10.1021/acs.jcim.5c00669 (PMC12308790; doi:10.1021/acs.jcim.5c00669)
Supplement: Supplementary file 2 [file ci5c00669_si_002.zip › supporting_material/cif/scsp/PEN_bulk.cif]

#CIF file
data_PEN_bulk
_audit_creation_date             2025-02-20
_audit_creation_method           'MYTHOS'
_symmetry_cell_setting           triclinic
_symmetry_space_group_name_H-M   'P1'
_symmetry_Int_Tables_number      1
loop_
_symmetry_equiv_pos_site_id
_symmetry_equiv_pos_as_xyz
1 x,y,z
_cell_length_a                   6.1184 
_cell_length_b                   16.1730
_cell_length_c                   8.0252 
_cell_angle_alpha                112.05
_cell_angle_beta                 84.97 
_cell_angle_gamma                109.89
loop_
_atom_site_label
_atom_site_type_symbol
_atom_site_fract_x
_atom_site_fract_y
_atom_site_fract_z
C1     C    -0.03154    0.36999   -0.00175
C2     C     0.27576    0.30319   -0.11224
C3     C     0.18305    0.37534   -0.08062
C4     C    -0.15440    0.29275    0.04616
C5     C    -0.06239    0.22058    0.01480
C6     C    -0.18600    0.14370    0.06352
C7     C    -0.09285    0.07182    0.03163
C8     C    -0.21575   -0.00500    0.08035
C9     C     0.12292    0.07687   -0.04845
C10    C     0.24620    0.15373   -0.09730
C11    C     0.15325    0.22574   -0.06473
C12    C    -0.12291   -0.07685    0.04858
C13    C     0.21558    0.00497   -0.08048
C14    C     0.09268   -0.07182   -0.03163
C15    C    -0.24642   -0.15380    0.09730
C16    C     0.18600   -0.14370   -0.06352
C17    C    -0.15314   -0.22580    0.06473
C18    C    -0.27582   -0.30325    0.11224
C19    C     0.15463   -0.29268   -0.04616
C20    C    -0.18282   -0.37527    0.08062
C21    C     0.03171   -0.36999    0.00175
C22    C     0.06239   -0.22058   -0.01480
H23    H    -0.10316    0.42644    0.02355
H24    H     0.44314    0.30724   -0.17307
H25    H     0.27825    0.43604   -0.11682
H26    H    -0.32095    0.28904    0.10807
H27    H    -0.35260    0.13995    0.12557
H28    H    -0.38207   -0.00879    0.14252
H29    H     0.41241    0.15756   -0.15962
H30    H     0.38190    0.00876   -0.14266
H31    H    -0.41262   -0.15760    0.15975
H32    H     0.35243   -0.13995   -0.12557
H33    H    -0.44287   -0.30730    0.17307
H34    H     0.32122   -0.28893   -0.10820
H35    H    -0.27776   -0.43604    0.11682
H36    H     0.10353   -0.42640   -0.02369
C1     C    -0.40368   -0.15501    0.57696
C2     C    -0.72965   -0.13806    0.45852
C3     C    -0.63089   -0.19352    0.50348
C4     C    -0.27356   -0.06098    0.60576
C5     C    -0.37089   -0.00551    0.55987
C6     C    -0.23925    0.08829    0.58786
C7     C    -0.33799    0.14323    0.54156
C8     C    -0.20706    0.23699    0.56969
C9     C    -0.56721    0.10444    0.46768
C10    C    -0.69864    0.01068    0.43955
C11    C    -0.59971   -0.04421    0.48611
C12    C    -0.30540    0.29204    0.52366
C13    C    -0.66555    0.15949    0.42165
C14    C    -0.53456    0.25332    0.44978
C15    C    -0.17391    0.38587    0.55179
C16    C    -0.63336    0.30819    0.40348
C17    C    -0.27295    0.44065    0.50536
C18    C    -0.14306    0.53463    0.53295
C19    C    -0.59926    0.45742    0.38572
C20    C    -0.24210    0.58994    0.48786
C21    C    -0.46931    0.55145    0.41452
C22    C    -0.50171    0.40202    0.43161
H23    H    -0.32761   -0.19840    0.61222
H24    H    -0.90665   -0.16809    0.40133
H25    H    -0.73082   -0.26696    0.48113
H26    H    -0.09680   -0.03095    0.66363
H27    H    -0.06227    0.11810    0.64492
H28    H    -0.03011    0.26695    0.62689
H29    H    -0.87521   -0.01927    0.38208
H30    H    -0.84228    0.12959    0.36445
H31    H     0.00266    0.41582    0.60926
H32    H    -0.81018    0.27838    0.34642
H33    H     0.03384    0.56473    0.59015
H34    H    -0.77608    0.42733    0.32784
H35    H    -0.14228    0.66344    0.51020
H36    H    -0.54554    0.59485    0.37926
