# Supplementary material for: MYTHOS: A Python Interface for Surface Crystal Structure Prediction of Organic Semiconductors
Source: J Chem Inf Model. 2025 Jul 9;65(14):7619–31. doi: 10.1021/acs.jcim.5c00669 (PMC12308790; doi:10.1021/acs.jcim.5c00669)
Supplement: Supplementary file 2 [file ci5c00669_si_002.zip › supporting_material/cif/scsp/DCV1_bulkA1.cif]

#CIF file
data_DCV1_bulkA1
_audit_creation_date             2025-02-20
_audit_creation_method           'MYTHOS'
_symmetry_cell_setting           triclinic
_symmetry_space_group_name_H-M   'P1'
_symmetry_Int_Tables_number      1
loop_
_symmetry_equiv_pos_site_id
_symmetry_equiv_pos_as_xyz
1 x,y,z
_cell_length_a                   51.4073
_cell_length_b                   26.8224
_cell_length_c                   9.5972 
_cell_angle_alpha                51.68 
_cell_angle_beta                 158.35
_cell_angle_gamma                140.77
loop_
_atom_site_label
_atom_site_type_symbol
_atom_site_fract_x
_atom_site_fract_y
_atom_site_fract_z
S1     S     0.01292    0.01747    0.03188
S2     S     0.18480    0.06002    0.05157
S3     S     0.03609   -0.11060    0.00250
C4     C    -0.00253   -0.06359   -0.01031
C5     C     0.03512   -0.04334    0.00188
C6     C     0.09195   -0.02582    0.00063
C7     C    -0.05675   -0.14125   -0.07126
C8     C     0.17550   -0.01095    0.00219
C9     C     0.07432    0.03317   -0.00219
H10    H     0.07948    0.08259   -0.01188
C11    C     0.21763    0.01548    0.03407
H12    H     0.21333   -0.03203    0.03938
C13    C     0.11641   -0.03074   -0.00750
C14    C     0.09215   -0.10357   -0.06063
H15    H     0.05090   -0.16493   -0.10345
C16    C     0.12509   -0.09251   -0.05094
H17    H     0.11208   -0.14434   -0.08345
C18    C     0.10419    0.04253   -0.00625
H19    H     0.13341    0.09906   -0.02219
C20    C     0.26351    0.09416    0.05626
C21    C    -0.07426   -0.21943   -0.07469
H22    H    -0.01012   -0.19859    0.15783
H23    H    -0.13437   -0.25738   -0.38129
H24    H    -0.08920   -0.26172    0.00875
N25    N     0.33717    0.11941    0.13689
C26    C     0.30442    0.10812    0.10032
C27    C     0.26738    0.16150    0.00500
N28    N     0.27098    0.21529   -0.03563
S29    S    -0.11534    0.06814    0.05000
S30    S    -0.13715   -0.10775   -0.07501
C31    C    -0.06202   -0.06305   -0.06438
C32    C    -0.07983   -0.04063   -0.06344
C33    C    -0.11570   -0.01893   -0.03438
C34    C    -0.09327   -0.14226   -0.12345
C35    C    -0.17551   -0.00205    0.02657
C36    C    -0.05016    0.03953   -0.03000
H37    H    -0.01267    0.09066   -0.01063
C38    C    -0.18362    0.02416    0.06844
H39    H    -0.21268   -0.02252    0.08907
C40    C    -0.14175   -0.02232   -0.01625
C41    C    -0.18916   -0.09370   -0.04188
H42    H    -0.21092   -0.15445   -0.07845
C43    C    -0.20720   -0.08265   -0.01719
H44    H    -0.24351   -0.13387   -0.03094
C45    C    -0.06964    0.05142   -0.01563
H46    H    -0.04922    0.11200    0.01250
C47    C    -0.15897    0.10259    0.08657
C48    C    -0.16370   -0.22461   -0.24346
H49    H    -0.19675   -0.28379   -0.36347
H50    H    -0.22363   -0.23192   -0.49411
H51    H    -0.12683   -0.22172    0.02563
N52    N    -0.17166    0.13420    0.22190
C53    C    -0.16602    0.12020    0.16220
C54    C    -0.13140    0.16692    0.01156
N55    N    -0.10956    0.21758   -0.04750
S1     S    -0.04333    0.40741   -0.05407
S2     S    -0.21387    0.36873   -0.07126
S3     S    -0.08219    0.52819   -0.09970
C4     C    -0.02815    0.48781   -0.01125
C5     C    -0.06709    0.46700   -0.02969
C6     C    -0.12818    0.44899   -0.05188
C7     C     0.02693    0.56610    0.05469
C8     C    -0.20614    0.44057   -0.03594
C9     C    -0.10159    0.39301   -0.00281
H10    H    -0.10086    0.34625    0.03532
C11    C    -0.24670    0.41597   -0.06251
H12    H    -0.24359    0.46349   -0.07626
C13    C    -0.15160    0.45575   -0.04219
C14    C    -0.12832    0.52901    0.00125
H15    H    -0.08960    0.58882    0.03063
C16    C    -0.15868    0.52050    0.00094
H17    H    -0.14642    0.57263    0.02625
C18    C    -0.13398    0.38327   -0.01219
H19    H    -0.15960    0.32899    0.02094
C20    C    -0.29010    0.33876   -0.07157
C21    C     0.05270    0.64616    0.10751
H22    H     0.11558    0.70682    0.26784
H23    H     0.07181    0.65266    0.30034
H24    H    -0.00809    0.64143   -0.19596
N25    N    -0.36194    0.31641   -0.14814
C26    C    -0.33009    0.32632   -0.11376
C27    C    -0.29244    0.27172   -0.00906
N28    N    -0.29484    0.21809    0.04125
S29    S     0.08674    0.35870   -0.06813
S30    S     0.10995    0.53408    0.06719
C31    C     0.02689    0.48681    0.01781
C32    C     0.04439    0.46428    0.01500
C33    C     0.08495    0.44415    0.00875
C34    C     0.05580    0.56534    0.06532
C35    C     0.14649    0.42930   -0.04719
C36    C     0.01169    0.38311   -0.03375
H37    H    -0.02943    0.33056   -0.07094
C38    C     0.15406    0.40344   -0.09313
H39    H     0.18219    0.45014   -0.11814
C40    C     0.11256    0.44851   -0.00250
C41    C     0.15980    0.52027    0.02219
H42    H     0.18093    0.58068    0.05688
C43    C     0.17796    0.50976   -0.00313
H44    H     0.21408    0.56119    0.00969
C45    C     0.03345    0.37198   -0.03688
H46    H     0.01071    0.31060   -0.07657
C47    C     0.12961    0.32525   -0.11189
C48    C     0.11426    0.64384    0.12251
H49    H     0.12604    0.69874    0.12532
H50    H     0.07614    0.62637   -0.13564
H51    H     0.18522    0.66671    0.41598
N52    N     0.14000    0.29406   -0.26096
C53    C     0.13543    0.30792   -0.19502
C54    C     0.10282    0.26067   -0.03375
N55    N     0.08147    0.20964    0.02719
S1     S     0.51295    0.51749    0.03188
S2     S     0.68482    0.56004    0.05157
S3     S     0.53611    0.38941    0.00250
C4     C     0.49750    0.43649   -0.01031
C5     C     0.53514    0.45668    0.00188
C6     C     0.59198    0.47419    0.00063
C7     C     0.44325    0.35877   -0.07126
C8     C     0.67551    0.48907    0.00219
C9     C     0.57434    0.53319   -0.00219
H10    H     0.57951    0.58261   -0.01188
C11    C     0.71761    0.51544    0.03407
H12    H     0.71327    0.46796    0.03907
C13    C     0.61646    0.46934   -0.00750
C14    C     0.59213    0.39639   -0.06063
H15    H     0.55094    0.33514   -0.10345
C16    C     0.62509    0.40745   -0.05094
H17    H     0.61204    0.35565   -0.08376
C18    C     0.60423    0.54255   -0.00625
H19    H     0.63341    0.59902   -0.02219
C20    C     0.76353    0.59418    0.05626
C21    C     0.42579    0.28059   -0.07469
H22    H     0.48984    0.30140    0.15752
H23    H     0.36567    0.24269   -0.38129
H24    H     0.41080    0.23829    0.00875
N25    N     0.83721    0.61942    0.13689
C26    C     0.80444    0.60814    0.10032
C27    C     0.76738    0.66146    0.00500
N28    N     0.77098    0.71530   -0.03563
S29    S     0.38470    0.56815    0.05000
S30    S     0.36287    0.39227   -0.07501
C31    C     0.43800    0.43696   -0.06438
C32    C     0.42019    0.45939   -0.06344
C33    C     0.38434    0.48115   -0.03438
C34    C     0.40673    0.35776   -0.12345
C35    C     0.32449    0.49797    0.02657
C36    C     0.44987    0.53954   -0.03000
H37    H     0.48736    0.59074   -0.01063
C38    C     0.31640    0.52417    0.06844
H39    H     0.28730    0.47744    0.08907
C40    C     0.35828    0.47770   -0.01625
C41    C     0.31084    0.40626   -0.04188
H42    H     0.28909    0.34557   -0.07845
C43    C     0.29282    0.41736   -0.01719
H44    H     0.25651    0.36615   -0.03094
C45    C     0.43036    0.55138   -0.01563
H46    H     0.45080    0.61202    0.01250
C47    C     0.34107    0.60261    0.08657
C48    C     0.33632    0.27541   -0.24346
H49    H     0.30325    0.21622   -0.36347
H50    H     0.27637    0.26810   -0.49411
H51    H     0.37317    0.27830    0.02563
N52    N     0.32834    0.63416    0.22190
C53    C     0.33398    0.62021    0.16220
C54    C     0.36861    0.66694    0.01156
N55    N     0.39045    0.71760   -0.04750
S1     S     0.45666   -0.09261   -0.05407
S2     S     0.28616   -0.13132   -0.07094
S3     S     0.41780    0.02817   -0.09970
C4     C     0.47189   -0.01218   -0.01094
C5     C     0.43288   -0.03301   -0.02969
C6     C     0.37179   -0.05109   -0.05188
C7     C     0.52693    0.06608    0.05469
C8     C     0.29391   -0.05948   -0.03563
C9     C     0.39842   -0.10701   -0.00281
H10    H     0.39913   -0.15371    0.03532
C11    C     0.25323   -0.08417   -0.06251
H12    H     0.25635   -0.03664   -0.07626
C13    C     0.34837   -0.04433   -0.04219
C14    C     0.37165    0.02894    0.00125
H15    H     0.41033    0.08869    0.03063
C16    C     0.34129    0.02042    0.00094
H17    H     0.35352    0.07256    0.02625
C18    C     0.36597   -0.11681   -0.01219
H19    H     0.34036   -0.17109    0.02094
C20    C     0.20996   -0.16123   -0.07126
C21    C     0.55263    0.14617    0.10720
H22    H     0.61542    0.20684    0.26690
H23    H     0.57180    0.15265    0.30034
H24    H     0.49179    0.14130   -0.19596
N25    N     0.13800   -0.18373   -0.14814
C26    C     0.16990   -0.17376   -0.11376
C27    C     0.20761   -0.22833   -0.00875
N28    N     0.20526   -0.28193    0.04188
S29    S     0.58670   -0.14138   -0.06813
S30    S     0.60994    0.03407    0.06719
C31    C     0.52697   -0.01312    0.01813
C32    C     0.54441   -0.03568    0.01500
C33    C     0.58495   -0.05581    0.00875
C34    C     0.55586    0.06535    0.06563
C35    C     0.64648   -0.07066   -0.04719
C36    C     0.51174   -0.11688   -0.03344
H37    H     0.47065   -0.16937   -0.07063
C38    C     0.65405   -0.09657   -0.09313
H39    H     0.68215   -0.04994   -0.11814
C40    C     0.61257   -0.05145   -0.00250
C41    C     0.65979    0.02026    0.02219
H42    H     0.68092    0.08072    0.05688
C43    C     0.67801    0.00977   -0.00281
H44    H     0.71409    0.06117    0.00969
C45    C     0.53349   -0.12801   -0.03657
H46    H     0.51068   -0.18941   -0.07657
C47    C     0.62957   -0.17483   -0.11189
C48    C     0.61440    0.14388    0.12314
H49    H     0.62630    0.19883    0.12657
H50    H     0.57620    0.12644   -0.13533
H51    H     0.68528    0.16666    0.41629
N52    N     0.63995   -0.20601   -0.26096
C53    C     0.63537   -0.19216   -0.19502
C54    C     0.60282   -0.23929   -0.03375
N55    N     0.58146   -0.29038    0.02719
