# Supplementary material for: MYTHOS: A Python Interface for Surface Crystal Structure Prediction of Organic Semiconductors
Source: J Chem Inf Model. 2025 Jul 9;65(14):7619–31. doi: 10.1021/acs.jcim.5c00669 (PMC12308790; doi:10.1021/acs.jcim.5c00669)
Supplement: Supplementary file 2 [file ci5c00669_si_002.zip › supporting_material/cif/scsp/DCV3_surfB1.cif]

#CIF file
data_DCV3_surfB1
_audit_creation_date             2025-02-20
_audit_creation_method           'MYTHOS'
_symmetry_cell_setting           triclinic
_symmetry_space_group_name_H-M   'P1'
_symmetry_Int_Tables_number      1
loop_
_symmetry_equiv_pos_site_id
_symmetry_equiv_pos_as_xyz
1 x,y,z
_cell_length_a                   26.6331
_cell_length_b                   14.4733
_cell_length_c                   5.3004 
_cell_angle_alpha                86.45 
_cell_angle_beta                 41.92 
_cell_angle_gamma                91.33 
loop_
_atom_site_label
_atom_site_type_symbol
_atom_site_fract_x
_atom_site_fract_y
_atom_site_fract_z
S1     S     0.04015   -0.15936    0.03527
C2     C     0.02547   -0.04811   -0.06655
C3     C    -0.01873   -0.01065   -0.09499
S4     S    -0.10161   -0.04633    0.03185
C5     C    -0.10715    0.07950   -0.02702
C6     C    -0.05321    0.13569   -0.10096
H7     H    -0.04847    0.21142   -0.12883
C8     C    -0.00642    0.08335   -0.13111
N9     N     0.04855    0.10684   -0.16410
C10    C     0.06381    0.02462   -0.10068
C11    C     0.10848    0.00362   -0.06285
H12    H     0.14287    0.05568   -0.08959
C13    C     0.10429   -0.09222    0.01024
C14    C    -0.16156    0.11180    0.00085
S15    S    -0.21497    0.03685   -0.01706
C16    C    -0.25915    0.13881    0.02019
C17    C    -0.23291    0.21677    0.04636
H18    H    -0.25116    0.28519    0.06769
C19    C    -0.18078    0.20180    0.04067
H20    H    -0.15594    0.25750    0.06001
C21    C    -0.31133    0.13776    0.01849
H22    H    -0.33152    0.20466    0.03982
C23    C    -0.34018    0.06219   -0.01166
C24    C    -0.32208   -0.03231   -0.04152
N25    N    -0.30763   -0.10717   -0.06968
C26    C    -0.39014    0.07883   -0.03242
N27    N    -0.42866    0.09221   -0.05517
C28    C     0.09655    0.19518   -0.33844
H29    H     0.09597    0.23281   -0.52074
H30    H     0.15462    0.17952   -0.52301
C31    C     0.07562    0.25906   -0.05574
H32    H     0.12083    0.31553   -0.21074
H33    H     0.07038    0.21976    0.14590
C34    C     0.00219    0.30229    0.15727
H35    H    -0.01139    0.34659    0.35749
H36    H    -0.04470    0.24862    0.31341
H37    H     0.00909    0.34520   -0.04494
C38    C     0.14608   -0.13577    0.05119
S39    S     0.20492   -0.07348    0.06257
C40    C     0.23197   -0.18610    0.08987
C41    C     0.19693   -0.25784    0.08987
H42    H     0.20566   -0.33054    0.10182
C43    C     0.15067   -0.23043    0.06712
H44    H     0.12095   -0.28019    0.05745
C45    C     0.28366   -0.19753    0.09101
H46    H     0.29504   -0.26918    0.09271
C47    C     0.32301   -0.12884    0.08390
C48    C     0.31294   -0.03144    0.10238
N49    N     0.30484    0.04564    0.12059
C50    C     0.37761   -0.15573    0.06285
N51    N     0.42116   -0.17708    0.04351
S1     S    -0.39803    0.33535   -0.27928
C2     C    -0.37432    0.45015   -0.25568
C3     C    -0.32631    0.49491   -0.25966
S4     S    -0.26379    0.46690   -0.23776
C5     C    -0.24909    0.59437   -0.25539
C6     C    -0.29170    0.64491   -0.26534
H7     H    -0.29242    0.72007   -0.27132
C8     C    -0.33352    0.58717   -0.26677
N9     N    -0.38333    0.60340   -0.27103
C10    C    -0.40686    0.51779   -0.26933
C11    C    -0.45444    0.48898   -0.28412
H12    H    -0.48490    0.53564   -0.29151
C13    C    -0.45782    0.39294   -0.29208
C14    C    -0.19978    0.63222   -0.24970
S15    S    -0.15277    0.55931   -0.19510
C16    C    -0.10780    0.66511   -0.23036
C17    C    -0.12941    0.74319   -0.28212
H18    H    -0.10916    0.81358   -0.31199
C19    C    -0.17925    0.72525   -0.29293
H20    H    -0.20069    0.78042   -0.33161
C21    C    -0.05795    0.66523   -0.21302
H22    H    -0.03355    0.73362   -0.25255
C23    C    -0.03604    0.58817   -0.14874
C24    C    -0.06450    0.49237   -0.06740
N25    N    -0.08761    0.41673    0.00057
C26    C     0.01625    0.60354   -0.14021
N27    N     0.05696    0.61518   -0.12940
C28    C    -0.40933    0.69314   -0.25568
H29    H    -0.43530    0.68860   -0.34441
H30    H    -0.36037    0.74510   -0.46016
C31    C    -0.46600    0.72690    0.14106
H32    H    -0.47927    0.79645    0.12599
H33    H    -0.44035    0.73223    0.23122
C34    C    -0.53940    0.66061    0.43684
H35    H    -0.56965    0.66108    0.37057
H36    H    -0.57628    0.68134    0.72038
H37    H    -0.52770    0.58961    0.44480
C38    C    -0.50140    0.34262   -0.31312
S39    S    -0.56450    0.39379   -0.30687
C40    C    -0.58607    0.27818   -0.34782
C41    C    -0.54633    0.21368   -0.36631
H42    H    -0.55122    0.14072   -0.39077
C43    C    -0.50097    0.24848   -0.34384
H44    H    -0.46786    0.20430   -0.34811
C45    C    -0.63638    0.25771   -0.35465
H46    H    -0.64120    0.18560   -0.38707
C47    C    -0.68205    0.31667   -0.31910
C48    C    -0.68560    0.41412   -0.27160
N49    N    -0.68869    0.49126   -0.23634
C50    C    -0.73066    0.27704   -0.32763
N51    N    -0.76908    0.24480   -0.33360
