# Supplementary material for: MYTHOS: A Python Interface for Surface Crystal Structure Prediction of Organic Semiconductors
Source: J Chem Inf Model. 2025 Jul 9;65(14):7619–31. doi: 10.1021/acs.jcim.5c00669 (PMC12308790; doi:10.1021/acs.jcim.5c00669)
Supplement: Supplementary file 2 [file ci5c00669_si_002.zip › supporting_material/cif/scsp/a6T_surfB.cif]

#CIF file
data_a6T_surfB
_audit_creation_date             2025-02-20
_audit_creation_method           'MYTHOS'
_symmetry_cell_setting           triclinic
_symmetry_space_group_name_H-M   'P1'
_symmetry_Int_Tables_number      1
loop_
_symmetry_equiv_pos_site_id
_symmetry_equiv_pos_as_xyz
1 x,y,z
_cell_length_a                   15.1291
_cell_length_b                   23.4135
_cell_length_c                   10.5688
_cell_angle_alpha                40.04 
_cell_angle_beta                 65.45 
_cell_angle_gamma                78.35 
loop_
_atom_site_label
_atom_site_type_symbol
_atom_site_fract_x
_atom_site_fract_y
_atom_site_fract_z
H1     H     0.31307    0.46132   -0.04250
C2     C     0.27110    0.43083   -0.04653
S3     S     0.31401    0.34277   -0.01373
C4     C     0.20574    0.33395   -0.03749
C5     C     0.14918    0.39546   -0.07142
H6     H     0.08096    0.40170   -0.08951
C7     C     0.18451    0.44751   -0.07610
H8     H     0.14544    0.49750   -0.09872
C9     C     0.18313    0.27135   -0.02084
S10    S     0.07442    0.26103   -0.04169
C11    C     0.11785    0.17098   -0.00145
C12    C     0.20536    0.15617    0.02294
H13    H     0.24390    0.10539    0.04912
C14    C     0.24055    0.21013    0.01325
H15    H     0.30876    0.20467    0.03054
C16    C     0.06850    0.12277    0.00323
S17    S     0.11619    0.03728    0.02844
C18    C     0.00724    0.02560    0.01034
C19    C    -0.05364    0.08279   -0.01066
H20    H    -0.12267    0.08705   -0.02408
C21    C    -0.02077    0.13506   -0.01373
H22    H    -0.06222    0.18300   -0.03118
C23    C    -0.01194   -0.03420    0.01648
S24    S    -0.12117   -0.04600   -0.00097
C25    C    -0.07228   -0.12971    0.01842
C26    C     0.01706   -0.14194    0.03506
H27    H     0.05910   -0.18894    0.04944
C28    C     0.04947   -0.09051    0.03474
H29    H     0.11858   -0.09462    0.04767
C30    C    -0.12067   -0.17612    0.01761
S31    S    -0.07356   -0.26076    0.03910
C32    C    -0.18238   -0.27025    0.01729
C33    C    -0.24254   -0.21286   -0.00323
H34    H    -0.31119   -0.20738   -0.01923
C35    C    -0.20935   -0.16234   -0.00210
H36    H    -0.24989   -0.11446   -0.01826
C37    C    -0.20228   -0.32820    0.01890
S38    S    -0.31207   -0.33785    0.00016
C39    C    -0.26285   -0.41606    0.00065
H40    H    -0.30360   -0.44361   -0.01147
C41    C    -0.17388   -0.43036    0.02036
H42    H    -0.13114   -0.47507    0.02553
C43    C    -0.14092   -0.38296    0.02973
H44    H    -0.07116   -0.38769    0.04136
H1     H     0.21916   -0.45272   -0.00986
C2     C     0.22638   -0.41134   -0.00048
S3     S     0.33352   -0.40437    0.02892
C4     C     0.28407   -0.32463    0.02327
C5     C     0.19456   -0.31165    0.00727
H6     H     0.15195   -0.26682    0.00129
C7     C     0.16378   -0.35831   -0.00566
H8     H     0.09491   -0.35249   -0.02149
C9     C     0.33189   -0.28050    0.03005
S10    S     0.28338   -0.19727    0.01260
C11    C     0.39341   -0.18535    0.02763
C12    C     0.45464   -0.24152    0.04476
H13    H     0.52418   -0.24481    0.05558
C14    C     0.42158   -0.29297    0.04557
H15    H     0.46356   -0.33920    0.05591
C16    C     0.41284   -0.12555    0.02133
S17    S     0.52323   -0.11208    0.03345
C18    C     0.47336   -0.02951    0.01777
C19    C     0.38317   -0.01861    0.00501
H20    H     0.34053    0.02755   -0.00662
C21    C     0.35055   -0.07027    0.00630
H22    H     0.28057   -0.06731   -0.00307
C23    C     0.52153    0.01766    0.01713
S24    S     0.47279    0.10203   -0.00485
C25    C     0.58251    0.11523    0.00921
C26    C     0.64389    0.05847    0.02941
H27    H     0.71342    0.05525    0.04039
C28    C     0.61095    0.00585    0.03329
H29    H     0.65285   -0.04137    0.04864
C30    C     0.60302    0.17690   -0.00307
S31    S     0.71132    0.18752    0.01794
C32    C     0.66719    0.27722   -0.02133
C33    C     0.57932    0.29156   -0.04443
H34    H     0.53985    0.34155   -0.06770
C35    C     0.54469    0.23720   -0.03442
H36    H     0.47623    0.24168   -0.04977
C37    C     0.71703    0.32536   -0.02650
S38    S     0.67674    0.41844   -0.07740
C39    C     0.78209    0.42564   -0.04411
H40    H     0.79357    0.47410   -0.05704
C41    C     0.83764    0.36264   -0.00485
H42    H     0.90424    0.35503    0.01939
C43    C     0.80269    0.30844    0.00517
H44    H     0.83980    0.25591    0.03749
H1     H     0.05986    0.47248    0.43303
C2     C     0.01519    0.43746    0.44337
S3     S     0.06928    0.36936    0.41300
C4     C    -0.05072    0.33985    0.45468
C5     C    -0.11912    0.38104    0.48522
H6     H    -0.19573    0.37226    0.51447
C7     C    -0.08336    0.43370    0.47860
H8     H    -0.13086    0.46897    0.50203
C9     C    -0.07079    0.28093    0.45905
S10    S    -0.19041    0.25205    0.49783
C11    C    -0.13601    0.17975    0.48070
C12    C    -0.03801    0.18257    0.44838
H13    H     0.00830    0.14447    0.43368
C14    C    -0.00273    0.23703    0.43740
H15    H     0.07314    0.24455    0.41316
C16    C    -0.18774    0.12757    0.49831
S17    S    -0.13208    0.05710    0.47601
C18    C    -0.25135    0.02798    0.51431
C19    C    -0.32016    0.07057    0.53951
H20    H    -0.39605    0.06272    0.56440
C21    C    -0.28588    0.12427    0.53143
H22    H    -0.33338    0.16117    0.54921
C23    C    -0.27016   -0.03038    0.51625
S24    S    -0.38834   -0.05737    0.54711
C25    C    -0.33179   -0.12688    0.52206
C26    C    -0.23451   -0.12538    0.49524
H27    H    -0.18675   -0.16231    0.47795
C28    C    -0.20145   -0.07355    0.49314
H29    H    -0.12618   -0.06720    0.47294
C30    C    -0.38174   -0.17643    0.53095
S31    S    -0.32502   -0.24531    0.50397
C32    C    -0.44318   -0.27227    0.53499
C33    C    -0.51268   -0.23073    0.56278
H34    H    -0.58813   -0.23802    0.58508
C35    C    -0.47943   -0.17921    0.56149
H36    H    -0.52705   -0.14318    0.58201
C37    C    -0.46114   -0.32867    0.53095
S38    S    -0.57848   -0.35399    0.55713
C39    C    -0.52261   -0.42166    0.52610
H40    H    -0.56532   -0.45474    0.52917
C41    C    -0.42548   -0.42052    0.50106
H42    H    -0.37731   -0.45593    0.47892
C43    C    -0.39219   -0.37034    0.50316
H44    H    -0.31677   -0.36373    0.48215
H1     H    -0.04224   -0.45257    0.50461
C2     C    -0.03526   -0.41280    0.51835
S3     S     0.07845   -0.39569    0.51625
C4     C     0.02322   -0.32605    0.54113
C5     C    -0.07177   -0.32229    0.55373
H6     H    -0.11848   -0.28469    0.56989
C7     C    -0.10275   -0.36860    0.54000
H8     H    -0.17576   -0.36955    0.54501
C9     C     0.07241   -0.27954    0.54064
S10    S     0.01740   -0.20653    0.55503
C11    C     0.13440   -0.18205    0.53160
C12    C     0.20201   -0.22800    0.51689
H13    H     0.27651   -0.22256    0.50073
C14    C     0.16862   -0.28069    0.52126
H15    H     0.21512   -0.31932    0.50833
C16    C     0.15290   -0.12319    0.52836
S17    S     0.27115   -0.09540    0.49573
C18    C     0.21467   -0.02506    0.51802
C19    C     0.11704   -0.02761    0.54743
H20    H     0.06933    0.00923    0.56488
C21    C     0.08369   -0.08044    0.55228
H22    H     0.00813   -0.08788    0.57490
C23    C     0.26512    0.02563    0.50574
S24    S     0.21017    0.09847    0.52077
C25    C     0.32887    0.12603    0.48748
C26    C     0.39659    0.08059    0.47117
H27    H     0.47199    0.08710    0.45032
C28    C     0.36218    0.02662    0.48021
H29    H     0.40895   -0.01211    0.46826
C30    C     0.34951    0.18716    0.47650
S31    S     0.46840    0.21334    0.44450
C32    C     0.41649    0.28947    0.44984
C33    C     0.31979    0.29062    0.47181
H34    H     0.27490    0.33116    0.47989
C35    C     0.28364    0.23516    0.48619
H36    H     0.20845    0.22933    0.50558
C37    C     0.46845    0.33827    0.44030
S38    S     0.41543    0.40853    0.46422
C39    C     0.53156    0.42757    0.45258
H40    H     0.54013    0.46814    0.46341
C41    C     0.59807    0.38336    0.42932
H42    H     0.67220    0.38532    0.41914
C43    C     0.56458    0.33556    0.42172
H44    H     0.61032    0.29756    0.40573
