# Supplementary material for: MYTHOS: A Python Interface for Surface Crystal Structure Prediction of Organic Semiconductors
Source: J Chem Inf Model. 2025 Jul 9;65(14):7619–31. doi: 10.1021/acs.jcim.5c00669 (PMC12308790; doi:10.1021/acs.jcim.5c00669)
Supplement: Supplementary file 2 [file ci5c00669_si_002.zip › supporting_material/cif/scsp/PFP_surf.cif]

#CIF file
data_PFP_LAY4
_audit_creation_date             2025-02-20
_audit_creation_method           'MYTHOS'
_symmetry_cell_setting           triclinic
_symmetry_space_group_name_H-M   'P1'
_symmetry_Int_Tables_number      1
loop_
_symmetry_equiv_pos_site_id
_symmetry_equiv_pos_as_xyz
1 x,y,z
_cell_length_a                   17.2945
_cell_length_b                   8.3731 
_cell_length_c                   7.5431 
_cell_angle_alpha                79.25 
_cell_angle_beta                 124.38
_cell_angle_gamma                102.80
loop_
_atom_site_label
_atom_site_type_symbol
_atom_site_fract_x
_atom_site_fract_y
_atom_site_fract_z
F1     F    -0.42123   -0.48902   -0.03190
F2     F    -0.44413   -0.18079   -0.01659
F3     F    -0.32128    0.08032   -0.00806
F4     F    -0.16997    0.19622    0.00596
F5     F     0.02450   -0.30985   -0.00644
F6     F    -0.12277   -0.42373   -0.01530
F7     F    -0.27362   -0.53870   -0.02835
C8     C    -0.28037   -0.38270   -0.02368
C9     C    -0.35779   -0.35912   -0.02481
C10    C    -0.36945   -0.20253   -0.01756
C11    C    -0.30406   -0.06820   -0.01079
C12    C    -0.22453   -0.08919   -0.00789
C13    C    -0.15693    0.04459    0.00193
C14    C    -0.07787    0.02293    0.00371
C15    C     0.01253   -0.15757   -0.00306
C16    C    -0.06626   -0.13609   -0.00387
C17    C    -0.13371   -0.27043   -0.01240
C18    C    -0.21266   -0.24875   -0.01466
F19    F     0.41834    0.48998    0.01949
F20    F     0.44037    0.18195    0.00081
F21    F     0.31978   -0.07983    0.00177
F22    F     0.17113   -0.19650   -0.00113
F23    F    -0.02206    0.30912    0.01692
F24    F     0.12474    0.42325    0.02352
F25    F     0.27357    0.53885    0.02787
C26    C     0.28006    0.38280    0.02191
C27    C     0.35592    0.35982    0.01692
C28    C     0.36718    0.20320    0.00806
C29    C     0.30291    0.06861    0.00596
C30    C     0.22473    0.08927    0.00870
C31    C     0.15808   -0.04499    0.00290
C32    C     0.07971   -0.02350    0.00403
C33    C    -0.01041    0.15679    0.01224
C34    C     0.06817    0.13561    0.01208
C35    C     0.13529    0.26993    0.01901
C36    C     0.21315    0.24850    0.01675
F1     F    -0.42227    0.00717   -0.53792
F2     F    -0.44227    0.31490   -0.51182
F3     F    -0.31655    0.57439   -0.49233
F4     F    -0.16503    0.68936   -0.47702
F5     F     0.02107    0.18509   -0.52262
F6     F    -0.12497    0.07127   -0.52600
F7     F    -0.27529   -0.04313   -0.53647
C8     C    -0.28083    0.11274   -0.52729
C9     C    -0.35775    0.13646   -0.52664
C10    C    -0.36782    0.29269   -0.51327
C11    C    -0.30103    0.42622   -0.50119
C12    C    -0.22223    0.40503   -0.50119
C13    C    -0.15374    0.53837   -0.48798
C14    C    -0.07595    0.51665   -0.49136
C15    C     0.01102    0.33705   -0.51150
C16    C    -0.06631    0.35808   -0.50667
C17    C    -0.13441    0.22433   -0.51714
C18    C    -0.21220    0.24614   -0.51520
F19    F     0.42047    0.98210   -0.47541
F20    F     0.43971    0.67482   -0.50505
F21    F     0.31631    0.41428   -0.51488
F22    F     0.16717    0.29820   -0.51955
F23    F    -0.01788    0.80198   -0.46977
F24    F     0.12811    0.91582   -0.46655
F25    F     0.27674    1.03100   -0.46333
C26    C     0.28182    0.87537   -0.47445
C27    C     0.35714    0.85240   -0.48170
C28    C     0.36678    0.69627   -0.49684
C29    C     0.30126    0.56220   -0.50377
C30    C     0.22377    0.58294   -0.49829
C31    C     0.15619    0.44914   -0.50779
C32    C     0.07896    0.47048   -0.50199
C33    C    -0.00789    0.65003   -0.48089
C34    C     0.06944    0.62902   -0.48621
C35    C     0.13722    0.76296   -0.47686
C36    C     0.21413    0.74163   -0.48282
