# Supplementary material for: MYTHOS: A Python Interface for Surface Crystal Structure Prediction of Organic Semiconductors
Source: J Chem Inf Model. 2025 Jul 9;65(14):7619–31. doi: 10.1021/acs.jcim.5c00669 (PMC12308790; doi:10.1021/acs.jcim.5c00669)
Supplement: Supplementary file 2 [file ci5c00669_si_002.zip › supporting_material/cif/scsp/DCV1_surfB1.cif]

#CIF file
data_DCV1_surfB1
_audit_creation_date             2025-02-20
_audit_creation_method           'MYTHOS'
_symmetry_cell_setting           triclinic
_symmetry_space_group_name_H-M   'P1'
_symmetry_Int_Tables_number      1
loop_
_symmetry_equiv_pos_site_id
_symmetry_equiv_pos_as_xyz
1 x,y,z
_cell_length_a                   51.6469
_cell_length_b                   17.2624
_cell_length_c                   12.5924
_cell_angle_alpha                85.04 
_cell_angle_beta                 164.41
_cell_angle_gamma                94.12 
loop_
_atom_site_label
_atom_site_type_symbol
_atom_site_fract_x
_atom_site_fract_y
_atom_site_fract_z
S1     S     0.00270    0.01028    0.00948
S2     S     0.14652    0.06161   -0.02221
S3     S     0.07760   -0.10859   -0.00178
C4     C     0.02228   -0.06457   -0.00563
C5     C     0.05113   -0.04402   -0.00030
C6     C     0.10031   -0.02330   -0.00415
C7     C     0.00505   -0.13708   -0.02162
C8     C     0.17121   -0.00239   -0.03139
C9     C     0.06489    0.03205    0.01481
H10    H     0.05616    0.08077    0.02931
C11    C     0.19375    0.02319   -0.04708
H12    H     0.20461   -0.02286   -0.05715
C13    C     0.12588   -0.02510   -0.01332
C14    C     0.13912   -0.09177   -0.01362
H15    H     0.13058   -0.14963   -0.00770
C16    C     0.16384   -0.07940   -0.02280
H17    H     0.17657   -0.12684   -0.02310
C18    C     0.09036    0.04351    0.00888
H19    H     0.10212    0.10114    0.01629
C20    C     0.20411    0.09968   -0.05152
C21    C     0.00724   -0.21103   -0.07136
H22    H    -0.03184   -0.25764   -0.18358
H23    H     0.08117   -0.23204    0.20786
H24    H    -0.02959   -0.20009   -0.29344
N25    N     0.24839    0.12048   -0.07551
C26    C     0.22849    0.11142   -0.06633
C27    C     0.19346    0.16933   -0.03879
N28    N     0.18531    0.22490   -0.02872
S29    S    -0.15131    0.06093   -0.00918
S30    S    -0.08790   -0.10619   -0.02102
C31    C    -0.02682   -0.06330   -0.00089
C32    C    -0.05582   -0.04173   -0.01155
C33    C    -0.10756   -0.02114   -0.02310
C34    C    -0.01642   -0.13664    0.00266
C35    C    -0.17885   -0.00522   -0.00089
C36    C    -0.06513    0.03480   -0.02339
H37    H    -0.05115    0.08350   -0.02606
C38    C    -0.20491    0.01911   -0.00474
H39    H    -0.23676   -0.02511   -0.07610
C40    C    -0.13473   -0.02425   -0.02013
C41    C    -0.15290   -0.09163   -0.02902
H42    H    -0.14844   -0.14879   -0.04205
C43    C    -0.17783   -0.08126   -0.02280
H44    H    -0.19513   -0.12944   -0.03376
C45    C    -0.09243    0.04612   -0.02754
H46    H    -0.10066    0.10384   -0.03139
C47    C    -0.19345    0.09246    0.07817
C48    C    -0.02656   -0.21065    0.03642
H49    H    -0.10143   -0.21801   -0.23599
H50    H     0.01737   -0.20858    0.28130
H51    H    -0.00113   -0.26275    0.10097
N52    N    -0.25803    0.11615    0.00977
C53    C    -0.22901    0.10599    0.04205
C54    C    -0.14196    0.15481    0.22741
N55    N    -0.10111    0.20401    0.34585
S1     S     0.49928   -0.06769   -0.00237
S2     S     0.34899   -0.11669    0.00563
S3     S     0.41313    0.05073   -0.03849
C4     C     0.47413    0.00692   -0.01007
C5     C     0.44519   -0.01409   -0.01599
C6     C     0.39316   -0.03466   -0.02428
C7     C     0.48726    0.07994   -0.01096
C8     C     0.32295   -0.05003    0.00622
C9     C     0.43537   -0.09048   -0.01421
H10    H     0.44865   -0.13933   -0.00948
C11    C     0.30130   -0.07276    0.02665
H12    H     0.28625   -0.02495    0.01658
C13    C     0.36637   -0.03174   -0.02043
C14    C     0.35003    0.03600   -0.03583
H15    H     0.35535    0.09296   -0.05774
C16    C     0.32675    0.02634   -0.02043
H17    H     0.31265    0.07522   -0.02843
C18    C     0.40778   -0.10177   -0.01717
H19    H     0.39902   -0.15957   -0.01155
C20    C     0.29714   -0.14841    0.06070
C21    C     0.48165    0.15406    0.02487
H22    H     0.40699    0.17254   -0.25583
H23    H     0.51709    0.20209    0.12140
H24    H     0.51967    0.14493    0.25109
N25    N     0.25339   -0.16448    0.08705
C26    C     0.27289   -0.15749    0.07610
C27    C     0.31581   -0.21951    0.08498
N28    N     0.32972   -0.27611    0.10127
S29    S     0.64891   -0.11947   -0.00030
S30    S     0.57992    0.05019   -0.01421
C31    C     0.52182    0.00695   -0.02102
C32    C     0.55012   -0.01429   -0.01362
C33    C     0.60183   -0.03528   -0.00237
C34    C     0.50789    0.08012   -0.03879
C35    C     0.67493   -0.05456   -0.01629
C36    C     0.56161   -0.09088    0.00770
H37    H     0.54970   -0.13980    0.01895
C38    C     0.69849   -0.07934   -0.02280
H39    H     0.71662   -0.03291   -0.01096
C40    C     0.62911   -0.03316   -0.00474
C41    C     0.64436    0.03386   -0.00948
H42    H     0.63677    0.09144   -0.01066
C43    C     0.66978    0.02218   -0.01332
H44    H     0.68449    0.06988   -0.01451
C45    C     0.58897   -0.10237    0.01214
H46    H     0.59950   -0.16016    0.02606
C47    C     0.70094   -0.15518   -0.04619
C48    C     0.51303    0.15490   -0.09209
H49    H     0.47872    0.20503   -0.19365
H50    H     0.47363    0.14967   -0.32157
H51    H     0.58776    0.16767    0.18418
N52    N     0.75092   -0.17423   -0.04205
C53    C     0.72843   -0.16605   -0.04560
C54    C     0.67724   -0.22497   -0.07580
N55    N     0.65880   -0.28083   -0.09949
S1     S     0.17847    0.42456   -0.03168
S2     S     0.02939    0.37122   -0.02073
S3     S     0.09422    0.54146   -0.05833
C4     C     0.15420    0.49871   -0.03494
C5     C     0.12561    0.47721   -0.03938
C6     C     0.07452    0.45578   -0.04382
C7     C     0.16741    0.57194   -0.03464
C8     C     0.00330    0.43577   -0.01806
C9     C     0.11512    0.40069   -0.04116
H10    H     0.12752    0.35219   -0.04086
C11    C    -0.01839    0.41066    0.00148
H12    H    -0.02921    0.45706    0.01125
C13    C     0.04819    0.45774   -0.03790
C14    C     0.03360    0.52461   -0.04382
H15    H     0.04124    0.58241   -0.05389
C16    C     0.00916    0.51268   -0.03346
H17    H    -0.00412    0.56034   -0.03583
C18    C     0.08784    0.38892   -0.04293
H19    H     0.07773    0.33119   -0.04323
C20    C    -0.02775    0.33429    0.01066
C21    C     0.16247    0.64585    0.00444
H22    H     0.08788    0.66574   -0.27834
H23    H     0.20086    0.69301    0.11430
H24    H     0.19867    0.63574    0.22445
N25    N    -0.07111    0.31401    0.03849
C26    C    -0.05135    0.32285    0.02872
C27    C    -0.01774    0.26437   -0.00415
N28    N    -0.01034    0.20842   -0.01629
S29    S     0.32771    0.38308   -0.03612
S30    S     0.25595    0.54618   -0.05478
C31    C     0.20104    0.49970   -0.04945
C32    C     0.22911    0.47976   -0.04353
C33    C     0.27928    0.46235   -0.03968
C34    C     0.18748    0.57261   -0.06485
C35    C     0.35301    0.45067   -0.05271
C36    C     0.24158    0.40379   -0.02043
H37    H     0.23099    0.35417   -0.00474
C38    C     0.37462    0.42833   -0.06870
H39    H     0.37615    0.47592   -0.12525
C40    C     0.30568    0.46713   -0.04590
C41    C     0.31848    0.53553   -0.05833
H42    H     0.30920    0.59229   -0.06425
C43    C     0.34381    0.52665   -0.06337
H44    H     0.35619    0.57584   -0.07225
C45    C     0.26812    0.39415   -0.02013
H46    H     0.27903    0.33689   -0.00651
C47    C     0.39524    0.35294   -0.01747
C48    C     0.19219    0.64742   -0.11963
H49    H     0.16496    0.69843   -0.19010
H50    H     0.14707    0.64417   -0.36806
H51    H     0.26602    0.65752    0.14657
N52    N     0.43164    0.33462   -0.07077
C53    C     0.41510    0.34271   -0.04915
C54    C     0.40569    0.28367    0.09564
N55    N     0.41571    0.22890    0.19187
S1     S     0.67659    0.50971   -0.04619
S2     S     0.82383    0.55270   -0.06573
S3     S     0.76041    0.38726   -0.01688
C4     C     0.70327    0.43395   -0.03020
C5     C     0.73042    0.45354   -0.03228
C6     C     0.78002    0.47169   -0.03435
C7     C     0.69392    0.36140   -0.01184
C8     C     0.85035    0.48589   -0.06396
C9     C     0.74013    0.52956   -0.03612
H10    H     0.72793    0.57900   -0.03731
C11    C     0.87171    0.50881   -0.08557
H12    H     0.88626    0.46097   -0.07758
C13    C     0.80614    0.46788   -0.04086
C14    C     0.82196    0.39993   -0.02724
H15    H     0.81585    0.34295   -0.00859
C16    C     0.84621    0.40960   -0.03849
H17    H     0.86107    0.36061   -0.02724
C18    C     0.76639    0.53953   -0.03879
H19    H     0.77531    0.59687   -0.04501
C20    C     0.87599    0.58445   -0.11903
C21    C     0.70051    0.28609   -0.04086
H22    H     0.66989    0.23759   -0.11400
H23    H     0.77495    0.26983    0.23481
H24    H     0.65868    0.29254   -0.27982
N25    N     0.91744    0.59978   -0.15516
C26    C     0.89905    0.59330   -0.13946
C27    C     0.85891    0.65582   -0.13680
N28    N     0.84625    0.71253   -0.14805
S29    S     0.52479    0.56713   -0.05833
S30    S     0.59873    0.39509   -0.02073
C31    C     0.65790    0.43613   -0.00977
C32    C     0.62814    0.45849   -0.02398
C33    C     0.57445    0.48146   -0.04442
C34    C     0.67607    0.36259    0.02724
C35    C     0.50051    0.50276   -0.03435
C36    C     0.61430    0.53540   -0.05685
H37    H     0.62518    0.58381   -0.07343
C38    C     0.47643    0.52786   -0.03020
H39    H     0.46008    0.48145   -0.03435
C40    C     0.54696    0.48022   -0.04293
C41    C     0.53323    0.41351   -0.03109
H42    H     0.54203    0.35569   -0.02398
C43    C     0.50773    0.42578   -0.02783
H44    H     0.49475    0.37822   -0.01895
C45    C     0.58591    0.54794   -0.06603
H46    H     0.57369    0.60613   -0.08824
C47    C     0.47148    0.60396   -0.01777
C48    C     0.67949    0.28835    0.11607
H49    H     0.60774    0.26616   -0.15427
H50    H     0.71159    0.29832    0.31920
H51    H     0.72579    0.24292    0.26797
N52    N     0.41985    0.62292   -0.02872
C53    C     0.44328    0.61492   -0.02132
C54    C     0.49256    0.67383    0.00030
N55    N     0.50873    0.72965    0.01362
