# Supplementary material for: MYTHOS: A Python Interface for Surface Crystal Structure Prediction of Organic Semiconductors
Source: J Chem Inf Model. 2025 Jul 9;65(14):7619–31. doi: 10.1021/acs.jcim.5c00669 (PMC12308790; doi:10.1021/acs.jcim.5c00669)
Supplement: Supplementary file 2 [file ci5c00669_si_002.zip › supporting_material/cif/scsp/DCV2_bulkB.cif]

#CIF file
data_DCV2_bulkB
_audit_creation_date             2025-02-20
_audit_creation_method           'MYTHOS'
_symmetry_cell_setting           triclinic
_symmetry_space_group_name_H-M   'P1'
_symmetry_Int_Tables_number      1
loop_
_symmetry_equiv_pos_site_id
_symmetry_equiv_pos_as_xyz
1 x,y,z
_cell_length_a                   8.8273 
_cell_length_b                   17.2777
_cell_length_c                   7.3046 
_cell_angle_alpha                76.57 
_cell_angle_beta                 89.70 
_cell_angle_gamma                84.30 
loop_
_atom_site_label
_atom_site_type_symbol
_atom_site_fract_x
_atom_site_fract_y
_atom_site_fract_z
C1     C     0.10114   -0.12558   -0.00760
C2     C    -0.04194   -0.08235   -0.01126
C3     C    -0.02975   -0.00285   -0.01351
C4     C     0.11855    0.01156   -0.00746
S5     S     0.25373   -0.06796   -0.00267
H6     H    -0.14256   -0.10667   -0.01295
C7     C     0.12020   -0.20669   -0.01028
C8     C     0.02153   -0.26289   -0.02309
C9     C     0.11082   -0.33350   -0.02492
H10    H    -0.09430   -0.25317   -0.03027
C11    C     0.26130   -0.31827   -0.01126
H12    H     0.07387   -0.38682   -0.03449
C13    C     0.39781   -0.36796   -0.00521
C14    C     0.54756   -0.34785    0.01197
C15    C     0.12002    0.09077   -0.00507
C16    C    -0.03293    0.12299   -0.01028
C17    C    -0.29045    0.07053   -0.02970
C18    C    -0.36217    0.02265   -0.15485
C19    C    -0.36022    0.04746    0.16639
H20    H    -0.33063    0.13237   -0.09277
C21    C    -0.07559    0.20301   -0.00366
C22    C     0.01703    0.26324   -0.00042
C23    C    -0.07493    0.33099    0.01211
H24    H     0.13285    0.25790   -0.00577
C25    C    -0.22311    0.31117    0.01365
H26    H    -0.04051    0.38514    0.01858
C27    C    -0.35993    0.35854    0.02464
C28    C    -0.51073    0.33968    0.01182
N29    N    -0.12489    0.06422   -0.01943
H30    H    -0.34616    0.41429    0.04434
H31    H     0.38460   -0.42506   -0.01422
H32    H     0.21555    0.11900    0.00127
C33    C    -0.54693    0.27315   -0.01999
N34    N    -0.58154    0.21463   -0.04814
C35    C    -0.62198    0.39176    0.02984
N36    N    -0.72066    0.43807    0.04617
C37    C     0.58273   -0.27786    0.02351
N38    N     0.61872   -0.21673    0.03294
C39    C     0.65995   -0.40219    0.01619
N40    N     0.75809   -0.45143    0.01943
O41    O     0.26561   -0.24098   -0.00296
O42    O    -0.22333    0.23324    0.00479
H43    H    -0.35834   -0.04055   -0.08460
H44    H    -0.48122    0.04601   -0.18399
H45    H    -0.30277    0.02891   -0.28746
H46    H    -0.32123    0.08437    0.25536
H47    H    -0.48414    0.05696    0.15499
H48    H    -0.32555   -0.01522    0.23087
C1     C    -0.43812    0.66405    0.51931
C2     C    -0.29482    0.62092    0.52255
C3     C    -0.30690    0.54135    0.52550
C4     C    -0.45516    0.52677    0.52001
S5     S    -0.59044    0.60620    0.51495
H6     H    -0.19433    0.64533    0.52339
C7     C    -0.45739    0.74506    0.52241
C8     C    -0.35862    0.80138    0.53522
C9     C    -0.44810    0.87172    0.53860
H10    H    -0.24281    0.79174    0.54155
C11    C    -0.59867    0.85636    0.52565
H12    H    -0.41137    0.92498    0.54873
C13    C    -0.73525    0.90578    0.52170
C14    C    -0.88498    0.88559    0.50481
C15    C    -0.45627    0.44743    0.51889
C16    C    -0.30335    0.41533    0.52410
C17    C    -0.04618    0.46847    0.54198
C18    C     0.02371    0.49442    0.34672
C19    C     0.02453    0.51442    0.67247
H20    H    -0.00492    0.40643    0.60054
C21    C    -0.26077    0.33512    0.51875
C22    C    -0.35336    0.27471    0.51734
C23    C    -0.26149    0.20683    0.50566
H24    H    -0.46905    0.27996    0.52367
C25    C    -0.11332    0.22676    0.50228
H26    H    -0.29610    0.15246    0.50073
C27    C     0.02340    0.17925    0.49158
C28    C     0.17415    0.19846    0.50200
N29    N    -0.21164    0.47427    0.53212
H30    H     0.00957    0.12318    0.47455
H31    H    -0.72202    0.96277    0.53184
H32    H    -0.55179    0.41908    0.51326
C33    C     0.21036    0.26561    0.53001
N34    N     0.24498    0.32472    0.55507
C35    C     0.28555    0.14613    0.48538
N36    N     0.38415    0.09966    0.47004
C37    C    -0.92007    0.81579    0.49186
N38    N    -0.95610    0.75486    0.48102
C39    C    -0.99746    0.93977    0.50270
N40    N    -1.09568    0.98873    0.50171
O41    O    -0.60276    0.77914    0.51664
O42    O    -0.11313    0.30484    0.50974
H43    H     0.14768    0.48525    0.35827
H44    H    -0.01452    0.45887    0.25395
H45    H    -0.01173    0.55743    0.28661
H46    H     0.01933    0.57816    0.60729
H47    H    -0.03487    0.50581    0.80536
H48    H     0.14386    0.49142    0.70034
