# Supplementary material for: MYTHOS: A Python Interface for Surface Crystal Structure Prediction of Organic Semiconductors
Source: J Chem Inf Model. 2025 Jul 9;65(14):7619–31. doi: 10.1021/acs.jcim.5c00669 (PMC12308790; doi:10.1021/acs.jcim.5c00669)
Supplement: Supplementary file 2 [file ci5c00669_si_002.zip › supporting_material/cif/scsp/a6T_bulkB.cif]

#CIF file
data_a6T_bulkB
_audit_creation_date             2025-02-20
_audit_creation_method           'MYTHOS'
_symmetry_cell_setting           triclinic
_symmetry_space_group_name_H-M   'P1'
_symmetry_Int_Tables_number      1
loop_
_symmetry_equiv_pos_site_id
_symmetry_equiv_pos_as_xyz
1 x,y,z
_cell_length_a                   14.6973
_cell_length_b                   23.5122
_cell_length_c                   10.8108
_cell_angle_alpha                41.80 
_cell_angle_beta                 66.69 
_cell_angle_gamma                78.72 
loop_
_atom_site_label
_atom_site_type_symbol
_atom_site_fract_x
_atom_site_fract_y
_atom_site_fract_z
H1     H    -0.30250   -0.45548    0.01186
C2     C    -0.29360   -0.41433    0.02073
S3     S    -0.17182   -0.38798   -0.00991
C4     C    -0.22821   -0.32199    0.02478
C5     C    -0.32855   -0.32425    0.05587
H6     H    -0.37676   -0.28956    0.08020
C7     C    -0.36331   -0.37372    0.05272
H8     H    -0.44087   -0.37996    0.07389
C9     C    -0.17543   -0.27338    0.01652
S10    S    -0.23392   -0.21076    0.06037
C11    C    -0.11002   -0.17740    0.00931
C12    C    -0.03798   -0.21331   -0.03454
H13    H     0.04087   -0.20142   -0.07044
C14    C    -0.07345   -0.26535   -0.03064
H15    H    -0.02424   -0.29694   -0.06383
C16    C    -0.09072   -0.12112    0.01247
S17    S     0.03339   -0.08575   -0.04355
C18    C    -0.02584   -0.02421    0.00330
C19    C    -0.12800   -0.03374    0.05362
H20    H    -0.17793   -0.00278    0.08786
C21    C    -0.16324   -0.08619    0.05857
H22    H    -0.24248   -0.09886    0.09687
C23    C     0.02672    0.02580   -0.00826
S24    S    -0.03289    0.08515    0.04461
C25    C     0.09098    0.11896   -0.00706
C26    C     0.16379    0.08522   -0.05662
H27    H     0.24282    0.09736   -0.09342
C28    C     0.12889    0.03475   -0.05707
H29    H     0.17886    0.00461   -0.09372
C30    C     0.10977    0.17415   -0.00075
S31    S     0.23397    0.21004   -0.05812
C32    C     0.17535    0.27324   -0.01607
C33    C     0.07294    0.26314    0.03619
H34    H     0.02345    0.29460    0.06954
C35    C     0.03764    0.20959    0.04415
H36    H    -0.04141    0.19657    0.08290
C37    C     0.22815    0.32378   -0.02929
S38    S     0.17075    0.38844    0.00886
C39    C     0.29279    0.41652   -0.02568
H40    H     0.30109    0.45747   -0.01592
C41    C     0.36342    0.37774   -0.06233
H42    H     0.44142    0.38543   -0.08681
C43    C     0.32895    0.32781   -0.06458
H44    H     0.37773    0.29392   -0.09101
H1     H     0.83033    0.45897   -0.04521
C2     C     0.78418    0.42155   -0.02854
S3     S     0.84163    0.36337   -0.08576
C4     C     0.71679    0.32502   -0.02028
C5     C     0.64467    0.35551    0.03905
H6     H     0.56489    0.33983    0.08666
C7     C     0.68109    0.40753    0.03424
H8     H     0.63083    0.43502    0.07825
C9     C     0.69676    0.27024   -0.02718
S10    S     0.57197    0.23550    0.02959
C11    C     0.62979    0.17479   -0.02012
C12    C     0.73209    0.18423   -0.07224
H13    H     0.78093    0.15350   -0.10813
C14    C     0.76849    0.23592   -0.07614
H15    H     0.84789    0.24848   -0.11534
C16    C     0.57582    0.12373   -0.00421
S17    S     0.63385    0.06268   -0.05287
C18    C     0.50883    0.02643    0.00796
C19    C     0.43698    0.06042    0.05767
H20    H     0.35751    0.04723    0.09897
C21    C     0.47312    0.11314    0.05121
H22    H     0.42367    0.14356    0.08741
C23    C     0.48892   -0.02873    0.00195
S24    S     0.36431   -0.06349    0.05812
C25    C     0.42302   -0.12255    0.00406
C26    C     0.52553   -0.11279   -0.04866
H27    H     0.57517   -0.14264   -0.08636
C28    C     0.56113   -0.06192   -0.04986
H29    H     0.64046   -0.04949   -0.08891
C30    C     0.36974   -0.17353    0.01892
S31    S     0.42860   -0.23355   -0.03229
C32    C     0.30377   -0.27226    0.03379
C33    C     0.23116   -0.23972    0.08696
H34    H     0.15160   -0.25480    0.13201
C35    C     0.26694   -0.18631    0.07915
H36    H     0.21739   -0.15693    0.11820
C37    C     0.28462   -0.32778    0.02839
S38    S     0.16045   -0.36443    0.08786
C39    C     0.21849   -0.42320    0.03274
H40    H     0.17301   -0.45993    0.04686
C41    C     0.32135   -0.41067   -0.02508
H42    H     0.37175   -0.43869   -0.06758
C43    C     0.35717   -0.35919   -0.02793
H44    H     0.43666   -0.34438   -0.07269
H1     H    -0.55931   -0.45745    0.53091
C2     C    -0.54548   -0.40914    0.51679
S3     S    -0.43972   -0.40675    0.56320
C4     C    -0.47724   -0.31290    0.50823
C5     C    -0.56165   -0.29144    0.46287
H6     H    -0.59695   -0.23755    0.42548
C7     C    -0.59820   -0.34341    0.46783
H8     H    -0.66439   -0.33268    0.43449
C9     C    -0.42708   -0.26867    0.51394
S10    S    -0.46791   -0.17696    0.46633
C11    C    -0.36245   -0.17461    0.51289
C12    C    -0.30744   -0.23874    0.55764
H13    H    -0.24154   -0.24873    0.59068
C14    C    -0.34226   -0.28967    0.55809
H15    H    -0.30522   -0.34204    0.59023
C16    C    -0.33971   -0.11394    0.50162
S17    S    -0.23380   -0.11099    0.54668
C18    C    -0.27359   -0.01800    0.49411
C19    C    -0.35830    0.00284    0.44951
H20    H    -0.39455    0.05617    0.41316
C21    C    -0.39404   -0.04892    0.45311
H22    H    -0.45993   -0.03857    0.41962
C23    C    -0.22411    0.02659    0.49967
S24    S    -0.26364    0.11993    0.44560
C25    C    -0.15952    0.12169    0.49576
C26    C    -0.10594    0.05597    0.54713
H27    H    -0.04090    0.04501    0.58347
C28    C    -0.14083    0.00456    0.54908
H29    H    -0.10506   -0.04936    0.58768
C30    C    -0.13642    0.18308    0.48225
S31    S    -0.03016    0.18648    0.52565
C32    C    -0.06949    0.27995    0.47143
C33    C    -0.15435    0.30072    0.42743
H34    H    -0.19071    0.35393    0.39229
C35    C    -0.19040    0.24839    0.43269
H36    H    -0.25649    0.25805    0.40040
C37    C    -0.01994    0.32393    0.47834
S38    S    -0.05846    0.41724    0.42503
C39    C     0.04218    0.41570    0.48675
H40    H     0.05288    0.46162    0.48150
C41    C     0.09545    0.35029    0.53511
H42    H     0.15897    0.33762    0.57641
C43    C     0.06210    0.30053    0.53136
H44    H     0.09743    0.24645    0.56981
H1     H     0.56644    0.45722    0.48345
C2     C     0.52537    0.42700    0.47609
S3     S     0.56594    0.33469    0.52640
C4     C     0.46172    0.33147    0.47864
C5     C     0.40678    0.39604    0.43058
H6     H     0.34127    0.40611    0.39634
C7     C     0.44120    0.44729    0.42953
H8     H     0.40360    0.50011    0.39439
C9     C     0.44034    0.27050    0.48976
S10    S     0.33837    0.26964    0.43404
C11    C     0.37784    0.17552    0.49126
C12    C     0.46004    0.15318    0.54352
H13    H     0.49548    0.09882    0.58377
C14    C     0.49386    0.20446    0.54307
H15    H     0.55770    0.19324    0.58242
C16    C     0.32906    0.13053    0.48585
S17    S     0.36765    0.03582    0.54533
C18    C     0.26297    0.03294    0.49757
C19    C     0.20982    0.09916    0.44395
H20    H     0.14462    0.10979    0.40851
C21    C     0.24545    0.15191    0.43779
H22    H     0.20980    0.20623    0.39739
C23    C     0.23980   -0.02897    0.51258
S24    S     0.13624   -0.03033    0.46077
C25    C     0.17462   -0.12498    0.51949
C26    C     0.25751   -0.14726    0.56981
H27    H     0.29289   -0.20171    0.61036
C28    C     0.29285   -0.09522    0.56590
H29    H     0.35756   -0.10633    0.60285
C30    C     0.12476   -0.16968    0.51469
S31    S     0.15974   -0.26648    0.58107
C32    C     0.05661   -0.26648    0.52610
C33    C     0.00616   -0.19830    0.46648
H34    H    -0.05766   -0.18610    0.42623
C35    C     0.04300   -0.14613    0.46077
H36    H     0.00996   -0.09032    0.41586
C37    C     0.03240   -0.32785    0.54037
S38    S    -0.06746   -0.32492    0.47564
C39    C    -0.03161   -0.41968    0.53361
H40    H    -0.07106   -0.44643    0.51649
C41    C     0.04697   -0.44592    0.59759
H42    H     0.08025   -0.50171    0.64189
C43    C     0.08178   -0.39655    0.60119
H44    H     0.14373   -0.41076    0.64745
