# Supplementary material for: MYTHOS: A Python Interface for Surface Crystal Structure Prediction of Organic Semiconductors
Source: J Chem Inf Model. 2025 Jul 9;65(14):7619–31. doi: 10.1021/acs.jcim.5c00669 (PMC12308790; doi:10.1021/acs.jcim.5c00669)
Supplement: Supplementary file 2 [file ci5c00669_si_002.zip › supporting_material/cif/scsp/a6T_surfA2.cif]

#CIF file
data_a6T_surfA2
_audit_creation_date             2025-02-20
_audit_creation_method           'MYTHOS'
_symmetry_cell_setting           triclinic
_symmetry_space_group_name_H-M   'P1'
_symmetry_Int_Tables_number      1
loop_
_symmetry_equiv_pos_site_id
_symmetry_equiv_pos_as_xyz
1 x,y,z
_cell_length_a                   6.3549 
_cell_length_b                   26.0316
_cell_length_c                   7.4697 
_cell_angle_alpha                58.98 
_cell_angle_beta                 90.07 
_cell_angle_gamma                85.48 
loop_
_atom_site_label
_atom_site_type_symbol
_atom_site_fract_x
_atom_site_fract_y
_atom_site_fract_z
H1     H     0.14468   -0.47685    0.02033
C2     C     0.17003   -0.43549    0.01376
S3     S    -0.04858   -0.38991    0.04051
C4     C     0.13536   -0.33542    0.00891
C5     C     0.33638   -0.35429   -0.01580
H6     H     0.47135   -0.32890   -0.03597
C7     C     0.35441   -0.40819   -0.01251
H8     H     0.50524   -0.42751   -0.03128
C9     C     0.07936   -0.28136    0.01204
S10    S     0.26428   -0.22699   -0.01955
C11    C     0.04567   -0.18237    0.01126
C12    C    -0.13924   -0.20951    0.03957
H13    H    -0.28866   -0.19062    0.06131
C14    C    -0.12117   -0.26305    0.04020
H15    H    -0.25572   -0.28873    0.06209
C16    C     0.06381   -0.12697    0.00594
S17    S    -0.15618   -0.08151    0.03112
C18    C     0.02926   -0.02773    0.00328
C19    C     0.23098   -0.04681   -0.02002
H20    H     0.36659   -0.02192   -0.03785
C21    C     0.24954   -0.10040   -0.01877
H22    H     0.40021   -0.11973   -0.03675
C23    C    -0.02655    0.02621    0.00719
S24    S     0.15859    0.08040   -0.02315
C25    C    -0.06089    0.12529    0.00563
C26    C    -0.24616    0.09828    0.03300
H27    H    -0.39639    0.11722    0.05333
C28    C    -0.22746    0.04474    0.03394
H29    H    -0.36225    0.01929    0.05474
C30    C    -0.04345    0.18091   -0.00125
S31    S    -0.26394    0.22692    0.02002
C32    C    -0.07942    0.28154   -0.01298
C33    C     0.12260    0.26204   -0.03316
H34    H     0.25761    0.28731   -0.05255
C35    C     0.14188    0.20771   -0.02674
H36    H     0.29269    0.18796   -0.04239
C37    C    -0.13699    0.33654   -0.01642
S38    S     0.04380    0.39293   -0.05975
C39    C    -0.17600    0.43878   -0.03644
H40    H    -0.15305    0.48121   -0.04989
C41    C    -0.35852    0.41012   -0.00203
H42    H    -0.50927    0.42921    0.01705
C43    C    -0.33792    0.35511    0.00923
H44    H    -0.47109    0.32858    0.03629
H1     H     0.32220    0.48184    0.44246
C2     C     0.37642    0.43970    0.45560
S3     S     0.19063    0.39407    0.42479
C4     C     0.41037    0.33802    0.47234
C5     C     0.59711    0.35634    0.50455
H6     H     0.74814    0.32979    0.53568
C7     C     0.57831    0.41112    0.49486
H8     H     0.71520    0.42980    0.51926
C9     C     0.39208    0.28308    0.47484
S10    S     0.61434    0.22796    0.51816
C11    C     0.42768    0.18211    0.49017
C12    C     0.22464    0.20939    0.45497
H13    H     0.08899    0.18984    0.43355
C14    C     0.20508    0.26411    0.44590
H15    H     0.05314    0.29009    0.41791
C16    C     0.48513    0.12606    0.50174
S17    S     0.29899    0.08102    0.46827
C18    C     0.52170    0.02646    0.50784
C19    C     0.70812    0.04479    0.54131
H20    H     0.86028    0.01909    0.56821
C21    C     0.68836    0.09867    0.53787
H22    H     0.82405    0.11767    0.56274
C23    C     0.50434   -0.02752    0.50362
S24    S     0.72726   -0.08177    0.54037
C25    C     0.54062   -0.12671    0.50706
C26    C     0.33704   -0.09968    0.47406
H27    H     0.20091   -0.11877    0.45028
C28    C     0.31750   -0.04601    0.47202
H29    H     0.16529   -0.02062    0.44747
C30    C     0.59754   -0.18213    0.51409
S31    S     0.41110   -0.22625    0.47625
C32    C     0.63264   -0.28109    0.51566
C33    C     0.81945   -0.26347    0.55179
H34    H     0.97081   -0.28959    0.57947
C35    C     0.80025   -0.20985    0.55069
H36    H     0.93548   -0.19137    0.57822
C37    C     0.61376   -0.33474    0.50972
S38    S     0.83410   -0.38930    0.54444
C39    C     0.64736   -0.43395    0.50940
H40    H     0.70168   -0.47498    0.51425
C41    C     0.44489   -0.40646    0.47953
H42    H     0.30733   -0.42501    0.45576
C43    C     0.42635   -0.35294    0.47875
H44    H     0.27468   -0.32727    0.45544
