# Supplementary material for: MYTHOS: A Python Interface for Surface Crystal Structure Prediction of Organic Semiconductors
Source: J Chem Inf Model. 2025 Jul 9;65(14):7619–31. doi: 10.1021/acs.jcim.5c00669 (PMC12308790; doi:10.1021/acs.jcim.5c00669)
Supplement: Supplementary file 2 [file ci5c00669_si_002.zip › supporting_material/cif/scsp/PEN_surf.cif]

#CIF file
data_PEN_LAY6
_audit_creation_date             2025-02-20
_audit_creation_method           'MYTHOS'
_symmetry_cell_setting           triclinic
_symmetry_space_group_name_H-M   'P1'
_symmetry_Int_Tables_number      1
loop_
_symmetry_equiv_pos_site_id
_symmetry_equiv_pos_as_xyz
1 x,y,z
_cell_length_a                   16.1701
_cell_length_b                   5.9996 
_cell_length_c                   8.4767 
_cell_angle_alpha                94.56 
_cell_angle_beta                 126.55
_cell_angle_gamma                82.19 
loop_
_atom_site_label
_atom_site_type_symbol
_atom_site_fract_x
_atom_site_fract_y
_atom_site_fract_z
C1     C    -0.37938   -0.10137   -0.03847
C2     C    -0.34663    0.22504   -0.13540
C3     C    -0.41042    0.11716   -0.11352
C4     C    -0.28495   -0.21352    0.01351
C5     C    -0.22087   -0.10581   -0.00749
C6     C    -0.12608   -0.21813    0.04626
C7     C    -0.06251   -0.10840    0.02511
C8     C     0.03202   -0.22038    0.07768
C9     C    -0.09330    0.11248   -0.04831
C10    C    -0.18793    0.22464   -0.10177
C11    C    -0.25173    0.11457   -0.08165
C12    C     0.09525   -0.11132    0.05536
C13    C    -0.02982    0.22171   -0.06961
C14    C     0.06436    0.10956   -0.01821
C15    C     0.18956   -0.22364    0.10676
C16    C     0.12697    0.21913   -0.04185
C17    C     0.25212   -0.11423    0.08253
C18    C     0.34592   -0.22604    0.13099
C19    C     0.28316    0.21286   -0.01836
C20    C     0.40758   -0.11915    0.10250
C21    C     0.37628    0.09954    0.02805
C22    C     0.22086    0.10597    0.00808
H23    H    -0.42901   -0.18536   -0.02085
H24    H    -0.37048    0.39508   -0.19384
H25    H    -0.48425    0.20388   -0.15434
H26    H    -0.26124   -0.38390    0.07108
H27    H    -0.10228   -0.38851    0.10368
H28    H     0.05597   -0.39076    0.13481
H29    H    -0.21184    0.39518   -0.15875
H30    H    -0.05379    0.39225   -0.12659
H31    H     0.21394   -0.39385    0.16447
H32    H     0.10280    0.38917   -0.09971
H33    H     0.37028   -0.39608    0.18929
H34    H     0.25895    0.38307   -0.07636
H35    H     0.48002   -0.20705    0.13731
H36    H     0.42441    0.18202    0.00558
C1     C     0.35320    0.56083    0.61340
C2     C     0.25240    0.24431    0.48050
C3     C     0.33833    0.34514    0.53292
C4     C     0.28180    0.67753    0.64086
C5     C     0.19522    0.57788    0.58652
C6     C     0.12374    0.69525    0.61325
C7     C     0.03735    0.59409    0.55789
C8     C    -0.03436    0.71096    0.58358
C9     C     0.02282    0.37621    0.47756
C10    C     0.09450    0.25884    0.45186
C11    C     0.18060    0.36034    0.50634
C12    C    -0.12077    0.61013    0.52822
C13    C    -0.06353    0.27538    0.42220
C14    C    -0.13535    0.39242    0.44775
C15    C    -0.19259    0.72801    0.55333
C16    C    -0.22200    0.29176    0.39165
C17    C    -0.27893    0.62685    0.49797
C18    C    -0.35107    0.74355    0.52264
C19    C    -0.38064    0.31067    0.36199
C20    C    -0.43758    0.64356    0.46831
C21    C    -0.45235    0.42788    0.38813
C22    C    -0.29371    0.40948    0.41750
H23    H     0.42038    0.63864    0.65378
H24    H     0.24112    0.07620    0.41838
H25    H     0.39394    0.25484    0.51104
H26    H     0.29331    0.84581    0.70312
H27    H     0.13515    0.86302    0.67610
H28    H    -0.02321    0.87890    0.64585
H29    H     0.08339    0.09089    0.38974
H30    H    -0.07480    0.10761    0.35978
H31    H    -0.18143    0.89612    0.61545
H32    H    -0.23377    0.12433    0.32792
H33    H    -0.33979    0.91183    0.58476
H34    H    -0.39226    0.14239    0.29958
H35    H    -0.49353    0.73437    0.48916
H36    H    -0.51992    0.35074    0.34642
