# Supplementary material for: MYTHOS: A Python Interface for Surface Crystal Structure Prediction of Organic Semiconductors
Source: J Chem Inf Model. 2025 Jul 9;65(14):7619–31. doi: 10.1021/acs.jcim.5c00669 (PMC12308790; doi:10.1021/acs.jcim.5c00669)
Supplement: Supplementary file 2 [file ci5c00669_si_002.zip › supporting_material/cif/scsp/DCV1_surfA2.cif]

#CIF file
data_DCV1_surfA2
_audit_creation_date             2025-02-20
_audit_creation_method           'MYTHOS'
_symmetry_cell_setting           triclinic
_symmetry_space_group_name_H-M   'P1'
_symmetry_Int_Tables_number      1
loop_
_symmetry_equiv_pos_site_id
_symmetry_equiv_pos_as_xyz
1 x,y,z
_cell_length_a                   51.4686
_cell_length_b                   27.0696
_cell_length_c                   20.1319
_cell_angle_alpha                38.37 
_cell_angle_beta                 170.45
_cell_angle_gamma                139.75
loop_
_atom_site_label
_atom_site_type_symbol
_atom_site_fract_x
_atom_site_fract_y
_atom_site_fract_z
S1     S    -0.00578    0.01538   -0.03068
S2     S     0.14572    0.07187   -0.08798
S3     S     0.06693   -0.10166    0.06857
C4     C     0.02270   -0.05965    0.05448
C5     C     0.04268   -0.03659    0.01221
C6     C     0.08203   -0.01353   -0.03820
C7     C     0.02014   -0.13549    0.15530
C8     C     0.17936    0.00537   -0.00501
C9     C     0.04183    0.04230   -0.09299
H10    H     0.02607    0.09148   -0.14935
C11    C     0.21209    0.03064   -0.01315
H12    H     0.21956   -0.01657    0.01816
C13    C     0.11346   -0.01572   -0.02661
C14    C     0.12841   -0.08428    0.04509
H15    H     0.11561   -0.14324    0.09549
C16    C     0.16282   -0.07273    0.05323
H17    H     0.17790   -0.12204    0.10802
C18    C     0.06330    0.05499   -0.11960
H19    H     0.06700    0.11445   -0.19412
C20    C     0.23591    0.10808   -0.05667
C21    C     0.05599   -0.21125    0.28429
H22    H     0.08838   -0.26378    0.45180
H23    H     0.15778   -0.20613    0.50377
H24    H    -0.04463   -0.22292    0.01221
N25    N     0.27928    0.12907   -0.09456
C26    C     0.26109    0.12024   -0.07577
C27    C     0.24005    0.17773   -0.07827
N28    N     0.24399    0.23273   -0.09362
S29    S    -0.14558    0.05042   -0.03663
S30    S    -0.07566   -0.11335    0.12837
C31    C    -0.02570   -0.06328    0.06325
C32    C    -0.04822   -0.04435    0.05604
C33    C    -0.08951   -0.02910    0.06231
C34    C    -0.01398   -0.13728    0.13933
C35    C    -0.17719   -0.01916    0.02473
C36    C    -0.04811    0.03240    0.00031
H37    H    -0.03091    0.08329   -0.04164
C38    C    -0.21071    0.00347   -0.01816
H39    H    -0.22342   -0.04596    0.03569
C40    C    -0.11877   -0.03518    0.06481
C41    C    -0.13453   -0.10560    0.13307
H42    H    -0.12520   -0.16349    0.19287
C43    C    -0.16488   -0.09693    0.11491
H44    H    -0.18039   -0.14767    0.16156
C45    C    -0.07010    0.04082    0.00407
H46    H    -0.07244    0.09857   -0.03788
C47    C    -0.23088    0.08082   -0.12336
C48    C    -0.03705   -0.21470    0.19976
H49    H    -0.14089   -0.20686   -0.03882
H50    H     0.06534   -0.23367    0.50847
H51    H    -0.05897   -0.26352    0.16281
N52    N    -0.28999    0.09378   -0.16093
C53    C    -0.26442    0.08850   -0.14622
C54    C    -0.21946    0.15459   -0.20758
N55    N    -0.21051    0.21315   -0.27427
S1     S     0.00330    0.40545    0.11616
S2     S    -0.14601    0.34903    0.17847
S3     S    -0.07280    0.52305    0.00689
C4     C    -0.02712    0.48092    0.02505
C5     C    -0.05215    0.45816    0.05385
C6     C    -0.09045    0.43489    0.10708
C7     C    -0.02055    0.55653   -0.06544
C8     C    -0.16349    0.41456    0.13839
C9     C    -0.05881    0.37952    0.13933
H10    H    -0.04810    0.33050    0.18254
C11    C    -0.18809    0.38883    0.16813
H12    H    -0.18231    0.43474    0.17220
C13    C    -0.11405    0.43667    0.11616
C14    C    -0.11767    0.50446    0.07452
H15    H    -0.10288    0.56324    0.02943
C16    C    -0.14232    0.49226    0.09236
H17    H    -0.14668    0.54084    0.06606
C18    C    -0.08019    0.36675    0.16625
H19    H    -0.08854    0.30752    0.22856
C20    C    -0.21947    0.31240    0.19130
C21    C    -0.05755    0.63281   -0.19850
H22    H     0.04150    0.64448    0.07045
H23    H    -0.16086    0.62814   -0.42299
H24    H    -0.08785    0.68511   -0.36100
N25    N    -0.24636    0.28958    0.27333
C26    C    -0.23505    0.29915    0.23608
C27    C    -0.24247    0.24508    0.16218
N28    N    -0.26101    0.19205    0.13808
S29    S     0.13296    0.36655    0.10019
S30    S     0.08419    0.53088   -0.01158
C31    C     0.02955    0.48328    0.03914
C32    C     0.05411    0.46311    0.05323
C33    C     0.09320    0.44618    0.04321
C34    C     0.01762    0.55764   -0.03820
C35    C     0.16354    0.43617    0.03601
C36    C     0.05243    0.38613    0.10583
H37    H     0.03417    0.33581    0.14496
C38    C     0.19139    0.41381    0.06387
H39    H     0.20674    0.46326    0.01691
C40    C     0.11770    0.45184    0.02880
C41    C     0.13513    0.52202   -0.03507
H42    H     0.13202    0.57962   -0.07859
C43    C     0.15855    0.51361   -0.03507
H44    H     0.17464    0.56422   -0.08015
C45    C     0.07333    0.37665    0.10050
H46    H     0.07373    0.31881    0.13808
C47    C     0.20376    0.33689    0.14810
C48    C     0.04350    0.63487   -0.09111
H49    H     0.14531    0.62612    0.14215
H50    H     0.07012    0.68267   -0.04102
H51    H    -0.05951    0.65569   -0.40233
N52    N     0.25717    0.32499    0.16970
C53    C     0.23425    0.32974    0.16250
C54    C     0.18704    0.26322    0.21823
N55    N     0.17384    0.20466    0.27365
S1     S     0.50150    0.52875   -0.02254
S2     S     0.64199    0.58287   -0.10708
S3     S     0.57771    0.41097    0.08704
C4     C     0.52058    0.45387    0.03851
C5     C     0.54400    0.47671    0.00532
C6     C     0.58778    0.49891   -0.03288
C7     C     0.50963    0.37840    0.11741
C8     C     0.67481    0.51480   -0.02348
C9     C     0.54622    0.55539   -0.09205
H10    H     0.52990    0.60478   -0.15029
C11    C     0.70605    0.53862   -0.03444
H12    H     0.70982    0.49084   -0.01127
C13    C     0.61491    0.49598   -0.03162
C14    C     0.62704    0.42677    0.03444
H15    H     0.61517    0.36822    0.08767
C16    C     0.65814    0.43714    0.03507
H17    H     0.67122    0.38718    0.08610
C18    C     0.56975    0.56765   -0.11303
H19    H     0.57373    0.62696   -0.18692
C20    C     0.73244    0.61514   -0.07170
C21    C     0.51258    0.30373    0.16031
H22    H     0.43793    0.31469   -0.08297
H23    H     0.46650    0.25338    0.12211
H24    H     0.63253    0.28553    0.46558
N25    N     0.76658    0.63343   -0.13087
C26    C     0.75274    0.62593   -0.10207
C27    C     0.74390    0.68508   -0.07608
N28    N     0.75377    0.74035   -0.07765
S29    S     0.36405    0.56543   -0.02411
S30    S     0.42184    0.40182    0.10958
C31    C     0.48401    0.45037    0.07765
C32    C     0.46019    0.46981    0.06638
C33    C     0.41321    0.48594    0.05698
C34    C     0.49494    0.37617    0.15217
C35    C     0.32461    0.49651    0.01628
C36    C     0.45967    0.54667    0.00877
H37    H     0.47913    0.59728   -0.02724
C38    C     0.28713    0.51959   -0.03757
H39    H     0.26873    0.47048    0.00125
C40    C     0.38524    0.48003    0.06262
C41    C     0.36688    0.40987    0.12399
H42    H     0.37414    0.35200    0.17847
C43    C     0.33529    0.41874    0.10238
H44    H     0.31641    0.36833    0.13995
C45    C     0.43479    0.55566    0.00438
H46    H     0.43312    0.61344   -0.03601
C47    C     0.26934    0.59687   -0.13651
C48    C     0.49300    0.29815    0.26832
H49    H     0.56743    0.29856    0.49939
H50    H     0.53997    0.24569    0.41423
H51    H     0.37335    0.28968   -0.00877
N52    N     0.20247    0.61054   -0.19506
C53    C     0.23140    0.60493   -0.17126
C54    C     0.28845    0.67013   -0.20038
N55    N     0.30369    0.72828   -0.25048
S1     S     0.50382   -0.08054    0.10614
S2     S     0.36445   -0.13492    0.19224
S3     S     0.41809    0.03880   -0.03037
C4     C     0.47940   -0.00462    0.02943
C5     C     0.45342   -0.02688    0.05542
C6     C     0.41102   -0.04929    0.09737
C7     C     0.48942    0.07062   -0.05229
C8     C     0.34429   -0.06865    0.14402
C9     C     0.45129   -0.10564    0.15310
H10    H     0.46804   -0.15510    0.21259
C11    C     0.32108   -0.09412    0.17721
H12    H     0.32632   -0.04793    0.17940
C13    C     0.38903   -0.04709    0.11021
C14    C     0.38342    0.02114    0.06262
H15    H     0.39477    0.08005    0.00814
C16    C     0.36143    0.00932    0.08704
H17    H     0.35558    0.05820    0.05636
C18    C     0.42825   -0.11797    0.17533
H19    H     0.42522   -0.17730    0.25173
C20    C     0.29171   -0.17063    0.20602
C21    C     0.47865    0.14626   -0.11679
H22    H     0.55013    0.13735    0.11741
H23    H     0.35666    0.16268   -0.42707
H24    H     0.52310    0.19703   -0.08297
N25    N     0.26767   -0.19231    0.29431
C26    C     0.27759   -0.18320    0.25392
C27    C     0.26974   -0.23851    0.18066
N28    N     0.25200   -0.29216    0.15968
S29    S     0.62867   -0.12555    0.08485
S30    S     0.58539    0.04171   -0.01785
C31    C     0.52272   -0.00330    0.01002
C32    C     0.54722   -0.02438    0.02505
C33    C     0.59066   -0.04363    0.02880
C34    C     0.50924    0.07158   -0.07264
C35    C     0.65949   -0.05754    0.02192
C36    C     0.54530   -0.10174    0.07827
H37    H     0.52469   -0.15143    0.11115
C38    C     0.68818   -0.08140    0.05385
H39    H     0.70596   -0.03288    0.01346
C40    C     0.61479   -0.03924    0.01472
C41    C     0.63196    0.03024   -0.05010
H42    H     0.62911    0.08834   -0.09424
C43    C     0.65498    0.02037   -0.04947
H44    H     0.67122    0.07022   -0.09424
C45    C     0.56809   -0.11243    0.07921
H46    H     0.56738   -0.17063    0.11491
C47    C     0.69915   -0.15884    0.13620
C48    C     0.51290    0.14885   -0.18473
H49    H     0.44089    0.14745   -0.40922
H50    H     0.63317    0.15725    0.09487
H51    H     0.46437    0.20186   -0.33627
N52    N     0.75778   -0.17429    0.17533
C53    C     0.73244   -0.16788    0.15999
C54    C     0.67768   -0.23148    0.19412
N55    N     0.66053   -0.28917    0.23921
